# Supplementary material for: iPro-CSAF: identification of promoters based on convolutional spiking neural networks and spiking attention mechanism
Source: PeerJ Comput Sci. 2025 Mar 26;11:e2761. doi: 10.7717/peerj-cs.2761 (PMC12190325; doi:10.7717/peerj-cs.2761)
Supplement: Supplemental Information 1 [file peerj-cs-11-2761-s001.zip › raw data/M.musculus_TATA_Data/Ntrain.txt]

>170157791
gtaacccctccccccacactcacagataggtagggcttggaacaaggcaaacatccaagagtgggtggcctagatgctatactttatttggcttgtttacttcattttatccatccatctatctatctatctatctatctatctatctatctatctatctatctatctacctatccatctatctatctatctatctatctatctatccatccatctattattattattattatttgtttcattttatttgcttgcatgtatgtgctctatatatgtgctctcaaaggtcagaagagggca
>21679143013
gtaagaagggtgttctgtcccagggagtgacgtgaggctgggacttaagggcagatgatggcaccaccatatgacctcagcaacgatgacgtctctgccatgctaaacagtttaaggctttgatgtaaaactggcaagcagagacaataccatactaggttctcaaatgctcagcaagtctcagcattttgctccagaagttcctatgagatgatgtgcgttcaggcacacttggggctaggtggaaatcacccacacagcatattttggagtgcaaacgaggagtaagggtgaccctac
>3241113543
gtgagttccttccctttagatcctgggctttccgtagtgctgtgcatccaacagtctggctagtggactgttgtggtaaatctccctaacccacatatgccccagcaatgaaaatacaacacagttaaaatgaatacatgctgtgcacctagattgggcagatctaccgctacactaccatctcccacatctatgagaccccttagaacttgcggtttccagaggccatgtgcttctgctctgcttttctccttcttcctcctcctctgagtcttctccctcttccattttctccttctt
>480585392
gtacaattcctttgtaattctataattattccattatattcactagaaataagagtgaaagatttgtagttactgctaataccatatagtgcttgatacaaatggacagattcttgagaactttgggatttttttaaaaaatctatataactctatagaaacacatgaaccttatttaacagaaaatgtcacatcacagttcttataatttagttaattctcttagcaaccctttgaggatggcattgtttggtcattacagtttacacttgagagatcttgaataatttacacagactg
>5639103837
gtgaggctcaggggtccccacgtggccgtcctgatttctgttggctccgtgcctgacttcggccccagccggctgtccccagccgttgaccaccgctttgtttttttcagagcggaactgagggtgcaacccaatggtagggcgcatgcctaggaggtcctgggtttgagccccatgtactcgccaatcctttgcaaaacctttgcctgggtgtgtttcgctcccatggttttaactacggcagttggctgagggaagttgcctgggtgaaccagtgtctgtcacgtgttgaatctattg
>6750124501
gtgagcagatgggaggctgccttccagcactgactggatccagcacgtgggctctctctctcccccgggcggcttcccgagaagatacggctcgagttatcagagcctggctgactcacagttttcatatatttttaactccgtggggttgcacacattagaagttgtaactagttccccagatagtgaagtgtgtgtgaagactagacaagaaaggaagggagccactgttccttcatgaggcggcttgctgtgggtgtaactcgagggatacgcttagtatagagcctcgagctgcac
>7181698886
gtaagtctcctgaaatcttggagtttatacttgggttgaataaaacctgattgtcaggtgacaagctgagacttatgggtacgtgggtttaagaagctgagtcactatttaattaaacaggcctcacaacccaatcatcaccagatgtcatggcgaccgtctccttcctacaagggtagagatggtaacactagaacaaattaatcaaataatcagcaaataccagacactttcttcattgtatgttggtatgctgacatcaacgccttaattttgtttccctttgtggggaggtgcctg
>894925725
gtatggccccattgaatttagaaagggtatgtttagtgtttgaggtagtatttgacaatagacgacttcagcacatgaatggaaagtcagactgcctctgtaagactttgcatgtttgtgttgatttaattgtggtttaactaaaacttctgtcaagaagacaggatcttggcagtgtaaatcaggaaaaaaaaaggggggatgattagggaataagagttaccatacatctaatgagtgactagcagtcctgtgaggaacagtgctgcacaacaggaacacaaacattttgaccagagg
>9193823151
gtgactgccagcatctaaagaccacgttagctgcagctgaaagagagcaggtgctaagttcacaaaggatgtaatgggaagagttggccccatttcgggggtttgacatctattcatttttccctgtgaaatcatggacactttgaaaggaacaatgttgtgcttatatttggataggagtcaagtaggatgaattaaaagtccagtggtgggctggagagatggctaaatggttaagagcattgactgctcttcagaggtcctgagttcaattcccagcaaccacatggtagttcacaa
>10158953479
gtaatagctgttgtgctaaggatggttcagggaggggcaggagaggagagctgggcaccctgcatacacacaaggagttgctactatgtaggtctggagaaaataggtcttaatgcacccaggaaccacttataccacagctgttgtgtggtcacttacagaacatgcctttagggcctaaaaccatatcataggcattggcctttcgtagctctgaatttacaggtgagccaaggaagagactggctgtggtgcacacctttaatcctagcactcaagaggcatatggacaaatggatt
>11125335919
gtaaggcttggaagatgactacggtaggggccacagtgacctgtggacaatatgtaggtcttagactgttacaatggtcatgaaagaccctccgagttcagagtcagtggatccaagggcaccttatgccttctgtgtgtgcctgtcaatatgaatgtgcctgtatccaggattccaatgtggctcagctctgtcatatcctggggcttatagctgtgggctccatgtcctgttacctcagcttccaggcaacagaaggaaggaacagtgtatcttccttgagggacctaagactataat
>12180595725
gtatacaacactctgggatcctgttggtcaataaaggggtgtgtccggacgggacgggacgggacagggacgggggtgaggtgggggctgagggattagcctccctgagttcatatcagcctccagtacaggagaagtcaggggttcttagaatttataacaggagtaagagcagagctgacttggaagcccagcaggaaccccatggagaatgggctggccttttttttttttttttttgaacaaaaaaagaaaggtctggctgctttggggaatagggctcttatttttgacacaagc
>131565141050
gtaagtacctatgcaaccatgtgggtgaatgtctctgcccccgtgtgatgtcaccgggttttgtttcttgaatgctgtgttgtgttactcgtctgatttgcatgaattctccccaaatgctccctgttggtttattttaaattactgagtaagttgctaatgtgcctgggatatttcatttcagtgttaaccacttccacccgaatctctagctatcaggactgttgaccttacaacaatgtaaaccagattgccagggtctgaacagaagtttctcaacaaacttctgtgtgattgcct
>1420056236
gtaaggcctgaggcctcataattctccctccttccagataagacaggggacttgagatggcctcagtcattaccagcttcaggctttccaaagtttcccctaacccccgaggccatgccgagaaagctcaccctaggacccaccgccacctttcctgcatccacccaaggaccacccttctaagttagaatcaagctttagcattccaagtaccccaggagattctctccactattgtccctctcccctagtgcaaatgccatcattaacttggctcatgaagactgtcttatgtggcac
>15304116795
gtaggcagaaggtttggaaagcttacccaagcaagggcagggggtgctaatagacttgtgggttgtgggaagaaggaaggaaggaaggagaagctgactatgtgcctgaagtaggcttataaattttcaataggaattttggatcttaaaagacttcaaaattttttttctgtcatgtcaacataattaaaattttttgtggtccttttattaaacatgttgttacaggcaaacctttatgaacatattttgccatctctgtcgaaaggaaggttggacgtagagcagtcaccacacagc
>16912115400
gtaagacggccaggagcagaggcccgggttgggtggggagttcgaggctaggcctgagatggaaagcgatgtttgacccctctaggcgtaggtgagaactggcccagatcctcccgaacaagcctgccagggacgcttcgccccacctcctccgcttcttttcgtaaaggatttctccctgcctgtttctgtacctggtctctatacctgacactgattctactagaaccgcggtgctctccggttgtcagttctcttgctttctcccaggtcctctctccctttcttctactttgcttc
>17298273786
gtaagtttaacactacagaagacagctgactcactgtaattaatgctccttactaatggagtcttttcagggtagagtccaagtaagctcccaagtgggagtgtctggcttacagctataaatgtaggatcagtcaagcttcacacttccctgagagtaagaggatattgtagttcagagtcagagaagaaatagatagggagacatctccacatgaagagttttttgaacttgaggtgtttcttacctgggggtagggagcattgacaaaaccattttctttttctatttcctttttat
>18974125450
gtgaggcggccagagaagggtggaggtgtggcccaggcagaggtcttaatgtgtggtagagtagcaaggctgcacccggctttcagagccccttcacccaggcctagctctggtgttggaagcttgaagactatggttgggtgtcagggctgtggtgttgtatgttttaggggtggaggggctggagctgtaatctggagctgaaacgagaccctgatacttaggagctgagtgactttggggcaaggtgcttagtctctttgagcttctgtctcccgatctgggagcagagacgagaga
>19231797478
gtactgctgtagctctcggtcacgctgcccgtggccaagtccctgacctgcgggggccgccgccgcctcctctgcagtgctcgggaggaaacagaaaatgagtgtgggatgagggtggtgacgggggtaatggggacttgtaagggtggtgctgatgtgatgatagtggtgatggtggtggtgttggtgatggtgaaagtggtggcagtggtgatggtggtggtggtggtgatggtggtggtggtggtggtgatggcggtggtgatggtgaaggtggtggcagtggtgatggtggtggtg
>2011193612
gtgagctgctgggcctggggggtgggagctatgtcatacgggaacagaaaggggacaggcagggcccaccatttctggcctcagtgagatgcatcacctctcagggcgctgcttaatacaagtgtcagaaatgaagggaggttgagggccgtgggagatgcctctggctttgtgactggcattcatcacacagtaccgtgggactcaaagcttcagcgaaggctcactgaccttgaggatatgggctgggcctgttcaaaccccttgctgagcagaggtcttattacagtgaccaagagg
>211949153161
gtgacattttctctgttgttttacctgagaaatcaatctttgtaagcatgttttatccctatatagtagaaataccgaattttccaatgggtgcatgataacgagttttgaataattatttgctttttttttaactacacctttcttttattaatacttttagcatttgtagacaactagaacttagaagtagaattatgggaaatggcatttgaacaaaaatattaacttagctgtatgtgcattcacttaaaaaaatcagcttttctaagaatgttgtctcttcaaatcattaaagac
>22292412643
gtttctgaccgttcccgcgggcaaacggtcccgtactgacacgtgggcagcaccggagccttgctccgctctccgccagctgctgggggcaccggagcatgaagttgcggggctcgagaggcggggacatcccagagcccaggggaggtgacagagaccggaaagttgagctcaggtggcccgatgtgggaattctgagagcgcgtgtccggtgttgcagagggaatgggcgcaggtgacacaccagaacgtccagaatctgaattgagttttagaagttccaatgcagggcaatgcagg
>23966132869
gcaagtcatatgcacttaagatccacagatgtacaaattacaaaataatgagggtagtgtttctgtgctgtctcatccgtgaacacaaacatgccatacctggtttccaacagtgagaggactacctttcactttacgatagggaatgtttctactcaaaatcatcaggcactgataaagactatacagggacatctcaaaagttgcttcacacgtattatttttaataaggctagttttgtctgtctcgaagcagtaagtctaagattagcaagtttaaataagtccagcctgagcacc
>24166438137
gtaagtgtatgtcaccacggttcaagttcactaatcagaactaacacagcatcttggggcccagtccctgctcaggcatctcaggtttggtgtgttgtacctgtgtggttcaggcccagagacagaccccacaagctttatggaaaggttctggagagatgcttctgtcctaccagctgtccgtgcctgatgctcagctgtccctctgccctctagcctccctgtgtgggtggatgtggcggcctggctcttcatggccccattttggccactaaggggctgttgctgtgtgtttgaacc
>25507142998
gtaagggctgtgggctactccagtctgcatttcccatctctctgaccaccaagtttcctcaccaaatatatcctaacacttacaggagtcccttgtactataaatgaatgtgagcagggggtccagaaggttcgttggtgttttgcagaaaactcactgaccctaccataaagaaatgctccatacaccatcgctatgctattctgagctcgttccttctcacacagtagactaaatactacttgaaaggaagtaagggggatttaaggaagaatagcggtttaatctttaagcgataca
>2618014568
gtaaccacaggaggccacaggccaattactaatgcatgctggggtctgctctggagacaggggcaagggttccaacagggtgacatacccttgttatccatttcttatatagctatgtgttaaactaaataactaatggagagactctccaagacggcagctgtgttggcaggtagacactgtgttggcagtactttgtgggtatgttcaagggtgggtggcaaggggaagctgtaaagatatgtcttagttagggtttctactgctgtgaagagacaccatgaccacagcaactcttat
>271092148861
gtgaggcgcctcgggctcccggcgccgggagggcggggcgcacggaccagcggtcggcgccggtcagtcgagcgtggggacgcagattctcgtcgcgattcgacccccggcgctgaaggagcgtgggtgggggaaggggactccaaaccgaggctttgccgctctcaggcccgggatctcctgcccgcgccgcgctacaggggacgcagtggggtgtgtcaccgctcaggcgacctccggctctcgtgtcgtaaatccagaaaacccgggctttcatgaggcaggagaggagcactggag
>282637146737
gtgagcgctgctaggatgctttcccccggtgtctataaagacagggtcttatagtaaccccagcactcaggagggcgaggcaggaggaaagtgagttttaggccagattggaccaaccaaaaaacaaacggaagtgactgggggtggggcctggggaagatggctcagtgggtgaagtgtttccttgtcttgctggcacaagggcctgagtttgaccccaagtacccataaagccccatgtatacttgtaacctcagggttgagaggccatgcaggcaaccccaggggcttgctggcagc
>29162114301
gtaatcttttgtgatggagatgtttttatactttgatggatactactggcaaaaataagttggaattcatacctactcaagtaaataacagacataggtgatggtcctaccatctcattactgttgtctcgttgtcatctgtacaaaagtaatccttgtattgggtttgttattttctattttatatcaaattagttttataataattgtgctactgactctgtctgagcatgcctatttgttctagttatgtgtttattctgtcttctatcctgttatcctgtttcttcttttatttgc
>3059845762
gtgagttgtttgcttatatcctaccacatgggttttttctactctgcttagaggtatgagatttacatgaatctgcaacaagaaaggtcttaagtttagactctgaatagatttgaattataataagagaaaatacaaaactttctaatagctattgaaatggatggtctagggaacaaattcccaaatagccaccctgcgattactatatttcttgagactggtttgtatagaattccttgatataagtttcaaacatgaatgtaaagaatttggaccactattttagaaactaagaca
>31268722002
gtgagtgctcccccagcctcagcctggcgagctgagagcagagcagagcctgaggggccagaggtgtccccaccagcctcagaggcacacacactctagcccagcaacatgtgctatttgccttcttgtaaggaaaccagactgattctagattctttctattgatagaagcaaatctagtttttatacattcagttgatataagatatacttcctttcgtgcatttcagtgattatttgctcactgcatgacaaagacttggattctctctttcccgctcctgctttttaatcattatt
>3287661639
gtaagtctcccaagatgagtcctcagtgaagtagactgctgcacagcctacaggcaagcttgggggctatcctgactccactagacccagcaccttaaaggtcaaaacaccattttcactacttggattccaggagtgcctgcatcagcatcagtgtggccacactgaggtgaatgagcttgcagagtaatgttccttttggagttgaaggctacttggatgggggcgatgggtccgtcatagccgtagtaatgtgtccagtgaaagaggattcagcaatagtgatgaaagctagcgaca
>33623119842
gtgagcaatttctggatgtgttttttgcatcattgatttgtgtcaacatcaacattgggattcatgcaatgggatggttttaagtcatgagtgtggttcctgctttgggtgaagaaagacacaagagcacatggcttagctggtcctcatcctgtgcggcgcaccttgcctcatcctcctggatcctttacttagtggcctcgagaggcactcctgtttttatagctgaactttgtaaaaagtctttttaaagaaatgttcatttcagaataagatcaatttttgtctttacccacatcc
>34171322227
gtaagaatatttgaaacataaaggcagaataagaaatagactcacaacccacaatggggctgtcacattcagggacacttctagagtgcagccaggctgaagcagtgtagaggacaaggcagagttgggaaagggaggcatggacctcaggggagccaggtaggatgtaggttaggctgggtgggtgatcacagtcctgcatagggaggtaagatggagtaagatcagtaagaaatgaggagcctgagtttgtcagtgacatggtgctattctgaggcaatgaactgtgtggcaagcaca
>35113594575
gtaacccctccccgctggaacctcgaagacagtgccatatgtccaagacaagcggtccccacccagcccttttaactccacctataggagaaactctgcattttgggtggcagaacagcccagcttagattctctagaggtcactttgtccacactatgctttatcagtctaacagcgaggggctgggtgcgtgagtggggatcccttcggtttctttctcatgttccctggcgagtcttctccttgtccttgtcctggccagctgcatccttggcgtgggacgctccaccaaagggatc
>36494115956
gtgagtatgaatttggtttggtttggtttggttttgaatgaagatgtttataatgtgtgaacctttatctgtggactgttgacaattttagttaggaacaatttagacttgaattttttttctatttgaatataaggtcttcttacttgctgttatgttctttatagataatgacatctgacctgcaacttgtctaccactcacatggttttccttacatctagttattctaccaatactgctgtcagtgatacctttattctcccaattgctcaggctaagaatcatttgaggaaattg
>37277664646
gtacgcgaaccacggccccagcagaccgacattaactgctcttctctttctctcctcttcacccctggcatcctgtgctgtctcctggctctcttgcctctcctccctcatgtctctggacacttcaccccttacctggtctctgggcctcctgtctccttgcttctccattgtcctgtctgtccgctgtgcacatggggcctaatctgggcctggcctctgctatgcctgcgtcctgggagcagaagcagacaggcagcatggactcagatgacttcagggccctgcttatctccacag
>3847446788
gtatgtctccctccctgcactcaaggtgcagagactctgggtttgatagccttccctcccagtgcttttgcccttcttgctagtcttcagggatttccctgtctgtctttcacactctcctctccatcccaggctccctgcagcatctgggaggcttggctgaacacccagactcctagcatttccctctgcctacagcaccagccttagcctcagagccaggccaccgcctaccaggcacaggcatggggttcctcatcttgtctctctaattggtgtgtgtgtgtgtgtgtgtgtgtg
>392893149797
gtaggtggggtcctctgtaccaaatattgctttaacaaagtacacactgaaagtagtcttctacattgaaaagctgtctccagcctcagacatcccaggtgtttcaaattaaccagtactcaaaaatggcaagaaccacagactaggcctatagagattcagatctgtgacaatccctaccaaacaggattcaggctgattccccaaccatgcctaagaagagggtcaagacctatgccctgctgaaagagggatccccagcaataaggacaaggcagggcagggactgggactctatgc
>40121639187
gtaaggacctggaaggtgggagggctggtcaggagggcccccaaagaatggggtcagcaagtctccaggggtatctaagtggtattggcaacccggaggtaccaaaaaaggcctgagacctctacctttgtactctgttctcttgagaatgggggaaggggagaagaggggtgaataagactgtggcatgggaccacggaggaggctgcctggatttgctttttggggcgtcccggagcagatgggagctgactcatagggtaacagcagcaggttgtaactagtgcagagtacttgtgg
>41120245603
gtaatcaactagttagctgaatttaacttaaatacaatacccgtgtggtgtgtgtgtgtgtgtgtgtgtgtgtgtgtgtgtgtgtgtgtgtgtgtgtgtgtgtatggtggtttgaataagaatggcctctctaggcctatacatttgaatcctttgtcatcagggagtggcactacttgtgaaggattatgggctgtggccttgttggcataggtatggccttgttttgggaagtatggtactaggggtgggctttaaagtttcaaaagcccaagccaggcccggtttggctttcttctc
>42104936213
gtaggaactgctttatttgcaatattgagagatggggcaatctctgatccattatagactgtctagggagagggccaatggtatgttgtttgaggtattaaaatgtgtaataagaaaatgaaatccataactttacatgtcctaaacccgtgctttaccaatgagacacaccccagtctataataatgaagttgtttattattattattattattattattattattattattattattattattattgagaccaagtcttgctatttggctttgactggtcttgaacgtgatatcctat
>432034148377
gtaagctcactatggggtctttttttgtttgttttgtttagggaaaagtttaatttgtgaacttctagttttcttttgaggattttcccttaacacaggttaaaggttaacaggtaattactcagtatttgtatagatgagttgggagatattttaatcttttcaagtgtttcaaagatgaaagtttattctttttgatctttttgaagtgtgggattttgggggcagtgcaggatggaatttcaggcctaccagatagctacctctagagtcttttttttttccctaagttttttttct
>44242112871
gtgagcacctccctacccccacccccagtcccaccccccacccccagcccttgccttccgactggccagaccagagccccagagactcaggcctgagacttcattgctgatgctgtactctaggcagaagggcttcacttggtccatggagacacagggtgctcactgtcttagaccagatttcagaatctctctaaacctcaagtttccccaaccataaaatggacagttttgtgtcagtaggaggtccccaataaagggccatgtgctattaaaagacaatgatatgtacctgcccct
>45778132933
gtgggtatgggttgcataagactaatttattactaaacaaaaccaaaaagtcactcgacgtgcccgggaagcagtaaatgtcgccttaaagttttatatgctagcttctgaagatgactgcatgcgttacactgacaatggactagaaagggaagcattgttaaaaaggaaaacagggctggcaagacagctcagtaggtgcgagtgcctgtataagggtctgaagacctgagtttgttccctggcacgggtagaaggagggaactgacttgagaaggtgctagtggcatttgcatgtgc
>46251693555
gtgagcactggggcaatcccccctgcccctgcccgtctgggacttgctctgcaggagaaggtggggaagctagggccaaactcaaggtaagaaacatccagagacaaaggcaaccaggggacaatcaatcaagaggctctaggcagagcaaggcaaaagcagcaaggtttttgagcgaggccccacccaccaagtgcagggatacaatgtacctttacagtatctttcccccccattgtaattttatttttgtaacaatgtatatgtctgtgtgaggctgtgcaggtcctggcgccctcc
>4782275070
gtaagcacccttttagtgctttccagcactaggaatcctggagttggcccttgtaggaacagagagggttttatctagatgggactttcccctatggaccatcctggtcattctgagaacctcgatgtggtctatggggtccaaggagcagatttcactagaagacacctcttggtaaagttgaggtcagcagctataggagcccatggggaaggatcactgccacagaggagcatggcgtggcttcaagagacgatgaagctatttgactctgtccatcagatactgtcaggcagggac
>482119127175
gtaagagacggtgcctccctcgacaggggctcctctgcatgctggcttatggcttggataactctgacttttaactagccttatggttttgttcttcctgtccttttattaatgttttttcttttcaggcagggtctcactctttatttacttttttaaatcacagagtactttatgtgaaaaagtcagatagtccactgccagggcctgccagctggcaagagctaaaggggcacagcatccagggcaaaagactgatgacctctggcctgggagctctctgctctgtgcttcagtaag
>4921775618
gtgagaatccatgaaacatgtagttacattagttttatgtattttatagttgtataattgtgggtatattcatgcatgtatgtttgtgagatatatatatatatatatatatatatatatacacacacacacacatacatatatcacaaacatctagaaaacaaaagaatcattcatcaacttacatatgttctgacattattctgagaggacacgaacaaacatctacttaccccagatagggatttttcaacagaccaaagtaaggataccaccaaatccaacttggtaagccagtaa
>50150680870
gtaagagttcctgtgtgaggatggggaagggggaggggtgacactcagtacccaatgcataccactcttacgtcctcacagccttcttcctaactctacagtcctagcaaacctttcaggaccttgttattttacatatgtgatcctgaagttctaagagtagacaacctgcttcccaaattgtacaaaaggctgtgtggaagctgaactcctgcgtttatctgacttcactatagtctagtctttctaccatataacattacctttttatattttttaattgattttcaatttttttat
>5161093620
gtgaagttcctcctaagatgcccatgctgcaacaccccaatcccctgaccccacactcctgtttcccggcacccactaatgcctgcacctctggcatgccgacacccgcacacttcctgcctacctcttgtgtcctcacggcaatccttgtacactgccaccttataaacacctctaatactgatctcaggaggacctagagtcctcgccttcccatgctctccctgtacagacacccccttgtctggctttcctaggtccattgtagccctgctttctgtccagctctgccaccccaca
>52303183004
gtgagtattttcccaatcaacgtatgtgtgtttcttaatctttaaattggcaaatttcatagtgtcaggaaaacctggaggtactgcttagctttctgacattataagatgttctcctctgttcctatcacttttacaagaatcatgtctttactattctttttttttttttttttttttgagtcagggtttctctgtgtagccctggctgtcctggaactcactttgtagacaaggctggcctcgaactcagaaatctgcctgcctctgcctcccgagtgctgggattaaaggcttgcg
>53257671668
gtaagtcagtgacgctggccagagtgggttttgtcccccgtggatgtctgggtactcggccttaaggaacccagttattagattcctagtgtcctaaatgtgcccaagaagaccctgaaagaaaagaaaatctggaggctggagagatggcttgctgcccaggagtacaggcgtctcttctgaaggacacaagttcaattcccagcacccacgtggcagctcacaactgtctataactctagttccagggatcaacaccctcacacagacatacatgcatgcaaaactccagtgcacata
>54558109394
gtgagcaggagagaagagtttgtgtaagtggctaaaactggtccccggtcttctgttggagagaactcattagccagggttggaggggtggtccagggacacggggaggtaggtgcacaggtggcacactgtgcgcagagtcaggagggtgagcatagctaggaaacagagggaattgaagccatgctgagggacaggtcactctgcactccacgaccctgtttttaaccatgtttccagtgtgtttggggatcagaggcctcggctcacagatgagaatattgtttggacatggcatct
>552037146752
gtaagtgttgggactttatcatcttcctgttggtataaatagtttctttagtcattgtaatctattaagtcagtcgttatcaaatctttgcttattttggtaattttattattttaatactacctgtgctattattgcagaaagatcttaatctttaaatctaaattttcaaacttgccagcatggctggacatcacaggtacagtggctgtgtcattgagagaggcagaagctactttagtctaaagctatttgaaaaaggaaacctctgctctctcagattcaactagatctttataa
>56111351748
gtatgaataatttctctaatgtatcagaccaatattaagtgcttagtagccagttaatttttttctgataagaagatatcctttacctgtatcttagggtttccaatactgtgaacagacaccatgaccaaggcaactcttatcaaggaaaacatttaactggggatgccttacactttcagaggctcagtccattatcatcatgacaggaaacatggcagcgtgcaggaggacatgacaggaatcatggcagcgtgcaggaggacatgtttctggaggatgtgagagttctgcatgttg
>57273573203
gtaagtctaagaaactcagctctttgtacttttatttttaaatccttcctcagcagctactgggttgcaaatactctaagcctttgcttgtgtgctgttaacaaccttgcagactacctcttgatcctttcatatcatctagacgtttgaatttgttccaacctgcttaacccgtttaatgaaacagccaatagctgattggccccgtggctccacagcaagaggtaattactgcttagttggctgcctgctcagtatactcagctgcatattgctttctgaagcctgggggaatcttgt
>5866320168
gtaagaagtagattaggccttgtcaaatgtttatcatgttttgaagaagttggtccagtattagctttttccatggctaacttaattttaggtaatatttccacacatgtttttaagcacaggtgggagattctgcttgctgacctcctttgtgctgtgagaggtgttctttgaaggtgtggagaggggaaaatgatacattttttaaagtataaagacctcacaatttctcatgatgtagtagatatgtgttctgcataggaaatcataatttagggttgcttattaagagttataagt
>59270146816
gtagctctgactgagtgggaaagtggcgctccttcctccttgcccctgaggagtgcaggacagggtggtgctcagagacactgctgcttgtgcagagcagcagagtccacttctccccacggtgcagggacacacagtgtgtgcactcagttcaccacacaggaggtgcagggacacttcatttcctattccaaagaggtgatgcaggtgtcagccctgggcagaagaacaaaggttagggagcagagcctgggagtggctctgcatggaaaactcagtttgaccttctctgccacagat
>60252995828
gtgagtacctgtgctggctggggtgtggcccagtcccctcactaggctaggcaagagcatagtaagaaccccagaagtgggacagaacccaccaaacctgtcccagcaggtcatgacctggtcagggagcattgtctcagtttgagaccaagaaaactgagactgtactttgagtctaaaccccgattgagacctcctgactctcttcctgcttctgtccagcacgggcacccaagccaaaggattcatagctgtctatctgccagtgttgtatgacaggacttaggcttctggtgtccc
>6114242918
gtaaataatataagttattgacaccttttagcaacaattctcaatcttcctaatgagaggaccctttattacatttcctcatgttgtggtgaccaccaaccataaaattatttttgttgctgtttcattactgtaattttgatactgctataattcaaatttttttgatcttcaggatttgtttaggtaataaagatgtcaatctcaacaggaggggaaatgaaaaaataaaaaaaaaaaatctgtaggaaagtggtgctcaaaccttatattgagatagagtttgccaaaagggttgca
>62159012683
gtaaatccctgagttccccgctcaggctgagactctgggcttaggctctttggcacagagcgagggccagccatttctaggttaagcatgttgtcagaagcagggaaagtggggctcttatgcagggagaagtaaggcatgcattgagcctcaagagatgcagtagcggggcagagtggacagccagagctgggacccagtgcccctctccactgtctagttccctcacgctctccagtagatccacctctaagctttggcggtttatggcttgtggctactcaagtttttccaccttgt
>63294721731
gtatccttcagctgggtccaaagagtatcaccagtcctggccaccacaggccaccaaaggctgccacagatgctcaagagagtctagcttcttgatggtgggtgtcatgagctttatatttaggacgtgcttccaggtctgaggtggtagttctggttagtatagggctgtgtcacctggtggctcaggtccatctgaagcaaggtcaaccaataatcagccttgaactgggtcatctggtgatgtggatcaatatgaacagttttaacaaatggttggactgataataggtcatttggg
>6481273524
gtgagtacctaccatgtctgcctcttagccgggaggatgtggctagcatctgtcattggaaaccttagtgtttgattgtccctagtcacgggacatccaagataggtgagagtctatgttcccaactaacactttcatttcctcacggtcttgatgttccacaaatgtcctcccaaggacctatttcagactgtctgtaaagagaagagatgctaacagtaatatatggaatttggagattttttttaaagtggttattgtttgtttcacagataaaattctagataattccacattttc
>651509136312
gtgagttacaatacagccaaagaatgtaaaagaaggaaagatgggaggttataaatatgaagagaatccaaaataattattaaaagatgacagtacctgctgggcatgcatctgagcacctctgcattgtgctcagggctggtaaagcaatgctgaggatctggtgtttatagacacacacacacacagacacacacacaccacatatagtcacacacacatacacaccatacatacactcacacagacagacagacagacagacagatagacacacacacaccatatatacactcatac
>66191897361
gtgggtggccttggctctctccagcatgtaaagaacaggagctaaatcaacttccttccgttgctcttggccccacagcctgatggtaccgtttaccacacgttctagaaggttaaaaagcaagtgctgcggtcaatggcagggttgtcagcctgatgtacctaccagtctgcatggccctgggagccagactgcaagtgaattcctgtgggctttgtttcactcccccaacccccagttcttttctaattgtggaatgctgttgtgaaatggccagagaaaaccttttagaaaagaaaa
>67124127993
gtgagggtgggcgcagttagggtaggaggaaggtttgagtgtttctaaccacctgtgaagaaggtgagggtgggcgcagttagggtaggaggaaggtttgagtgtttctaaccacctgtgacagtgaggtgcgtagggtagggaccctcgggcaactcagttccttggaattctaacatctcagctccttgtgctcagtcgctcctctggagtgcatggtggctttcgaacctgcaaacttagcattcagcttacatccaaggtattcagctgcatttctggagtgggcactgggcacat
>682469103859
gtcagggagaagcctccacccacctgcccatccccgccccacctcccatcttatagctcagctgtggagactctgtggtgtgaggactcagggctgtacatgccagctgagtgccaccttgtgctctctaatctagtgtacccaataaaaagatactaaaagcaggtgggcctctaccttctgtgaccatgacaaaggaagccaagtgcccactgctgtgtggctcatgtggggcccaggaagcagtaccctgagctttggctaacccttggtggagtgggcctctatgagtgcagtaga
>69135869367
gtaggtgctacaacgttcagccaggcttaggcagctcctgtctgggctgagagacccttagttatgagtgtccttgacctcaccaagacctacctgtctctgccccccaagtgctgagacttaaggcatgagccatcatgtccaacccactggtgttgagacagggtctacaactctacctggagtttgaaaattcggcttagcctgactgggcagctagctccagggatctttctttctgtgcctgcttgtctttgagaatataagtgtgcaccactgtgcctggagtatatgtatgct
>7010431771
gtaagtatgccagtttactgctgacaccaaactccatctttgaaagtagtgtcaaggaaactgagtatagtgatgcacacctttaatcccagcactcgggaggcagagtgaggcagatcactgtgagttggaaatcagactggtctacagaatagattctaggacatctagggctacatagagaccctgtctaattttaaggtacctgtgttataatggaaagtctctgagagttgactttgtacaaactgagaaaaattgtgtgtattgttacaagcctttcaggttaaaatatttgca
>71255123475
gtgagtaaagtagaagtctgtgccttctggcctagggcatcccagtctggtggccatttttagaatagtgacaaggagagaaaatgaatctgtggagatggtcctcatagactcattaaagctggaatatcgtatatttttcccattaaaatgtcaccacaataaaaaaggaaagaagaattcaagatcagaatagatcccatagtgtgaagattcaatttgaacacccaagaaaattgcatatatttcctttagaatgagaattcaggccaatgattgacactgtgttaattttatgaa
>72211392652
gtgagtatggtcccctcccccttcagttcacctctggaagaaaaataacaatgctagctaagagaaatggtttagagtgacggggttttttgtttgtttgttttttgttttaaccgctgagtcatctctctagcccaatgggcggtttttatgtcattgatcttaagacgctgaggactgagccagagggaagaccacctagccctcagttctggccagttggccttagcctttgtcacctctgtctgtgtcctcgggacaatctggcacctactgaaagtttctggcacaccctgtgtg
>732658106596
gtaagttgcctcttcagagaggatactttaagaaacctaagattgtagcgtgaatgccggatggccagggagggattccgttcaggtgggccgttggacccccccatcccccagcacctcattcgagctaaggaaatttgcggttgactcatttgtaaactcgggcacttgatggtagtctgagtgctgacaccaaaagtcccttttctttttggagggacacagaactgtaaagagggtctggttggttacaggaaatgtccgctgggtctggagcatcgcggtgtgaacgcagtttca
>74307114635
gtaagagtatcaatctgggacacggtccaggtgctgaggcttagttatttaatacaggttccaaacacagaagtttcatgtttcttccaagatagtaagatctagaacatacaggacaacccaagcacaaaacagaaggtgcctcatatttccccaaagcctgtctatgtaaaaagatcaccaacctccacagctgacctggctgtccccttctgtggcccaggtatttttgcttagaagattgtctgggcagaactgatattcacaacagacacacacacctccatttaccagaatccc
>7524748037
gtaggatgctactgatacatgatctcctaacagactgcctttcccggtagttccaatttcttgtctctatgtatggggtgcgtgttagagtcagcagtttctcactcaaaggctgggctaaggattttgtttcttcctagaatagtatcacaaaccagcagagggagcccactacttaaaaaccaatcttgaggaatgtaaccagcaagaccactactttttaaactaactgtacatagctgttttacatgctactccttcctttgattttttaaattatcttgctgtttgtggaaataa
>76164952288
gtatgtctttcttttttactttgcgtaatttgaggtaaaatgtagtatcaagcacatatttccaattaaaacattatagaattaatttgatgtaaaaacaaaacagatgatgtctgtttttgtcatagaagttagaaaataactgaaaaatgtattgtgtaatgtgccctgtctagaaagaaagaaaaagagttgatttttcttgacgaggctatcaacttgagagtggggagggggaataggaattgacaggaggaatgggaagggcaaaatgatctaattctattttaattaaaaaca
>7752694142
gtgagtggacctctgcctgtgttgagtctttggagcatagcggagcattgcacagtaacttctgtgcttgtcttgtctcctgtctagacgtctccatggtaggctatcttggagcctgaaaccctctcagtgactaagcttgctggctgaatcttagaacaaaccaagtcatttagagctttcaaaaatagcaagctctctttccccgccccagcctgaagtccctcgtattactgcagggctgtaatttctgactcagctctgggtgttttagagctcttggtctttagcctcctaaga
>78297737273
gttggtggagaaatttttatttcttgttttcttcttgttgaatatttcatctgaaataacttaatgttctgaaaaaggtatcacttcttgaaaaataatgtagccttctctcctattacactgatcaatatacattttgtcatagctattaatggaatatatacataaatagtgtatatgatacatatttcagcactagggatcaaattcaagacctcttaatattttactatcaaataagcagtctatcactgagccgcattcagcacagaatggagctacatatattctgattatgct
>79109118730
gtaacctcctttagcctaggcaggctggttcagactgtatgccactgaggtggggccacctgatgtgctgcttctctaattcaactagtttcttttgatttgacactgccttcacctgccctgaggctgaagtgcttctccaagattttctggagttaacaacaacctgtgaatctgtcgaattgctgctaaaaggctgtgctgatgacatcaagaaacttggtgtgactcgggaggggtttccctctttataagcacagacttttattaaacatttgaaccttgagcagacttgcttgt
>80258938404
gtatcccatggctgacccttagagaagcagagaggtcatctggtgggtgtgatgtgtgactggtgtcactctgatcccccaccctgcaggctgtgttttaggagaaacaggacctgcaaatgtgttctggcgtataggccagtggtgcctacgtcagtccttttttatttataagaagtcagtttttcagtttcctcctttttttttcttcctttttcttttcttttctttctttcttttgtaagtttgagatagagcctcactatgtgaccctggctagcctgagattcactctgtaga
>8129979558
gtaaggcgattgcctctgcctccctccatagccccccacccaaccagaacctccccgggacttggagctggatgatgggcaaggctacgggttgtagggagcgaacggagccagaaaagttgggtcacgcttggataagggggggcaggaggtggcaccgtggagaaaggggttgagaagcccaacagcctgccctgcagggtagcaatcggatgcacgtctctatgtagcaagaaagcactttctccgctcagttcttcacaaaaataataatatgtaatagggttctatttatttaat
>822255105353
gtagcgggggacccttcaaggagttgtgagtccttggatctgcccacgtcgtcacagaatggatgttgttgccacgctttgctgtagatggatcaagtgttattgttgcccatttatccaaagacagtggttttcctcctcaggattaaaagtagagccaatagctggctatctttttgctatctcttctgttttgtgactggctgctgctgtcactcatgcagcgtgtcttacctcctcagtggcatgaccttgggcttatggcttgaacttgaggtgattctgtcaggagactgggca
>83903135581
gtatgtgaaccaacgggacaaagggcactaggctttgagaagccacaaggaagcatgggtcaggttccctgattattagtctttaagattctattaaaatttttcttattgttttgcataattcatgggtgagatgggggctaatctgccttggagtccctgtgaagatcagagggcaacttgcaggcagttgattctgtccttccatcatgtgggtcttagatctcatatagcctgggttgacttccaactcaatatacaaccaaggatgactttgctctcctggtcttttagcctcca
>849616950
gttcactttcccctaacttcagaaaaaagagactgctttttatggtggtgtacatcttaattccagctctctggaggcagaacaggcagtcaagtccagcctggtctacaaagatagttccaggatagttaaggttacaaaaacaagctcgatcttaaacaggaaaatctcagaatttttaaaaaagattacatgtttctgagtgctctatcttcatgtacacctgtgtgccagaagagggcatcggatcccattacagatggttgtgagctgccatgtggtttctgggaattgaactca
>851830113366
gtgagtatccttagagtcactgtacttgctggttacttagcaagctatttgtgtgatctcaggttcagaattggtaagaatgtctttacatgtagaaggccaacttatatatctaaagaattgtagacgtttaactgcttatgtgtgttttgtttataatgatgtgtctagtttatctgtgatttagtctagtttatacttgatttagtgggtgtttgttttctactagcttactaggtttaaaacaaactaaaccttttattagttagaaatgaaaaaactgtcaattttgggttttgc
>86228013690
gtgagtgctcattggaaaagagctgctgatggtcaacagagtaggagacctcaaaatagatgagtcctgcctgactgtgttagaagagcattttagcaaactgttcacacatatttaaccatatggaagctgctatacttgtgtaaccttaagtgtctatgtggaagacatgacagtagctatccaaatcctaagataacttccaattttcaccatttccagtgttatctgatggtatataaagaattattttggaatgttcctattagacagtatgtgaagtctgtgatttcagaaacc
>8714738219
gtaagatgtgggacctaactggaggggagtgcgtgcgtgcgtgcgtgcgtgcgtgcctgcatggagctcgagtcccgtgaggatgggatgtgctaaactcttttctgagagcttacttgtcaatgccatgcagggccataagcaaaacgcaaaaaggaaatgaattgctgtactgtccagtaactggggtgaaagctttaagcagaaaagggacgagtgtccacgtgatcagtgggcatgctgttgttgtcaaggtagtgcatgggtcaaaactccaagggagggagggaacgaagcggc
>88214068092
gtgagtatctaggctctggccacagggtccagggtggagggagagaatccaaagcaggcagtgagctccagcagggagctcactgtgggactccagctggtgctcttttgtcctctggtcattctgggctgatgaagaccctgctggctcaatctgtgtgtggggttcatgtggttaagtggtgtattacaaagctcaccttggctgcagacttaagttgggttttcagatgtcatgagtgattgacagtctgatagcattgggtccagagccctgcccagcccctgctttggatggctg
>89184277088
gtgagtctcgccctcctatggtgtgagcttctctgctggggttaccccagctccagcagtcctggcctgctctcctgaacacactgaacccaaaaccctggtggtggcccagtaaataccagggccactgggcaaagccagtgtagcctgggggctgggaagaagggctgcattgcacggtctgggtatatagtctgagagtgaggcggggtctggttggggcactctgctcagctttgtagaaaggcggggagccctcacactcaccttgcaacacaagattcccttggtatgggcata
>9087848870
gtaagtgactgggacgggagtcccattgcttacatcttgtccactgctgagtgctgacagtttgagaggctctttctatcagagctttgagtgtgtgacactgaagacccttaagctcctgtctgtattcttgctactgtacaaaacaccctagattgggtattttataagccacagcctcgtactcattacagttgtataggctggaaagtccaaggacagggtaccagcagggttggtgtctggtgagagcctattcctagatgatacctctctactgtcatatggtaggaggtcaaa
>91255783511
gtatggaatccagaggcaagagttgagctgggagactgcacctagctcttgggagaaggcagttaggggagattagcctgtctctctagcaccagggaatgggagcagaggggttcagggactgaatgtcggtgatcagagcaccagaggcttatttggactgtgcatcgttgcacatcttttggtttgtccttgtgtgtgctcatatataggtttgccctcacctgtgcctccttagtatacagatagacaggagtgtatggctgcttcttagtatgtttgtcctctggccaaggtgaa
>922008155513
gtgagtttcacatctgttacatatttttccatatacatgctcttttatgtatgtaaatagtgtttttgaaggctttgattttttccatacaaatttaaatatttataatttgcagtgaatatcagtaacctttctagtaaggctaactttatatacatgggcattcactcacaagagcaaggattcaacagaggactggctggtctggcctcagtgagagaagatgcacctaaccctcaaaagatttgagggcccagggagtggaaagtctggtgggataggagtggggtggagacatcc
>9355455387
gtaagaggtccaccatcgcacaactttctgtgtgccagttacctggtgatagaaacccagagcaaacactggcagtccatttttgaggttagaggaggtgtgacttatgagatacagagatggggaggcggaagggtacagctatttaactgcatgcctgcatcttgcccatctccagttggatgaggccatctgccaaacctcttgggtttcttttctcattggactaaaaccccacttctgtatcccacctagtcagttcaacctctcatcctcccagcccatggctccctatcacct
>94123257256
gtacctgtctagcaagctcttttttctagagagtaaaaagccagcattttgagtgtgaaaaccggaaattattgagaagcaagaggttagcttgttctcagcagtcttcatgcccgtaatcaataatgacctacatacatagccagtggccaaaggactgccagccatgctgggatatggctttaaaatttgttccttttaatttcctgagccatggttcaaataggagaacctttttgtaggtccttgtaggtcttcacgtaaaacaactgttgcaggattttccctgtccaatcacat
>952833149006
gtaagggatggtctcactcttggttcaaaaggctgagtaacctacactgaagagttcttctctttcttcttctcttttaaaacatttatgtatatgagtgctttatctgcatatacacctacatgccagaggaggacatcagatcatgttatagttgtgagccacacctgcaggtgctgggaattgaactcagggcctctggaagagcagctagtgttcgtaactactgagccatctctccagtctctctttttctttttaaaagtttattttattttatgtgtatgtgtattggtattt
>96203887636
gtgagtttggctttgaatgactggaatttattgggaagtgttacattttaacacttgccaggcatcgtggtctagctgcaagctggaaatgttacattcttaacacttaacaggcgttgccttggggctacaagcttcccagcaccatctgggctccaggtgctagagctcaagtctcttcaccactgtgtggcatagtatgcttgccgacttttggatcctgccaaagtccatttcaagacaaagagtcactacaaagcttgaagaaaaaccctctggatgtagatcacctgtgtctgg
>972606122686
gtgagtagcaaacacatttgacaaggaaaacaagattttcatgcttcaagacctaacgttttcttcagaacttttcatccttagttaaaagcttgtcatattaaattgcattttttagatgcctatgaattcacttaaagactagaggcattataaaatggaaaaaacatggattttattctcaagttgtctcctaaaaactttggttgttcctggatcatatgttcaaaacagctttcctaccttaaccaaaaagtgtgtgtctgtctctatgtgtgtctttctgtcttcatgcataca
>98121569246
gtgagtcagggagttaggccagatgcccgggagccatgctcagtgaacaggagaatgagtagaaggcaggagtcagggctgttgtcctggaggctgattcctaaaggagtcttatttattcccccatccccatgcaactgtggcttcgcctccttgccttagcgctcccagaaggcctagggactggaaggtcttgacgagataagctgtagactcgtgaggtgtcctccccaagaggcccagtcaacacaccacaacaagcacccatgtccagagtgcttcccagagacaaaatgacag
>992016135072
gtgtgccggggccctagggcagggagggcaggactactcatgtccactacaggctgggcccaaaggcaggaggaaagaccagttaggccttaattctagcacattgcatcatgccacagttgcttagattattgaggtcatttttgtgtaaagattgaacaagggtaatcttgtttgaagagggagggtttcttctaaaaatcatggccagagtgtgggcagtctcagtttagggttcctgggctagagtgacagagcatgtgtgtactgtaacaacacttgaagtcctcatggagatga
>100122832683
gtatgtatttctaagagctgatttgagatccttaagaatacctgcattggtatatgatcaatgcctatatctatatcctgttaatgtgtcttatccaggtcacagtggcagttttgattctgctctgctctgtaatgaggactctaaggagattttaagtcgttcccttctgttgatgggccaaactcagttgctttggttcaatacatcagagcaaagccattgcctactccccttctcaatctactcagttgttcagctattcatccattcttttcttcaagtcatgttcaccactgt
>1012311139252
gtgagcatcgggaggacttggttggtttgttaagattttttttaaactggaaagtgatctcaaatgcaagtgaaagagggggaacctccagaaaggagatgcaagacaaagccatagctagctgcagttggccaaccctttcccactctccctgattcctgtgaagagagactggagtcacggtctaaggaataccgtacatccctagattgacttaagaaatgccaggggtggaggaggcttgtgggaaaggaggcccctcaggtggtctgtccctggggctctccaggccctcctgtg
>1022640107379
gtatgtgggtccgggtgccgggggtgggggccaggtgctcctgtcaaaatgactttctctacatgaagctgtttatgctctggtcctgctgtgatcgactggtggaattcaaatttttttttatttaacatatacttcagaattagatgctaaaattttaaccagatggggtgactcattcctgtaatcctagtacttaggatgctaaggcaggaggattgctacaaattgagaccagcctgggctatagagagactcggtacccaaaaataaagtataatcttagttctgggtagtttt
>103376117183
gtgagtgccatggtccccctgccaccaccaacccccataccatttatccccaacctgcaccccctgtaccctcccaccacacacaggagttgggtcctggccccctcagttcaggtctctccggatactcataccttggcctatctgtatatacttggcatcctccatcttcctcggctctgctcctttctggctttctctttctcttttcttttctattttcttttttccttctcttctctcctcttcctttctctctttcttttccttcccttcttccttcttcactcaccccctccc
>10489949621
gtaggtctgccagatcctctacagatctcctcctcacaatccagtatagctctaaaaacatgacaccaggccattagtatatacattttctcttctatttttctgacttctaatgtgggattttagtgttatgagaagagaactctttttttttttttttcattttttattaggtatttaactcatttacatttccaatgctataccaaaagtcccccatatccacccacccccactcccctgcccacccactccccctttttggccctggtattcccctgtagtggggcatataaagtt
>10513651844
gtaagtattgtatatttgtatgttacattatatatatatgtatatatatatttatattacaaacatgactataagagttgtatattattgctttctctcaaaaagaaagtaattttataatgaaaaaatttaatataacacgaataagataaaatacaatattatttgatacaatattctacattaaattttatagtcatatgactgacagtacaaaatcatgattttaaaatatttaatgtatcatatgtatagatatactgtcagttcatattagtgttcttggtttaatgttccaca
>106170470642
gtgagtgccactcagaaccattgaggcatttcccaatcaaagcccatcgttccgtgacaggacagtgatgagaagtgcattcactggcgatcggatgccatcaaaatggtacctaactcagctcttggatttcttccttaaaattcctatcttttaatgttattttattatagagaaagagaaatttctcagtatgtacccaaaaaatattctagggcagtagcaggttaaatttgtaaaagtagatggatggggttctgggggttattggttttttggtttttttatatttataagatg
>107519125864
gtaaggctcaagagagcccttcctccaagtcattgccccgcccactccagggcctgagagcggtgagcatcctgtctgacccaccaatttgccactgggcttagaagcaggtagaacctgggatcagaccagaaccttggggcggagctagagctttgacagtgaggctagagccctggaaggctagagccccaggaggtagtcgctgtgggggcagggcagccttgggggcggggctagaaccttgggaaccaggctttgtcaagttcaaggctgcctggcttgattactcttcccttc
>108243610620
gtgacacttcacagaagacaagtatattcagaaatggcctttgtctcctagaatgcaggtgcagtttgttagcggtggaaggcaccagacacattacagcaggcttccctatgctggttacctgtagagagggagactcagcagtgactgccacttaatgagccataatgaccctggatgggacagactgagagcaccatagagaaacaaagctgtcacacacaagcgtgtctccattaggtgtgtctctcaggtggggcattccagattgcctgactctgtgtacaacaaaaggaagga
>109175586953
gtatgtgtgagctgaggcggggtgcagatgtgtgtcccacgtgagacagcctctggcttcatgagagagaaactcctgcttctcactgactgagctaagcactgtaaaccccagtgatgttagtgagagggttcagtggtttaagaagtaaatattctagggccatgaggaaggctcagatagtaaaatcatttgtcagtcaagcctgctaacttgttttcagtccccagaactcaaatcaatagcttggagcaggtggttcatgtcagtaacagtagcacttgtatgacaggactgcca
>110115261939
gtaaggggggcgcctgtgttaacattcagacctgatggctaacatgagaggaagcaggactttgagataagaaatccagctgcccaccgtcacttaggaggctgagactggatgatttgagtgtgaggccagtcgggactgcataaggacttacaggactgctgggccacatggatggacagatgggctggagaggaggcaggctcgtgtctggcctaataaacagtgagtccctgcagtgaaccgatacacagtttatgcagaggtagtcatttgcacaggtgcctagatgcttcgaga
>111199169976
gtcagttctgacctaacttaagttactctgctcagaagctgaatcttggaccatgcatggccttggtcttcttgaagtccatgttccaaacgtctcccgggcaattgactttctctccaagatgatgtcagtggtctgggcctgggtaggctagggtttgatagagttgagtgagtgacaagaaccagaggacaaacgtaagctgtctcagtggaggggtaagagtgactaaagccttctgtatcattcgatcctcattggagctaagctcaggcctgccaatgggaactaaggagaaaa
>112180838088
gtaagatagctcccttagccccgaggtacatggttaagttctcacataaaccagggactatgtgtgctcatggacgccactgtggcagcctctttctctctgttgggggtatcctaccccagtagctaagaaggccaaggaatagagggaaagttgtgcccagtggcactatctagcaagcctgggaatccagaattctcatgagcatgacacctaagccacagttgaccaagcattcaaggatcccatgttttccaagtggtaaagctggatagggactgagctgtgccctctaaggat
>113104289949
gtagggaccagaaggcaggggaacaagactctatgactctatgttatccttacaccttcatcctgagatgcccaagaccaaattcacaccacacacagacctgcatgcccactgaccctcgtccccccccagccatccatgaacttggaaccttagtctagacacacacagacagattatgttctcttgtagccaaaggagcctcagttcatgcctgggggaagatttcacacaggctctaatagagacctagaaggcctgggcctgggccctatagtgaataggacaaagccacagctc
>1141073150654
gtaagtggactttcagtggcgatacatctcagtgatttgattattagttgcctgtggtggtagaaatggaactcaggtttttcgctttctgtttcgctgtgctggctatgagtaaatcattgtatgttaggcagttttgctcaaacagaaatttctattactctggtgtcactacaaaagtttgtttccatgtcctagccatcgcataggaagtataaacttcatttcattgccccttatataataatcacatgtaaagatttagccactgacaaaacagtagttcttgctcaaaatatt
>11520417689
gtaagaatgctgactgccacagacgttgtcagttccagtgactgactctgaccattgctgggatttggtgtcccttgatctttcataataaaaccacttagtgaaatcttttcacttttcattacaaattcctgtaatatatgctggtttcctttaaaatacttcttatataactccatgttgtattttttaggtaaattgcagtttggcctgtcaaagaagcatggttgatttgcatggagtagagaaattggggggggtgggagggagagaaacatagatttaaacctctacttagga
>116277340924
gtacctggcctggttttggaacctccaaagggcattcatgggtagtattaatcatatcatactctgggtctcacccttcctatgtggtcataaacccagggcatcaaacacagagtactgcaaacttggcagggctgccatctgtcctcattcttttcagatattccaggccagaaagttgaatgctcagctgataagacggcacaagaaaacagcctctagtcagagtaatgggcttcagggaaggctgggagatgggacagccagtaaagtgcttgccatacaagcacaaggacttgg
>117198955523
gtaagaaatactgtagattctgctgtccgcagttgcccgtgtgaatttgctataaagcttctggggttgaagcagctgtgctctgctctgacctccttggctgcccctctgcgtccagggctggggctaggaagaggcaggatgggtgcaaggagcagggctgggagctcaccgtgtacagttggcactcacacatcagagcttcactgaaccaagctcctgtctgtgtgaagcggggtcagggaagagaggcactgctgtgtgtcctgtgtgacctgtgctccttatcagctttgaagt
>11846119373
gtgtgttgacatctcactacctgtatctctacctaaatcctaactgatacaccgatacaaaaaccatattgacttttgtttgtctctaatgctggaactcaaacctatattaaacctcactgagctacatccccagcaaagcaagcccttacagacaggtccagtaggtggctcagtggggaaagcacttgttgcaaaaacctaaagacccattagatcatcttgatcccgtgtaacaatggaaggagagaataaactataaagcctccacatttatgcatatatacacacacaagtaat
>1191733146808
gtaggtcttgtgcctatggagggcagtgggtcttagctgctgattggcctttactctctatttgaaaaaaattatgtacttttaaatttgttatgtttgtgcctgtttgtatgtgtaccagatatatgcaagtgcccatggaagccagaagagggcaccagatcccttggaactggagttgaggcaggtgtgagccaccatgccaggtcctctgcaggagtggacaagtgcttttagctgttgccccttcctcccagtgcgggctttatcctctcaacatctgcacctcactgagaactt
>12029661490
gtgagctgacgctgatctccacgcggtctgtaaatgctgctttgaatttgttctcggtctgtgaggcttaacctacacaaaaggcttcggtttatgtcgtgtttttatctgcacttgtgttctgtgtttttgtagctgattagcccaaaccttaatgctcacttttcatcttaagacttttaaaataatgtttgtgagtaatatctatctgctaaaagcatagaacaaggacttagatttctttgacttaaaaaagaattctgccaagtgttagtagaaggaccactgatggggctctgc
>121230154784
gtatcccagcagctctaaaagcttatctcactacagccatttatttctctttcccctttcctgtcacttcctgtccggggtgggggaggagctcatggagccaaaggtactctgaagttcctgaacatgaccattctactctttgtctagacttattacgtagatgcagttgactttacctgcaccctcttagaccccatctcatggttgcaatgcaagcctgcagtggctctccagttaccagaggcgtagtgaaacccccagggaggttccctctgtcttgcagcagttatttgtgat
>122184671622
gtgagttcattaaaagacggtgtgaagagacatgttgaaaatgaacatcataactttcagccggtaaggcagtgctttgaggaaaaaaaaaaaaacagactaacaaattttaaacgttttactttcaataatcccttcatttatttactaatttattggaagtctattccccccattccttgcctgcaaaagcctaaggaatcaaatgccaaacagaggagatgcctaaatgcataaggaataatagtatctaatatttataccttctctagcctgggttaccagcatgctgcttgggta
>123212793392
gtatgtttgagaagtacctgagtataaatgtatttctgttgagtagctcatatcagtaattcaatgaattctcaacccttcttaacttacactgggagaaaagccagaaaatctttcctatacactggattcttataacagctgaccacaaacacaggaactcacctgcattttcaccattctaaggatgtaacaatgcatgtgattagctgataaacacagcattaatgtcatctttattgtgcagttgaggacataagaacaaaatacatacactgcttttttttcctaagacaatta
>12431147359
gtaaggcaaggagtggggtcagaggctttcttgacaaaggttaagtttttttcttttgtttgtttgtgctttgagacagagtctctctgtagtcctggctgttctgaagcttgctacatagaccaggctggcctcagattcacagaaatctgcctgcctctgcttcctgagggctggaatcaaagatgtgcaccaccataactgtcctaaaaattattttattgattgtgtatgtttgtgaacatacacaccatgtgccctggtgcatgtgaggagatcagagaacaacttacaggactc
>125138543369
gtacgctgagataagtgtgctgggtattggagtattagcatagtcctgtttctctgaatgctagacttacttggaggtacatagtaccgtgtgccttggtgtttgctcagggcctgcatttgttatcactgtggtgacaccagaaagcacttaatgaggagcagaaagccacatgtggcatcaagctccactctacctcagagcagccattacccttgtttcacaggtcaggaaactgagactcagcccgtcaagtggccaggactaaataaatgagttgctattggctccgttccttat
>126209975974
gtaaggagggccacccctgctcagtgtctcacatagtcctgaattttccttcctcggtggcacacagcctagatagaaagatggaagcccaaagcttggttggggcctgttttggggagccagctttcctgggctttgagcctgaaagatccttattttacagagctaggaaagggggctttgctagtgtgtctccttaagttgcgccttttcttttcttcagagttcctgaggatcaaggactagtactgacttataggagggtcctttgtctgcttgctcaaacacccaaatcttgtg
>127166833646
gttctgtctgtttcttttctctcccctcttttaccagggtcatcctaaagaggacaaccataattctgaggcagagccaagtcctttggtcctctgaaggatgtaagacgaattcatgttgggcactttcctagtacaaaaaagctaagatgtaggatactggatgatgagtagtagttacctgagccatcacattggtgatattaaatgaaatcatcccagcagtatccaaaaggatcttctccagttgttatctctaggggcagcctgatctctgtcaggtattctggcttctcacat
>128214420118
gtagtgtttcattataataacttcatccagtttatttaggtgtatactcttttgggtttgctcagtgtttgtactgtgactatggtataggaagaatgtggaagagaaagaatgattttataaagcctcagactatttcagacaaaaatagaaaattattagtcacatcttcctagttcagaatcctttggcatttttctattaagtttctcaatgtattaatctgaaacgtcataattacaaaggttagtcttacattctgtttggtagtatagcggaggcatttacatagaagataat
>1292601134450
gtgagctcccattctcactcacgggtgactggcttgctgtatcagcaaggggaagagtcaagggtccagttgatgtttgtgttggtgggccattggttgctaaggatgatgttgggactctgagtcagcacaaaacctttttactgctagttgactgtgacctgctgtgggctttgttagaggtctggatgtcctagcccagtggttctcaaccttctgaacgctgtggccctttatacactttctctgttgtggtgaccgccaaacgtaaagttattctcattactgcttcataactgt
>130220149753
gtaaaaataaaaaagttacattgcagcaataatgaagctttcaaactggaagtagacgtgttggtccttctggggttttatgtggcccttcaatcaatctgtttgggggggtttggtcagcaagtttgaaaacccatttaatgaaagctggataaaggaatccattaactcatttactcagatgcttatggtaagtggtaaactgaggaaatgacagttaagtctagcccacgataactttctcgctccttcagggtttctgtacatctgtgatggggacatgtggctgaggcagtagga
>131149918375
gtaacttgaaaggaaactggcatccaggaaggaacctcttcccacagtggcctttagttcaagatcagaggactttcagcatttagggtttgtttcaccgtacattacaatgcagaaggcttcttctgctcttggtcttggcatgaaagcacaccactttgcacatttgccgttagtgatcgtctcagggatgaaacgtgactgccgcgcaatgaatggaagggggcactcgggtcaagtaggagagcctttggggagcgaatggagcaggtggattacaaattcttctggaagcaggtg
>13263050428
gtgagcaagcctggttcattctttcttaggtcctcctctttcctcctgcgcctctagttcttctccagaggtgatagtttcctcaatatgacggtgcagtaattgctttggaaaggtgtattcttgattctaaataatattatcaaactctaggtatgtcatcagtatttgactaacactcttccattggtaccctttcattatgttttctgtgtgtcagatctccatgtaatactcttggcatccgagggagatggtctggcttttgtagcgatctttgtcctgtggacagatgcttag
>1331317137972
gtaagtggtttggtgtgagaattcattttagaagtgcgcaaattgttagctgtgtaggatctccagaacccatgttggagccgtgcaggtgtgcttgctgctagtaagcctagcaattgggaagtaaagattcatcagagatcatgtcctaataaatgaatcggaaagcaattgaggaagctacctaacagctttggcaccacatctgtgcacatgcatgcacaccacacacagtttttctctttagttactgaactttttggtgtgtatgtatgtctgtgtgtctgtgcaggcacacat
>134301088247
gtgcgtgcctatcaggggctggtggtcggacctgccaggccttcgcagcgccaagcgcgtatcgaagcggtcggtttgcggccgtccagagagggctggcagaggagcttcgctgtgagcctttggggtgggggattcttttcactcctataggagggaagcctggggatggcctcaaagtgggaagggagggtcctgggcaagttttgggcatgcccagatgagtaggctgtgggcaagggacactaaggaggaaggaccaagacatttgtatgtgctggcttacctcggctgcgggga
>135129353868
gtacctgcaagtggttccattttgtccacccacctcatccttctcagataaggcccttttgtggctcagacagctcaggaactcaccactcacctcactttcgtcctggccttccttaacctcgtgaacctataacattccctctgggtcagtccctcctccagccctaatgctgccccaaaccatctggccctactctccctttctttgtatctgctcaacccaggtgcggtaccagcttctatgtcacctcctccaggaagtcctgctgactgtccagctcataccacccctactctg
>136193664736
gtaagtgaccagccccacctcaggggagcagagggggcggggctaggttcccactccagcccaggcctgggcttccagagagcaagacccctgaggcctggcttgttctctctaagcctggtcatcgtccccatccagtggacacgttaaagttcctctgggtgtgggattagtgtgccggctctatgggtaagctacttcctgttcaccatgacaacccgatgcagatcctcagcagcagtataaaagcctggatgtggctggcaggtgcctggcatcccagactaggaagcgaagata
>13766585083
gtgagtattccaggcaggccggagggaggttctgtttttactcatgagcaaaaggagagggagagggaggagagagagagagagagagagagagaatactgtttttcaagctgtgacaggtcacctgtctgaaggtgacacctgatgagaaacatcacctttgctaaaggcctgagctctgacctgattcctcgcggaataatagtctattgtgtaaacgtaccacatttacattatcagccaatgggcatcagctgtttctatttcctggctacggtgaatagggcaacaagagataac
>13827962050
gtatgtatggggctgaggctggctttaacaggtgggacaggcagaggcatccagacacaggacaagaggcagtcctggaccctacctgccaaggcctactgtggagggaggaagcatgggtgtgtgactgtggaatccttgcacagcacagcaaccagtgttttccatctgtttaaagctgcagagaactaggagtactgggaagtgatgattttaagctcctatattaggtcttaaggaacataggcttaggcacgttgtcagagaacctgtgaggctcacagtgttacagaaccctga
>1392045112964
gtaagtcctaggagttactgatgctcagcttacaggttttagaatgaaaggaacagagttatttacgtttcagtccctgtccgtaggagaaaactagccagaggcgcagtgttgctgcacagcctcctatgagaaactcctgtgctcattactccactacaggggcaaactgaatacatgcatgttttgttaaaaggcagttttgaagacgagttgctatggcatcgttgaagagtaagggagcatatagtgagaatgatgaaaatgtaccacatgccagagggttctggcaaaactcta
>14061320923
gtagggccattatctgatgcataacgttctgaggggccccagtatgcttgacttgcacagaggtctgggaaagaggagggtaagggtggaggttgttgaggaatgagcctgccccttcctgacccaaactctatgttagttagcaataaaagtgagagtgtgttggtgtaatttgtgtgtgaggtagcatagcttgatgggaagcttgaatattctatttttctctcacactgagtgagccctagactattggtgagcgtatgcagttgggctcactcttttggctgagtaacatctgtg
>1412911123608
gtaacagagagccagatgagagggactctcttctcctgtgcctcttcactaggctagtgtggatctctaatgctggtgtgtgccggaattgtaaacaaaaggaagtaaagctcactgtggctgcttcactcatagcctaaaaacccttgcaaaggaacctgttcccaaattgtaaataaaaataatgaatgaatgaaatcaaacaaaaaaaaatctattatccagaaccccaaaacacggaggcaaatagctcagtatcttgatggactacttaatattgtgaagataaacctagggcag
>1422029145337
gtaagaagactgactattagtcatttcaattgtgagtctttctaccctgtgacagacacttccaggtcctctaggaacctcatacatttgacctacgctattctttcctttacttttcttgacagacaggcttctccagagaattttgtagtagagtctacaagttggaaataaaggctctagtgttctgtacggcttcgtatgtacggctttccctgattgtaggaaagttttacctttattgtaaggaaagcaatacctccctgaatgctggggatggtgctcacgaactgtctccaa
>143149622752
gtgagctctagagaagagaaaaacgcttgcttttaacactcttgagccaaatactttccttttgataactgccatcctgaactggaaagctttctttcaaatgaacttctattagctcagcaatagtgatttttctatcttttaggtggaaatgggcctgtagctaattgtgggtattttacattacagatcatagtcagggaagattgggtagcctgtgtttccgtcttctgtatcatagttagggaaaatgaggcctggagacagggagttggaaggtaggcattcagtcgctgaggg
>144237141358
gtaagagaaagacccaaatttaccccgggaacacaaatgtttcagatctgatttttttgggtttttttttaagtgcatcttgtgggaggacctgtatgcaggcaggcaggtacacatgtgtctgggcctacatgtaggagcctgaggttagctgtcatttgccgacattcccagaatccctcactcagccagagctcactgttgtggctagtgtacctagccagcttactctaaggatcccctgcctctgcacgaagagtattaaggttataaggggagcactgtgcttatctgacattc
>14566252487
gtattttcttggggtggggttgataaagggccctattctctgagtcttaagttcctattttgaaaactgactggtctggcctaaggataaaatactttgtttcttgcctcatagtcaagctatcagtgaagggaaatatgacaggtacagtagcagtgatgcgggctcaattgaattaaaaaatattgttgctctcaggttgggtataattgtgcatgccttcagttctagcacttgggaggcaggggtagggctggcttatagatcatgttccaggccagccagggtagcataatgaga
>146187877304
gtaagtcctgcggggcggcagaggtccggctcagtgtagatagagtctgtgttcttggatccagctctgcagagttgacatgagtgcagcagtgggaggttagagcgtactgggggcggcggtgacgcgtgcagatcagtgggagccactatggtgtccctgggctttccagtgtctgttagtgttgggagctattgacttggagcctggtatgctgttctagagcgttcaccctaccaggacgttcaggggcatctcggtacagaaagtatctcggtattcagaagtgtaaagagtttt
>1472571128428
gtaagtcatcgttcctattatccacaggggtggagtggggtgggggtgcggagttacaaggtggcagggaaggtggctagagcgtacagtcgcaacgcccatggaagacaaggctggtttcaccttaaagtacttatgatatccttggacagcagaaaacagcttcttgtctctcctttttgaatggagaaaggaagaggactgcctacttggtaaaggttaggaaggtagaccttcctgctgtgttttgagggttgtgacccaaaactcactgaggcttaggaagtgggtggggctttt
>14877244930
gtgagtggaacgaagtaggatgtgaatatcagtaaggatcaggcttggtggcacactcaggaggcagaggcaggaggattaccccaagtttgaggccagtctggtctacatagtgaatttcagggcagcagtgtgacataatgaaagtctgtctcaaaaactaaaaacttaaaaacaaaagccagagggcgttgtttctcagtgccccagcctagcagcaaggccgattctgcagctcagaataaacttgctattggcctgctgtctataagaaaatgagagcaccaaatagcacagctg
>1492337137016
gtaagcttaatatctaatgaaaagcaatatatactgaatgttcctcacccttcttaaatctttttttttcctgattatactatttttctaggtccttttcactaagcaatatcttcttaggaatattgcaaagtctggttgtgaagcaggatgtagtggccagcctgagctaaagacccttcctcagagttggggaaggttaaaaaagaagagattgattggaagttaggaggtccacgctgtctttttttttcttcttcctcctgctccgcatcctccgtctccttccttcctttctcc
>150303675295
gtaagtatctgacttactgtcgactccagtgtcatggaaagtgttctgccaggaaccaccgcttttggactccttccactcagttaggatatattttccaagccttgtgctcataggccaagagagaatacttatttcttctctgatagtggattaaataagatttgatatttttacttgctatcatctactcctgtctggaacattttggacagttctgtacagaaaacttggatttaattttctgactgaaaatatgatctttatgagggagtacagtaactatggagtgagtctgta
>151273765205
gtaagaaggcctttactgagcttgtctacctctgacttcagtgtggagtgaaatgcttgctgggcagcactcgggaggcagaggcaggcggatttctgagttcgaggccagcctggtctacaaagtgagttctaggacagccagggctacacagagaaaccctgtctcaaaaaaaaaaaaaaagggctggtgagatggctcagtggataagagcacccgactgctcttccgaaggtccagagttcaaatcccagcgaccacatggtggctcacaaccatccgtaacgagatctgactccc
>1521528143890
gtcaaccctggtcccgggcctgtggcacatgcagcagggttggattgggggaggaggggggaggcttgcaaaagaaggggttaaatgcagggcctcagtaaaggtgttcagatggtgtggggggaggaagagggttaaataagcccaggaattaactcaagtgcttggtttccagtttgtctccaaagagaagtatctggtggtcccctctgctttaattcctgtgaatttgctaatttgggacatttcagacaaaccatcgtttctgggatgtttaggtgtaggcattacaactgcgtt
>1537822819
gcaagtcatttttctctaaaattatttacctttttattttatgtgtattggtgttttgcctgcatgtatctctgtgtgagagaatcagatcttgggagttatagacagttgtgtgctatcatttgggtgctgggatttgaacctggaccctcaggaagaacagtgggtgctcttaacagctgagccatcttttcagtccccaagtaatactttttttcccccttaaaattgcttagtgttttttgtttttgttttttcttttgggtgctgggaatcagacccagactatgatgcacacgg
>154260249930
gtaacaaggacgacgtgtgggtgggtggggtgtgatggcctgatttatttactctagagtagggtctgcgcacttaaggcttcagccaggaggggagcaggaggaatttcaagccttgcctgatgctgtgtttaaccacagatgatggtcatatctcacataccccaatgtcagaggactgaaacccatgcagtcagagcaggtcagatggtgagctgtgcacacacataaaaaatgtcaaattcgtggaatggaagattcattattttaaccattttagcagatgcagttcagaggcat
>155244238417
gtaagtgcagtccggcccctagctccctgagcaggctatttctgggcattgttagttcttggtcctcacaggggagcaaagatataattgacaaaccatcatgaattcatgagttcaatgcatgtagtatgtaggtgggcaactctctgggctgtcttcatgttcttacctgggaagggctcttaaaggcccattaaggcaatatgagacatgggaaactctgctaggttagttcctgtcaacatggccacccggtttgaacatcaccccacgcatgccttttgacatccagctgtccat
>15622069091
gtcggtacatggtctaagctctcagaaccaccacaaggctaaccatactgtgccgtgtttaaagttcatgtaacaggacataaaataagtttcactgactgaggagagaacaaagacatttcaaagtaagtcatcttttaagatcctaggaattttaaaaaatataaatttagtgtttgtgtgtgagaatcagatgggccattcaggttactctcacatcgtgcagtactgtacaactaactgatgtttcattagacttggaagacagaggaatatgtaagtttccctaaactgccagag
>1571520127864
gtaaggtcccaaccaagaaaaccacccacgttgtgtgtgagctctccaacagggcactctcagccccaaagactggctcggttctaggcttaacagagagatctacaatagccactctgtgagccagcccagtgccctggagtggtgctaggtcttcccttgggaaccgagctccctgggctagtccagagttagttgcatcaattctggagtacctgggcctgaggctgcagtcagccctttagtttgtcccggctctgaatccacgtgaccctgtggttagtgtctgtctgtagcgtg
>158289624940
gtaggagaagaatatagcatgggtcccatggaaaggtgttctcagactgtcagtttccctttccttacatagggcagtagacaaggctcagtaactgtcgtcggatctaagatgtggggcttcctgataacatgacgtgttgagggtgagattattgtttcttttgaaacgtgtctgtttaccagccagaccctcagacatcctgatcaaaagtggattaagagaaacaatacacgtgggccctctgccctctgattttggtgaggattgatttcatgtctgtgcgttgacctggctttt
>159304468433
gtcagtgaacacatggtcccctctggccagtactaggagtttaaagaccaaggcctaacctcagtaatccaaagctcttattcaagactggaacaaatggtctgattgaggtgatcttggaagtgggacaaactgggtaagatagagtatggacttttggatttctgggacatcaaatgttttgcgggcataagattgctcaggaattatatgacccgattatggaaagctcaaaaaggaacaacatgtgagtggtagccattcatccccaggctacttcaactgcaagcagaaggagat
>160244991831
gtacgttgatggtcagagtaaagtgtttaagagagatggttttgaaaaatcataatcacagtactgtttcataggtaattttaaaaaataacatctatattattggcagaatttccaggtcctataatgcatttaaataattcttggttcgtttgttctgggtcataaattgtatttggaaaaagtcattatagtttatttaagcatggatatatatttccttaagtattaaattgctctgttcattttagaaaagtctatttatttacatatttatttatatatttattgaggcacatt
>161224777521
gtaagtggtttattgactattagagataaatgttgcagccgggcttggtggcacacatctttaatcccagcactcaagaggcagaggcagcagatctctgagtttgagaccagcctggtctacagagtgagttccaggacaacttaagctgttacacagagaatattgctagctgattttggacatcgtgggaattgtgtgttgccaacacaacctgtgccagggcctcagatggcttgagatgatgtgcagattagcgttgctctcagtgaagctgctgctgtgctcttggccctggag
>1621449113070
gtgagttatttactgtttttaagttgcaaatttaggtttgtataacttggtgtcctagtgagttaacagaaaagtcgaaagcaaacacagaaaaacgaaagtgctttgaaaactcaactgaaaacgttctggaacaaaactttgaaaaaacctattctcttcaaagattatgctgcgatgtaaaaatccagtgtgtggggtgtccgctttaagtcaaacacgagcgcattgggcattgagaggggctgtgtaaaggagaccagagagagggcaggacagtgtctgcagagaagagcttca
>16387125741
gtgaggtgactgtgtccccccaagcctctgccaactgtcttagctctggacccttctcttgggttttgctgttttatttttgttattctgtttttccagacagggtccctctctctgtgtagaccaggctgacctcacacactctgagagatctgccagcctctgcccccaagtgctggaattagaggcatgggccaccccctcccagcttccctgtgttcttattgtctcctcagacctccagggcttcctaggacttcctattatatgttaccttcctaaagcctccacctcaacaca
>164277785654
gtgagtacccaagtgtaaagacacttggcaccttactttttaatttccaagataaatgtcaaaatatcatcatatagtcacatacaagatatacaatttagattgtaactgtgaaggaggaatttccaatatattgctactagtttgacattattaatatatagccatataagactaaaatagcatatccagtttattttatatgaaatatgatcacaaactaatttgcttattcagtttttataagccagttaataggaactcgagctatgctttccactacacctaccacacatgcac
>165560117266
gtgagtgtggaggctgctcagcctccttaccccactttggagatgctagcgctgagagggtacccccagaggacagtggagtccttgggctctggaaggagatcagctgtgctccaacaggctgcctccagccctttggtacccctcctcctataccaggtctgctggggcatctcagcatcttgcctgcctctgctgtgacgttgtctgcctaaggcagggcatgggaagtgtgctttttaacccagccacctgctctgttcattaggtgctggtggaaaagaagaggcgcggccaaga
>166180447786
gtgagaaatgttgtcagtgttgtgcctgataattgtttttaatgaatattatccattgaaaaattacaacatagaagaacattttaggctgtaaaacaacagatgatcacagttgcttatttgaccatattttctgtgttgttattctttgttaattcatattcaattcagaatgaactcacaattacagtgtaataatatcctaaagtgacagctttctgtagtgtatttttgaaacatttatgtatgagcatcctaaaagttgtccaggcattggcccaagtgactgcagattatttt
>167209631504
gtaactgaaaggagctgggtcacgtgggtgctttgaatgctgagggggaaggttcatgacctcttgacccccctctctctgtcatacaaaataggatatactgtttctacaagattttcattgcttatacaaaaatctaatttaattggccctcctgggtatgggtatgccaaccccgtgctacccgagggatctgaagctatagctcaccctgggagtctccctagtttattaatgatttggatcgtcattgtgaacaatggacagaggttagtaggaaaaagaagaaaaggaataaac
>16871860979
gtgaggggcctgggtgggaggcagaagggttatccatacatctctggcatgtgctcctgttctgtgtctacccccatttgtcatctgctcttggcctccccagccccatgccctgcagcctgcccctcccactcccacccactcccacccacctacccccacatctgtcggtcagcgcctccctcctcactccattgaccactccgcctcgccacccggctctccacgcgtccgtcagtctgtccatccttccatccgtcccgcgtgcatcggattctgggcctgtgagtctctcactcc
>1692141133850
gtgaggtctgggggttctaaacatcttagatatttaaagacagaactcagggtctgatttctttatgcgttgtgacccatgcctgttctttcctctccacaaagtctatcttctctgttttagaataagaattcatttctctagagtacaatgaaaaaagaaaggcagaggcaggtggatttctgagttcgaggccagcctggtctacagaatgagttccaggacagccagagctatagagagaaaccttgtctcaaaaaacaagaagaaaaaaaaaatacatgtaatgaaatatactta
>170161150166
gtaagtagggtctcgggagccttccaccccagccagctcagtaactcacatagggccaacgtgttgagggcatctggtgtactacccaagtgtcaactgtgagagagacctgcctccaaatcttgtcctggtgacatagtgcgccttctttcagcactgtaatacaatgagtttgaggaagtagcacttgcagaggagcaaagaggttttgccatttcattccagtttgttgtacaacccagggcaaaatgcttgccttctcttggctctggtttgcttgtctctgctgtgagcagttgg
>1719830830
gtgagtcatacttaaattaagattttggattcagagggggtggtgtgtgtcttccttgagacactcacagctcctccagttcgtgaagtgaagtgctgaggctgttccacagtagtaaccaagcactgagttacccaagtgtctctgctacagccctagctggcccggaactcacttgttgagcttacattggcttctgactttatatgaccttcctgcctatacctcctaagtcctgcagttacagtgtgtgctgtcacacccagtggaagcttaccagtgctgagaagtaacaatgaa
>172260580219
gtaagtcttaaaacacgcagattttacctaagggagtggctttgctgaatagactaaagcttagccttctggtaggtagtttcctctttctctttaagaagcagctcccctcccacctccccatttattagagatgattggttagctacgttgtcagcagctagctaaattgtttttgagatcacggtgtaactctggctggcctgcaatgctcagagatatccccccccacccccaatgttacaatgttagcaatgcctagcttctacccaaaatgtttttaaaccgttctttcaagtc
>173301888069
gtacgtagaactgcagatgttctgttacaactacggagaagttatagagtaaatagtgacaacattagagaaaggaaagaccataattccagctcagtacattttaactaagctatggtaagctctagatgtaacctatagaaaggttaaagcagcagcagaataaggcctgcattctcacagctgcgttcgtgtgctgctttatatagtgggtctttcccacgcttagtcacatttccatatataaatctttatagcagatcgtaccatctactccatccttcgtgtacttccttcatc
>174294120341
gtatggaaggaaaaacttcctttcagcacacatacacaccttaaatttgcatgggtttacatagatttgaatgttataatcagttttcattgatgaagaggaaatagaaatctggttaaggaagagagaaaccaaacagttcgtttatttggcatttcggtcttttgtttggcataaatcctccccctgcctctgtcagggtgtcaggggtcaatctctgtgttcctcagcttccctcagaaagatacatagcattgtcctgtggaccctgagcctgcctgccaagacgagggtgacagt
>17545096112
gtaactgcagaaagcaatgctttcctccttggtttggggtaatagaatttggaagacagtttgggtataaacactaccaccaccccccaacccaccactcactgatagacgacaggaagccattcgtcctccttaccactaaaatggttccaacgacagtaccaacttcataatactgtcaaaaagtgaagcaattgtcttagcccaggggtggtcccaaattcctcttttactccaccccatcctccttgctacaacgttaggggccattggggaaaaaaaaaacccaaatgtaggggc
>1762274146635
gtatccttttgggggcggggtagactattgcagcctgacaagaatggttgctgaccttcctggttttccatttttcaaggttctgatgggcttgggtagcatgttctgtacctaagtatattacgtacgttcttaaaggttgatgcggccaagggctttatacctcacacaactattggtggaaattacaccaatgtttgcttattttagtgtgatattcgtatgcttatatatggttaatgggtttttagaaagacagtcgttgtctagttttttaactactagaaaaaatgtgtgagt
>1771482109660
gtgagtgaaagcactttctctctcactcccgcactgacaggcatgattcaaagggatgaggggaggaataagttgaattaactgcgtctccctcagatctgctcggggttgagagactcatccattactgtgtatacctgagcaggtggagatctgggcagatgttagctttgaacaccagtccatgtgtgcttgggtatttgggggtgaggtggggcattctcatggaatacccatgctatcccaaactatccccaaatgcttgttccctcttctggcttctgcaagaaaatatccatg
>178188458902
gtatgtatttactttgtgatatcttcatgcctcaaattatactgctagaaaattatttgcactcctgactatttctgcttaggttttatacaaagaaacttgttgagagtaagttaaagcttactacccatgaaccctttctcattacagcagaaaatgagtatgtctgtctctcaccaggaaaatattttaagtgttgtctataaaggggcttctgacagacagttgtaatttcttgatgattcacatatatgtgctctaccattgagaacaatattcattgagtgtcatgatgtttcc
>179197368629
gtgaaggactgggtacttgcctggggaaacttctgtgttgccagcctgtgtggtgtcttctagtgactgcacttactgcctggcagtttcttccctgtttttgtttcttggccaaagccatgatggctggcccctggattcatctagaaaggggctgtgattgttctgtccagtgctctcacctcgtatatacagggccactaggctgtacgggttgtagcccctcgttcccactcctctgctgccatcactgtggctgccttctggagtctcctttagctcttgctttccacctctgag
>1802435112692
gtgagtaattttaaatcagtgacataggaaaaaggtctgtgtatctaatgcttgtgggcagttacagagcaatgaggtttgcattaccaacgttggaagtgctgacatctggataggctgtataagccctatccatctcagaactgaagtgtgccagctttgctcctctctgaggccaaaactctatcagagggtttaaaatataaacaagaaaaaaattggagaactttaccaaagttgcacatctacccaaaagcctaaatgtgtagtacttgcacatgtatgtacaaatggtagctc
>181112531107
gtgagtactgtgtccacgggaccgtgagtctgtgtgcaataagtatgttaattatgtatgttaatagtctgggtgggaaagtttagagctgaaatttggctttgacaccttaaccgtgtgttgctgctataaaacactcctgatcatttaggtagctcggtctggttgtaggagtcctttagaattactagtgagaaatgctcaaagctgcctgcttctggctagtttgtgtttataaactgacttcatgccagtaaagctttgtttatattgaaaaagtgccttcccagaccagagagt
>182113786900
gtaatgctaatgttaaaggggggtggatagtctccatgctggatttattgtccatatgacttcacaacagaagagggcatcagcatgccttctgatggcttgtttttcagtactggccttgctacactaagtattcttccacttggctatatccctggcccaacgttcatctttaaatgtccaaataatattattttagaatttgaaactattcatgtaaagtttaatatggttataatcaggagttttatagttcgtagtgcttcagaaaatcaacttggcttgtttttaaatgttttt
>18319563665
gtagggagctgtgggccggatgcgggcagcgggcacggcagagcccggtccatctgggacagtaaggagtctgggaaggtgtaggtaggagagtgggagggccctgcagtcagttctgtggaggtcacacctgggcctctggtgtccttgaagggcaaatacctgtgagacgttggtgccaggtctgtgatccactgctagagaaattgaagcagggaggttctaagccaaggccagcatagtgagatcgtttctccaacaaactaaaaccaaccaaatcccccaactcaaactctccca
>184229583023
gtgaggcgccgggtcgtagcccctcggggccgggcgggggcggacctgggcgccgcagtcccgggacaaagggcgcctgcccgggagacccccggtgtcccgggcacggccggttggcggctgggccctgggcccggccgggagctcgggctgcctggtcgggaggaggtggaggcgcgtcgcagcacggcgcgggccggctttgctctgttggcccctcgcggcccccgtcgggccccgaggtcgccatggccgcccgcagccggcctgctctggggaccgcggctcgtccgtgggctc
>185400125973
gtaagtactgcatccagcatctagacaggtgcacatgattacacaaaggcatgttctggtgctgctcagttcaacagtgacatagcatgctcaaggaatctcagctcagtcacatacatacttgcaaatactgaggtgtcgccttttctacatttgttatgaaaaacattctaaatgctattgtttttcttgttagaatctagctgtttaatgttgcagatgtaaataagaaatttttgtttttttggttggttggttggttggtttgagataggatctctctatatagacctggctgtc
>186473151995
gtaaattttatgaattagtatctcataaaagatgaagcttttttcatctttccatgtaaagcaagagactaaacatctttctacttaaaattaatagaactaaaaggattgatcttgtaagatttgatgcttttatcaggtcttaggtcagaatttctttttatatccttcaaatctaattttaatgatttcttctgaaaaattttagagtaccctctagcccaacaactgttgttcttgcatacttctgagaatggtagggatacaatgtttcataacagttttaaaaaaaaaaaaaaa
>18778125962
gtaagtttcatttttcttcatgtataaacataatctcaaatttcaggcatagtaagtacacatgtacagtacaaaattacagatttaaatatgggttaaacagtgttcttggccctctgagctaaacagtatttctattttattaagtgatatataccaacattaaaagtgaattgtctttgtatcttttctcttggaaaggtggaaacaacaaagacacttaaatggacacttgttactagtgtctgcacatcatttttaaaaataaaaataatcagaatcactatactgggattcatt
>188232248993
gtatcatttgctttatgtaatttttgtgtagaaatgtccattagctagcaactctaaacttacatgaccgaggctggctatatttttctcatctcagtccttcaggttttaagtgtaattgtttgaatataggcaatatttaaccacttctttttttgatgctcatatttaaaggttgaagaaaagtatacaattgaaatcgtagatggttgtaaattcctttaaatatatgggtacctttacagtagaaggtctgagtcctattctagaatgtctgtcttgagtatgctcagtagattt
>18965339139
gtgagtgattcttgactcttaagtccctaagccctgatctttccgtgcaccccctgtaaacctaactctgcatgagagcatagcctgtggcccgatgctgtccatcagttgttctttctgtgtgttcagtttttggttttgctccagttttgagagtggtaaggtgacttcatatctcttctttgaaacctcttttaagggaattacctgattgcaggattggcctttcttttacttcactttaaccattgagccatctggtggagtagctgtctctccactccctatgatattcagagc
>190307321895
gtgcgcaggtggggtgggcactggtagcctgaaggtatcttgctccttcatagacatgaggcagtgggcctggctgaactcccagatccataggactggcagacaggaggttcctgcaggcaatggccttctaacttgtgatgtgaagccaggctaactgagggtgggggcagggctggctgagttcataagccacagtcaatgtagggcagctaggaatggctgcagagaaacagagttgttgactgtgtgacagggaggagaggatggagagacaaaggccatggggtaggaaaagat
>19114528266
gtaagttattaaactattggtctattttgtgttatgaagtaactattttaacaagtttaattttttaatttttcagtcttgtaacttacataaaagtgaatatgcaagaaaactgctcaaagcagtgctttacaaaagaataattctcatttgtctaacaacagtagagaatgctctgagtatcttttaccatggcagaggactatgtgttttcttctttccatttgctaacttattttttaaacttggaaataaaagttttctaaggtgttccttcaaatagaaagaatataaaggtaa
>1926731969
gtaaggaggctctacccagactgggacctggtcaggggcagcaagaaggtgacagagatgggcaggggaagatttttggccttcttactttcagagttccagaaaaatatccctgaaaagccccatcttggttctggcagaagtgcaaggctttagacttcccaagggttaattttcaatacatttaagagggttttttctgacttactatgtggtaagacctatgaccaagtgttagggagagaagagacaaaacaacttgattcttgctgtttagaaacttggaagggagtcaaggtt
>19326955971
gtaagtgacaaggaatgaaatcacataggccctgtttttgtgggggagatgttaaaatgaaatggtatttttaaaacattgataaaaatggagggatctccagaccactaaggaaaagagatgaacagttgaaatgcaggacctttgccaatactgttaacacttgatagcacattcttatttggtttttagttactattagaagatataaaagacataccgagacttggcacttgtgcacttagagtttggtttggaatgtgggtttaccaccgtgcatataaggcatctcctagacac
>194192961970
gtaagacagatatatttttaaatactatggctttctcctcctcctcctcctcctcctcctccttcttcctcttcttcttcctccttctcctcctcttcctcttcttctctttttttattttttgaaaattttctttatttacatttcaaatgtttcccccttaccaggtctccctttcagaaaccccctatcccatccctcctccccctgcctctatgagggtgctcccaaccatccactcccatctttcctccctggcattccctacactgtggcattgaacaccctcaggcccaaggg
>195189672213
gtaagtctccatagcaacctcaagggattgggttagtgcttggtgctgtaggagtggtgggacagtttagagaatgatcctgatgaaagaatctataggtacattaactttggatcaaccagaaactgcaaaatgacgagtcctaggtttcccaattttttctaccaacaattcacatcctcatcacccacataaaaatgcccatactcaatgtggaatctcaatttttggaagatggaactaggcagttccctggggctccctggccagccagtctagccaattggtgaaatctgtgtt
>196115138354
gtgagttaactgaagagctggggaccccggggtggtttgaacatctctctcctctcctctgcgtactgactttcactcagacccacctctctcctaccgcacagctattgagcttctaccttctgacactttgttctaaggagaatggagagcttttgaaggatttaaagtatatgtatgaggggtagaggatcaagggttttttgggttttttttttttggttttgtaagtcaccatggcaacagggcgaagactgggaagagatgtgggggcaggaagggtggatgaaaaggattgac
>197154628931
gtaatgggttcagccagagcacgtgctttccggtctccgtggtgacctgtactgtgcacgtctagtcctcagtgccttaccctgtgttagctacttctcactgctgtcatagaacacttcgatcacagcagctcagagcaccacagctccaagaagagtttgttttctgttagttctagaggaaggatacatagtatctagggaaggtatgggggtggggtgggaggtgggggctgcaccctgtcagaaagttggctggtcaggtttcaaccccagataggaagcagctcagctcacagc
>1981873109781
gtgagaaccccctgtctgtgggagctggacccccttcaggagatgccctcagtgttcgcagccttcactatctgcagagctgagctggcattgcaggtggcctcaggatctgctccccctaagagaccccacccatccagctgtctctcctgaaacaggagtatgattgtcatgtttgttctcgctgggggataagagtcacattgtatgggagtttgagccaagacactgtgataggtgcacaggatcctgggctgggggagtctgtggtcaggctggaaagcctggtgggagcaggac
>1991559136024
gtaagggcagtgggactgggggtgggggggcggcagggagacacaagagatggggattgacgaatgattagaagttagagagaataatgagctgcagtggaatatgggtctgagagagaaatctggggatttggtaatagttttgggagtgaaggcggggataccaagacaaggggaccagggcagaagtgggttgtaggtgaaatctaggactctgtatttgacccaggtttggaatatggaccaaagcttggatagaatctcggggaaggagaaggacaatggcacagaattacggag
>200284129467
gtaactggggaagggagatgggctgggatccagggcaccagagccctgtactcctgaggccaggggaaccacaaagaagagaatctggaggtaaggggctcaggctgggagaggaagaagataaccatgctgagggcacagtatcggagcagaggtgaacttcagaaccatcacctgtaggatgcaccccaccacccaccactgccttttggcggggaggatggttaataagaatccatcctaactgctttggattttagtttacaaagctcttttgtgtctcctattctgttttgcccc
>2011875100483
gtgagcgcattgccgtctcagttcatggcaggagtattttatatggttttggttttccttccagactgaggctctccgcccagtagacccttcaccaggacttggtgctcttggaggagctggttgtctaggaagcacactgcacgctcgctcacagtatattgcgttgctgttagctgatcccggtctgttgtgcttactacattgacagcgacatgcagatgtccgttatcactagggacacagctggcggaagtcctttctggtctgcttccctcatgtttatttttctcagccctc
>202161647460
gtgagtgcacagaaggcgcaggcagggctcatgcagggcctccctgctatctgtcctgccctagggctgctctgtgggatgggggaggtttaggtgccttggttgcacttgggcagcctggccgtgctgtcgactcctgtgtgttatctggtggtctataactcttaccttccttgaagtccccctattaaagaggtcagggcagcctgtcttgactgtgaccctgttactaacatttgtggttcagagtcctgggcccttcctgtcttcattgtcagaaggttgggtggacagttagtt
>2032721111148
gtgagtacctcagcccacggggagcatcagggtcacagcccatggctctggtagtgggggcccctccagctcagctgactgacttttggtttactcttgccctcctaggcagtcatgcagacgccaccatccccaaggccttgccaggaccacacttagcacctatagtgggcaggctagcctatgttaagtgagagcttggggctcagatgataaaaggtgtatccaaggccccaagctcaggcaagccccatacgtgtgtggccctattgtccatcctctgggagcttggtttatccc
>204196073078
gcaagtggcaatggtggttttctttaagcttggctttcacattgccggctgcgtgtttgatgggaaggtgcacatatgggagtgtgtgcctgtacatctattaaagaagggatattagacactggggaatcagcttagtgggtaagagaacttactaggcatgcatgaagatctgagttcaaatccccggcaaccaaatgcgtttgacctcagccctgggggcagacgcaggcagatcccaagaccttactagccagccttgccaaaatgtcaagcttccagttttgtaaaagaccctgc
>205278798911
gtaagcagatatgtgtaggggtaaaacccatattcatagatataaaatatttttaaaagaaaatataaaatataaaacaattacaaaattttatgtgtggtatttggtctggagtaagtgttgaaatccatttgataagtacctggtagcttggttactaggttgtaccatctttgtgttaaaagcaaaagtgtgaccttgcacccaaactcagaggacagtcccatggtctccagaagactctccaccccacaggtgccctagcatgcccaggatcttaggatcaatggtaagtggaac
>206184138775
gtgaggttgccttttatggggtcagaactagtcagagtgtttgtttgtattctttaaaagcacacttctaagaacaagatctctcgagacactggaactgtgttaaatcaggctgaagtggatttttccaccttcgtttcatttcatagctcatctcttcagttttcgagctggtgagtgtggttgtaaacagtctctctagctgtagtaaagttacataggaggagttgataaagcagagagtgtgtgctctctctgtaccattctgtaccattccctttgtgggccactgcagcagga
>207105648196
gtaagctccacctggtgggccttccagtgcattccagtgaaggtagacgttgaattggtattgaaatgttatctaaaacgttgacagttccagaagctcacacagacttggcaggaaagccaagtctagaaaatgttcttcaacatgattaaacgaaacccactttggacacatatttaattctttagagctgttagttgggtgtgttagcacaagctatcaaagcccttccgaagctaaggcaggagggtctcctgaggtccaaacagtcaaggctacggtgagatcttgtctcagaga
>2087033173
gtaagaatttctactttctaatatagtttattattagctcataatgtagaaaaagtcagtcacaaggttactctttattgaattaatattttttatatatatttatattgatcagcccaactgatttcattgtttgaattgtcaggatttggtaagggaattttttattaaaggaaatgtggggtgtgtatgtgtgtgtaaaatactctttaaacacagagaaatccattgtgttgcagtactaaataaattgtgagcaattacattcacctcagaaaaacaggcagtacaactcaggac
>2092166115370
gtgagtattgggggacagataccttcacctgaagtccccacatggggtcagtgtcctctggttttcttacagtggttactggttatattttgattgtcctcttgtggtataaccataccagtgaccatcttcatgatttaccagctgagaacctgtttggtgataagtggatttgttctcattgtgagatcttagattttcactcttggccttaaaagacttgtgtctgtctgtgtctgtagagtaaagcaaggcagaggatcactacggaggaactagcactccacctgctgttgtcct
>2106567154
gtgagaccaacaccccctggctgacatttgatatggctacttatttcttaaattttattggttaaaatagcatagtaaagtgttgtttagactatgatacatgttttttaaatagcttacatatatctaggaaaaatttcaaataaaattttagttgaccatttataaaaagagaaagaatgctcccaactgaatatcaaattagattatgataaagttaacgcccatcacttttggcttttacctaaaagctaggtactgtatgtcatctcttttataaaagttaggtactgtatgtca
>21121425317
gtaagaaaacatgcctattactggttttgaaaaaagcaaaaaatatttatgacataatggtggatgctaagtctaccatgatcccagcttcccatgtcacattggattttgtgattctggttcttgtatctccatatgctcagcaatgaagcgatcttaccacccttcttagtgtttctcaaccgagcatgccctcatacccagcttaaattccttaggggcaagatcaccctgactcacacgttgaccacttttcagctcttgccttataatttgctaaacaacattcctaataaatac
>2121605107180
gtatgtccacagtggcctgtggtgtgcctccacagtactcatgtttctgtctgaatgctaagtaaacacagactgatagagagtacgggaagagtgatgtggagaaggaggcctgaggtttggctcctgtacttgagtgagggcccttgggagtgagggcctctggtcttcaggggtaccagactgtacttaggactcacacagcttagctctgcactgctttgttttctagtgtctgggttctctgtggcttatgttttgtataagctagcttagccccttctctgccctttgctgtgg
>213567107746
gtaggcctcggatgtaggggactggtatgggtaggggaagggcacagatgcagagtccctgtctccctctgcccctgtgtctgccatcttctcttactgtagcccatgggacccctcatcccagcttgcactccaggttcacagcacagctcagtagtcagggcacaggcctgcttagccctaggcctgtcttgggtatctgcatataccttcccaggcatgcccacttttcttggaccccagggccgccaacagtcaatggaccattagatgccagcccctgtggtctgcagcaggtca
>214234990157
gtaagtattggttactgtctgcatgagggtggggacaaaggcagacaagcctgaggctggacatcagagctgtaaaaacttccagaagcataattctgagcacagagaccacacagcctgtcttttgttgggggaagaaaggtaccccagggttcaggctgaccaagtctgagggcctctgctttcagccatgataagtctcctggcaaatctctctcccttctagcgcccccccccccgggtgtcctggctccccctccctttcctctggggtgtggtgcataacctctcctccatcct
>2158922074
gtgaggtcagtagagctggttcttttccgggtctatcctggggcagaagggctcattcctgggcttggaaggtgtggatctcaggttggacagttcagacctggtttgagatgttactctcaaaactagcgaggttagttcttgattggcaatcagtcccatatcagccctggattgacaccatctccatgtaggagggatttgtcccaggcagtcctagaggtagcctcttgtgtggactgtcgggaatagactctggattaggtgtgagggtcagtcagcctggcacctggcatcatg
>2162418106074
gtacagtggaaaaagaaaactgaggtgaaagctctgtaagctttcggaacccttgactgcaataataactgtaacttccctgtatcgtgaagtaccttcgaattaatttccaatattacatcttattttcatatttcccctgttgatccagtgaataatgtaattttcgctttccctcacccatgttacatgattcagtatggtaatagtggccggggagaggcggagatgcctgaagtccttgtctagtatctggtgaaggaaaaaaataaaaataaaagcataagccatcattgttat
>2172210147356
gtaagttagtcctccaccccatgctctctgcctgttctttagtccttacatctccattttaccctgagggtttctcaaatcctcagccacgtcgacttcttttccatagtacctgggttttctctcttccttgagcccaaggctatggtctctgttctgttccacccctctttaaaatgtttactttaaaagatagtctcttaatctgcaccccagactgctctaatagcccactgtgtaacctaggctagcctcaaataccacaaccgtcctgcctcagtcccctgagttctgggaata
>21886999729
gtaagtataagtactatgatctcaaaaacttgatcttacaggtacttgtaagggtttaggaggattgacttgccagtggttgatgtttgaaagtaaaagattttgacctatgattccatgtttgccttacaaacaagctatttattgtatgtgggacattgatgggggggttgaattaatttatttttttgagacagggtttctctgtgtagccctggctgtcctggaactcactctgtagttcaggctggcctggaactcggaaatctgcctgcctctgcctcccaagtgtgtgcgcca
>219684127143
gtaagccatctttattgagttatattaattttgtaactgagtcctattacagtcctttcccagatacgggtgtaatgacatcaaatgcttttaatgtaaatgttatctaaagatcaggagctcagctctgcaaaggctggagcattttgatgccgattacaacccccagggtaatctccaatgagaagggcttactgaggaaggcacttgaatgccccttgattagagtccatatcatgcaagccagatcaatccctgtaagaggtaagactcaaggtttttgagaaagagacagatctt
>220237620276
gtagggaccagctgcagtgttgcttatggagaacagctttcagaggctcggtatcgcgttttaaagcgtttgctaggaggtcagactgactttccaggctctctttgcccggctctaagtagtcttgctgtcttgccacgcttccaggaacctgcgggaggcgtggtgttcgcatgactgcccttcatgctgcccagcgttcacggttctttttcacttggctctgtcacagttggtgagaccaaggcatcccgttaactcaggtctcagttgtcacctgcatctttgccattgacaaat
>221123964592
gtgagtgagacccgagtgacggggccccttctccttgaggagaccaccctgggctaggtcatggaagtcagtcacagtgtgggagagcaaagcagttccagatgcttctagaggaacatctgggatggcagcctcagaattagggaggcccagggcctagcaaacacagaagtggatgatcacagtcagctattggatgggtcacacggcccctaatggaggagctagagaaattacccaaggagctatagggaactgcaaccctataggtggaacaacaatatgaactaaccagtaccc
>2221028119003
gtaagtggtgaccagaaagaggttctcttgggaaggtacatatagcagtctgactggggagccatgccggaatcagagagccaaggttcccccttactttagttcacagggctcacgattcaggaccaggaacaacagctgccttccaaagacctctagggagacaaaaccagctggcttccctgcacagaccttaggcaacctaccagctagccgtcaggaaccactataggttagctggagaccagtatagaccctggaaatgagggcaggtagtcaatgggcacagagaaagtgcaa
>22332089089
gtaagaagtccaaatgtgggtttgtttgtttgtttggttgtttggttggttcctccaggagcattcttgtgtgtataaaagatattgtgtggagccgggtggtggtggtgcatgcctttaatcccagcacttgggaggcagaagcaggcagatttctgagttcgaggccagcctggtctacacagtgagttccaggacagccaggactacacagagaaaccctgtctcaaaaaaaccaaaaagccattgtgtgactattctgttccctctagagattctgatgatgattttaaaccacgg
>2242863147576
gtcagagcctgccaccttgtcaccttggttgtccccttatgctatgttgaaaagaatatattcgtgtttatttcatgtggacgaatgttttgcctgcatgtatatttgctctccgttaccgtgaagtgcctgcggggggcagtagagagcactggatcaccaagaactggagccttcatgtagaggctctgagagccacaccagttaggacaatggagacaatcccctcagccatgtccacaggccgactcagacagtccctcactgagaatcccagtgattcccactgagaattcctgg
>22581579724
gtaagtgaaagtctcttaataatccttatcttgggttaatttgtagagctggttcctggggcttagagatgaatttttgaggcagtacctcaccgtatatccattctgaaatgttggcttattttcttccccctgaagtaatactgattaaacctagaggcttaaacacagcaagagctctaccactgagctatgttcccagtcctctttgtacctgttttgagacagtttcacaataaggccagactgccttttaatatcaagagtagctaggattataggtctgaagcactaggcata
>22611394629
gtaagtgactgtccaatccttgatgtcacatggtctaaggaacagcattgtaagggagtgttcatttacctggcatagagcatgacagatttctgagacctcaactttaactgaatgtaaaaatttattctgattagtctcttggtgtggaaatgggtgtttggtgtgttgttgggttcagcttgctaaggtgacctgcagcagcttgggaaactttagttgggtctcttaaaagatttcactcctgaagtactgggagtgccacactgcactccggggtatctttgagtgtgtaacaag
>2272808104051
gtgagtatagagcccgcctctttgttctggagtcttacattatggtgcttgcctgtcagatgtgggagatctttccatcatatcttcctctaagcagcgtgtctcagataagctgtggacatttttctaagtttgtcaagaagggctgttttcttcatggtgatgtcgtaggaaatagtaacattacgtcaaaatgaagctagttgtgtactctttgtttgattaagaaagttttggaactgttgttatatttcacagtccttcagctaatgggaagaagtgtgttttgctgggcactag
>22813961755
gtgtgtggcttcctgacacagcaagtcagggctggcaccttcagtggacagtcagctttcagcactgggtagagtctagctcctggtgagctctttgtggttctttgtcagctccagtgtttcccatggggtgacaagctgctacccctggttccgtgggaaccctatgtctagcaacactgcccatgccctagcagggacgttggcagtcatttacacgccatgcacatttgggaactttgggcatgggatttccttaggtgctccacctcctgtcccagcctgcactgtcttgtttgg
>229118281757
gtaagttggatggggttggggacgccgcccctttgggtctttattgtcctctcccttgtgatggctatggctgtggtctttcctcatatggtgctccttgtcagggttcacacggcactgcagtaaggctagttctgcttaggctggcaggcgtgaccatctgccttttagagaaacgcaagacttagggactcaccaagtccccctccctcccttcctccttccctccgtccctccctagccacaactgaaacagctgccatgctctgggcccttggcattggaatgcatgaaaggaag
>230120186922
gtaggcttgttcatcttgggcagctaacccaggccctcctgtcttccaggaagggcttctctcttccctgccaatggatgctggactcttatcacgtagaccagatgatgttttggccacactgggctcctttctagtgaaaataaaatagaaccagactgtgatgaaggatgcggaagctgtgttttagctctctcgcttcctcccctggctttaccctttgaccccagcttccttcgagaacttccatgcccatccttctatgcttcctttatctgaggggaataaccgctctgtgtg
>231297356504
gtgagtagagcccccctcccctcgtgatgccattgcggaagaagctatgggttctggaatgtggtggcactgccaagatagtcctgagtctcctcagaccccgagcacaaggccagagacttcaccctagagaatcagaaggcattttctttctatttctccaagactgggagggaagtcactggtggaaattctagttctatacagtctctatctgtcctagttcaaacccccaagtaaggaagataaagtgccttgtgactcttctgagaccaaaggacagcccacttctcaaacagt
>23224491621
gtgagtaataattctataaaatcacatctacacaataggaaatgtgtcagttacaacaaaaacattccaagctctctcttatgtttcctatacagtgttttatagttgagaatatgatcatcataaatcatgcccatgctatgttaaaaagaaaaggaaatatcataggccactaaaaccagccaaggcacacttcaggagatgaaattcagttatgagtctgccagaatttggtggctgggcttatagggtttgttgttgctgttgctgttgctgctgttgttgctgctgctattgctg
>2332886128118
gtgggaccctttatggctcaggacacacctagtttctgagattatctgtgtttttttccttttccttttttctttttttccgagacagagtttctctgtatagctctggctgtcctggaacttactttgtagtccaggctggcctcgaactcagaaatccacctgtctctgcctccctagcgctgggattaaaggcttgcgccaccacgcccggcttccttttcctttttatttattgtttttatttttatttaaaaaattatttttccgccgggcaatggtggcacatgtctttaatcc
>2349548263
gtagtacctcttctctttgaaacgtgccacgatgcagacagaaatggaatcgctgcagaagcagcaggttaacacgaccaaagcagttcttctaaattccaaaccagccgagcagaatgtctgtgctggataaatgctgaccgaccgaagactgagtctgggctgtgatgttgtcactctgtacactgggcccttcttggtgcccagggacagctgggtgcccttagctttgagttgtgaatcagctggacaaaggccattccggtcgtgctccgtttctgtctgtgcgggcagtaacca
>235219725336
gtatgtgcttactgttccaaagcccattttaactgtgtgcttacatattagcatgtgcttcttcccccatgaactagaaagtaccaacatgatgtagtgtcttgacctgccgattaaccaggatttgcttgaagcagtccgaagaaccttaaatgggtgtggtaatgtgggaatggaaggatcgcaaaccctgacccaccgggctgccgcagcttcagtctcttaagcccgtcagtggttctgctgcattacctgagagctgctgctggactcaccaaaggcctagctaggagcagcaca
>2362829111636
gttggtagcacactactggaatctggagtcctactgagcttcagaacggcacaccccggccttgattctgtctgcacccctcactccattgtctgtggctgtccgtacagggctcagaggcacatttctgctgtccacccttgtcaatgacagagctctttctcaggtgtagtctcatcaggacctggattttaagccatccatccctaatgagggagggcaggtgaagcgtcacacgtactttgtgtttctaaaacattcaagaaacatggcattggaatggctctgaggatctggctt
>237246646585
gtgagtggagcctggggcccaggatgcgggccctcagctccaggcgtgcagctgctgccagtgcatctggcctgctcatgtgccggaactggggtaccttcacagtgtgctgctctgtggcgcccccctgtggaccgggctcactgtgcccttggtttaaactctgatgcagtctcagccagagccagtgagtgctacagaggtggcagctgtgcaagtctcctgtcatcagcttgttgggccctttgccctccagtcaggtcacaccctcttggcagtgactctggcccagcctcgtca
>2381778132755
gtatgagatgagtaggaaaaaatcatagtttgagcttttgctgatgctgactgtacataaatcctaaaatcccctgtaccctggtctaagctcttagtcctctccatccctgccttcctgaccagggcttcttcagcacactaccccccctttattcctttcttttattttttaaaaatatttatttatttcatgtatgggagtacactgtcactctttttaattggatcccattacagatagttgtgaaccaccgtgtggttgctgggaattgaactcagctcttctgggagagtagtc
>2392654130464
gtgagtactacactccttggcaggtgacactgcatgctattcttgtgctctccgtgttaatgggaaaagtgtcaaggagcccagatagctctgttgtggacagcaggtattgcaggggaatgctctaagccttctctaaattcagaggagtagtgcttacctgcctgctagctaaggcagtgatgctgaggagaaacttggttatttgtaaacttgtgggttttttctttgcttagggttgttttggttttggtttttagagacagggtttctctgtagctctgactgtcctgaaaccat
>240144550371
gtacctggatcgagcgatgggggaagggagggctgatgggaagcgagggagagactggtgcttgcagagctgaccttgggcggagagcctcccaaggagctatccacccctgatgccactcctacactaggtgtatcctccctgccccgagtcacctgcactccaagtcccttcttcccgtactaccagatgtcagttccattcctgtatttcatgtcacctttatcaactagacgaggactcaacacatagcatgttccatacaatccaaaggaggacctgggttatccaggtgtatcc
>24168045075
gtgaggtaagaggagcacagggacccttcagagctcacatcaatagactgctgtgagctgcttcatagacacattgacatttgtgggctggagaaatggctcagcagtaaagaacactggttcctcttccagaggacccagatttaatttccagcacccacatggcagttcacaaccatctgtaattccagttccaggggatctgacgccctttcacagaaagaaggtaaaacaacaatgcacacaaaataaatagacactcaaacaaagaaaagctgacatttgagggtatatattgta
>242943101518
gtgagctgggtgactggggcatgcagaactctttcctgtcctcactggaacccaggtgggagtgtctagggcagaagttctcaacctgtaggtcacgacccctttagcaaacttctatttccaaaatatttacattgcaatagcaaaattacagatatgaagtagcaatggaaattattttgtggttggaagtcaccatatggttggcactgtattaaggggtcgcagcattaggaaggctgagacccctgctctaggcaatgctgttctcagcctctatggaagtcagagacctggttg
>2433023123869
gtaagtctgagattttgtgtcaccaggttttacccttgaagaaaagcatttaagttgcaaagcaatctcacctaggcctttcccagcatgtgtgctaggtaatttccttctctgtgctcaggaattctaagcctgtgcggaagataaaggtgtggatcgacaaatgtttctttgtttttcttggcacagaggatgccaacattgtgtaggatggatatgtatagaaaaccaatatgagtttgctatccctgtgcctggcaaaggcccgaattcacatggggggaaagtgcagagccctga
>244539114832
gtaagtgttcccagacatagacgtgtgtcttgtgactgtctagccactctgcacctctgtagatgaagacctctcaggaccagtctccatatgcatgtgtcagttttcttcagatagttccttgtcatagagcctgggtgaggacatgcagccatcatctgagctgtcttttgagaggtgattagggcttttttatcccaacagagaggaaagcaccgagtcttcatacagagaacccagcatttgtaaagcgtgagcatatgaaatttattttcatacatgaaatattaattagtactt
>2452216910
gtatttaaatcctaggctatggctagaaatcttcatttatatgtgtattttggacgactgtttgtattaggacttattcttttttgtgccacgagattcttttctgaaaacctttcttttaatgtaagcctttgttttattacttactttggtgttttgtacatgggaggtactactattgaatatgtgaaatttccatgaagcctgtcacccttttcctgtttcctttcaatgcattcacagcatcaaggccaggcatcctgcaccaagcctgtcactgttagcacagaagggcctgtt
>2461308142904
gtaccaaagggaaaagcaaaattacaacttaaaaaataacgtgttatcactgttgggtgaaaaggttatgtatgtccctgagaaggggtcaaatctgtaaagaaaagaagtgggaagacctcttttgacctggtcttcagtttttcttcctgagacattatcatttcattgtttctcagttatcaagggtacactaatacacatggtagttattttacccctacatttaaaaaagaactatagattatagttaggatgattaaaattgtcctatttagaaataagtcagttcttgctatt
>24761740883
gtaagcgaggcgggctgtggggcagcctggggctccgctgtgcagcagaagacccttccagaaggaaaagttgagaagaaggagccctgggaaaggggaggaacatttccaatgtttgttatctatgcaggcgtgtgtgtgtgtgtgtgtgtgtgtgtatgtgtgtgtgtgcagggccagaggacaaccttggatatcagtcctcagtagctgtccactttattttattaagacaggctctctcactggtttggaccttgccaagttggctaagctgattggccagtgagccccagagat
>2481525137369
gtaagccaggacagcctggttgtggggtcagagatagcccctttggggaagacatgcagccttgtgcctcctacagaatctaaaatttaaaatcgctcaaagcagggtatggtagtgcacacatttaattcctgcacttgggaggcagaggcaggctgatttctgaattcgagaccagcctggtctacagagtgagttccaggatagccagagctacacagagaagaactcttatctcgaaaaacaaacaaacaaaaaaaagtaagaaagaaagaaagaaaccctttctcgaaaaaaaac
>2491502132705
gtaactatatttttttttatgaaactatttagtattagcccaggctagcctgacagtcagtctgaaaataaaagtggcttcaagctcaagatccacctacctcacggacatggccttccaagccctgcatggaactttgcactttaagggatagtggcagagggaaaggtttggttctttttttttgttttgtttttgttttttttttgttttttcgagacagggtttctctgtgtagcccaggctgtcctggaactcacttagtaaagcaagctggcctcgaactcagaaatctgcctg
>2507788773
gtaagtcccgtgtcaagaatttggcacaatgtacttttgtgttgctgtttgcttttgggtaccaaatgttaagaaccagatgacagggccttaaatacagccctatggttgtgtaaaacaaacaaaaacaaaaacaaaacaaaaacaaaaaaaagacaaaacaaaaacagtcattcaacctacatggatatatatacccacccagagaatttttgtttcgtgttcctttagcttcctgcctgagtggctaggacttccaaggaccttttttctctacaaccttcctatgagctaaggggt
>2511847137154
gtgagggctgcctgcaccaggccagagggcaggggaacagtgccatgtttgtccccagcaagcttgccagacctaacctcattctggggcagctggcacagtgtgttcaagctctactaggtgctagaaatggggtgctggaagtgttctttgggccatagcacctatatgcacttaaactgcttgtaagtttgaccccagctgagtgaggagggttctttttttttttaaaagatttatttatttattatatgtaaagtacactgtagctatcttcagacactccagaagagggtgtca
>252125952156
gtgagtacacgtgcccgagccccagctcaccctacatcccaccctgcccatcaactcctcaaagggagtagatgttccccacctacgcttcagatttatctaagtcaggcagtgcacacgggcctgtggctcaggcctctagttccagctagttaggatattaaggcagaaggactgaagtcaaagtcgcgtcttggccacagcgtgtaacagaggctagccctggcaacttaatgagactttctctttaaaagtaacaggagtgctagagaaagctttgattagcgctcgaggtcccca
>2531442138438
gtaagtataaaatactctaaaatatgtaaatattatagggttttgcggggggggggaggttaggggttttgggtttttttgttgtgttttgttttgttttttatttgttgggtttgggcgggggttgtttgttttttgttttcctgagacagagccctggctgtcctagaactccgtttgtctgggttagtcttgaactcacagagaaccgcctgcctctgagtgcagggcaccttgacacctggctaagttttgtagttttgggtcatcagtaattgatggttcaaatttccctgccat
>254246743079
gtatggccgggcgggaggctgctggggtagggatcagcacagaccaagccaggctctgagagcgaagccagttctcgtcgccggctcgccgcgagtaggtctgacaggaaggacacggagccacctttcggcttcagaacaggtgctacaagccaccgcgtggaccgtgaaatgggtgtggcctaaaggctgggtgaaagtgcacagggacaaccaaacccaccatattctgctgcccgctggtctctagagtggaagcagagtcgatctccttttcacgggtgtttgccttcctaccag
>25519212865
gtgagttttgccaaggccagtggtggggagttgggggtgttaaggttgattgagagagcaaggagcaaatggtgacctgtcagagaatatttaatctgcacctcatagctgacttacattcagtgatttatcagtttatgtcacccaaggaaagcaaaacaaaaacaagaacaaaaaacgaacccccaaaactgcatttagagaaagaagggaaatgtcatggtgtccaaattcattaatatgatttatggaattagattcccagcacaggaattctggggacacgctcaaattatagaa
>256106683353
gtgagttaagaggccagcaggggccacacagacccccctcaccctgactggctgggctcagcagtaaagcatttgcctgtgtcttgagtgtgcaatgctatgtgcacatggcctgtttccactgagcacccatcccctttccattctccttacttcaaatctggtttgcttaaaaatccctatccccagagctggtgatggggccttggtgtggcagagaccgagcagctgtcagtgggcccatctctatggttagtactccgggtgctcagtgaggactaaatctgccctactctattc
>2571158119214
gtgaagtcctcttccttttagggctgctacaaagccttttaggacgctgcccctcccgaggccgagtcggaggagggactgggaaatgcctcttggcaatcttattggctgcctctctcttgagctttgaggaactcagcaaacctttttatttagaattttggtttcacttctgctgtgctgcctaggttcttcaggctttagaaccaaatcacttcatgctcttggagatagtaaggtaatcccctctgtacaggtgggccttgccagggaattccctggggttgagagggggccggc
>2582305118773
gcaagtagcaagtaggctgttctcagatacaatgtggcacacaagacagcaatggcctcagccgtgaaatccatcattttgtgttagaagataaaagaagcaatagaagacatttaaaactaggcatcacggtgcacacctgtaatctcagcactcaggagctgaggcaggaggattactgtgagtttgagcccaacatgggttacgtaatcagatagtggggtcaggaggatttcgaggccaggactttgttgtacttttggatagggagaagtcatgtctgttgtgtgtcccttgtct
>259100667725
gtgagactcaagggggagatcactgagaaacgatccgcacttagcaatgaggctcatgctggtgtgggtctgtaacccagaggacacataaccaatcagtttgctggaaaggtcactattagcctggacagtttgggggttgctcctcagttggctccaaatatctcagagggtagggattcgggggacctcctactattcagtatcttttttctgaggacctcatggcaggcccactaggtaaccagaaactgctgagccacctgccataccagaaactgattgcagcagtgtgggatg
>2601753104483
gtgtgtgtgtgtgtgtgtgtgtgtgtgtgtgtgtgtgtgtgtgtgtgtgtgagagtctaccggcttctaccatttaatgttaactttattagaatgttttattctggaaagattacctcgttctgtgttcaaagtatgaaatatttttaaataagcagatttgaaaacattataaaggagcagcagaaagtgatgactgcttaagactaagatttttctgagaactgtggtaggcatactcagcttttaacagaaaacccgcctgaaaagagaactctctctgctgacatagagagaagc
>261246281198
gtgagtatgtaaaagggagcggggtggggcagggctggactccagacaggaggtgggggcaacggaccaagttcctgcctttctgtctgaccctttggttgattgggacagggagcatctctggggctcagtttactcatctgtgtactggttcccccccacccatgcaaggaaggactctgagaggacctcacggttgccatggtaacagcattccaactcagagtctgggttgaggccagtggtttggtttcccagatctcttttcccactcgactcctgcaaagggagaggggctgt
>262119573609
gtactgtgctaagccaagctttctgtcttgcttctgagtgacttcacttgctctgtcaatgatctgtctcaggtagccggtggtaccgccatgttaagttccgtctctcagggatgggagtggctagaatacaactgttctgtttaaacatatagtcttctgtgagtctgcgttttgatgaattcggtgaaagacggaacaattagctctaagaaatgctaagcctgtgtaataaaatcccactaacgtagcagcatgcagatactccaaaaagaacaaaacagcttaaatccctaatct
>26325325333
gtatcctttggatttcattttaaggaaactttcctgtccttttcctcgcctatttttaaacatataaaagaataggaaaaggcttcccatcacttccagaatggatgttttctgtaacattgtatctctatcccagatgctatgttttgtttgttttttaatttatcaaaacatttatcaggcaggtgctatggctaaaacactgctgtaatctttagtaaagggtgcagatataatagtcaagcagccatagttcagacaaatagttctgccaattaacagaacattgttcgagggaca
>26414152624
gtatggagtcttgttttggcttaaacaatgtttaacagcattggctgatacagtggcattatctaaagtggtcttttcaaatttccatggcaccatgccattggtgtcagctgtctactttttttctgtaaaggaaataaaaaaataataggacattccaggggataggagtaactaaggttagattcgtgcaacttctgctatatgtatgcacactgtaaaactactcatccccaggacttgaaacatactaatttggagcagttctaagtttctgattccttctgataatgcaactgc
>265289154655
gtatgtgcatctacatttttatttaaagtgaagactatagatgtaaaaaagtgacttctatttttagtaacacaaaaatagtaatacatgatagcacagaactataccgtacagaaaggggctgtgtgtccggaagaagtgcaggtggacattgtaaaatggacattgcgcttaaacttcccttgagaatacataggagcgatagtatcagagacgctgtctttcagcaagcacaagactcctggttttcctctactattcctttgaacactaggcaaatagactctaaagaaaagcttg
>2662174150176
gtaggaattcagatggccattatttcatgagtgaagaacagcagaatacatttagtgaggttgaagattggagacgaatgcatagaaaatggagacttttcctgttctggtcaaggtggggctcaggaaggaactgagaccttaaaggaaagaggagtttcagaggtaaaagattcccttagaacagatgggtggtagtgcaaggaaagacagagtagttgaagagaaaggtgacataataattaaggaatacacaagagcttcaaagaaccacttcctgctatggcccacaagggttct
>26752831185
gtacggtctcctctcccgtgctctctcggggagtttcactggggctgtgttactgtcggtacacaagctgcccagtgcacacaggcttcccgtcctgcagtcttctgctgaggcttagcagtttccctgtttgcttaggatgtaagaactagtaagttagttaaatgtgttcctccctcccacagcagcagcagcctcattttttaccttgaaaacctgtgactgagaccagctagctgggcagaaggagagaaccagctctacgggtcgccctgtgacctccatggcacatggaggatc
>2683030125922
gcaagtggggatacagggtttgggctgagtgggggatggagaaacaggctggcatggagccctgggttcaggttgggcaagggcatacccaggtctccctgagcctggctagagtagagtctaacccttccatatggtttcagcactttgcccaaggccacattcaaggggtcaagatggtctgaggtatctgcagggtgagcggattacaactgaggcttgacagcataggactcaggggttgagactcagggcccattgcttttcctcctaggctgcctgaagtcagcagtctatagg
>269216516428
gtgagtattaataacagaaattaggaaacactgtcaataagtcttacagagttgttatcatgaaggggtgtattaatgggtggtttctttccagttttattaaataatacatagaaggtgagccactgagaggaacttttggccagcacaaccttctgaattagcaaataaatattttaggctgtatttatagttttgagttatctgtgtttaaaatagccacggttatccaaaaaagcctgctttgttgaaaagcatattcattattctgttttatacttttaaaaatcctaagaggta
>27028212080
gtaagggctcctttctacgttgctagttccaggtgttttgcaggaacttgcagtgtcttatttctttctttgtgtgcctttttcttggtgtctagcttgacatgaatgtttacttggctagagtggtcttctatattctgttgtctgtggaactaggagcgctaatgcacagaagcagactacctagtaagggtaggacatcttgatcctagagtgcacctcgcctcgtggcagtgtcactaaaatgatgtgaataaggatggggatgacgatcactgtccgttgtccaaatgacctcac
>271222431147
gtaagtcttcacggttgtgctcagggtttggtttggttatggacagttattttattgaatgatttgttctgtgaatgagttttctttttctttttcttttttttttttttttgttttgttttgttttgttttttcaagacaggttttctctgtatagccctggctgtcctggaacgcactctgtacaccaggctggcctcgaactcagaaatccgcctgcctctgtctcccgagtgctgggattaaaggcgtgcgccaccacgcccagctgtgaaagacttttctaactcatctcttgga
>27225241259
gtaagtagtctcctgtggaacctgaggctggatttgaagaagttacctctttctagtggtttgggtaagagggaacggggagggggggagcattctgctctgtggctaagagtcagttcccctaagcatgcaagtgccccagagttaagcaaatggggcaataaaccaaaccttggtaagatttctgcttctcaaaatgggggcaggggagggggtcagtactgccatctagaagttcactaaagccatgagccacctcaggccaccatatcactcctgcctggatgatttcagcttagc
>2731038147532
gtgagtactgcttccaccgaccccggcggggggctggccagtcccggagattcacgcccccaggggcagcctttgactccagagtttgttcgcagggctgtgatctctagggaagccttttctgcccttcttccactcccctgtcccgggtttctttttttggcattgcaattggcaagtggctgcccttgtctgttacaacggtgaagtcatgtgtccgcccgctgctaggatggttggtgggggaagctttcgtcagccccttgcagagcatttagttcctttgggaaggagcatctt
>274122108873
gtgaggccttactgccatcgtccttctagcttcgtttcttcacgctttgcactgaaccctagttcttgtctctgaactttttattgattctctctgagtttcacagactgcacgcagcactaattatctccccgtcccgtcagatctgccttgagcccatgcaagcaaacgaccaaacaaagcacagaaaacatgtcatcgtggaagctgtagttgtcacagtgtgtcccacagtacatatctctgtccacatggtcacctgcaaatctgatccctaattcttgataatgcaaatgacca
>2751990150165
gtaagttgtatactttggctattgaagttcacaaaagtagaaaagtagaaatgaggtaatttctaaaggtctttagaaatctgtgaatgactggaaagagaactaagactggtagacgagtctagaggcttgagtgtgaactcacacagtaacttgcatgataacaaaagctggaattaataaaccattcactcacaaaatattgaccctccactatatcctaggcaggatgcttggagctatggacaacaattgctgccactgagggggcgggggtggagagatggttccattgttgtt
>27647592076
gtaaggccacatcaggctgtgcacacgggagggacaggaagcagaatctgaagatgtttcctgtgaatgtttctaaaggggccgtggctgtagtttcatagtggaacacttagcgtgcctgaggccagaggttcagtacccagtcagcctggtgggaaaaataacttcataaaatgacatctatagcataggtctaagagcattcaagttggttatcataaataaagagttaatacttatgaccatttaaattttaaaatagcatcattagctgctgcaggagcccagtatgtgattagc
>277140799436
gtaagtctacaaaaagattgacaagcacttagggacatttttagagaatatctttattgtaagaaaaaaaaataaaaatgtgagattgggagatgtttaagtagctgatactgttttattgaaatgctatgttagctcctgaagactactccagctaacagctgccttaggtgcactcttgagcttaaattggggaagctgtattttatagaatctctgtgatgtgatttgaagctaagcatggttccttcagcacatgcaggagaatgtgagcatttcccaggcctcaggagaatgtca
>27812528510
gtttgtttgtgatcgctaatttgactctaccagtgaggtcctgtacacttacaggtgtcaccatgaatgcacatttagccagaaaagaaatgtggagcaatctaagggcccaacctcaggatgtttaaatccattctgaaaatgaatgtaaaataacaacgggaacaggcatataaacaactgacctacgtgtaggtcactagataggtaaagcacgatactccaaaactaatctgattttttcttggtaggatctgcatgtgagggagaacacgtggtatttgtgtctaggttactttc
>27968182143
gtaaaaagaaaacacatagggaatgacaggaaaggttgtcctctggcctttattcacacaagcaggcatgtgaacacacacacacacacacacacactccgtaatcacatgagcccacaaacagcagacatgttattgttcctgttttagaaaggagggagaaagcgaaggccccgtatctcacccacatcacatgctagcacatttatctggagctaaatgaaagtggcatggcttcagcattcatattcctaacttctccatacaccccgggaacaagagctgcattgactcttatca
>2801514114569
gtgaggcccagccccacatgctctgctcatttgctggggatcttccccatcgtgggtctaggcagttgggagggtagagcagccttcctggggcccagcagatggagcagtgccagagcctgagcagcagccagagactgtgagggaaccaggagggagcacttagccagggagagctctgctgggaccacagaagccccagtgtcagctggtcacagggacctagaggtgggaaggcctgcagaacctccccctccctgcaagggtaccaagtcttcctttctcttcccaggcctcagc
>281267223741
gtaaagattacctgcctgtctgtctccttgtccttggaacactaacactcttctcccttgtaccagtggcacggagcctgcaccttcctggggagcggagcactaagtaaaaacagataatcaatgccaagctaaagattatggaatttgacattccttccccattttggggagatgtcccaggattcctccagggaggttccgtctgtattccatcttcctgattccatctcaggagagagaactgcccccttactgagtcttctgagggggatcctgccaagttctgtctgtcctcac
>2822981130131
gtgagatgctattttcaaatattttaacaaattaaccttagctaacaatttcctcaacaaaggtattttgctgaaaaaaaattagcacaatggaaacaaaaggattccttaagagaaaacacataaagtatagcttagcttatagaagtagatttagataaaacttgggaagaattttatgaaaacctaggaattttgtgttttattataaaattacttaaaacattgcttaagctgggcgtggtggcacacacccttaatcccagcactcaggaggcagaggcaggcggatttctgagt
>283236437659
gcaagttctgggctaccctttgacgacgtgcaccgctgaagacagaccaccttggtcccagtggttagctctgtgctgtgagcctctcagtcttaagtcactgtcccagcttgtccctgaagtacatccccgtctgtcttcatgtccttgtagctgaaccagcccttgagagcccgaggttactgtgctaaaagcagcttcctcaaccctactaacaaggatcataaataggatcaggaatggtgaagggaagtcagaggtctctgtagctgtttacttcatggccagaggatgcaggag
>2841869121224
gtgtggactatttccttttacctgggtggtcctagttggcttcagaggaatgttcgttcctcagttcacttagatgatttgtagagcaactatggccctctgtggactcctggaatattaggaaaccttgaagattgttctttgtattcgtttgtttttgctgtgtaacaattgcctttaaattttagcttcagattttgtgggtcagcattctgagctgagctcattcattaacttctgcccgcacgtctgctgtgagttcccagggagctagctctgctttggggaggtggtggaagt
>28515835904
gtaggcaccctctctccaccacccaccacggccaagctgtcacgcctctctccctctggcaaaaaatagtctacacattcctatcaccctctgaaggatgttaacagagacctagggagagataggaagactgcaagatggataatgatcaatcagcagagacacccagatatgtagaaagtacacaggaattcattaagaggcaatggagatcctcaaaacatagaaaatgaccattggtcaccataggaggccatcgatgagtttgaaagggagataaaaagggtgtaagggtctttg
>28654127396
gtaggtgtggtttgcagaaccacgggatgaggtgggcgtggtttgcctcacaaaaatcccacatatggacacgggtgtctgactggccagctgctaaggtacctaacaaggcacaagatactggctagccttatttctgctcagtgaactacaggcaagcattgtcctttagtggggtctagtgactcctagagttaaactccaacttcttcttggccaagtccaagaactgtggattgtggctcactgatgatgtatgttgcccattcattatcttagcctcgacatgtcagccgactg
>2873062134722
gtactttagttggtgttcatgtggtgtgtgtgcgtgtgtgcctgtgcgtgcgtgtgtgtgtgtgtgtgtgtgtgtgtgtgtgtgtgtgtgtgtgtgtgttgcgcatttccccagcagaacggaaactccaacaggctggctgtttatgccagttctcttggccgacgtacacccagcatctggaagcatgcccagcagagagaaggcgcctaatggacgtttgttacaattctctcctgagagtgtagttctgaggtagatttttgttcctcggccttaatgcacaaaacgggaagcact
>288140938497
gtacttccctctatggttgaatttctacccgcctagcttcacaggtactatgcagagtctgacccatgccgggcctaggggctccccaagagctacagagcaggcacagggactgcactgtgctcaaagccatcgacccagagccttggatgttgttacagctgaggctgtgaggctgggccccgctgcttagagttccccaggtaagaaatgtggctgagcagctgtctaggctcagggtgcttagggcactcagagctaaggcagctgctgggcagcagagtgacactccattttctt
>28914956391
gtaagtttttaatttttttttataaattttgttgattagggcaaatttttttgctttatgtgtccacaaaaatgcacagggtgattgatatgtagtcagtgaattaagccatttgaacatttccaggaaacatttcttaagtatgcacaagagacatgggttttattccctttctcatcaagaattttgataccctaatgtatttttaggaagtaaaaggctctaattctgtttgattcctacagtttgtgcttttgtgcctcctaactttttataatttttcactttgtatgcaaacta
>290290570943
gtgtccgggtcgctgggacgggagcatgagggaggctggttccgttctgcgctgagcatgcgcgaggcctgggccattcctcacagagattaagtcaaggtcgcatcaaaaatgcagtttccaagatgtgcaatgtatgatgcaggactttaaaaccttcgaaagacatgggtgggggcactcgaggagctgagacaggaggatttcaaattccaggcctcacagacaccttgtctgaaaactacaacagaagactcttgttgcctcctagttcttgtcctcacattaaaccctttgccc
>291162641066
gtaagagacaccttcacagcttagcttgctccttaagcaaacgagggaccttttagtcaacactcttccctgtgggaaagctgccctcacagccccacactctgtcagtccgaataacttatgctcaatggattcccagggtcacacatgtgaactgggcttaggttagcattggcacagatccacatgaggacgagaaggttggtgctcactgctgtcacttagccctgacattactgagctggggtgtttcacccacacaagcacaacacatccaggatcataatcccataggacatc
>292117667681
gtaaggcccttcttcgtctggagctgtagaatggctgcagagctcatacgcgtgtgcccaggcagaagcacacaatagccgtgtgacggtagcgacgcaccggccatgagtttgtagtattcgaccccatgctcatcgcccgtgtgtcttccccacgtagtgtgtggaaactggataagatacagatagcattttcatcccgatctaatgaacagagaggaaaggtcaagggtgggggggggggtgaggcagtgtgtagctcacaggaggtcagttccacctgcatctggccttgtgggt
>29382465213
gtgagtgttcctgcgtctcctgcaggaggcagtattgcagcgtgaggttgatgtcatatccatgaataccttgcttagcccacaggctccctgcctctctgcttctgcctacaaacatttatcttttagtactgggagagagaactgtagggttgatattatgctcagggccagctctgaagagagaggctttccttggggcccctcctcctcccaggtcccacttttcctggttccagaagaaactaactaacttccgggaggacacagaggtggcacttctttttttttttttttttt
>29483434505
gtgagcactgtggagccagatggagagagccagaccctgcttttcattgaagctgagtaaaggcaaaaccatgtgctctgaggagaacagggaaccagctgcaaccccgcttgtttgtgtctactgacaggcagggtgacagtcaccactgccactgccatccaatgctgaccatctactgggcttgggcagagcacattatgtgcactctcatttgaaattctcttctcctttttttttctcacagattaattatggacattttgcccatttgggaggcaaaatcaaaatggtgtatgt
>29532325183
gtaagttggatttctctttttaaaaacatgttgatgcactaacttaccatgtatttcaaagaggtatctggaccatacaacataggatagactgggtctgcttaagaaatgtaccctgccacatcggatgacatcagccagaacatagccctgcctcaaattacacttttgtttttgattggtaggctgagagttacccaattctgggtaaaatggtgggggaaactatatggttttctaattcaattgagatccaaccaggaatttaactgcagagtatagatttatgtatatttttaa
>29687762021
gtagggcacaggtgtttgtatcacactacttggggagagcgccgactctcatgtgagagaggattgtggttttgagcacagcatccggatggtggatgacttaggccacatggcttgtattctctcgagcataccctacccaccgaggatacttttcctctgtccctgatgttcaagtgttttcgtagctctttgggaagagaaagcatacatggaacttggccagtggtcttcaagaggaagatggagacattgtcatgatgctggagccacatgcagatctgtgggtggctcagctct
>297298877570
gtgagctaaaggcctcagcctgagctgcaccctcagtgagcaggtcctgtgtgttgctgttcctgccctgctggctggaaagcaggtctgagctcaagtgcaggacaaagccagggctcaggccatctctggatggagtctccacgcccctccatccacgcccctccatccacgcccctccacattcctttgctcagctgccttcctcccaagtccagtttaaactgagagttcattctttcatggcccacatcccattctgtatacagaacagttttctggttttgtgtgctgagctta
>29812669658
gtaggtattagaagcccattagggaggagaaagggtggccagagatgcccttatgtgcacaggaaaggtctttgtgcagcaggaagagactaaggaggtggaggactagggaagaactttacagagaaggaacagtggtatgaaggcctgagctgggagctacggcagtgtgtgtacagggcacaactggggtggtacatgggacacacggaggcatagatggataggatgatgggacaagccataaagtacaaaggatgctaactttaaagtcataataaagggagcttgccatgggga
>2991234125541
gtgagagtctccaaggatggaggggggcacagacaggaaccctggtctctggtggcatgtcctatgccttctctgtcctatcagcgatagagtggctctggaagccttcagtgagccgcagtccctcccctcccttcctacctctctctccctttgtccttcactctcctcccagggccctggcagcctccagcaaaggtatctgtcctggcagaccccaagaggtcttggctcatccccagcctcagtcaattcttcctgcctctcacttcccatcctacccctccctgcccccaatct
>30067046530
gtagggttaccttctgagacctcgggactctctacctggcctctggcgggtttggaagggggagggagggacagggacagtcaccatttagtgtgcccacatttgacagattttatgtatttacgggaggcatgtgtatggcattacacacgtgcacagctttcgggagtcagttctttccttccaccatgtgaggcccgggaatgggacccaggctcagacttagcaccaagcccctttgttccctgagccaccttgcctccccaaagcttctccccttaactgctatgttatatactg
>301252245829
gtaggtcaaaataaactggtgtctgaagtgagagcatcttggtttggctctgtggaaacaccttgggctgtagctgtagtttgtgggtttccatatgcatcctgtgagctgccatacgcatttggataataaatgcacggtggtctataaacggaaagggttaatggccagagaggctgcagattgttagtcatggcctgagcccttggaactgtgctgagaaattgtttcagaaataattatgtagaactgcacctacaaaagacactagctgagctgacaaagtcttactgagctaga
>302289771464
gtaaggtagctgtctagtacctgtcttcctgaccatttcaaacccagcgctctctgtgctcatctgtcgttcactcactccgagtcagatagctcctggtctgaggaacagaggaggcagtccaggtgggaccgcggctgcctccatacgcctgcgcttacaataagcactctgatgtcactgactcaaaacaccagtcgtgatatatcttacttattatgctctatagcactagaagggaaaaatactgctaattaagatttttgagatcccacttgacaaaatgctagccagttttta
>30312648997
gtatgactgacaacagcgccttctatcagctctgctaactgaagaggtttccctctaaattctgtagattacatatgcattaagtacacttaccttttgcttccactctgcactaaaattggttttatggggtagtgttaaaacttaaaagatggtggcagttaatgaatgagataaaaatggaatggaaaaataattgtctgctggctttaatttagtcttactaaagatatcctaaagattctggcttctaaatgtaggagttatgggtatttcccacaatgcctggcttgaaagtca
>30439296245
gtacagatgcccccactctgctgtttggccccacagacacacttcatgccactctcctcagagcttcacagagcccacccacaatggccagacccccactgcactgtctcccctaagggacttcttcagtcccactgtgggctcttagaaatccctggctggagccaaaccagtccttttccttttctgtttttgctttatgagctgagagtctaggcctgccatagactcaggcccaggaatctcctagcctcagagaaaccagtaagatagccaatggagaaactgaaccctgtcccc
>30527315046
gtgtgcagaacagggccagtaccagctttggaggtctcttcccaccttgttggcttcttgttgctttctgctgtgtttccacactgtctgtttttagtatttcttctgttccctcttttctcttccactcacccacactgtggtagcaagtctatgtgcgtgtccacatgtacatgtgtatacacatgtgtgaatgtgtataggtgtgggcatctgaatatactcatgtgtatgctcaagtgcatgcatgtgtgcaaatgtgcatatgatgtatgggtgtatgcatgaagcagcatgtgc
>3062814135776
gtgagtcctgcttgattttctcctgttttcctccgttattctctgagtccaccctgcccacttctaccctgtgtgcagacacacaagatgtgtgatcccccaccccaccccacgccttcccatcacctatgtcgcttagctccacctttgcagacaaaacagtgggaaaaggtaagtgctaaccccagtctcagactcggcagttgtcaacagctaccattgaagcctagctgtgagttctccttgattttctacttcttttccttctcggagccagccctgcccacttctaccctgtgt
>30719333268
gtaatgatgtttctatatttgtgaatccccaaggagagcagaatgatgtttttacacaatttttgcttgtcagccattatatacaaaatcctttttatttaatgacatgaagattgtgaaagctaaaatctctactagaatcctttcagatgtgcttgaacctttctgatgttttacttatgttagagtttgttattcgcgttctcgcgcccggccaggaaagaacacaacaaaccaaaatcttctgcggcaaaactttattgcttacatcttcaggagccaggagcgcaaacccccagc
>30883626614
gtagagatgtccatttttgcattggtagtagtacagttaaattaaccaagggatgccaagagaagttcctataaatctttataagaagagtataacaaaagttcatgaaacataaaattttcctgtgtgcagtatgaccaaaaaatatgagttttcacttctgatataagaccagacctaccaccatgaagttcataaagaagcaccaaacaaaataaacaaaatgtgaaatataaatcaattcataaaatcttcaaattacttgctttttaagttgattcagcactagttgggaaaaga
>30928199378
gtaagtaactacactgaagacccttgggtctacatacagcttgctctgggacctaaatttacctgcagtaaaactttaattgcagctgcataagagaacctagcatcatatgaataagtgaatagaaacatgtaagggaggaatatctgcattcttatggaagtatgacaacatttgtatgtaataaaaacacctaagagtctgaaactaaaagctgttattagactttaaaacagtttcagcttcaaccccctgaagaaacggtgaaagcaaggaaaaaaatcccaatttttgaaataa
>310106293914
gtaagttgggaaaagttagtcactggcctgctaatgtgtcagttgcttactgttggtgattcttagatgcctgagaagtataaaaggctagtttgttttggagttcttatgttgtgtcctgatggatattcctttgttttataaaagaatttaattcatgattttgagctagggtcgtgtagcctcagatacaatatgtagctgaggataatctgaacttctgatcttgcttttcccaccacctgagtgctgctgtgtccagtttatccttttttttggggggggggttgagccagggtt
>311117295864
gtaggtgggcaatataggatcaagggaaggaaagggctgcacagggccacggtttcatcagagatttatttaatttatattatgtgtgtgtgtgtttgtgtgtgtgtgtgtgtgtgtgtgtgtatgtgagtacactgtagctgtcttcagacaccaaaagagggcatcagatcccattatagatggttgtaagccactgtgtggttgctggggtttgaactcaggacctctggaagagcagtcagtgactactcttaactgctgagctatcttaacagcttcctcatcagcttttctctt
>3121420112294
gtaatgctcttcttgctacctaaactacctttttctttgaaaaatggatcaataaagaaaaaaaaaatgagaggctattacaaagggcacagatgggtttaaggaaactcagcaagacaccagatacttaaaagattaatagctattttacagcttaatgtcaataaatggaaaaataattgaaacgggtatttctttttaggaaaacaaagttctaaaattttagatttgtatatttgctgaaattgaatatggaggcatgcccttatccaccatttgttcttacttaaacatcacttg
>313185578939
gtgagtgacaagacctttgcttccacagcagagagccagggaggtgtccactgggcctcagcgtaggtggactgtgcagtgcttacttctcttgtgctcagcagagacatccctgtgctgaagtactcccgagctggaggtgctgtggtccagagatggagatgggatattgatccaatcaggcagcagggaaagatctgtgtgcatagcatcagtgtgttatgttgggcatgggctactctttttctagacaagtccatcagtgtctgtgttaccactttcctgatgtttctttctccc
>3142653121471
gtaagtgcagatgtgaataactatttatggtatgattacaatttatagccgtgtttgcagttattaaattaaactcttgccaccttgtctaatggcacattcggtgtggttctaataaagtgtgttaaagctcttactacacgtcagggtggataaggtcacgcagttcggcccagtgagatggtctgcttaggttctttttatttttgttagaatgagttgagatctatacagatgacatttttgaaaatccctggtctggtagccaggagatgagaaccaagtttgccgtcagcactt
>31573888895
gtacgcctccttgagtatcccaccccacttccccatagagatcagaaagagaaataccctcccactgtatgccagacgacatgggctcctagacccagaggccaggcctcctcaggctccggggtttccagcagcccttgccacctgggaagggaagctggaggattccaggcgaggtcccagagtcagggagggggaccctgtttccgcaggtgaagggctcctgtaaacagttccataggcatgccctgccccctagtggccacggtgggcatttcatgctcacatgctcaatccctt
>3162804120815
gtgagtgtggtgtgaaaactttttttaccttttatattgtttattgcacaagcttgccttttctccccttcctggttggatcaagaataggtcacggtgtcaggaagacaggaacctatgttgtatcccctgttcttggatactacttatgtatattcagtgtgtggaccgtggcatgggtgtggagtcagaagatgattttctagaatgggttcttgttgaggcagagcctccctccttgcttctgcggctatgtgtgtaccccatgcaggctggcccaagaacttccaggctattctg
>317146825056
gtttaaggttgctctgtctttgtttaacatatgaaacttggaaccctgacggggaggctgcgaacctcactgtttcctgccttttcttagcggatttgtttagtaaaagagtgggcaaggaatgagcactaattgtatcagttgttcttctcatgaaactaaatattttgcatcctaattttaagaaagcaaacttaattagttctgatgtgatttccatacattttccttgtattcagaaaatttacagattttgtgttagaccaacacatattgagaactattcatcgttattcagga
>3184798006
gtaagacacaggtagtgggttgcctagggtatgggatacaggcccatttaagggtgttcacatacacacacacacacacacacacacacacacacacacacacacgcacgcacccctgctatgggtgaggtggcctttactctaagcgatactacatttggagaacacttactctacatcttttgtacttgattctgggttggcctaagtcaacctgctgttcatgacacccagaggccagctttgttattcagttgcccagtgtcactgcaggtgactggcagagccaggctcctaggg
>31932485674
gtagctgggagcctcctcacactgccaactctgtcttaaggacacttgtattatctgtgaactttcctttgtgatttgagattcctgtaaagcacccatcttgtcagttccttaaatttctctatggggactttgatccttgtcaactatttattcagtgtttcagagtccagtgagtagctcagttctactccaaccatggatgttaaaagttcccttctttagtgagttgtactcagctcaatgcatggattcggaaggtactgcaacattgcttgtgcttaagtatgatttagtttt
>320306581619
gtaagttaaccgttggttgtaagctctttaacacatacttcgtaccgtagggtataaataatgtaggcttctaaagaaatgtctaaataagtacaccaccatttccatagagttctgttttctctaacgtatcacttagctggtatgctactctgagattggaccacttgattcttttagaaagtgaggctcagcctctgctgctcagtgttctaaccagttagatttatttaaaacgtagcaccaattttttattttattttttttaaagatttatttattgattatatgtaagtacac
>3212353139226
gtgagtgctacatgtgttgctgaaacagaggtggggcaaatgggaaataccatggagggagaaaaacggccactcggcccagtgccctggctgtgtaccacatttttctcaatcagccaaaggatgacagatcattctagatgtcatagcttttgaaccgcctctatcctggtcttgcctgtccatcatggttgctcctacccatcctctgacctttaccctaggagggaagaggactggagccgtgggctatctcccacttttctcataccttacagagcccattttttcaaccaaatt
>32294260332
gtgaggaatgggatgtaggacctaggaaacaagtaccctttgttgaccttatgtgtctgtaaatttaaaatcgcggcaatggagtcaatcacatatcaaagaaatgtatgaagatactttatattacatttatatctacattacttagaatgaaagtagaggtgggtaagataagctatataattgaagacctgtcagtattttttgtgaaaaaaaatgtaatgggtttacagggcaagtccattttcatcttgactatttaatatataattgaagacctgtcagtattttttgtgaaaa
>323299716851
gtaagggctctgatgttagtgtgatgtttgaaacgttgagcaactaggccagatgatctttgttttcacatctgacattttaaaaataaggttaataatagactaggttttttgctcattctgaattaattattctagttataatatctatatctttatatctatctatctatctatctatctatctatctatctatctatctatctacctacctacctacctatctcagtccatttcaggtgcttttctgtaaatctaaaataccttggccagttgagtcttttctcttaggcctctac
>324256999264
gtatggcaagttgggagtaatgtgtatacgtgtgtgtgtgtgtgtgtgtgtgtgtgtgtgtgctcactagaaacagctatgtagctacagatggatcttagctgagtgtggggattacagcagtgtgccttgtgctgtccctgctgcctttttaaatgtgctgctaggaattggacttagacttttatgtacactagcaagtgatgagctgaccaagtgacagtctctgctgaaggacagatcgtctaaagctgatcatgcttgtaatattgtaaaataaacattcgagtgcagttttat
>3251916147461
gtgagtagccccggcatctgtttcaggaagacgcagcccttctccctcagtctcccctgagcccagcatgaatcggttctcgttgatgcgcatcatagagacagaagctgtacccatcccgggtatacgccttcataggtctccacacccagcgaacacagctgtacacactaggagaggcagactattaaggccttagtgatagagagaggagagagtaagcatcctcctctgaatcgctgtcccccagaggtcccccctcacttctcgaacgttgtaggacacaggatgtagtgggct
>326698126451
gtaggacttgctctcggggtggagagtgtgctgacagccctgtgactcattggccagtctctgctgatgtggggctgactgaggtgccaatgagactggctccacctccactgcctcttaatagtttttgtaagtaacatcagtggaaacagaagttaaaagaaatgtaatcacctggggcagctgctgggctctctgaggggacgaagctggtcggtgtcagtggaaaactccctggtgcctctgggtgtgccatctcagaactttaagctgtcctgggaggagaggacaggcacagat
>32710667157
gtaagtactccacactgtgtgctttcagggtgcaacagtcctttcagaaactcagcagcaatgggctaccatgctctagatggtgccttctcagctatttacagacattttaatgattcatggaaggttctgaggaatttgccctacaggattttctaagctgctgaatagaaatgttatcctttttgttattcagcaaaagaacaatgataacctcatgttaactccttttgtacagagttaagtcatgaataattctcattcccaagcccagtctcagggtttatgtacccaccacca
>3281138147208
gtaggtaatatttagtgttattgtaaattggtgtttccatttcctatgtgtgtgtaggaaaaaaaacttactggttttgctctaaaaatgagagtgtgctctggaagatgggaagtcatggtgccctacaactgtatcctagtgacaagaatgacttgacaacagttttgttggagtagagctccatgatcatagcctggcaatagtgtaatgattcataagataccaggggcaccaaacggactagctcctagatggtttgtccccactttcttcctttgaacctcctccactcacttt
>3292801146941
gtagggaaggtgagcggggactgaagcttccctcagcagcccacacacagcaggctctggagaggaaatggatgccaaggctgtagctcagtggtctgctttccctggacagcgcggcccatgctagcctgtgacctgaggcactttgaccgggattggtggacagtgcttaagcacagtagacactgggactcctggcgcccgctgctggtgttcatctgaggcggctcgccaggcggtctttgcaggctgagtttcctaacggaatccctggaatgcattacccctctgcttttgctc
>330999720
gtggccagaaatgactatacctgtacattcagctgtcccacaacatctgtagattcctcatctgcagattaagccaaacagtggctgaaaatctgtgtgcatgtctgtactgagtatgcccagacattttcttctggtcctagctcttacccagtgtcagtgtgactagtcacacatcagttttggcatctcaggcattagaagtcactgtgagatgatgacagtagacaggaggctgtgcaggggtctggtgtcaacactactccattttgtgggagagagttgggctcttgtgtgtgc
>331103039737
gtaggaaggggtgcgggtgtcttgctttgtctgtcctgacttaatcctgagctacaggaacaggggacttactgagactagaacagaagaccaggttcaaagactggtgatcacaacctgatatccagaactcagaacctgtgtgagtcctcctttaagatataagctgttcgattttcaaatagttggagatttttatttactcttgtatgaagggctttgctctcattgttattctgttagggtcagagaactccctgtatgtgattttaagtctttaaaccatggcatattaacgga
>3321001111803
gtgtgtactggcatggacaggatttttcttcttttgaaacaacttttctttgtggttccaatagattgaaagactaaaccactctctgtggttgtgtaacttccatctttcttcctatattggttgaactgacagtatgttgtattgcaatgctggtttggggcgagattattatagatacatgagttacatgtaccagaaaaacaaaaaaacagttggactggactagaaattcccagtataaattcttcacggcttcattaatgaaggtgtcagaagcatgagctagagaaaagacaa
>333277514210
gtaagttgctgggttgggttggtggcttggtggcgcgcgattccaggtcctgtctctgtctctcagaggtctccgcagccaggaggaaaggatgtctgatatttcaggcaactgcccactccgggtcggattctgctctttgcctgctaccaacatctttcctcctgacttatgctaaatagatgtgcccatgaatctgggattggagatgctccactggtatataagttcggattcaaagacaagagcattatacaaaggagagagtggggcgggacagactcaggtcagttttaaaat
>33475915357
gtaggtttaacttgcatgtggtagagcagacatctggaattgtaaagatgctttcttcttctacactgaataaccaggcatgctcttttgatgatatcctttctggcctctcttaaaatctaaaccttaacattgaagcgtacaacgaaaaaaggaagggggattgaatgtaagcatatcccatgtgttgaaatgcacctcgtgatagaaactagaggggaaactgctgtttagaaagcaagttagagtacaggatacagttagtgacctaatcctaaatggatagaatggagaggagag
>335265931568
gtcagagaactgagacccccagttcttccacaacagtgtgtgattccgaggccatcaaatgccaccagtttatgggctgtttgctaaaacaggttccaagggtgagatggtttggcaggtcactggctctcagttcggaatactaaaatgttttctttctgaatggaaagggggctttcagtttaaaaccatggctggggtcatgcaagggttcagagcttctgtgcagtagtgactgtactagctaaggcgtgcacttcacagaccgccccttccctcccctcttgatcccctcccctc
>3365944479
gtgagttatctggcagaggggtccagagccaaaggtggccacacccttcctggatcgtgccctgagagctgcactgcgaggcatggcttagtgtggcttgtgctttcagagatgttactctatggctgcctagtttcactgtgttgggcttgtggtaagacaagatgtcatggcagaagggcaagatagatgaagactgttcacctcatggctgaaaagtgacagagagggagaacgggacccaatatcccctgtaagggcatgtcaccgtgacttcattcccctttactaagcccattg
>337176975688
gtgagtgcactccacccctccaacaccgacctactgtcttagcactcaccctagttcgctggtactgtgttcagcagggaaaaatgaaagccatgggaagtaacttcccttcactgctttcttaaagactcaaggtttagaaccctcatctccactcctattatacaagtgctttatacaaagggccttttggttggttggttggttggttggttggttagttggttggttggttggtttgatttggcttggttttgctgaacctttatataaagttcagcaaagctgtatctagcagct
>338173179861
gtaagcgagaagccatcttacctgcccctcttccatccacctgtgaatccggcaggctcactagtctcttttcatatggtacccatgcctgttttctcactaggcacagatatggtcaaagggtgcgaggagaggaaggtaaaggaaaggtcccttctcaaacattgctcccttgcatcctggccatctggagagggatgagatgaagaacgcgcagtgctagtgtggttctgcccacttactggctcatccttaaaccaaatgttaccacattagagggtagaaacttggtttgatttt
>339231050477
gtgagtattttgagaagcaggaacatggcaggacacaatggtttgtgtagtgtcatggtgggcacttagcacagggccctcccacctgcagcctggagcctgccagtaaagcaggtggcctttcagatgtgctggtttggtttgttaagggcctggggatgacgcccaaggtctctcgagacctaggcaagtgctctacctttgacctacacccaaagccctatttaccttttattttacttctcttttgttccttggtttttattattgttggtctcaaggtgcagctctgcccagcct
>34044541136
gtaaaatttttgtttgaaggttcatcataacatacatgcttacagttttaaatgttaacagtaggggcaggatagtagggaaaactagatcccaggtctgcccagacttctgtttacagtgtagccttctggtgcttccttatgcgtgcgcaagctgggcgcatgttatgcataagatttccatagttctcttactgttagaaatcttatgtgtgaacacagagatgtaagaagtcagttccattttatttcctagtgagggacaagtcagttccagttctgatggtatccgatacacgt
>341152138344
gtgagcgaaggcaaatctaaacaactcctcatttgacatgtgctgattcctaagctctcgggtttagttctgaagtttatttttattttgtcagtgtaggttggtcaatggtggatgccaccctgattcttatgacagtgaagtaaatagctatcatatcaaatggagtgccgagttgagtgttgtttgaattctttcccttaagttttgaaatatttgtgagctaagttttttttttgttgttttgttttattttagaaaacatgtaagttgaatctccatcattatgcatgagaccgt
>342152126554
gtaagtatgtgtgtcaggcagctaatactatctctaacttgtaatgaaatttccatgtacattattttcattgatatttgagtagtgctaattcttcctttcaatgcatgaactaaagtataagaaatccctgccctggctctcagccctaagattccatgttgaaaggattttcttagctacatgttttagacattcaccctagcctgttgcctctatttaagatagctccccacggtcctcttagtatgacaataacctccagtttctttgtatgttttatgctttggtttacaaaaa
>34395186370
gtaaaaaaaaaaaagtaataagtaagattctggctgtctttatttcaaggtatttggacataatcatttgcagaaacaatgtacatttcagtattctcaggaagttagttgagtttctattgctaatcagaaggaatctccaaagaaaaccttggttctggagctaacagaaattcattgtgctgtgaacagaaaggaaatgtttcatgttgtaaagagacagtgtagtgtttgctttaaactgtgagtgctcatacttggaaagggaagggtagaataaaatagttctaactgcggtaa
>344189737873
gtgagccatggtgccatggtctgtgatggggtgcagccagggtgctgtgtgtgctgagtgtggacacagagccccgtgccttagggcttttccttagtctcccaggcaagagcaagggtggagtgtgggcctggctgctgccatgggggctctgctccaggttaagcaatgaacccctccctcttcctggaatatcatcgctgcttgtggatggatgcatgcagacctcccatctacccgcagacctgatggcgctcttaaagcaccagggcttggtgctctagtgaccactgaaacacc
>345593107783
gtgagttctgcagctcgggcgagggggccgggcagggctgcgtgtgcgaggtccgagggaggagtcgaggctggcggggaaactgaagtaggtcgtcctgtgacagaccgtgggcagtcggacagggaaactgaggcagggccgggccgggaatctgcagccaggtcccctccgagtcccgtacgccgatgtaaactccgcgatctgcccggtccaagcgtcgcggtccggtccaacggaggtcgtcgggctgggtcccgaaatctgacaggcacggctttcaggctcgcaggttccgtt
>3461596119854
gtatgtgattgtacagggcctcgtggaaactgctggggcaagagctacgggatctggggcagcaatgaggaagggcaagacagagagagcagtggaatggctttcagtgggggaaatctccacacactgggatcttgggagcctcagttcagtctctcctgggtgccagagagatgctgcacctgagatgccagctctgaaccaatccctgggtgtggtcaaccagcacagagtgggttgtgtttgtgtgtgttaatggaatttcaaccaccagagttgtccaaaggcccctctgttcta
>34748699728
gtaaagaaaggaaagatctttttgtttgttttttgtttttcaagacagggtttctctgtgtagccctgggtgtcctggaactcactttgtagaacaggctggccttgaactcagaaatccacctgcctctgcctcccgagcactggggttaaaggtgtgtgccaggaaagagttttaaaaagtatttctggctgggggtggtctacaaagtgagttccaggacacccagggctacacagagaaacattggtatcgaaaaaaaaaaacaaaatttctggcatttactttggctaatcacca
>3482882150651
gtaagtgaacactgaatgttctctgatttagatgacatttcatggaattactagatagaaagttcaaatttatatagattctcttctgatgatcttttccttaccctcttgccaactataatataattaagacccaggagatgaaacaccactcagaagcttggaaagatggagttgggatgaaacaactgaaagaaaatgtctggatatgtccattctgtgcttaactaaaggaaactatttgataaaaatgtctctgaagcaggaaaatgggagactcaaaagatgcctaactaatca
>349101288440
gtagtaaacaacagatgctggaaacatgcaaatgatagttttactcatcagtgttcttcagaattttagtaatttggtgattctctttaaacctgtttttctctgatgaataaaacaatcactctttaattaggataagtcttggttgtattcactcaagtgagacatttacttacagaggtgactagtcttaagttgttttttgtatacttttcagttaagttacattaaggctacatggatatagtttgacatctgtttttttttattcaatttagtgatactattttcatattgttt
>35018214622
gtgagtggttggagtaatggggtgtctgcatggcttctggataagcctgagctgtcccatgagctgaagtcagagtacctcagctttagtcttaggtctgccactcatgacagagccatgctgggaaagtctgagcattctaagatgctccctcctgtgtggacagagttggcagtgcttgctgtccccggcacttgttagttatgtggacagaggaagaatctgagacctgtaaatgccacaacccatttggcagtcatgccagtgatgacataaaaccaggctgtctgtaaatggcac
>35169116589
gtgagtgttgtggccaggccctaaatttgcagtaatcggggggtatccggcagcgcgccccactgcgcatcgcttcccgggtgtgagggagggggagatggtcctgggatgaggacctaggaacataggcctttccgcggtgccatctgtgggctgggacctggcgtgattgctcgacacggtgctcctggcggtgccgctgcagtgttggggtgggttaagcactcagaccttccagtcacacctggaatttaatttgcgggaactcctgggattgctggggaaatcgtctgctgaccc
>352237039804
gtaaaaacatacaagggaagaaaaatacatggcaaaaatgttaagttctaggaaattgtgttcactgattgacaatgtcactaatgccaggcatttataccaagaaataccaacagcttactgggtaatacagaagtaggtagcacatttttagttttttgttgggtttatttatttatttacttttttctagctggtaagttctttgagcatccttttgaatgtttgtctaaatgattgacaaaaacatttggcctatgtatatgagtgttttgcctgcatgtatatatgtgcattata
>353699146708
gtaagagctgtctgctactagctttcctggctcaggggaagaaagcttccgttgtggggcagaaggctgagagaactaagggaccatgcccccaagcctctaaactggggcatggtatgggcacatgttcacacgagttagattcatttagattcccaatgtatggttcaccaagccagcagcagtggccttacctggggacaggttagatttataaattcttcactgtatacctaccactacatcagaggctctaggcagttaagctctgacacggatgtttgtaaaaccccctaggtg
>354179258140
gtaagagtgtggtttgtttgtcttctagaataataggaacaaaaaagatgatgcttctctcgagggggggtgtgtttaaagagcatttttatacatactgaatcttaggctgtctcctcaacagctcctgtgccaatgtattcacaaatcacatctgccagacatgggcgtaattactgtttctctctgtatggcctctcctctcccagacttctttcttcctcgatcccctctcctctctcctttcccttgtccaaactggcctttttagcctaggtgtcaatcatcttgcttcttcat
>35576247635
gtacgtatcttttcccatgtaattctttttttttttctttttcaactttaagtagctggtcaattgtatagacaagcttttaacccagaataatcataccttcctctaaaaaattcctaaccataaatgcttttgtacacttatgatacagaactatctgagtaggtttttagttggtgattttgccggtttttaatttgcacattcaagaagactgacatttttgcctttggggttacctgattttttttttttttaaatcatatatttaggcttttaatgtctttgtttgaatttgag
>3561952858
gtaagattctacataaaaagaatttaagagtttaaaattgaactaattttagtgtagcaaaagagtgattgggtaagaaatgcttcaagccttagttgctatgaggtctctcagaaatagaaagaaaggattatatattttaagatttacttatttaactttatgtgtctgagtatttgctgcatgcattcacgtgtgtaaagtgttcatgcctggtgtcacgaatcccctttagagaagcagtcagtgcccttaaccactgagctgtttctccagccccaataattatatttttaaaat
>357152313405
gtaagtttgcactgtcggtgtctgaggtgtgagagcgtcagcaaagcgtgagatgggtgtgacagcagaggtggttaggttcagccagactcttctgtccttggggagttttaaagtgccaatgagcagtaaaatctcaagaatttagtttttaaaaaaccttggttgagctgtctgtccaagtgaaaaaataaatttcatttaaaaaaatagtcagatagcttttggctgccacagccatcttccagtaactcaccaaaatgatgaacacaaagggaaagaggagaggcacctatgttc
>3581291112713
gtgatgctcctgcccagggactagatacatttttctttacttctatttcttccatttagaatttcagcattatttgttttgggggttgtttttggttttgtggaagaagatgagagtggctggcttcatgcttcatccagcagagttgggcattatttagagcttgtatgttcctagtaggttctacatatccacaagacaatgaagctttgctgtgaatggaagtatgagtcagttaggtcagtctcagtggagaagcattaataggagatgcaccgagggcccctaagggagcataaa
>35945110590
gtgagaagagctcacctaaccatgggaagaagggtccagggccagggctgtgtgaatgaacatcttgggtatgagttgtccaaagccagaaaacaagccagatgctggtcttgttgagggtgtattctggaaatgctgatcttgttggggattatcctagagactaaagctaggctcccatattgttggggtggggtggggggcaacttggagactaatgttagatgtcagcctgttagtttaacttagatcagagtggcactgaggagaatgtatgtcattgggtgttgatgcttacat
>360190923009
gtgagaccaggcacaggggaacgtggggtgggtggaaggcaaagctcttcctttatggccattgaaccaagaaactgttgtttcccacatgtctggcttcctagtttcctgacaactcgatgcattcctcatacgtgcagtgtagagctgatttggtgacagctgtctttgatatgcttcaaaatcctccaaagccagccatggtggtgcacgcctttaatcccagcacttaagaagcggaagagggcaggtctctatgagtttgaggccagcctagtctacagagtgagttccaggaca
>361240976727
gtaactcatttggtcattgtgacactctactgtctcactgtagatagtatgtaaattcactacacattttccatgcttattttctgtttctgaggcttgtcctggtttggtgttttatcaattttcataggtgttctttatttttgcacagtcttccccccccccccccccccggccttaaatgtaccgttgacagcttggtggcttttgtctcccggggatgttaattgaaattggtatgagttgtccagactgaaaactcatgaaaccatatacatatgccctgcagacagaatattt
>36288691931
gtatgtgattttactttgacatttagtgtcccaagtgtttgagaaagatgttatgctttttgttgggcttaccttgttttatggctgaagaaatggccctagaaagagtgcagcatgtctcaattcataaggcatatttagcaatagcaaagacaggatgaaaagcaaagtgtatttcataagattctagcttctcaatgtactatgttatttctaagtaagtatgggtggtgtgtgtgttagtgtaagagaagagtctggggtttctcttatgtagtataggattactgtatgtgtccc
>36356286209
gtaactgttcaaataatgcatttcttttttttttttgaagagtcaaacatttaaattgatggtttctccacaggccgtcatttttgtctccttggtaataattcttcattcctcatcataggctgttgacacatctgtaagtgaattaaataagtcaagaaaggaaaaggaaaagaaataggcaatatcagacagctcccgagaaattggtcagaaaggagtctccacggtggaagggacttgtttaaagccattattgcttctctcgaatctagaaccatctgagctgttgtccttaag
>3642013137074
gtaagcccttttccagtgtagtcaccgacacgtaaatacctggctgtatatttctacaagtaagcccttttccagtgtagtcaccgacatgtaaatacctggctgtatatttctacaagtaagcccttttctagtgtagtcactgacatgtaaatacctggctgtatatttctgagccaatcctgtcatactcatcagtggctctagatcctcctggggacactcagtgtttgtatttagcttttatttccatgattcatcctacagcggttttgatagaattcatacatatgaattttt
>36545372474
gtaagtgcttcctagagctatcctctcctcactgcgaagcattcccctctgatccccacactcgcagaaatgaacggaaggatggatgcatctatagcatttcctagtttcttccttggaccccactgagcctgctagggaggagctcttggaaaagcaatccgctgtgctgtcccctaggacatttattttcttgtgtggtcagagcgggtgtttagctgtttttgttgctctgtctgacaccagacttgaacccctacctcctcccatgtcaggcttgtgtgtgcctgggaccccaat
>366832134827
gtaagggagcttgccgggaagcaaaggtgtggggagtgggggaggcccaacttggccctggctcagagcagaacaggaccccttgtctcaggtgaagctctcaaaacgtgaggtggcgaagcccctcctgcccacgggcctcctttctctggtcccaggctgaacctcggacactaggcagggccggcagttctcctgcactcagatttgacatccctatctctccaagcagggttctgttcgttccctaatagatctcccatggctggaggagcgggaaggggagtcttaggcctgggt
>367157888644
gtgagcttctgttgctgacgtaactaactagtgaggtgcgacattttttgagccactcaatttaaattcagagtgtacagaagggctggagagatggctcaggggttaagaatactgaccgctcttccaaaggtcctgagttcaaatcctggcaaccacatggtggctcacaaccatctgtaatgagatctgacgccctcttctggtgtgtctgaagacagctacagtgtattcacatataataataaataaacttaaaaaaaagagtgtacagaaaaggacaggtgtggtggtgcgcac
>368238394938
gtaagcaaatgccataggcaggggaaagcactggggacctacagggcctttggtaaataccctatcttattaacagcagtccaaggtcatcttcatctgcaccgtgagttcaaggccagcctgggctacatgaaaacctaatctcaaaagaaaagaaaaattctgacctccacatgcaaaccatggtgtgcatgcacctacatgtgcatacacacacaaacacacacacacacacacaatcataatactgttctagttttttttaaggaacaatttacgtttatttcttctatatttttt
>369167356467
gtgagtacatctggcctctgacctcccagacctttctgtctctatctcatgacacacatgacaactactagaggtggaacaaggcagtgagtgggcacagtgacttgggacggtaacactgagatcaggcgacaccgctgaacttctttgtttttgttctttctgacccaggaaaatttccaactgttccacttttgcgggaatgttaaaactgccctaagttacatctccagtgtaaagtgctttcggaagttccaggatgcacctgtgttctttcggaaactgggcagggtgggagaa
>370236380924
gtgtgtgcacgggctctgtggctctgtcctttcacgctgagctttgggtatacaccaaggccagtcactggctggtctaacttacaccaggaccggaagcagggaggtaacctgtaaagcctgggctgttttgtggtgaattttgttctcttgagatgggatctcagcctgtaacccaggctagccttgtttctcccatcctgtaacccaggctagccttgtttctcccatcctgagtgaagctttccatctgagagaatgctagcccagctttgccaaatccctggggacgtggaggct
>3712862108393
gtacgcatccaagtctgcagagccgttacttaagtggcttttatttttttcctgtctttagtgtgtaaatttgtaatcagaatattgaacattttgtaggataaaagctaaccccaagcatagccattaccaaaactaaaagaagggaaaatacatagaaatatttcctaagggccagcgagatggctcagtagacagaaggcttgctatcaagtttgattactgggacccaccctgtaggaggagagcaccagcttcctcaagttctctgactgtcacatgcacattgaggcacaaaca
>372206512807
gtaaactccgccttctagttgtgtcttcttagtttcagatcagtcatcagcagggagataataggcaatgttggaacaggttcactggggactttgtgtcgaattgaggattgtggctgagcagctcctgtatgagtgagtggaagagactctggtatggggctgtcaggagtagacaggagagctgtgtgtgggtggaagttacctgtacaacagacagtgagcctgttttgagatcttagggccaccaagtctcaagtcagtttcctggaggaaggttccagagtgacaaagaactct
>37359035911
gtaagtgtccacctgtctgttcatctcatcctttcctgaccctgcccagctcttatgttccctcctaaactcgcttcttctggctgtaatccttgcttgtgtgtcctaaccctccaaatgtatttattcaatagaaagtgctgctaatgctggggatgtcattggtgccaggcctgtacaaagccttgggggtgggcggtggcttgatccttagtacccaaaatcatccctcagtgaaccagccggtatgtttaaatacctgctaagtgccgggcctgccgtaggctctgagacacgaca
>3746884590
gtaacaacagaacaccctgccagccaaatcctaggcaaacacttgtcccgtgacctcccctctccctccattttcctggcctccatggatttgagtcctgccccttagggtgaaatttgaaattcacctttcccaggtcacagagtcttttgtacccctgggcatttacttgtcttgtggatcttatttgcacctagaaggtagagcacatgtcttctaggttgatctgtggctgtgtagagtaaccagtaaattgtgggattaaggagtaagcttgacagccactgatttcagagctgg
>375226948903
gtaaattaattttagcacatcatacagtctgcacatctgtccttctgaaagcagcagcagcagcagcgcattgatgggctggtgggacagtcgctgggaaaacccagaagtagtctacagcgctagcgaacagtactgagagggtgcgttctgacttgacctttatgactattagtattccctccatctagatgatgggagagaatatcccactcccctttatctctccataatacttgtggtcttcatagtgactctctcatctcctatcaccagatccctaaagttgaaaagaaccgg
>3762266126467
gtaggcagggcttcggtggaggctccctctggccaatgcttcttgcagctctcaactcaggtggggtgtgggaataatcaggaccaccttgtttctctcaggagaagctcccagagtgtagcttgtggtattgctccagcccaaccaagctggctgcttagacccttctctgtgtttcctgtaactgtggcagacagagatggaaggctgaagccagggtgggagtccagagttacagtgtgggcgggctggctccttcccactcttgctgtggctcctgctgcgtttctgcaggcaggc
>377175461279
gtgcaggcaggtcggggggcggacgggacctagcattctcgtcactgcgcgtcgccccagcccattccccccaccccatgtccttttttccaagattgttttgtcgttttgacacacccatacatactctttcccaggctggcctggaagtcgcggcaatcctcctgcttcagcctcccggtgctggggtcacaggcaggcggtgcctcgccccccttgaatgagtcactccctgctagtgtctctacctgctttgagaaatccgggttatcaccttgtggaagccattctccgccgtgc
>3781013146094
gtgagagattacttggtactttcataattagaactaattacatatttgagacatatggagggcaaggcatacctgacaatttgagggatacagattaaactgtctcttcacaagttacaataacagctaatatttaccaaaggatctgagtgggccagcatgattctgagcacttgatttgtttaattcaacttccttttgaatacttggttctccatagagaatgctaaggagagccaggaggatagtgcacacacaacggctggctgagctgtgctgtgctgtgctgtgctgtgctgt
>37911694593
gtaagtaatcctgcggtgtcccctgttgcttttagaatactggcatttacttaaatgacagcctacaagtcctctttctttcccatatatatcacaggaaccgttgttaagtgaaggttaaagttccaaaccatctgtttctctaatggaatggttcatgtgctgatggtttcacaaggcctgccatgctgatgtgaactggccagttcggtacagagggggctgaggggctgaggcatttcagcagactacttgatttgctgtaatgatagctatttgtaaactggcattgtttacaca
>3802881127678
gtgagcattgatggtgactgaagctgaatgttctgtgactgtttacactggaggacgcaggcaagcaaagcagacatcagcgctgtcctgtcaattactgctgacgtgttaactctgactggtataaacttttataaagttttgcaggaatactagttttaatggattggattgacctgaatgacagttaaccatgaggattcatctaataacaaaggaagaaaacgattttgaattaggattggttagcaaaatataaaacaaagctataattataaagatcaattgtggttcagattc
>381209176492
gtaatgagtctttgaagtgagtttcaagagacttctgtggagctagaggcactcttaacttacggggacagggaagtgaggggaggtgaagagtgtgctgtccctgaggctgtgagaaaatgtcttcagagtatcgtgtcgggtctgggaaatggctcattcagtaaagggcctccgtgaaagctgaagctgagcagcagcatgtctgtaagcctggcacagggaggagtgctgtgacgcagcagggtgaccctcagctctctgcccagccagtctaaacagtcagctgcaggctcactg
>382183164369
gtaaggccagacttcaaccccacctaccctcagtccctaggccaagctctgtctcaccctgcctctgttccttcttgcttgcttgctttctcatttgttagcttatttttgaggagtgtatctcactagtagtccagaccagcctcaaacttgtaagccactcaatttcttgctcctgtctttctttttcttcttccttccttttccttttcctttttttttttttttttttttttttttttttttttttgttaattttcttttgggttttcaagacaggatttccttaggtagccctgg
>3832097146247
gtgagcacaaagctgtggggttgtaagcacaatataataacccatttctgtgctgcatttgggggaggaagatgagccaaggcagcgccttgatgatttcctgtgagactccatgtctgtccttaccaagacaaaaacctcagtagggtagagaattttgtccattgggtggcccagtggacacgttttttttagtctgtcttatattttacctgttattttcagatcatagtcatctgcacgttaactataaagtcctaataattagccatttttgtgtattacgtaattaacgcaaaa
>3841872129810
gtgagttggccatcctgtctcgcactagtgggccaggggatacaggctttgctctgtcatttgacctgctgtgctgtgggagtgtgtgcagcatgcattctgcactgccgctgacccaggaccgagcagaagggcagtgctgggcagcagaaggtccagtgagagtgggccgcactgacatgagaacagcactggcctttctggtgttgtggattaaagagtttctaagtccagtggaaaaaagattctcttgatgccaaaaggaagcctataaaaaatacattatcaaaatgaaaaggc
>3851811741
gttagatatagtagttttttactaattcgctttttgtacaatagtagctaaagtgtgtaattttgagtaaaggtatatctctttctgtcttctttttctgcctactgaaaattaatctcttccacttgatatgccattgagataatgataagaactggccactcctgagttcagttttggtaatgaagtgcagcatgcatatgtaataatgatgtaatgacgggacttgaatggttaatacaggaaaaagtataaggtctgatttgatgagttgtcctgggcaagtggaaatctaagcac
>3861167151680
gtaccgcccctctggcgccaggaaaagcccctcagctctctctgactggctgtggggacactgcggggtggtctcttagttctgggagagttaagatgcagcttctctttagcctgggtctgctccgtgcggcctggatccttcttgcccttaggcttctcgctctccccgcccctcccccgcccctgagatccttagggtgggcagatcgtcgctctggccttagtgagcaaaagcgcttgggggcagtcgtcagggtctgcaagggccgagaggttgtagggaaggccagaatttggg
>387153772444
gtcagtggagcaccaccaccttgatggcaaagtcgttgggggtgcagtttcacagttttgccagcagatggcgacacagcacagaatccggctggctgcaacaatcactagctggtctgaagtcttggggggaggggagaacctctttcttttctcgaaagggggtggttgacaaacgtgctttcgtggtcccattctgcacaggggtatcatcatatactttagatcatttgatattattagaatattctttgccccaacctgctgtccacacagtatttggagaggagtcgttagcta
>388184547320
gtgagtaagagcagactcagtcactcagtcagtcactcagtcagtcatttattgtgtttttggggggcagagtttctctatgtagctttggctgtcttggaagtagaccaggctagcctcaaattcagagagccacgtgaaagggtggccaccaccgtctgacgtgcctgtgactgtctatgtgtatatatttattgatttatttatttgggttttttttttatttatttacttgttaaaggaaatgtacgttatttgttttatatatttaagtacactgtcactatcttcggacacacc
>3898748231
gtaagtcaccatccgggccccctagatctccaggggacatgccacaagcaccaaacattgctaaggtggaggcaacaaaactataggtgattggcttcagaattaacatataattgtgctctttccccaccaagactgcttggctatttgacaatttttgagctacagaaaagcttttatactttttttttttaacagtgaacatgatttaatctggaagaaatagcactgaaatttctagctgaagccagcctgttttgagctaacatggaaaatgagtcaacagtatcccatggctga
>390271026329
gtaagtaaaccaaatgtaacattctaggttccaagttaaggccttgttttgtgatgatttgagctgtggcccttggtcagaccttccacttgcagaggcattctgatatatagaaccagttacttccccctaggtttccttacgcttttcctggtggtaaggggatgtatggggcctgttcacactaggcacgcgctccactgctgcctatgctctaagcctcgctacagtgtaattttctgaagctgccttcagtccttgctgaggatgatgttctattcccaagctgaagagtgaggt
>391120860621
gtgagtaggagggaacttgatgtgctctgtgcgtggggatgagtggccgccatgcctgggctgtctgcttctgtgacctaaagtttctgagtgtccactgtgtggcagaaacagaacttggggacacagtggcagagagacaagaagagcctgttccagctgctcctgtgccctccaaggagctaataggtgaagggaggacatcgagttctcacgcttgctggtagacagggcaaagggggggggggagagacttaataagatacacatacaacctggcaccccgagtgaatgttcagg
>3922906127634
gtgagcatctctgacctgggacagttagggggagggaagaaaatgctgtctgtcccatgcacaggccactgagatcaaggttgaatttgattggacaatgtctgtatgcttccaatgtctgcatctgcctctaaatgccgagaactgcaccttcaaaagtctctgtgacgaattaataagagtctcttgggagagccttcaccctctttcagcctcagatggttggtcctttagaacccaggttaaatacaggggcaggaaggctgggtgaggatgagctgaggatagacacagggctga
>393250580803
gtacgtaggttgcttctgggggcagggtttatatttttagctctcatgtcggaacttgaaaggtgaatatttttgattgattggaaagcaaatacacccagatgatgaatgagcacggtcagacccctgcaatattttataataagatttttatccttgaggaaacggtaaaataattatttacccacagagtatttatatcagttgtgtgtgtgtgtgtgagtgtggttgtgcaagccacagtttgggtgtggaggacagccggtggtgttggcctttgccttttaccttgtctgagcc
>3941102120252
gtgagcaccatcttctctctgttcccactgggttcaacaacacacctaaaacaaagttcacttacactctttaaatgacttaattttgtcatgaagaaaggatgcgttatacacaaaactgaggctatgtgcttgatcatacccatataagaaaatggattactctgttatttatgaaagtagagttcctggaacttgtgctaaaattggtataatttcctatagttgacaagttaatatgaaacgagttaaagtatatttttgacaagacttgattggtgaggacaattcattgctcct
>395300130996
gtaagtgagctggtgtggttgaaaggggtgtcctagggaagcttggacttgtctttcatcagttgtgtctgaatctagtctctagaaatctgtgcttgcttttccttgttgccatcctcacagtaggaatagaagattggagaactgtgccaaaactctactggtgatttcgtaacctagtccagttacttaaactgcaaggcaccaaatatgaacactaacaataaacatgctaataagttagctgtaatatgagatgtgcaaacatagcttatagtcatcaggtattctcacctttac
>396137633549
gtaaatattgttaatagtagctgcatatctttagttgtctcattttcctaaatgcttgtctctggaattgtttagtcatgaggaactttaattatcatcatgaagatctgtgatttgggtgtaatttcagactaccatattctatcagagtgttgtgggaggcaacaactaaagctgcaaatatttttagctatgttagggaaatatacttctgtttctggcacaataagaaaatagagtttcagaaattattgttaaatcaacactcatttactttaaatattttcataatatgaattt
>397292390728
gtgagtagcctgatctactagggttaaaaggaaaaagagaatcttgcgaggagttaagaaatactctgagtggtgggcattggaatggggttttaaagcatatgtaggagttggtgaaggaaggacacagtcccttttacacagggtcaaactccagcctgaggattgacatagagtcttatccagaggccaacagttttcaaactgatcccactaacaggaaatgttgttgcacggagctgaaaatagcagcttatataactgggtgcccggggcagcacgcctccagattgaagggag
>398215784775
gtgagtgactgagtggaaacaccttgtgccgaagccacttgcatatagcagcaagacaagatggcacaaaaggtcagtgttgggttctgtggcctgtacctgcagtcagctactttactcaggaggcacaagtgaaggttgctgagtcttcagaatttgagattagcctgggcaacatagtgagaccctgttccaaaacaaaacaagatcaggctggtctccaacctgtaatcttcatacatcatcaaaatctcaagtataaataaggactagtaacatacatatttgtgtaatgttttt
>399204921566
gtgggggccacgcagcggacaggtcctccagaggccatgtgggtggtggcactgcctcaggagccttgtttggatttgtttaactttctaattattaattacttgcttgcttacttatttttgagacagagtctcaccatatagcccaggctggctccaagctgtcaatcctcctgctgtagtgtctcgagtgctgagactatgtatgtaccaccacagtgcttctttattggttttgtaaatgttaagcttctcttagaaccaacaacccatcatcttgcccttcaaggcttaggctag
>400169212044
gtaagggaccaggcggagtcacaccttcctgctggcccagagccctggaagcaaagtgaagacagtggcgggaggcaactctagtagtgcctgtggggagccagcacagcatatggctgtccctcgagggaaagaaggtcccagtggtggtggtgtgagtagtagacagagaactcctttaaacgggctgttggggaaacaggactgtggggttaggcaggcattggaagaagaaatgtggagaacattttgtggggagacccagggtagacatcatttatcctgagcagtaggatgtgg
>401819114684
gtgagtgtttgcgagctcacccagccagaggagcacgaagggagctctggctgtgtggtgtggctgaggcatcatgagtctctgtggggatggagggcatggactccctggatcgtgagtgaagtacagacaaggaatgtgaaagcacagatgggagcaggggatgtgagctttcactccacccaacagccttgagctacctcactgtctcctggtgctcctgatgtcttggatgctgcagcggatctacgagctgttgcaaggattcgggaactcttaagaatccgggcgggtggtcag
>4021282112316
gtgagagcaccgcaggtgcgggatcccggcctagaaggaagcagagatccacagagtgaaacaaagtgaaaccggttcctcgggatacacagtacggaaagccagagcaaacaacaaaaagagataaattagtttggagcatgcgtacggttatcagatccccttcctacatgtatcgacaggtgtgcataataaaagtgagctatgtcagccagcctatctgagagagagagagagagagagagagtagaaggaagatgagagagagccctgtatgtgaaagctgtatgtagggaatgt
>40313964014
gtataaggatggtagagtcatcccagcctgatggaaacagagtggggctcctgaggagtaagggttactacaccttataagattatacatgactatacatgacagaatcagaatggttcagggtggacccaaatacaccctgtgtctgatctacccacccctgctcctctgggtagctcgtgcaaggcacgaggaacatcttagatacactgtttatgaatgaggtccacgctcatctacaaagtagttctctcaatgcccactctggtgctcatctcctgagactccagcctggtcagg
>4041494152700
gtgagtgcgtgccctcctgctcgcttggggctctcccgaggtgcagcctgcgcggtcctctctttccgccccacgcgcgctcttcccgcctccagggaaacatggtgcgagccttgcaggagcagccacgcgccagccacaccgggaggcctattgacagggcatctggggccacggggcgacatgccatgtaggctttgcttcctaggacagcgcgcgcgggaggggggggtgtttcatgattaccttgcatatcaccacttagcccccagccccatgcccctcgtagtttaaagtact
>40559218980
gtaaaatttagtctgatgctggggactcctgcctgccccgtgatcactgagagaggtccggagcccacactggccagttacctgagcactaagggccacaggtgtgtgtgtgtgtgtgtgtgtgtgtgtgtgtgtgtgtgtgtgtgtgtgtgtgtgtgtgtgtgtgtgtgtgactctacttactcagagagagccgaggagtggggtgggatggaagtggtacctcccaggcactctggagtctcctcccacacgggctcacgggctcactccattatgtcgtcctcgccatagctcact
>4062147152127
gtatttatagaaacaatttactttataagttatataatctctcctattttatatacttaacatagaaggtagatactattctacacctaggtaaaaatagaaattatttcttaagtaaataagagaagaactgtctaatcagataaaaatattagtgatactgtgttctgagctagtgaaaaaaaaacagagactataccaagaaaacaatggatataaaatgtgaagagctgttatgtagtcactgaagattatgatttaaaatcttaattccagtagtattatctgtgagtaaatata
>407271211679
gtgagtcctgggtcctggaggtggggtacagccttgctccttcccctgtgcaccccccatggccaaagcagggaggttaggggtgatgccatagagtgataggagaggctgcttatcatggcctctgccacctccattctaaacatgaattctgcaatgtcttcacagaggtgattgtcactcaggtgggatgcagcatccttccactgagactcttgtttgccctgactttcctgccttggtggaccccataggcctcaccagactccgtcccagcatgccctgccctgtcctcagtgc
>408230974604
gtgaggttgggccccctgagaatcttattcctacgtaagggagaaatctgttttccatccatgcttcttggagacccccattcctacccctctaagactcaaatctaacctccaaagctgggtgtggtggcgcacgcctttaatcccagcacttgggaggcagaggcaggaggatttctgagttcgaggccagcctggtctacagagtgagttccaggacagccagggttacacagagaaaccctgtctcgtggtggggggtggggaatctaacctccagagcttcccacttccaaatcc
>4093003132202
gtaagttacttgagatttaacttttctctttatagttcctaaaagaaaacaattgtgtatttgaactaccacttggtatggtttttaaagcatcaagattacagtgtattgttgaggtttggctttgctgtctactgtaatgctaaatgtgggtccccaaatcctggagtcagcatatagactcaagtggccctgcccccaaattatttctgactggtaaatataggtgccaacagccaatagctagacagaccctgcccccaagttatttctgattggtaaataaaggtgccaatggct
>410170880128
gtaacatgatcttggtctacacctatgggaggttgaggttggagaacacaggacaatgtgtgaaccacagtatgagctcttatggatttctaccttactctgctccctctgtccccaagtgctaaaactcctgaaatagtgagcaagcatcagccttgacctcacttcaagacattaacactcaagccactacactttacagtgtgggaggccaaagcctttctctgggcctgtttgtctatttttctgcctttgcacagagaaaggatgcagggatcatgttgagtctttgctagagct
>41166160466
gtgagtaagggtggagacagaaaagcagggtggcagccatagatcatgacgacgggacaagctggggtactgtagggcaggtggttaggactggctgaaagtctatccatgatatcctgggtctctctttgctcctccatcccagccttgggttcagagtactgtttctttcttttctgtcttattttttgtctgtctgtctgtctgtctgtctgtctgtctgtctgtctactgtctgtatcacatcagagtgtcttcctggccatctctcactgtgtgtctcttccttggaactctgac
>4122475122063
gtaagttaattagccttttcttcttcttcttctttttcttcttcttcttcttcttcttctttttttttttttttttttggtgtttcgagacagggtttctctgtgtagccctggctgtcctggaactcattctgtagaccaggctagcctccaactcagaaatccgcctgcctctgtctcccgagtgctgggattaaaggcgtgcgccaccatgcccagcttagccttttcttgtacacacttcactcttcgaagcagatgttgttcaagtcacttgaagtaaaaattgtatatatcatt
>4132922121075
aggagaaggagaaggagaaggagaagaaaaagaagaagaagaagaagaagaagaagaagaagaagaagaagaagaagaagaagaagaagaagaagaagaagaagaagaggaagaagaagaaaagaagaagaaaagaagaaaaggagaagaaggaggaggaggaggaggagaacgagaaggagtaggagaaggagtaggagaaggagaaggagaaggagaaggagaaggagaaggagaaggagaaggagaaggagaaggagaagaaggagaggaaggagataaaggaaaagatgattcgat
>414199597418
gtaaagatgtctgactctggcttggcagaggatcctgaggcaggaaacaatatacaaggtctccccagaagtaggtgtgttcagaatagaagctattggctagtgggtgctctgaactggccaaagggtagagagcaggagggtgtggctctcaagaaagcaggatcagtaaagtatgatgtagcctgaatcatggggtttaaaagagaagcgttggcggtgggaagagctcaagctgaagcatgcttgccttgcaaagcacacaggctcgagttagatcctcaggactctttaaaatgc
>415153136445
gtaagaaaaaccctgacttttcctgaattctgtctgtgctgtgtagtgtgtgtgtgtgtgtgtgtagatgtttacagacaggattttacagaaaggatgcaggaccttgatgtgtctgggggtttctgtgatccttaggtgttatgcagtctacctgcttgagacatggagagccattcaggggcacagacttccatcatgggtcctagacctgaagttttctcatctgggtgggaagtcctggcaatggtctgtctctgcccatctcagagttaatattgcaggcatactcaggatgtg
>416129452728
gtaacccgtagcccaagtggggcttttcctaaatgcccagtacacatgccctcatcctttagttgttgaccaacttcggaagagtttgggccatttcaatgggatcaaggcttctgatgggaattaagagtatagagtctggaggcaatgaagatggatggggagggggcttaccttagtatctgcgaagagataagtgtctgggttgaagctggaatggtggattgtgggtaagaggtaaactggatcaggttagctgaagtatgcaggggtatggttgaagaagagtctaggatgata
>4171911100247
gtaagtaatttcatgactgtccccaaggaagaggagagtcagggttctaagtccttctgagaaggacttacaagcaagtgtacatgccataggggtttggagatcacatgacttccatatgcccagatccaagacacacagtaagccatccattcctaaagggatgtgttagaacctacaaaggactgcaggtggtacctggtgcatgctcagtgatcttgaaccattgataccatgtctccaaagatccctggtctggaaaactctgatttttgtggcaaacctggttgtcaggggcag
>418360127596
gtgagtttggcccagctcctggggccaccatctcagctttgtgattctctcctcagacccttccaccctgtgtcttccttatggtctctatggaacctttcggcagcatcctagggtagggctggtgccgtgctcaggcagggaattctgtcttgtgtccaagatagactctctgagcagggcaacatcaggagaacatcagggtagaagctggtggccagaggggattaggtgaccaggactaagaagacgggtcattctggcagagcacagggatatctggctgtggggaccaaatta
>4191235135133
gtaagaaaacagaaacacctccattaagattcctggcacagtgagagaagagaaaaagttaaagcaaaatgtgtgtgcatgtgcatgtgagtgcaggtgctcccagaggcctgaagagggcatcagtgagaccctggagctggagtcaaagggggttgcctcctgatatggatgttggtaatagaacctgggtcttctgcaagagagcagttgctgttagccattgagacatctctctagcacccccattttctctctctctctttcctttaatatttatatattatatatataagtata
>420296318209
gtaagtagagactcagagagccgggtgtttcaacccttgggttgtccatgttggctaactaccctaattttataatcataaattaaggcccacgtttctgtgatgcttacgagtgtgggaataatagcgacagttagtaggtcactgcagtagtctttttggcgtgggaaagtagctggcaagagggcaaggaaatgtctattttggtttccttatttctgtcttatttctaattaaaatgactatttttaaaaaattaaatcttttacaacacacaaaaaaagttctaaactaaaattt
>421227365696
gtaagaataaattcactaaaaatcatcactagattgaatatcttctcctattattgaaaacatttataaaatcttccctatgggaacttaaatgtttaatgtcatcattaaataagagaatcaataaaatttctccttgaaacaacacatacttctctgtccctaatatgatttggcatgatccagaagcttttcacataaagtttatactggaaacttctttaacatactaaactatgcaatttatcttcagtacttgggaatatagtgcatttaatttttctctttccaaacacattt
>422151086928
gtaaggaggccccgccagggcgaccttgggcatggcgggagggaaccaggcctggagcttctgcagcggctcagcagtcagtctaggtgacaattgagaaaccagggtgttcggggtgtctggttctcccgttttctgcgttatctatctattccttctgtgctggcgtctctaataatagctgctcactcatattttgcatgtagacaactcttaacagcaccctagcatatgggctcgattgtcaggttctgagcaatgggtgcttgcttttggtggccaccgggaaatcctaatgcc
>423157661056
gtaagtgtgctgtccaggtagggtttctgttgatgtgacggaaccccgtgaccaaaagcaagttggggaggaaagggtttatttggctaacacatccatcatatcacagtccatcactgagtgaaggcaggtcaggaatgtgaaggcaggagctgaagcagaggccatggaaggctgctgactagcttgctcggcctccttttttttttttttttttttaatttattttattttttattaggtattttcctcgtttacattttcaatgctatcccaaaggtcccccatacccaccccccc
>424170762203
gtgagcacctctttactgacacaccctttcctgatttcagttattctgtttacttccttgccaccagcttggtagggttagcctgggccggctctgaaccttgtgttaagagactcaggaagacttgatcattttttatttttgttccttctcccaaacgtccttcttgttttgttttgttttttcttttctacgtgtgtgtgtgtgtgtgtgtgtgtccctaagatcatgcatgggtgtggcacagctttcttcgaagctcaggggacaacgtaaaggagtcagttctctctctctacc
>425123120187
gtgagcgagtctccctcagaagctgcagcgtttggggaaggagtcagccgacttccactgcagtacacgtgtgccacagtggctcgccacggtgttacagcaagcattcctgaggctggtacttcagttctctgttctccagtcactctgtctggctgagagtagattagttgatcataacaagtagtttaaattgaacatggcagtgcattcgtagcatgtctatgtgatatttattgttttatgaagtcagtaatccaattctgaagtgagacagacatcaccaaaaagaaaactatg
>42634117013
gtactgtgctttaagtagctctttattatcataacttttatttcttcctaaacatataaatgaaacttaaaataaaacaactattttgatgtgtgaactctgcaagaagtttttgagttcacaaccaatacactaataattagcccatttatgcaataggtaagaaatctgtgaaattcttgaggaccttatgtttatgagtggtcaataaacctcaggagatattcctgaccatggcccattgcaatatcagtttgtcaaatgtataacactctatttaaagctattctattgttgaaa
>427167151177
gtgagctgggactgtgtcacagtcttcagaaggggtcttatgacccctgggaaaatgtagaacatttactgagacatttcctaattccccagaaaaattgcatggtgagatgcccgtttctttgtttggatgcctccaactgcaccctggcagagtctgtgcctcatccaagccatgtgctgtgacagcggacaagttgttagaatcagtaagacttgtgttgataccaagtacagacattgcataggctgggcacgagcagtgtcaggctcgtgctctgttctagcctctgatatatca
>428160151100
gtagggtgccaaagtagtttttattacttatacccatctctgaagagtaagtaccaagctcccgccattagttatactgatggcggcggcggcatatctggggaagagcttatctttagagctgtgattccttctggctcggctctgactaaagtccttcggacttttctatctcgcccgtagtagggtagggggatttatgttagaagacctacatggttctacaggtttgctcaaaggtggcccgctgagatgctgaggtgagggctctccatggaggccaagggacattttattaat
>42995676180
gtgagtcaccaaactacatcaattttagtttcgaaactggtattacataaggtatgcacatgagaggataaattttaaatagtctggaattgaccattggacagatataagaatttctatctttttaaaaagatttatttattttatatatgtgagtacactgtagctatcttcagacacagcagcagagggcgtcagatctcattacagatggttgtgagccaccatgtggttgctgggaattgaactcaggacctctaggagagcagacggtgctcttaaccactcactgagcctgct
>430117467046
gtaagaggctccatccttccccataggtcccatgtggccacagggtcaccccaaatctggaggtttgagactgtgtgcttgcatactccactgggcctaaagtgcaccttcctctgaagcagcagcagctggtctttaacaagtccaaaaacaggaggtacttctcaggctccttgacatttagctctgtgcttctgtgtagactggagtgtccttctgtctcacggttgttctctgcatgagcacacagcagacttgtgcctctctaaccttcataggaggcaaggcttgtgtcagcca
>431143350291
gtgagaggtttatttttggcactgcttaaaatgcagaagggaagggctataattcacttgaatttcaaatgtgttttcggacttgcgatttatttttttttagaataaaaggctgtcttctgattactcttttcccccctcctatatctgtgtggcttcttaagaagggataatggctatattttttctggtcgacattaattttgtttgctgaaaaatgattgctgagtgacttctctatttgggtggttatctttttgggtttatcgtgcaatttctagcctgcaggtagataaagca
>432304569888
gtaagtcttctgcattaatcaacaatttataagtcagagcttctatagtctagactcactttatcattgtcagtcttggagctactatggaaagtactatttattctttatcttcatattttagatataaggagacatagctttttgtgtgttggtttaatatttactaaatcaaccagacattttgggcaatctttcaatacactctcagaccttcttccacctccgactggcacttttggtctgacttcaaggaatccaactcaatgggcaaatattctacagattcccgaggaattc
>433166099869
gtaagtcctacccctccctacctctctttacatatacttagtcactttgagttaggccaagtagggtcttctgtgtacttggctgagaagcaagacaccaggagtatgcatgcaggttgcttgcaaggttagaccgttcattggttctatgaatgctttctggacactcactataaaaccaggcgttgctctaggcttacatttctacagagtaaatgcacctgctgtttcttaggagcttatagaatctccagaaaaatagatattaaataaaaattattactaggcaaaaataaatgc
>43482721117
gtaagaaagcacaaagcacgttggttagaacaatccgactgtggaagggaggacctggtttcagacaagtgtcagtcagtttctgggttgagaaccccaactgatgcagaaagcattataacagttaaaaaacaagtggtagaaagctggaatccaggaggccagagtgtacagggtgggtacatggtggcctcatcagccagctgccaccatggcctacctcgtgcttttacagtaataagagctacaagcaaggaatttgtgtgtcagatatacacatcccactgatgtctctgtgtc
>435179117179
gtatcactgtgactgttgttttgtataactaagatatattttagatataccactagagtccagtatacctgctacagcaggcaataccacattctataattttatggtacaatttcatctaatgcctgtttatttcaccttcaaacttgtgaactgtatttcattgtaaaatacataatagtaaacaacaaatgatttaaaaaccatttattatactatgtcaatttgtgttttgaaattaaattattgtaactactggaaaaatatatatatagttttttatgagtaatctttaaacct
>43616892746
gtatgtaccacacagcattttctgctctgggggtattcttgcatggccttgctcacttttctaatgaaattttaatagcctattttttttacacacgttttccccacccccacccccgcccgctatcagggttatgccatgaggccacaagtcccatttatttttaaaatgttgacatctatccatttatcatatgtttctgaagtgataatagccaggcatcatgtgttaaactctgtgatgacctactcttcaccttggaatcttcaaaatggaagaaagtggtcaatacatgcatca
>43785711293
gtaatcagccccttggccggagccccgcctgcgactctcctccaggcagcccgagaggttgtcctaaagtatgtggaaatgtacctctgagaacttcatttttgttgttccacacaagcatagtatgggctgcacccagaatttgggcttaagcctgggcatggtagcacagatatatgtatgatcttagcactcaagaggctaagatgggaagatcccaggccagcctgggctacacagtgaaactctatttcaaaaagagatgtgaatgatcacacacatcacaaagtcacagaattc
>438274949927
gtgtgtaagcactgctctcggtcttagctcccccgcgtgaatgagtgtgaaaggctgtgagaagatgactgtggcctcattggcaacccagtgccagccagggaattggttgggagcaactagaggccagcaccatgggccacttgggattcttcttcgtcccctgcctctgagcacctctgtgtggctgtgccctgggcttttctaggtaagctgatggtcacggtggcctgttctccactttccttcgcatttcctagggcgttacagccacagagctggctgggtccagggagggca
>439299893824
gtaactggggaaaaccaggggagtggtgctgtatggacagagtagctgggacccggctgccctgtgcattgggagcgctcacagccgggcactgatggaggctgagtgtcacagctgtcccagggatagctccaggtcagggatttaggcctgtctgtagttccatatcctttcttagtgctgcttggagaccccccctggatccagcagagtacagaaaaccagaacatagagagctttgaaacaagctgctgttaataggataggaggagttgaccttctagaaaagtggccaagtaa
>440893136787
gtaagagaactctgatcttgtggcttcctttcatccctgctggggccctgaagttaaaacaaaataaaacaagcaagcaaacatctccatttcccccagctggaggcaaagccagcatccggcacctcttagctactactggtcaaggtgggtgagaacagtgggccagggagatgcagagagtcaaggttggctaacacccattttagagagtggtgagagcagggagggcccgggtcacagcaggatagaaggcagcaggaagacctgggtcagacaaacctatctctgagcctataa
>4411197122595
gtgagtataacacagacggaaagtgtactcttctagccagctcattgcagtactgtgtaaactagaggctgagtcacaagaacctgagtaactaagatatgggatggaactgagttaatcttgagctttagtcttgtacttagctggcaggggacattctgtgatcttaaagatgttatttccagggtaccatgtcctttacatatgctgacccctgtggcttcaccaaatacaaaatatttgatatataatttataatagtttgtaattacattcacacattcttaaattaaaaaacaa
>4422222143647
gtaaggcagctgagtataactccggtcaaaaggatggtggtagtcaaggtgataggtgggatgtgactgtaatcccagcactcagaaggtgagaggagactctcagatttgagcccagctcataaaagaaatctccagtccatgatttctctgttttggcaagagctaccaaaaaagtatatccatgtagtatattcatgtagccttggggcttgccatgctatctccagacttgctgcctctgtgaaccagtctcatgccttgtaataatgtggcatactgagacagggagggagcctg
>443193558653
gtaagacaacaacagggcctccctcatggctgctgcctccctcagagtcctttaggacaatgcctctgtaagcgctgccctcaaggcctgcctccaagttgcttgtttgcaaacaccttcgccattttgtcatttctgttgactaaacctagctctctaggagaaaagtgacataaagcaaccactgatgaaatgaacatagatactaacccaatatccagccttcataaacccacagagaccacgacccactgcaggtcaaccatgtaacagggcagttatccatcttgtctctgtcac
>444132014338
gtaaggcctgacctacgcgagtggtggggtgtgggagggaggggagtcctgggccttgcactggggctgccacgcccttggggatgtggctggggtggcggttgtctggaggatagcagaggaagcgggccccaccctgaacctaaactttgcagtgaacatttctcttttcgcctcactcaagcacttccattgaactttttagaaagtttcttaggtccttcttctgggcttacagttaccagacaggaggaaagaatgggtgtgaagggttccagacaaagagatggcaaaggcatc
>4452856136239
gtaatgtacaggcttaaaaaagaatgtagatgacagttctgccaccatgcaggtagccaagaacccctttgctcttccatatcaatacgatggctaggcaaggaggacatgcaaaatgctggactctagcagcctctgctctttcctatttgggggtgtctgcagggacagcagataggtagaaacaatggcaactggttttccatagagttatagtccttatttaggagtagagtatgaggacttttattgaaattaatcatctacccttgccagtagccagtgttattgctcccatcc
>446200629419
gtaaaagttaattgtgctcaaatcagcaaaatcactctctttagtagatggtttataaaaatgattgatacctgagtttggttttgaagcttgtctagatttttgaagcattcctttaggtaaaaatttatgttgtcagttgcctagtttagataacctattatatggtcagtagtatcctgaaaaaatgatttttcttaaaacttttatcttctaactgtctgtaggataaactatcattctccttagtgtggtctatacaaaacttttatcctatagtacctttgagtcagctttcag
>44722794972
gtatgggggtcctgccaccctgcctccgtcctctgcctctgtcttcctgagccacaagggttgttccactctgcagctccaaagaccctcactgacctccagaaaggcgttgagcccagagccaagctatgggctctcataatggggtgcacatgtatatgtaccatgaggggttctggaagagcttccgaaccatttatggcacagggcacccattaaacaagggaatggactcaaaaaatgaacccggggcctactaatccctttggtactaatcttctagccaaagattgcttaaaa
>448131111503
gtgaggccacctacttaccacaggacccgtatcctcatgatctcttcccagactcctttgagggaggacttgagttgactagggcgttttcaggctttcctcaaaaggtaaaggcccacgtgagcagtggacgctgtaggggacctggcaccggaaaccctttactaaaggagggaaggatgggcaggagctgcagcgctcctaagataggagagtccacctgcttggctctgtcctcttcctgatggtcatgggagtaaggacatagtgtggggatctgacctctatgcctgggaagga
>449860127498
gtaaggagagtttctccccacctgctctaccacaccaccagctcctcaattttcctacaacaaccctggaggatgaactgttccttcatccccagagaccctaaactaaaataaaataaagtgagatctccttcatcacacccttcaggaaagcaaataacctggtggctggatagtggttcggaggtatccaaatggggagagagtctgcgatggggagggggaggaggaactgcccagtgagagtgaatctgggagaggctggagcgagggcggggaaaggaggatggcggcaggcga
>4501507145686
gtaagtgtgagtaacgagggaggggcaagccgagggaatgagtgggacagagcagccaagcagggtcctgcaagggctgcagttccagcgctctgtaggctgaggcagggggatagggagttccaggccagcaaccacacagccaaaacaaaacaaacaaaacaaaaaacaaagcaaaaggaagagcagaaaaagctactgttaccaacaagagacatactttagccgtgatctcctctccttccaaaggaagctgtttgtgggggctgctggttcctctgcctaaggatcgccacatct
>451215111593
gtaagttaggggaaaaaatggagagggatgatggggtgaagaatctcgtacagttagaagataataatagctgttactgaaattaaataaatttcttgtgtttgctccttttttgtctggctctgactgacaccaccacacctgagtctagaaaacatattccttttctgcgatttatgtcctctgctctttttccctattggatttttaaaaattgtgagtatgtgtgtatgtttggatgtatgtctgtacccaggtgcccagatttcagaagcatctgattccacccatagctggaat
>452176652666
gtgaggagagcaggtgcatgagctggctgggaggtgaggagagcaggtgcgtgagctgactgggaggtgaggagagcaggtgcgtgagctgactgggaggtgaggagagcaggtgtgtgagctgactgggaggtgaggagagcaggtgcatgagctggctgggaggtgaggagagcaggtgcgtgagctgactgggaggtgaggagagcaggtgcgtgagctgactgggaggtgaggagagcaggtgcgtgagctgactgggaggtgaggagagcaggtgcatgagctggctgggaggtg
>4532304124875
gtgagtcactcttggtgggatccatgcactcataaggtcacggaaatgggtcactgggagagtactgacctctaagcatagagaagagctcatctgatgacaggatctgtaggcaattagtggttgctgagggaggaatcagggggtactaaatatatgcatgaaaaggccaccccgaaccccactattatctgttcttaatgtatgttgttaaaacctttaacaaaaagagcattcaacaccaaacactgatcatattttaaaaagagtcagaaacacagcatcgtggcatgtgggagt
>45448037123
gtaagtcactgggccgtacccagggaggcccattagtgtgcaaggtttccctctctctctgagtttttatttttcctaattaatttatgttaattaatgtttgatcatctttacaacaatgtttttttaactatttgtatttttttcaggtgagtgagtggttttgcctgcatacatatttgtgtgccatgtgtgtgtttggcacctgtggaggtcagaagagggcaaataggatgccctggaattggaattataggtagttgtgagtcaccatgtaggtgttgggaactgaacctggga
>455278470386
gtacttcctacagcgagcgggcctctagagcaggaggaataaactgtcactctaaaactgaatgtgtgagtgtgtttctgtgacctcttctctcatatgtggacagtaaccttctgtttgtgacattacattactgtgctttggtagcaagaagcattagtgagcaccacgtctgtggattgtacctgcacctctgtagtgcatatgatagtgatatatcctagtcacagtagataaaacaatagcgcttcagtaacagtaatggagaaattgaattaggaatttggctccattgctgct
>456310121222
gtaccatgacgcacgccttgttcttattcttctctataccttgttggagaacctagcggaggacaccacaccccattttcctagacactctcacctctgtattgaattctagtatgttagaaatttgccttgctattttaacttttctcttgtatagcaccaagcagttattccttggaattttggagtagtctttctgctccaacttagacctcagtctttgttttttgtttgttttcttattttttgttttttgttttttttcgaggcagggtttctctgtgtagccctggctgtcct
>457197180717
gtatggccaaatccagaagtttcagaataggagctgtttcacggggcaggcaaggaaagggtcctgacatgtctgtggtctccccgtaaatgtcagtgagactggggagaggtgggtggcatcaaggagaaggcaccatctgtaaggcttgggggcagttagagctggggtgggagggaaaggggaatggaaatgactacaaactctccggacctagaaatgaaaggtaattgttactttgtgggctgaaaaaggagacccaagaaatgggcaggttctgttgggtggggaggggagtgt
>458224634121
gtaagtgtgctatgccactccccatatataccatcacccacacacattcatggtgccacctcggtgtccatcattgacatcaactgaccatcttccctcccagctggaattctagaatcccagggccatagaatggtgctactgtggtaggctgtcttgactgtttcccaaacagcacagacatttacactgatcagtatagtggaatttcatttatatagtatttggggctcctgaaagctccacatctgttgctgggcaagtgggcaggcagtgggggaaatggtcagagaagaggag
>459197255900
gtaggatggtcttaaacacacaacactagggaagaaaaataaatacactttcccccttttaagtctatcctgtaagtcacatggaaagaatgcaaacactgttcctttaagagcccagctacatctgctacaaatattgaaggtggaagtggtggccagacactggaggatgcaggagatgcattttcctgatgccagagctttaagtgggaagtctctaggtaactctgccccaaacaattcaaacccggagcatggcggtgttgctaggctccgtggtgcagtgggtggaggattgcc
>4602632101364
gtatgtggggctcttcccagtggctttctgcagatattagtgggtgagggggtgttgtcccagcatggtcacattaaaaggagaagcagccctttctttaccagatttaagacttctagagacataaaaatatcacagtcaggaattgttaactgctaaaactgagtgagtgccagcctcgtctccccttctcctctgccccagggttgtctgttctgtttgtcacaggttgtttttttttcttttctacagccctcttagggctgaggagaaagcgtactgacctaacatggctgcctc
>4612869134778
gtatgaagaggcctgtgcccagctgctcggcccatccaccactgtcggtcttgggcagagcctcggatgaaggctcttctgaccgacactgccctctagccttcagccttcagttagcacccagaatctgggcactgcttaggacccagcccttctgggatagctctgtgtcagtgggaggagagctctccagcctttagagtatgctggagccagcagtcacacagtacacacagcaggtcctttcccaccatgcggatgcagagcttcatggccagagcccgaccagcgtgaccctta
>46277094772
gtgagaaaactcagatccatgcccagggtcgccctacccccacccctcgcctcctgagactcacatgagaccttcctctatgttctctgaactaggtaatggcccacaaaactggcaacaatttgtcttctgagatagattaccagagatgtgtgagagggagaaggaaaaaggaaggcagaaaaatccattcctaaggagtctgtagagatcctccgctcacaccttccggagcagcccactcagtgcagaaactgtatctaaatagagatagcggtttttttgttttgtttttttttt
>463171270883
gtgagccctgttggccccttggcttgccaccttagattggcaccttagattgagtcagcccagcgcagagccagtcagagagggcagacactctgatgcactctggtgctcccagatgcgtacttcctaggatgtgcatgtatatcacatctcttacagtttccactgctttcaggagtttgaatgtgaccagtcacttgctcccctgtgaacccctctaggtctattgcaggtctctatgcatagataggcatgcacaaacatcccctccccccaccaccatggcctttcccatgagcc
>4641661147091
gtatgtaactaatattaaactatcattgcgatttaatgcccctttggtacacagaaacttctgtgtgctgcttagaagcgaaggagaactgtttatatactctacaaagcataaggatttttatcatctctaaaaaattagaaatatccatttcttatgatgctaatgaaaactagtgcattctggcatttgtttctatatgagggggttttgtttgtttggttttggctgtgtaccgctgtctaatagatgttccagtgataacaaaagtggtataaaacagcattcatttcatcccct
>465279268118
gtaaggcacgcctggcaacccaccatgagaagtagcagagtagttgacatttgctgggccgtttttggttctttccccttttctccataaccaaccctgcttgggactctaggacctggcttttcccttcagtttctccatgttacattgttatgggcactaagggtcctaagggtcttctaaccatttgaattggtaaaagtctgagggcgattgctgtgtgctgtgggtgtatagagagaaagaactgtccctgtccttaaggttacccagccctcctgaggctcaactctgatatct
>466300271597
gtaagtaccatgacattctttgaaaacctcattatcccaatgcccattattcaattcttcaggacaaaaatgtgtcacctcgtaacagctaaagtctcacttggcaaccattaatttcaaaggtaacttttgtttgtctgtttgtttgtgtgcttgtttttttgttttcaagagacaaaacaaaggaccccctacactgacattgaatgcctatttgttaaaggaagaacttgcaagcagaaatgcagctttcccacagtattgtgtatgatttttgtggttgatgggatttggtttaaa
>4671289120342
gtaagtgatcctagcctcatagtctagcctaccctccatcagcatggactttcccatcatcagtcagctcctctcttcagctaactttccccagtcagtaaggagggacacagtcaagcaaaccctgggcctaggcaggagaccttattttacccatagtctttgacatccccaaactctggagcaagactctcctatcccagtctcagtctctaactacagaataaggggttccaggtgtgtccagccatttgacactgacgcaatattgtcagttgcagaactcatactgtgccttct
>468173598975
gtaagaaggaacttcattatagctcgtatatttatgacacacacaaattaactatctgaaaattttggagcaagtttagtgcaatcccttccccaagagctgacccacctttcagaacttgggaaaagaggtgtttttgtgcatgccttgagtagtcactgaacaatgatagaaaaacccattgcctcctaactggcttccatagagagtttgaccatgattcctgatgttgtggctttccttaaagatcacgtacttatccatataaggaaatattttgcaacaaagagaacatcaatg
>469200384590
gtagattgtgtaacaatgtcttaatacttggaagaaaaggcaagtttgggggaagattaggttttactaaatataggagaaaacaatgcctgtgcagaaatttaattcacacagcctgggttaagactagatacataacataaagcaaatggcagaatagatgaagcagccttttattttaaaaggaatataagagttgaccctgtggcacacacctacagtctcagctcttatgctgaatcaggaggcttgggaaggtaagttcaaagccaccctggacttgggattagggagacccta
>470110843869
gtagggctaggaaaataaaaatctcttttttcttcttttcttttcactttaacaacttcacttctagaataatacaagaggaggttgtgttattatgtgtaaatcaatacaagcctgtttttctgtcctacttcagatgctgccagtgagctcttcttgtcacattctgtgttggctgctcaaggataaggccttatagtcagattaactcatttcacattaaaagaaaaatttgagggctggagagatctctcagtggcttaaatcctttcacctcaagcatacaaaattgagtttgga
>471183749018
gtaggcagagcctccgtcctcagaggtgggcatatagaacaaccctttgtcttccttgtagactgtcagctgcagacgagggaaagtgaatggagattttttttttctataaaaatcactttagagaaagtgtaaggattttagaagaaatgaatcagggctgacaaagtggctcattgagtaaagttactaccaagtttggtgacctgagtccaatgcctgagacctttgtggttgaaggtgagaagtgactctctcagtcgtcttctgagctacacaggagcacgctcgtgcacacac
>4722727144550
gtgagttctgtgaaaagaatgcacctctgggctaggacctggggattgaaaagatggggcctccctcctccctcctctcccctcccctcccctctctcttctgtgtctgggtctttggcttacatgtatgaccgtgtctgggtctttggcttacacgtatgaccgtgtctgggtctttggcttacacgtatgaccgtgcattacttatgtgcctggtgcttggaggtgggagagggtgtatgatcccttggaactgtagttataaacagttgtgaaccaccatgtgggcctggggaatca
>473140880243
gtaggttcctaggactagagagagagccagcttaagcaagagcagtgccccagacatcaccagctgctaagctttaaatattcccagcctttgactatacatgcaagggtgttttcacatgtgaggcatttagtatccaaaatttaaaacatgagtttttaaaacttaagcattacctagtgggtgaatagtaggcacgtgaggaggcagattttcctccagagaactcaagcctctttcctaagaactttcccactagtcctctttagttcagtggcctggacggggatagaaatatta
>47477946676
gtaggtgtgccactgcccgcgctccacagtgccccctgctgcaagccattgaagtctgtgagtttcgcttctgtctgggagtgcaggcgaggagggttgagactggtctgtttgagtcatctgtacatggtctgctgtctcttatcaaagagtgagttcctgactttgatatttcactgtcttcatgaagtgtggaacacactcttgacgtttccctggggcatggagaccaccatgcctaagatagactttgtctttttaagaggctgttgagggtcagcaagatggctcagtgagtaa
>475152793313
gtaagtgaccttgaccttcgtgtgtttgcttcaggttttttgtttcattttgttgttgttttattttttagggcagacacgctttcctgttctctctctccattttgggaactgaacgttggaatttagtgattgttatgaacgagagagaggaacgcactgggcaaataagggcatattttatccaggtgtttgcacctgaatggggagaagtgcttattagtgagtagtgtctttgggactgtccagttggctaggcagtttagaccactgctaatcttgcagagggtctgggtttga
>476218953054
gtaactatgtcacatttatgtttcatgaggatggcttctctgtatgttgaaaataatagttctctgagctctttgttgttctggtgctgtattctcatcacatctaagaaattaaatattgttgggcttattaggcaaaaatgctgaaatgtataccatgaaaacctatgacactgaaatttcctttttattagatattttcttcatttacatttcaaatactatcccgaaagtcccctataccctccctcccgccccagccctgctccccaacccacccactcccgcttcctggccctg
>477221326036
gtaagagcatttccagtcctcgcagcagaaataatgccgtatatattcattggctgtgcttgttgcaaaatgtccctttttctttggagtataaatagacaataacaccaagaataaagtcaagggttagtgcttgagtgaaaaaccatttttaaaaattcatgtttgagtcctacgtgtgctaggtcaagattttaagtggtagtatctaaacaataaagttaatgaaaatatggatgaatgtcacttgtttaaacttactgccaaaaaagcctatacttcaaaagtaaaatataaccc
>4781263130099
gtaagacaggacctcagcctggtctcttggttttgacttttcagacacctcatggatgtcctctacctacttggagggtgagctaagtgccttccaggacctcttgggattgatctgttttaacttgcttagaaatacctttgttttagaggaagaaaattgtccacatgtcctattttctccaagataccaagtgtccatatatgaggtcccaaggtgctgtcagggcctgtggcctgtgtcacttattaagtgacatctcatgtcattctttccttcagtgatgtcacagagaaagtc
>47930073461
gtaaggaaatgaaaagtgttggatgtaaagctgaaatctacttggagttaaactgtcactgtcccaagagcttgctagtttgctctgtgttctcctaagacattcccagtttatgttgtcaaccccacacatatgtccccttcaccatacctgccctaaagttgacagcccccagtcatcatactcagcagcagctggtgacttctttacttccaacccttcctctgctggcactggataagaacatatagctgttgctaatctgtagtatagccacattagctcacacataaacttgat
>480334153539
gtaagtagatcaagacttttttaagtggcatgatccacccagttggctgggatgaaaggggtggagggactctagacactgctgggaggctttcagtatactcattggctattcactgacaagcaaacctgaagaaagcacctatttgtgtgtgtggtagaggagggtccaacatatgcttcgtagaggaggagtggcttggtgctagtgagattggtgaagggcagtgtggtaaagaacacacagggcttcttagtgctggtttaggagtaacgaaaggtaagctagagcatgagcaaa
>481583120946
gtatctctcaaaactttcctctcacaaatgaatttgctttcaaatgctgccattaagggaacttctggcttagccactccaacagctgcttgaatggctaaaatttatttttagactcttaataggaaaaacaatctatccgtcttgagagtgacaaagtaagcccgtgtcttagtcttctgccaatgttaagtgttactaacgttaaaacgtacagatataagcaacgtgtagtttttagacgtaagcatctccggattcctgcatcctctcttcctgatatcagcatggttgtcgaca
>4823064407
gtaagtcctggatgctctgtgaatgggtcacccgtgcagggctggtaccgggcttccccagaggctcacaggcaggcatatcagtaatgctcccacttccactgtggcatgcatgatgttatagttgcccaggctggctctgggcatagccttataccaaccatagtgtcactgcctgccctctgggtgaccacggctaagttccttgagctctctgagaaccttagttttctggtctgtaaagtgggagtaatagcaaattccaatgtcacatgctagtgatgaagactaattggaaca
>4831857114959
gttagtatatttccttctagatatgaagaaaaaaattgtgatattccctatgccacaacaagttcacagaccagctgttacttaaaacatattatgtgaatgtttgagtgtctggattttactcatctccatgtaatatttctaagtactgaatttcacctgatatgaacgtctgcatgataaactttattggttagctaaattttcaactcttctcacttttgtcgaacttttatatatttactgagacagaatatctgatatcaaattataacagagcctttggtttaagtaatttat
>48446014540
gtgacctgcccgctacttgcacgcgcttcagagctggtcacctgttctccacagcctcgtcgcctttgatttcttaagtaaaccacaggctaaaagctcagactcaggtctgggttctaatttcgtctgacttctcaccgggtcctatgcctcttattagctcatctgggaaacaggacagtagctaattgtgcctactccatagaccacagggcctgttaaatatttcaccgaggtacagtctagaaaagagccatacagaaatggtatgaggttgcttaaagaagatcccatagactc
>485135637528
gcaggtccattgtttccagggggattgggaagcagggctctgttttttttctctcattcaaaaccttcatctctcagcaccttgaatgtacaccagctagctatcagcctaagaacctcagcgtcatgaacttaggccattacattgatttgcttgttacctttgcttttttgtttacttcattttcttttgttgctgttgctctgtgacagggtcacactttgcagctctggctggtcctgaactcactacgtagtctaggctgaccttaaacgtgtaaacctcctgccccatgctccc
>48629849185
gtatccttgctgcccctcttaggtcacgtttccatagaaaacgttttccctgtcatttgttcatctgcagtaattctcaaactgtaaactctttctagtgtaattatcccaaatcagaaatgcttcagaccagaattgtttccaatctcacattggtcttttgtttagatttggaaatattttcatagcctttaccaattaaatgtgcccaatccaaagcaatctcaaatatgaatttctaaatttgggagaaattgagtctacactgaattttttttagatgtttggaacacgtaattt
>4871040115699
gtactacacttttttcaaactgatttctttgaaatacccatctttttagagaagaatgaatagaataatgttgtagaggaagttaaaatgaagttataattctactgcccacaacactattatttaatgtatttccttgtttttgccagtaaatagttttacaaaattgtccttatgttttgtttattacatcgtttaacaacatttcatcagggttctgcgtgtggtgtataacctccatagccatcatttttggttgagacattgttttgtgagtcacaaatagctctgtgctcattt
>488306416970
gtaactgaatattttaataagcaccaaatatttagagtagtgatttgggggaagactgcgttgtgggtgaccttcagttgaatgtagatgaaacttgggtgcattatcatgaatgactgagtttcgaactgcatgccatggactgttttcagaatagatgactaatttggtgtttcaactggtcatccgactattccttaagaacagttataagcaggatttattagtactaattgtagacacagactgacagatggtaaaatattttaaattctcagaattattttagaaaactcaaaa
>48956320501
gtaagtatccgttatcctgtccttattaggggccctaggtctcccgctctctgtcctttcccccaaatgcagcgtgacagtttttctggggttctcagaaccaaatcactgtaccgttaagccactccctgttgggtgggtgggacaaagagacatctagatggcgtgaggctgcacacatggaagtcattttgggcttcctccctcccacccccttctattcctggccctaaccctcttctccatgggggaacattcaggccatgcccactcaactaagcaaagatgagttcatagttt
>490179432927
gtaagtctgccaaagccaactaatattataacttgtatgagtaaaaatgtggcaagatggtattttcccaatagccagtgagatgttaagattgtcacattcatttggctctgccatcttatgtccttttttctctctcccatatctagtttcatatatatatatatatatatatatatgcatatatatatatatatgtatatatatatatgcatatatatatatatatatatatacacacacacacgcgcgcgcgcgcgcgtgtgtgtgtgtgtgtgtgtgtgtgtgtgtgtgtgtatc
>4912223107902
gtgatttttttttaagtccttgtatcctacacattgtagaattaagtgcactttagatcatagcttacatagtgggaagggaggctcactctaattaatgtgtgcttatcacattgtggtaagacatcagtacatagctgttttcctgcattcttactattggcttattactcatactaacatcaggaacttagaggtgaagaaacgttgattaaaactgttgtaaaaactgttcaatattacatgggaagaaaactgtgaaggcaaatatcctccaataacctgctgccccacccactc
>492101147703
gtgagcacacttaccatgcttcacacagtggtgcatggctaccagggcaaatgtcactggttacttacctgggatttttatctcaatgatttttttttatgtagtattttgagtgccagtgagagcattgaaggttgcctgttgtaaccatgtaaaaatatgagaaaacatacaaaagaaagttgagatattagctaagatagtatagatacacagtaggtagcctggatgccatgttggccagctttccattaaatactgaactaacacacttatgacgtgacaatactgctttagttc
>493143646011
gtaggtttggtgttcccaggggcttctcacagtgtgccaccctcccttgtctcctccgatgtcttgttgatcagcggtgtcctggcatcagggcatacagcaagcatagtgtgagacccagtgtggagccagactctcaggagacccttgaggtatgggtgacttactgtgtggccttggccacctctggtcggcaatcctggcctcactgtgaccagccctaggaccacccgttgtctctttactttccctgtctaaccttacagcaacttgagctgtctgggcacagacatttacttt
>4941796117974
gtaagtagacctgcagcatccgtccgtccgtccgtcttgtcatctgtctcattgcaggatggtgtgcgggtttggtgggatgtgtctgaggacaagtggtcagtttgtgcgctctgtccaccttttttcctcacacccacctctcagccacatgacatcctctccagcccacgcagacagatgcttgttttctggagtccacccatgccaatgtggctatgggtcatggcactcacggtgcgcccaccccaggctgaggcttcattcctgccttttccttgccatgctttggtgaggttt
>4952684109288
gtgagtctgacctgcccaacccgcttccgcttccagcctgttacagatgagcttgcctcgtaggcctcctgtgtctttcttaaatgtcttctgttagtatggtgggccaccaccaactaaaatttgtctgaagaatcaagaatttctcctaggctgttttcctcttacaccgttgttatttctgggaatgtctgcagcatcaactggcaaaaagggagtcgttgggaaatgtcaagtatttctagcacttatagattgagtctaagtgagatgagacaccctcatcatgtagtcaggcca
>496128192288
gtacgtacggcaggcatgggagaatgacagaaggaagggtgtttgttctcagatacctgtatctgctttaaaagtggcttttttttttttggtagatatttttagatattttctttatttagatttcaaatgttatcccctttcctagtttcccctctgaaaatcccctatcctctcccaccctccccctgctccccaacctacccactcccacttcctggcccaggcattcccccatattggggcatagaaccttcacaggaccaagggcctctcctcccattgatgaccgactaggtc
>497134175268
gttcaagagagggaaggggcttgccagggtctggggttccagcatgtctccccatccctgggcttctggaatccctacttgactccaccctattcacccttagcaatgtctgagatgttcttgggccacatgagagggcagagtctcatgctgtccccggtggggagactgaccctcctataatgtaagtggttctggccattggtggtgatcttccagagctgtgtgtacggcaggcacgaggctcttttgacattgcagtgatatttttagttggagtagataaagagtcagtgtcag
>4982417140912
gtaagatgtaagaagaagttatgccattctgttaaaaaaaaagggggggagggcgaggggataggctagagaagaaatactgaagaccgagggagaactgggtctgtggctccaggtggaagcagggaggtggtaaatagaacagcctcctaatacctagtcttcaagggaaaaaaatagtataattgccactacagacaggaaagtacactactgatatcacttggaacctatgtcaaatcaaaggaggacaccccttttcttcatcatcctcagaaaaaaatccattccgcttggtta
>499468126563
gtgagtccctcccgggccacacagtcacctctgcacccctgaacggcccacatacctggctcctgtgtcagtgctcactctgagagacgcttctgctgcaggcagttttcactgtggtgagggataagagccaggaaatctggccacaggtgatgtgtttagcatgcgtgagagaggagtagagggtggctgcagccttgtggaggatggaactccatcctccatgatgggcgccatcatgggcaggtgtagatgagaggaatactcaggcatggtcgtcatttataagcagggacctga
>500171541480
gtaaatgggacattactctcatgatgctcagggcttggccatgatgctcagggtttggttatgatgtttagggtttggtcatgatgcacacggtctggctggtcatgatgctcagggcttggccatgatttccaggatgtggtcatgatgctctaggtttggtcattacactcagggtctaatcatgatgctcagggtttgatcttgatactcagggtatggttatgtatcaggctctcagtgtgtgatctatgtactttcctttgcattctcttaaaagtaattagagaaaactatgat
>5011106993
gtgagtgttgccagagcaacagccagaatgtggccccttgacgtctgcatggcaaatgtttgcagtgtaaacacgtcagcgcaaccttcttactgggtgactcgtctgaagcaggggtttcagagagctgcatcggtaaggtagccaccaggcgtggtctccctgagccagcgtgtggggcagaccctccctccatgtgtggttgttgcaggcccactaaaccaatcacaggtctccgaaggatgagtggatcggccaagtgaaggtgatggtagtatacactttgtattgttcataaat
>502264136054
gtacgtggaaccgaaggagggaggaaggtttggggatcaagttgtttgggacaggagagtcaaaaggcctggagttggtatctacttgacgaggacgaagacaggaagtgtgagtgtttgtgtcagtgtgcatcagtctcacccaagtgcaggtgcatctgtgagatgaaggccaacttggtctatatagctggttccaggccagccaggcctgcacagtgagaccctatcacaaacaaacaaacaaacagacagacagacagacaaacaggcaaaacctgtctcagaaaagtcagggac
>50372523006
gtacgtctggggattgggacatagaggccacacacaagaaaagtcagcagcccattgaaagggatgcaggatcagtgaatcctcacctttctgggccctgcttttctcctggaaaataatagcagtggctagaaggctgcaggaactgaatgaggggcatgtgcagagggtgtggctcagagtgggagcaccgcctgccaccgctgagtacctgtcgtggcttccagtttttgtttggtttttgtttttgtttttttgtttttttggtttttggatttttggtttttcaagacagggctt
>50488127806
gtgagcaaggacctccaaggccaagcccagccttctcacggctcaaacccaaactctcccatccccagggtagcgtatgggagctgtgtgcttatacagggcagcccctcgagactcttgtggactgcgctcctagatctcttgtttgttgagacatggcctctctatgctgccctggctgtcatggaactcactatatagatgtggctggcctcaaaactcaaaacctgccttcctgtactgctattaaaggcatgtgacactacacccagcttactcttagatcaacggccacccctt
>505107811736
gtgggtacccacagcaccctgcctcagcagccagtctctgtattggtctcctaagaccaatggggtctgggggcatggggtgagggagaggcagtgcctggactgtaagcttcagtcagtcatgggaaagggcttttgactactgaaggatgccatctccctagacaggatacccttgttcccctcagctgaaaagtgtctcacctcaaggtccccaggagggagacatgttatttcaatgaccctgttttttcttgacccagggctatgtttccttatattacatagcaacaactcccc
>506114949550
gtagagacacctactgatgctcaaacagtgtagaggatggtttctctaccctgcattgaccttgtgatttctccaaggaaataaagaataaacgaagaatttcaaaacctctcatgattcttaattaagcatttacaaaactgattggcctcatgtgtgccatatagaataagtaacaggtactacataacccagactgaaagtcgcctctttctctggctccagccagatccctgtggtgtgtgtggaccactctgtttatgagtccctgtcatttatatgatgctgtccatggattgg
>507299538662
gtaagtgtgactgtgtcgggacactcaactgtgcactagcctaagcagaggttctctgttgatgatccatcatctgtagagcagaaaactgtctgcttgcattattcccagtatcggtgcactgacgctgggtgagaggtgaagtacagcctgcctgggatgtgtagttgtttattgatggtttctctgagaaattcatgctacgatgactctttagcatcttaattaatttgaggataaattaattttgtagatcccaaaccagtaattaccttaacaaaagacaggttccaactgggc
>508133781611
gtactgctgttacaggggaccctggacacatcttgacataggattgaccttctctgagcctcttttagtcgtcatatcttgttgctcactgtgtctccccacgtgagggatgggatgagatagtacactactgtcttgggctgtggctgggctcctgcagactgggcatgaaccttctttccagttcacacagtgatcgctttgcttactctctccctctgcctgcttccctctggggaagctgggggagtgtgggctctgctgtgtgactgaaggggcagtagagcctggccccatcat
>509211115171
gtaagatcctgacccgagtcttgagatactcattgtttagcaatgaaagctaacagcaaaatttcaaagtattagcattcttaccacatttgaactctaaattgcatattagagttcatactgaactctataattaattctgtgatttttcagttaatcatatcttaagaaaaaaaaaaccaaactacatagcaagaagcatgtaataaaccataaagcatgcaataaataataacccataatgttatgctttacttcattatatctgagtacatttagaagttcaaatcaaattcatca
>5102532129900
gtccacttcttttctttctcttaccccatagctggttacgttgttgttttaaagagtggaaggcatttcaatattcaccatgttctttgtaggaattaaactgtaggtgacttaaagtggggctgctttgcccactgggaaatagtaagtcgcagtgacatacgtgtttgccatgtaagcataagactgacttttttcagttatgtagtgagtgaatgtcttattgtaagtataatcaatgttccaaactggcagtatctggttatttgtagacaacaagtctataaacgaatgtttcat
>511898115681
gtgagcatacatatacagacataacatgaacttctctgcttatgaggctctggttctaagaagcccatatcggacaacccgacattcagaaacaatggatacagtttgtgtgtatttttgtgaaaaagctcatgttttgggaacttaaagtgagaaaaatactaaaataattttgaaatgtgtatatctagtaaatacttattgggcaactggcttcgaaggcctgatatcaatgccaaagtaattaaaatgtaagttggttcaggccttgccgtccaggttcacaggtatgaaatcaaa
>512239668041
gtactgatcatgcaaagcttactcttgttccctgaggggtctgctgtgtgactcaaggtttatgcagctcatcctcctcgtgggcagccttggagccagcatcacctacaccaactgccatcattgtctctcaagactctttgagttagaagcaacagagagatggatctggtagtacacatctgttatcccagctcctggaaggttgaggcaagggggttaagaatttgaggctagcctgtggtacatggttaaggccctgtctctccccaaaaagggggataactgaagctcagagta
>5131199115429
gtagggctgatgtttgtgtgtgtgtgtgtgtgtgtgtgtgcacctgagtgtgtgtgtgtgtgtgtgtgtgtttaagcacatgaatttatgtatgtgtgtgcctctgtgtgtgtgtacctgtgtgtgtgtacctgtgtgtgtgcatgtaagcacgtgtgtttgtgtctgtgtgtgtctctctatgtgtgtgcaccggtgtgtatatgtgcatgtgccactgtgtgtcccactatgtgtctgcctgtgtgtgtgcttgtgtgtgtgcatgcaagtgtgcatctgcttgtatatatctgtgca
>51466818075
gttggttaacgcctacagacattagttgatttttatctatgcttcactaagtaaaggttaaatatgatttgtttagtcaccacagcaagaatttcaaaattatagccagccactttggtaaatggttcaaagagtatcaatgagattttcatggtgtccttacctttttgaataagtaaaatgaagaaagaatgtatattccagttttagaactgaaacaataaattaattcataaaattaataatttaactactttgcaaagcactaacaccttttgttctaaaactcagaacccaaac
>51543093401
gtgagtatctgagaatggcgtggacactgaacttgagcagagcaaattattgtttaggtcagagaccatgaaatttagacctgtcttgaacaaaaggacgtttgcttatctataagtaataattaaaagccttaatgaatgccttcaacagtggcagtgtttatcaaagtctgtgtgtttaagctttgtatcacttcaccgctcagattatttatgtcagcggcatgggtgcagctctcaggcttgccctgaccgcctagtgcaagtagaaacatgctggggttcctcttctatggtgta
>5161120127147
gtgagtggtaatgagggcctgccctttaactatgctttgtaatttttttgaaaccttagtaacatcatctcgtgtctgcgtatgtgtatgaatgcgcatgtgtatgaatgtgtatgtgtgacgtcacggtgtgaaagctgctgtgtgtccttgtgtgggaatcagaggacactgtgggttcttagagttgaatacaagttgacaggcttgcactttgatgatttatctgcagaactctccttccccccacctcccgtctcctctcttccccccccaaccccccttcctctctttctaact
>517515123576
gtaggtataacagaaacttaatttttagaactattcatttttacaacttaaaactttaaaagtatagcaaactgaggtctatcagcagtaagtgaccgttccagtcactgtctgtcctgccagcatttgctgaagccagcatgttttcatttgtcaccattctgaagattgtgttatcatagcttatggttttcacttgcataattttgatgactaaatatttcaagtgttttcacaagtaccggcctttagtaacttccagctttcccctaatgcaaccacaggggtcagctgcttctg
>5182607120923
gtcatttgaaggacgttattatcagtttgttttttaacttttatttattgtatatgtatgtgcatggatgtgtatgtacacatactacagttcacatacaggagccagagaacaacttgagggaatctcctgtcttcttcctccacttgggtcttggggagccaactcctcctgaggcttggcagcaagccaacccttgactacactattcttagcgttaacttactgctaagctgaaagtagcagtctttatttttagctaagctagagtcaaaccaaacaataactgaatggcttagt
>5191475113004
gtaggccccgccagtcagtcctccacagtccggttaaccgtgtatacagcatagtagactctgtcagatctaaagcaccatctggaataaagtgagattgtggcttctttttttttttttaaagatttatttattattatatgtaagtgcactgtagctgtcttcagatgcaccagaagagggtgtcagatctcactacagatggttgtgagccaccatgtggttgctcggatttgaactcaggaccttcggaagagcagttggtgcttttaaccactgagccatctctccagccctgtg
>52099666329
gtaagcaccctccatgtaccagccccaactcaggctccagagccactataatgcttcctaatgaggcttcatcattcctgagcaagccccactgcctcctcccaacaggcacacacacactgagaccatcacggggccctcccgtaacccaggagctgcagggcagagggaggctgatgtggtttgctcgaaatcgatgaacaaatccgggagccctggggtgaggactcaggcttgctggggttcatgaacgtcggcatcggggtcacttagaaatgttgggaattctgactatgctag
>52110938780
gtgagtctaaccataccttaccgggttctcctgatttcctcatccttttaactaatcaccgatacctggatggagaagataagagacagctcttggaactaagtctcttctgaccactcagggaaggagtgactgagaggttctgggctgggtttcaggagatctgtgttctgatcctgatctgttgtgagttaagtggagaatgtgaatgcttccctggacttcagagtctctctgtcttttcgctttccctccttttgaggataaatttagtagtaaagttatacacctgtgtgttgt
>522439150363
gtgattgctttgtctattttgatttggaagttatttcctctatattgaataatgtggcatagtgtttcagaagtaaagactcttttctattttaaagaaataaatatagaaactagtccaatgatgacctgctagaaatttttactgtgctactccagcattgctgtttgttctaataaaagcctactttttggagagaattaggccattgccttcagtctagaaaatgagactgttccttgattatatgcaattgtgtaccatatataaaactttgatttcatagcacttttggttaaa
>523291337458
gtatctgcagtgagccccttgtgggcgggccatctctcccaaggaagatggtcctgtgaatagaccctgcttcccacgcccactgtgatttctcctgagactaagcctgtaaagaagctcatgagtgccccatgaaggccagagaaactgagactgagtttacatctgagtggctaggtggctcaccctcttctgctgacacacatgaccaagtcaggagggtcagcagattctgctgacaagctgtctgtcaggagttacccttgccctggacttagcaaggaaaaaccatttagctct
>524189297229
gttagtgtcctgcacaccgtgcagtaattgtggcattttctaacgtagctgcctttgttaaactcctgctcactctgctatctgggaaaatgtacctagatggttcagcattatactgcattttcaaaaggtatgtattctaagtttaacattttatgagggctggagagatggctcagtgtgaaaagcaccagaggaccgggcagtggtggcacgtgcctttggtcttagcacttgggaggcagaggcaggcggatttctgagttcaaggccagtctggtctacagagtgagttccagg
>52591488253
gtaacggaacatagtgagcgctccccatccaattagatggagacttagggagctttcaaaagctcacatttctgtagtaattttcttgggcttgtagatctgctgctttcgcctacccttggtgttagaccaggctcaatctgaaaaattagtcgggattcacatttaaaaatatttctgttttttgtttgtttgttttttttttttttaagcaagctgagcctagttgattcccatgttgggtatggttcccccaacactagacatgtgatgcgtacatataaaaacataagtcttttc
>52675398820
gtgggtaatgagaagctctattggatacatttttctctggttagttttgggttttacttcaatgtgagcctttcatttcatacagactccaagactccacatttgggttattctggactctgcagtgaccgtagggctaagctgcagtgtcctggtagtgtctgcataagccctggaagccggagatggtcccatcactagttatttaaaatgttcctctctatgtattgcctgtatttgtgcatatattagagattgttaaaattcaaaatgagcaggtgtaaggaaactgaaaggaaa
>527219812444
gtgagcaagctgggtcctggtgggctgtgggagagcagggccgaggtctcttgctggagatgacctacaagaagcaggtatggtgggaaagatggcaagcttcaatgctgggtctggagagcttgaggtgtaggagcatgaggaatgggggggtcctagtggtacctctaatgtgatcactgaaccctgcatatctgccgacagcaggtcacatgtgagccagtttctttgcttgtacagccactgttttggcagttctgggtccctggggacattgcattaaatgaaattgaagaggag
>52844166967
gtaagttatgacactctttttaaaaacctttttttctgacatcattcattttacatggtcttttagtcttagaaccgtcaattagctccatcttctgacaagtttaaaaggagtagtgagtcttgacacatttctgaaatggacattcccaaatggttacgactgtcaccacagttgcttgtgtgtatttatagacagacattcaaatgaactttgttcttgtcatggatgcttcatgtccagtagaacggaactgagaaatgtcttatgaaatcaatgcagagaaaaggatatggaaca
>52964770481
gtgaggaaacaactcaggtgttttcccaccccaacattatccccatggtttctttttctgtttttgctgtgtgtttttttttaaaagacagggtttctctgtgtagccctggatgtcctggaacttactctgtagaccaggctggacttgaactcacagagatctgtctgcctctgcctcccgagtgctaggattaaaggaatacactactaacacccaaccagtgtccttttaaagatttattttactttaaatttgtgtgtgtgtgtgtgtgtgtgtgtgtgtgttgtggggtatgtg
>5302093152052
gtgagtcagttgttctttctccttactttataccctagggtatctggtgtgggacctctgagggccaaagaaatggtaatgaacaatacttggtccttattaagggagagtgtttctacctggtgtggggataactatatgatagagagcagagggagaagctgcccacaaactaatttggggggtagatgagagggttcctgatagttgagacactgttgacacctggactgacaagccgagtttcttcaagagaagagtaaaaggaagcaaggccgagtttcttcaagagaagagtaa
>5312615136204
gtaagctttcttgacacctggcgttggtcctggaaatgggccatggcatggttaacgtgatagaactagaagattcagaaaattagatctgagattgttttgtgtaggagtcataaaacactggctaatgtctgattttatgaagtcattttttaaaagatgtatttattttctttatatgggtgcactgtagctgtcttcagacacacccgaagagggcactaaatcaccatatagatggttgtgagccaccatgtggttgataggaattgaactcaggaccatttggaagagcagtca
>5326242949
gtaggagaatttgctaattactgacactggggattgatcattgcacccttgcaccctttatccaacacccacaaattagtctaatgtgcttgaaaaggccatggactatagattaatctttggactgtagtttaatcttaatttgtaatttatgttttagaatactttagtacttcttaattaactatgaattttagactaagcatgtgctcggatgctttacttaatactctctcccactactgtgttatttctcctggactatttcattcattcattttagctagtatctacctatta
>533118876600
gtaagtgagcttttggagttggtctcccacaagttctggggaacaaagtataaataagttcctgggaactcgaaaactatctttatgtgtgaggacaatccgagcgagcggggctttagtattcacatcctaaggaccacaagggcgcttgcaggggttctttgaggttttgtttggtcttgttttgtctctcatagtgaactcacattttagtgtttgtagtttggccttgagttgacagtgttcttgtcacaatactgtctcactgaggaatcagtctagtatggttagagaggtggt
>53467575329
gtaagggtcttggtgctcagaaggtgaaagtttagcaccgccgcgtctgtgcgtgcgcacaccatctccctgagactgtgcctgaggtactcctgtagtattagtctctcaggggtgggtgttagagtctgaggcaacagagctgagaagatgtgctctctggttgacctacaagatcataagtagaaggagattgccacctaaaatggctgaatctatcaccagatgaacagttcatctttgtcatgtttctgatagatagaacattccagcactgaggaggagcacacagcaacttcc
>535150496952
gtaagactaaggagtatctgcctgcatttgggacatgtgtggacatttgtcttgaaatgtgactctgagtgttgtggtcatctcagccaagttggggaaaaaagtgtgtgataggcatgaagaaagatggctgacctttcagccatggcttgtggggagaggcgaggtataggtcacagtgatcacacaaatagcctgacatctgctgtctctaggaggagctgagaaacaacctacatctccttccccacaagttaaagtgatcttcaattgttctcatatgaaggatgcttggcaacc
>536285137129
gtgagggcttgggggttggggggcaggacagtggccatgttctgcaaatgttgaaatgagtgtcggtgcccatgtctggggtagaaatgctggctctgagctttatagcctagattatggcctccttctgccactcttttgaatactgggaggataggcctactcctgtgccgagatgtaatttcgttttgttagtttaatttttagatgccatagggtttctctgtgtagcgctggctgtcctggaactcattctgtagactgtgggtctggccaggctggctacaaactcatagatcc
>537547127563
gtaaagtacaagacagaaagtccctgtttaggcacagaccttttgccttgacattgattcttgattaatgggagttgaatatccgggctttgaggtctaaagtgactgtccagagctagagggaagcctgtaattgcactccctgtgttttcttctctgcctcctttatttatagtataaaattggatagctgggtatggtagtgtatggctgtgatacacttagaagactgaggcaagaggattgtgggttccagactaacctgagctacatcgcaagatgctgcatacatcctcctca
>538138122559
gtaagtgatggctgggtgtctctctttgcatccctagccccaggttatgtcctggttaggctgtaggactttaggtacagtttgagcagctgctatatgccaaaccttactcggccagtgctcccagggtccagtcccatggaggagccaaatggcatgtgcagaaacaagagagagcctagcatagaccagatagaacagagccattagctcggggctaatgaaatcacatgggtgggggctgtgaaatcacatggtcatggaacatctgaataatgagagtcattaccaagatgcgga
>539152924590
gtatattttaaggtttttattgcttgggtcatgtaaaaattcactttgtgactctgctgtttatgtgtacatgtgcacatgcatgcaggtcagtactcagggaggccagaagagggcgccagatcccactcagatggcggtaaaaccaggtggcctggggcatgggaagccagcttggggtcccctggcagggcagcctgcactcttgaccacagagtcattcctccagcccatcctgtcactctctacagtctgttcatgaccttgatatgtttgcattcttaagctgctcctaatttt
>5402351103744
gtaagttatgaaggctgtatttatactcggggaatgctatgttgggggactgggggtacttactatggcatgcatataaactgaaaagtgattccaattgaaattaagatagatttacagggtatggtggcacaagcctttaatcccagcacgggggggggggggggggggcagaagtaggcagatctgtctacagcaagttccaggacagctaaggctacacaaaaaagctctgtcttgaaaaacaaacaaactaataaataggtttacacttcaggtgaagaagaccaagagatcttt
>5412679120614
gtaagagtgggcctctgtgggcaagagtgtctaatgatccctgggacccagatggtgggtaggcagatagagctggctcccattcatgtcctctacatgcctgctgttgtgggtgtatgtcacactaaatagatgtttaaaataattcgtaagagctggtctcttttgaggagtgaaattaattcatttatcaatcacttcagatatcctgactcttgagtaagggaactgtgccagacacttgagtaattaagaggcagctctgatgaggctgtttgtgcccttaaagcacacagtgtc
>542100985882
gtgagtagcctagttttatttgcttgaagcacatgtgaactgaattatttctttttttgtatcttttcatatttgtctctctggttttgcctacaggtaaatgaaattaaagagtggctctacatagttagcatttcaccatagcctttctttagaaagtaatcactcgccattccattgtcttgtaagaatacccatgtcacttttaatctaaattacccaaaaacaaaacaaacaaacaaacaaacagcaacaaaacaaccaggaaaaggcatttcatataagtgcatagccatcaga
>543130965795
gtaggctttatatgccaatttcaacacagaagtccaagagctatttcttatgcaggcttaaatacttttgctgggagtagtgtaggttgccactcctttatttttatttttgatacatgtaggatttttagcaagctggatattatccttagacaacacatctgtaaatttttccccttttagtgatagagagcacaggctgctctgtctcggtttatgtaaagaaactagatgaggtctatttgtggctgatagtttctggcatggttgtggaagggtataaaacttcttgttctgcct
>5441279144255
gtacggctctggtacactcaggagctctgtattgaacaggaagagggttaatgatgaatctggggaggcactgaagtatggggtgatgcttaaactagagcttgccaaatgttatgaaaagtgatccgcatctttagtcaggtttgtgggaaaatgtctttttcctttaaaaatagacaaaggagtattaggaagtagattaccgagttattgcaaaactttaacgacaattaagtgtgaaagaaaatttgagcttgccattgaatgaactcttcttaggaatcttttggttagactgtc
>5451729136511
gtaagtggtgtatattattattctttaatttttttttttttttttggtttttaagacaaggtcttagtgtacagccctgactgtccaggaactcactctgtagcccagactggtcttgaactcagagattacctgcatcttcctcgtaagtgctaggattaaaggtatgtgccaccacaggctataagtggttaatactatttttcaaacataatctttatggagatactaaattcaatacagataaaaaagcttttagtcaaaagggccagatagcccacgccagattcaaacttgata
>546287328695
gtcagaacctttgttagcagaaagaagaatggttttgtgtggctctcattaacacgcaaatatgggaaccccatccactctacccacccccttgctttcagctgttcttggttgtgctgtacattctgtggtgtgttggtgtcctgtcattcatgctggcttctgcctctcctcctgttcctcctgccgctgtccctctgtcatcaaggcagcttctaagctctggactccacgtcccagggtctccttctctggccttcctgcttgagcgtcggtctaacctcagtctcttgtcgtaac
>547218222126
gtgagaaatgtggtttgtgcttttgtgttccgaactatgctaacacttgtacttatgtttctcaaataaagacattacatgtgtttctgatgacaagtctttatttcctccatcttgacagtttcaccagaaagttttcagaagttgtaaatatctgtgtttctttgtccattcccccttcacagatttctcttctttacaaatgctgagcacagcccccattgtttgtttctctcatttcttctcaagtgtcttgagtgcttcccctttcccttcttcctgcaccctcacacaacacag
>548607121946
gtaaacaggatttggggaactggatttgatcaccagttctatttgggaattaacattattgagcatacttcaactagttgacagttgtttgagaattccatcaaaatgtaatgtgtgttagagagctagctcagtaagttagtgcttggtttttgtttgtttgtttgttttgttttgttttgttttgttttgttttgtgacagggtttctctgtatagccctggctgtcctggagctcactctgtagaccaggctagctttgaactcagaaatccacctgcctctgcctcccaagtactg
>54987275838
gtaagtagcagtaagaaacaaagaattcatgaaaacaagataaaaacttgaccttaaactcaaacttttgtgtatgttaatgaatggcttaccacttagtgatgccattgcttagctcctcctccccctggctgctttctctttattggagtgaaaccacaagttaaatctatctaaaatatagattatacataaggtaatgggaactgtaatgggaagcagtgtgcctgtcatagtagcttccattctctaaacagggacggaaaaggtttcagttaaggccaggttccttcaggttgt
>55042984746
gtatgtattctttctataatcagagaatttattgttttaatgtttgctattttaatttcttttgtggttttcttttgtaaggcttagttttgagttgtatatgtatgtatgtatgtatgtgtatatatatatatatatatatatatatatatatatatatatatatatatatgtatgtatatatgtatgtatatatatatatatataggtgtatgcatgtcagagcagtgcccaaagaggctatcccctggagctggagttacaggaggttgtgagctgcccagtgtgggtgttggaact
>551270918307
gtaacgctgtgctcagccagggactgacgctggggcgcaagtacaggaagtgacttactctgctatctgttgtctcaggtttccccccttggaataggcaaaaatttttacaacaccaaaagagtccaagaagcagggcattgctgcttcatagggtgcaactgagcatttaatcccagtttccctaagatattacttaaactgaatggctccttcttgttgttgttgttgttgtatgtgtgtatatgtgtagtgtacacacatacatgtgggcatgcttacatatatatgaatacactt
>552223140389
gtaactatcctggagcgtgctccatgcttctatgtgctttgctgccaccactgccctgtcttataagacagcatgatctcccacacttaatcagtggtgttttctgtcctgttccttcattttcaatttgaggaggggaaagaaatattttattgtcttttgtccttaatgactttttgtttgtagctacattaaacctagtgctagtagttagttggtcaccacaattttagtaaaatctaagtcaacctatatacataaaaaagtattcaaatgctttcttattacaatctagtatgc
>5532211129940
gtaagtatattttgatttcctcattgtatctattgttgtcagagtatggtctgaaagggataacagaaaaagagtgctgacaagacattttttacttaaaaatgagcagttatttttggttggtagagattgcataattaaaagttcatgagaccttgggcctttgttaatcatgatttattttttccgggctatgatatatctatatatctatatctctttatatacatattcacagtatatattcattccccctgaagttgaataatttccaatacatattccaatacatatatttta
>554120721797
gtgagtgaccctgcacggatttagttcccagtctgcagactgagggcaaagcatgggacagccgtgaccagtcccactgccatctgccaccagtgtacacacgggcagctgtccccaccgctaagacgttaacactcgtttctgttctcctactctcccactggggctccccaaggacctcctaggccttgaagaagttttggctccagaccctccagtagggtgtagctagggctgccaaaggactccaagtctctaaaggactcctcggtctttgccttgggcaaagcttaggcatgc
>555165681271
gtaagaacaggcctttaactgtgctttccttccactgcgtcctttctcagggggtacctgggctgctcatctgtgcctaaaataaagctgtgggattagaactgcctgcaagagcatgctgcatgtggcctccgctccagcccattcctgcctcatccttctgactctgctcacttgtccttttgctgtctggtgttttttcctgtctaagccattgataatcttgaaggcatggtagctggtgtagggagattacaacatttgtaaagggatgggctgttcagatggcagctgcaaggg
>55635997002
gtaagttcccggttagcaccagccctgtggctgccaggcattggatgggcgctttgtgtattcatagtcagtcaaccatatccttgccagggcatggtggtaaaggtagaggctggggacctctccccaccccaggcactccctcagaagtgtgggtagaggtgacaaggaacaagagtgtatagtgtgcttcctcatccttgagggtacagtctaggccatactgtccaggtctccatctgaccacgaaggagccctggctttcctcacaaagagccagggtgaggaagttgaggaaag
>557105229381
gtacagtgagggactgtgggaactcgagcctaggtggggcagaggcagtaagagagaccagtcctatgctgctatttctgttgcttctttagcattttctgtgtgagggcctgggcaagatggctcatcaggtaaaagtccttgccgtgcaagcctgggggcctcagtttgatcatgaaaagtcatggtagaaaacttaatttccaaaagttgtcctcagactgtagaacacgcatgcccacactcacaggtatcatgcatgtgtgataataatgcaggccagtttcgggctcagtcttc
>558280738581
gtaagacagggtggagcgagggccgtccgggggtgagaaagtccagcacactcaagtttgtgcgcagccctcaggtgtcagccaagatgcgggggcgtgtgcagcgactccagtgcgtccatagcaccaatgcggcagattcctgagtaccctgaaccataacaccctgaaccaactatggttcagggagctgggatgggaggacagttcagctggaggatattctgtcgtttggctacccccagggacgcccctgagaagttttcctgcagacctaggaaaccttcatagatgtagata
>55939086259
gtgactgtctactgtcaatcaaagatacatttacttcaaaaactaagataactgtgtatgtaactcagacttaatgtagacccaaatctatgtctgatatatatatattcactttaaaataatctgtgtgaatgtggttgctgactttttcagtcctttgaatggcttaccttttcattaatggttacctgccatatgttaggtaccatggttgatgttaggtacacagtatctaatttcattttcatagcaattctttaagacagaacagaagtcattatcctcattttgccaataaga
>560255139768
gtattctcttcccctttatagtcatatggttcctgcatactatatgactaagtcatgccactgtggtcaactgatgtgctgttggtggctagttttggaggttcaaagtttaagatgaaaataccagcgtgcttgggtttgagttttcagatgtcacttccttccttgtccttacataatagaaaggagagagagagagagagagagagagagagagagagagagagagagagagagagagagagagactgtaacctcttctataaccccttacatgagggctccactctcataatctta
>561154049942
gtgagccaaggcctcgctgccctggggtcagagttcaagtgtccttaattttgctggaaaatcctggccactcatgagcctggccactggtgtctctcacacagcatgcggataggcggggctgaggcctctgcgcacagtgtaaaataaagatggccacagctacacgcaagctgaggtggctccttagccttgccactgttggctgtaggactggtttctccctcccgggaacatccagtgaggttttagaatatttgtcagcatccctgtctctgtctactagatgcctattgtctc
>562228877726
gtgagtgtatgttttctgtcttgagagactggcggcctctgtgtattgtgggacttgctggccacttgaacacagtggttttgtccctatagttaggttgtgtcttatggtttaaaaagtcttctagccactgaaccttgctaaggataggcagtccaattgactgttgccctgagctgtcacatgcccagagcatgtgtaaaatatttcctgttaggaaggctctaatgcaggtctgtatccccgtgttctggtgcccagagcttgcttgagtgtgcaccaaagaacctgtaaatagtc
>563238890524
gtgagagtcgctgccctccaccctgcacaccaccctgcagcagctctggtaccctcacccacagtccacctttgctcagcccacaaccctgcccaatcctgatcttggctccacccacagccccaccctcagcccacagccaacctcaaagccctaagccacactcacttagcaggcctcgtctataatctgcagaacccttacaatgtccagaaatattctactgaagtagagccagggcatgggagtcatcatgggtacagtctccagtagccgggatctgagtggtctgcttgcctt
>564319131470
gtacgttgatgctcagagtggggcggggcattgactcctgctgtgcattactaagacctgggctgtcttggctcacttctctctaatggaccctgatagatacttttgtctttgttatcagaggtgctccgccctggctaccagtggatgccttcttagtaaatacacaaacaagtgagcttctcttgtgtccaagtaaaactttctcttttctttggagattttattgatttatttcttttattattaaaaaattttttttattattattctttttattaggtattttcttcatttaca
>56551868522
gtgagtaactcagggcaggagagaaaggaggtggggaggagctgcagctaggaacaggaccttactgtgtctcaaaagcgatttttgctgtatctgcatattccaaagttgttatttagcattgttattccttttggctgagtgacctaaagtggcagggactgatgacagactgccctgcaccaaaggaccccagagacccacagctcaggactagaaagacagtcatgtgtgcaggagaacttacccttacagcagagctcccctatggcctctgcatatgccccaagacaggccacg
>566618141454
gtagactggcctgcagtgaggcctgcgtgttattaacccgggaaggaggacacaactgattgcccgtgtccccagggcttttcttttgctgtgttgcaaggactcactcagatatagagccattttggctaaactaactctctgaccactgacttcatggaaactgtgagatgcaaaagagtcacctgtgtgagctaaggagatctttggttttaatgtaactactaatatggcttttataactacagtctattgagatctgtgtgtccaccccatcctccagcatggtctttctggcct
>567141988576
gtaatgaagggtcctctcaaatttctgcatatagcccactttgagtttaatttcttagaaatctgtatactacacaacaggtttcccttttcttttttaattttacttttttgttgaaaatatattcttctctcacacaatacatcccatccacagtttcccctccctccactcctcctagctcttccccacaccctccatcctccagatctacttcttcaaaatagagcaagtctccaagtgccaacagccaaaaaaaaaaaaatatatatgaaagtcaaggcctttatctagtcaata
>5681581141712
gtattgaattttttgttcttttaaatataaggtttaaatgggtttctccgtgtgactcatactgttgcatatgattcaaactccattttaaaatattcaaagggggaaagtcatgaagagattagagggacgtagatataaattattttgtttctttgctttaggcaaatattaactattttattaaattctctgtcatggcatcaactggttttgccttcacatcctaatagctagagttgtctccctgctttgtaattcggtttaatttcaagattttaggttttatcaataatggga
>569243837440
gtagggggttcatagcccacacatgctgctgtgggagtacatgagggtggagattcaatgtgtgtgtgtattgtgcagcgggggagccgtctgtctgtctgcatgtctgtctgcctgcctgcctgtctgtctgctccgacagtgcctgggtggatgggcctctctcccagcagcgctttccagctgaggtccgtagatactttgacaccacccacaatgggccctcccacccttgattactaactgagaaaatgccttacagctgcatatcatggaggcatttcctcaagggagtctcct
>5702598140767
gtgagtcttcctgcagccatctgcagttccccgggaaggcagaaccaggaactgaacatggccatggcctggtaaaacacagcacacacatgccaagacatctaatcaacagaatgcttcatttttcatctgatcacagttttttgaaatgagatcttgctattttgctccaacaactttgcctaattcttctgagtgctaggattatggacactataccttcatgtgctaattgtgacttcgtgtgctaattgcaatgattatgacactggcacgggtgaatggtgaactacagcaagt
>571200733132
gtaggtgatctggccactcacaacggggctgatgggaggagggtgcagaggaagcaggggctcaggaagccccagccagaaagcaggggccactttggagacccggctgagttgaatgtgtgctggctcctgagacgtgacttctccagatgaaggaaaacagggctcgagcgagggcttaggtacaaggccacaccattgtggctcatgaagggagtggctcagaggtgcggaaggtccgcccacctcgggaaggaccctctgagatctgggagcccgcccgcgcctcctgctgcagcc
>57273077603
gtgagtgggccgagccgccctctccctgggccgcccctgcccagcgtggaagcatctgggaagtgggggcaccggggatgggctcaggtgggcggcggggataaggacctgcctggagggtgcctgctggcgtgcacgggccaggaagtcagacttctttctgcttgctccggtaggtgatttgcccgatccccacctcaggaatccaatcttgagaggtgcaagcaggttggatttgcggggtgacatgagcactgacccgtgctcctcagatgtacccccaacggtagagagagagct
>57380045652
gtaggaggtgggcaagggggggggcgcatgggtttgggcctccagcgatacacagacacctgatactcagagagacatgtctccaccactgcagtggcacgaaaacacatggctgcatgaccacttctgacctcacgcacaggctctgcagatggttgcttacactctgaacaagcctaaggcagtcccccagcccagtacttttgaatcccctggtgactcaagccttgggatttaatatgagatatggggaggacgtgctgtgtaatatggccccatgtccccatgccatggtgcagt
>57414184774
gttagtgtgcattctgctccctgaatgcctccatcttgacagcagccctagtgagctctggtgagccacgggcagtgctttggcattttgttcaagatagtttaagagactggcttttgcattcagacatccttttaatagtgacctaaactgtgtgtggtttatcccaaaaggaatgggtctcatgcatgtactcctgtataatagaacttggcctcatccccacaataccttgattcatcccctcttgggaatatgctctgctctacagtccagagcagtaggttagttctaggacta
>5759716496
gtaagacttcatgacttgcgtgacttgtacgttccattctgatggctgattgctgctctcactgaaaggatgggaattatgtgagcagttcttcgattagcctattcacagatcaaagagctttctctatgctgtcctagatgtaatggaggccttttttttttttaagtattttatagaatggggtataattggacataatcagtccacttcttttttttaaagcctgctttattacaagtcccagtagtattcttgctactgcctggtcttcactttccttgtaagtaagccttttaa
>57670796076
gtatgtgagggtctggagagatgagtcagggctacgagtcctggctgtccttggggagaacccagattcagtttccagcatgcacatgaggtcttagccgtcggtgactccagttctaggggacctggtgccctcttctgacctaaacagacactgggcgtgcatgaggtacagatacatacatgtaagcaaaatacaaaaaaaaattaaaaatatataaagatgtggccaggcaaagtagcatatgacttttttatcagcactcggaggcagaggctgagctctgtgagttcaagcctg
>5771718141759
gtatgaatattttcaaactgacaagtcctgtctgtttccttagaatgtgtgcctctagagacattcagtatcaaagcactctcgattcttattacatttagagacactttctgaacgtgttggaacatttcctgctcggatcgcatgtgcgtggccttcaactgctgccgtgcgcattctggagagagtttacttccgaggggctgaccctggtgttgcatgttagcacacagttctgctctccttaaggcctcaggacaaagacatgcttctgattcttaactgtcacaaaggctcttt
>57825946307
gtgagtgtgccctggcgctgccagggtaggggaagccagggaccattctgtctcatcctgtcttgctgtcgggttctgctttggaaggtcattggccggtgggtctctccaggcgggctcctagctgtaggaggctgtggcaatgggttgtcagctcagtctcagacctattcacgcactcattcagttcctagcaatccatacttatccggaaggcactagttctggatcccaactgatgatacggcaggtgaacagggcagacatttgcatagtgagattcctgggtaaagggaaaag
>579250958180
gtacgggactcccaaggaggctttcttccccagtttctctgctcagcctctgctgccttccctcctctggaatgcatcatccttggggatgccacaccttctgagtcagccgtagtcacaggtctctcttgtgtgtgtcacgtgtgtcctctccgtgaacatttgtcctgcttcgtgaatgtttaaccagagcctgcatatgtcttttgttgagtgtggcttctgcagttattaaactgggaggaggaagggaaagggactaagtagagagagaaagcacctgggaattcggagttagac
>5802553134952
gtaggttgaatcttcgcttttggaaccagggcaatgggtgggtatttcagggtcccaaaggatgctggacataagagtaatagacccgaatccagacctaattctgcttctagcttgctggtcttcctagggtctgtttttaaaaaaagatggagtgtgactcagaaggaagaggtgcttgctcatgatatccaagcctgagttcaaaacttcatccgaatcttcccatgcatgccgtggtacaccccccatgacacccctgcacacaccacacacaccataaacacatgcatacacaca
>581734116013
gtaagatgtcaacattgatacatctgtttccaaggctgggatcagccccttggttctatatatctgtatgccttttattgtaatgtgaaattcatagcaacttttatagtgttcaggccaagtcagagtcaatgcaatgagcgtaagtatggacacttctgtactttacagacatgctttgcgttttcccccctgcgtcttacagacaacatactattgtaacatggacaaagtgaaataatggtctaaagctcaatgtattttcatcaacagctgaaatattgccttgttgcatgtcct
>5821117143577
gtatacttattgctaaaactgttagccattttccatgttaatgtttttctagtacagttaggctgtaagaaggtggctttcttgacaccttcaatttaatagtaaagaacttggctggtagtctgagcatggtaattagtcttggtggcagagacttaactactagaagctttgtaggcatgactctgcacactgatttacagccatggtggagacctagctcttcagaacatgccagtgattcacaccctgcatatgtttggtaactatgaagagtcagcgtgagtctttagatgtggg
>583107669376
gtgagtagctgggcatcatcttggagatggggtgagcaccttgagttctctctgtactgtgacatcagccccattttttaatgttggtctctggtgtgtgtgtgtgtgtgtgtgtgtgtgtgtgtgtgtgtgtgtgtgttagggtctatccaatggtttttagagcaggatctaacttgtcaagttgaccagctgtctggctcatcagggcctagggatccacttgtctctgcctccccatcactagggtgacaagtatgagaccctcagtcagctttatattatatgggttctggcttt
>584421123454
gtaagtctttgagtcacccctgagcctcacgttgttttgtttgttgtgcttggttagttattgcttaaaacttcagtcacacttcataaagaaaaacaaaatcttcatcttcaaggtataatgcatttagtactgataaatagcagtactatctgtgttctgctgtttcttctatgtgttgctgtttaaaatctagcaagttgaatgttgggtcatagacacatgtaggctcatatgtactcttccttaatgtctacttaatatattttgaataaacacaattaatatatgacattttca
>58520759061
gtaggtcctgagccaagctggaaagttttccacatccagaacatagggaggtccaacaccttttgctgctgtggttctcaagaaactgtgagtgaatggtgtgtggaagttacttactctatatatgatccaaattagcagcttgaaagagtgatcatttaccatcttatgtatcttttacaacagaaaacagagaatgctttagctcctgttcccaagcacggatctctatgggattgcagtcttttaacccaggttgtagcattgtctgaaggttctagtgcagacggtctgctctca
>58625785161
gtatgcctttgttaactccaatttttcattgaacactttcgcccccaattaatatgttttagaagttaaaccaccggggaatggctgtgtctaaaaagcacgtgcccagtacatcctgccagcacagccagtgtctaacagtgagttcaaaaccatagaggtagccaggcagtggtggcgcacgcctttaatcccagcactcgggaggcagaggcaggcggatttctgagttcaaggccagcctggtctaccaagtgagttccaggacagccagggctatacagagaaaccctgtctcaa
>5871737124465
gtaagtggctatgggggctacttggatgtagaatggggccaccatagtaagaagctatggaaggtatattatacctcagctctattgtccacataaagaagatggtaacacgttccaaaagtcttgcagaggactggaagatgggacctacttgggattccttgggttcagtcccatgttacaagaaaacagagtcttagtagtattagaactgaactggtctgtaaagctcaacaaaataagcttaggaagtgactgaaagctcaattccagtcacagcctaactacagcagtcaaatc
>588182773535
gtacaaaaggctcattatcactttattctccaatggtgctaacccaggagggagatggttttaatgtttaaatgttttgcatgttcatttgggggtggggaggaatgacagtatactaacttttaaaggcatcaataaaaggccagaaagatggctcagtaaggaaaggatatgctaatggcctgagttcagtcgatttccagaacctacttggtggaaggagagaaccaagttctgaaagttgtcctctgagctccacagatgtactgtgtctgaggcacacacacgcatacatgcatg
>58928969178
gtgtatataattaaactctgttgtcttggacttttacccttcctgtgtgtaaagccatggagggagttccccaaggatgttctattgggaggagaaataggtctcatgggatacgctgtggccatcttaatcttttctaagggcagaaccatagtccttgaggccagctgttgtatgtttgggatgccttgtgggcactggagagctgtctcctcaccgacctcagaagtccagtatcccctaggttcatgcctcactcttctgtgtgcaggttcatatgattttatctgaaatgcctga
>590270761838
gtaggagttcttcccaggatagccaaactgggaaggctgagaatgggaagttggccatggtgtgtgtgtgtgtgggggggtgttgtcctttggaaaagcaaacctgagatagccaaagtggagtgtggatggacaggcttcagggctcaaggaaaaattcatgctgtcctgaatgcagtatgactctcctttcctccctgccaaaagtgagcctggtagatcctccacctttcagccaggaaacaccaggcagaagaaaaggtcccatgatgagtatctgtcctgtgatagaccctgtgt
>59139999106
gtaagatatagtaagttaggagcttactgcataaggaagtacttcacattcaacagatgtgaccttgcagctgatttctctatgttgagtttgtatcctgccactttgctgaatgtgttttagtagatccaagagtcaaatgattcaactggatcgattctgaattgcgtcacctacaagcggagataactgtctcattttctcacttatatccctgtatgtatttctgttatcttattgctatttccaagactccaatctcagaattgaataagagtagagagagtgaaaaaccttgtc
>5921480133319
gtacgtcctttacgtcctaataatgatggcccagtgacgtgcaagcttgtctgtgcttccttcccctaagaaagtcttctgcatctgttttattcctatcattgtcttgcctcaacttccgtgcaatcccattgtccccgatgataccacggcacctcatattgtgatcaacacttgaatcctcatacttatttgccaattaaattgttttttattcatgccacatgtcacgaggaattcgcttgaacagttgaaatatttgacagtttgtggtattcaaaatcaagtcagaatgtgagt
>593267010899
gtattgtcctcacgtgatcctctccaatcattttccaacagttaaaacactcttactagttctaggatggttagaaatcagttaggacttaaattttcatgtttagtaatatcttcttagggtttgttaatactgtaagggttggttgctttgaagcacagtgaattagagtcagggcattttcttacatttgtttctttttcattttgttcatcatgtgtgctgtgtgtaccatggtaagtctgtggagggtctgtgaggtcaggaaggacaacttgagtttctaccatgtgagttctg
>594180682265
gtcagtgccccctataatctaaagctgcagtagtctgtatgccacacctggacacgttccctcacaagaatgtgggaaatgcatatgcagccatttaagacttgggtcccatctttttaggtactgagtatttctggtcttcccatctagcatccaaagggcatgcatgaaggaagtttaagaccagagagagggctcagctggtaaaggggcttgccgacaagcctgataacctgagttcaagcctcagaatccacagggtagaaggaaagaattgattcccacaaggtatacctgaca
>595190120362
gtacagagcaaaggggcccttcccacaggaggagcatgggcagggggattcataactgcagtgaactggaaaacttcagttccagccatcttgatcttcatttttccctgttctccgcctgtctttagttcaatgggacaaaaccacaagttgtgctgtgttttaggaatcattgataccatctgttaagaatggggtagtgtgccctgtggagcccccccccccgtgccctcagatgtattgtgggacagttgccactgcccttactatgaacagacttataaacttggcacatgtggt
>5961885118692
gtattgctgtatgaaggagtggggagaagagggagatattaatgtaattatggtacgaagagctggttattggctccacgtaggaatgcaaggaacagttgctcaggaagggagcaagatgtctgggcagtctggggcctagtccctggggttctgtggagtggagaaaagggagatgggggaaggtgtactagaattggtttacacaagctaaatgcacaaagctaggctgtgggagtcttgttaacatgatgaaacttggatctggacccgtgggtatgtaaaactcttccccagata
>597117338083
gtatccttgctcagtcaggctggggggctcctgtcagtttctctgggcctcaggggacccacaatctctaggaggacctctaccctcctctcccagcttctggtgactgcccaaaaccttggcaggcctctgtgtctctctgtcatgttctcttgtcatctggccatctggctgggatgtgccccaaccccgtttcctgacagtcgttggatttaggacccccccacccccttttgatcatgcttggataaagccatgttattaagttttagaggtcaggacttacacgtgcccatgtgg
>59811004983
gtagggaaatgttttcaatttggtatcttgagattgcctgacatggttttgtttttgccgattgtcgtgtggatgctttgaagactggagcagtgtcaagcttgagttatcctgttgatatagtcaccttccattaataactatggaagaacataacaaatgtttttaggcatttgcagtattttttggtctttgtaaccagagagggctttcattaataggtctaataaatgtcttaactgtgaatttagtaattacagtataatgatttcatagtagtttgaggacaacattgcaaag
>59962913832
gtgagtatccagtccagtttgatcaagatttcacttcaagggtttcttccttggtttattttgacaatttaaacttgtccttttatttattttttttcttttccttttctttgtttaagatttctgtggctggggaggtagctcagcctcttatagagtgtactggctggttttgtgtcaacttgacacaagctggagttatcacagagaaaggagcttcagttgaggaaatgcctccatgagatccaactgtggggcattttctcaattagtgatcaagggggaagggccccttgtggg
>600125165920
gtgggctatgaggttcatacataacatatgattttcctttttcttggctgtggtttttgtaatttaaattgtattctattgcagggcaaaattttgcctggttttgagtaaatatttactgcaatgaatatctgctcagtagtaccttttcagtaatattttattatagtaaagttaaggtaatactatagacatatgtaaattaatgaaccaggtagttaatgtcaccatttgtaatcagaatagattcggtgctataggtttggggtttaaagctcagtttaaataatcttttaaaaa
>601302079628
gtaagggtctggtgggcactacaagatggggcagaccccaaggttccctttagtatgaggggtcttaatttggagtttctgtgtgtcttaaggacctaaggatttgtttcaggaggtctgagaacctcactgacgtgataggcaaagtaagtgtgtgtgtatgtgggggtctgtttctagggagagaagagtttttgtctttgttttgagacaggattttactgtgtaggtctgcctgtcctggaactcactctgtagaccaggaaatctgcctgcctctgcctccagagtactgggatt
>602139563204
gtgcgtggcgctgtggtgcctggggcgggactagagtctggtgttgaggattctaagattgtcactgtgttgcgaggtcagggtcaaaactgataatcattagggttcgagacagtggtcatcatggcctgaaagtagttagggttcaggattccgcaaacataagttatcaacagcatagtagtcggtgttcagaggtcatgatgatagcggtcagacgcctgcatctgctgtggtatgaagttagtgtggttaggctgcaagagtggagacctgcctaatcagtgaactttgaactcc
>603380130238
gtaagctttaataggcatttgagaaaaattaatatgtagttatgattcagttttagctagtgaatctttttctttgtaggtttttttcattgattctatttaaggtgtaaattattatgtcacatgatattgccatttttatttttacgatactagagttgaacccagggctgaatggctattttattaggtaggtgcttaactattgagctacatcccaggtctggagagaaaaaaaaaatgcgatgttctaagttgctcaagacagcctctggcttaagtcttacctcttacatcttt
>604249267300
gtaaggctatcacatggtcactggacctaccctctggtggcagagtctttctggttagagatcgactgaagttcaccggctgggtctgaccaaacaacaacaacaaaacaaaacaaaacccttcagcctcctggttatgaagtaacagacgtttcccaggggacaggtagcagctcttttctactttggagtcacactgtcctgctagaacatttagtcttccatagtggatactcaacaagtaagtgtggtggcattccagccaagccaatttacaccaacaggccccacgattggacc
>6052927105839
gtaagtagttaatgagccaaaaatcactcacgaaggcttttcagtatttgaagagcaaagatttcctggagcggtacgtctgctaggttttctagtctgttacaggctttgggccccttgtttatctacagtgttgtctgtgagcagggtagattgaggctcagtgcttgcagctggactggacttgaggcagaagatccatagagtctcagctttgccatgtgtaaggctttgaatttgagtggcacattgattcctggctcgctcttgccattgccctacagcgtaatgcaaggataa
>6063009113389
gttagtgtgccgtgctgctaagattagcattgaaggctcttcttaagaaggtttgctctgtgaaataatgtggactttgaggacaatgccaacggtctttgttacaggaaagcagctttttgctagcctcttgtttcctgttagttctgctagctgtttttcagggaaactgctgtgctctgttcttcatcttcttagttctccctcatcccaccttcgggttcatttctaataatatttcccaggtcactgagtaaataaaggaaagagaaagataagtcaaataacaatgtttcttac
>607128349390
gtttgtaccataagtttataataactgagtttggagtcattgagaggacgtctatttcacaagtgaatctcaagcacttgagaatatcttggtttgccttgagctgtatttctctgtcttcagagaaatgagaggagtaagaccacagcagggctgagctctcagtaaagctgagtctactcggctataaaaggaggatgctcaactgtcaccttcctttcccctcccctccagtactcttctgtcccctcctctttttttttcctatttatataaaaacaagttttagttccccggttg
>6082946123893
gtgcccccttctgtagtttaaactcctttggagattaaatgctccttgtttttagtgtcctttctcaagacaaatctcacattagaaggatttgccttgaatgaaacactaaaataagccaccaggaaattcctgtcttgaagaatggtttttcttggagagctgtagaaatacggttttttctttcctttgttatgtttttttttttttttttgcctctttactatcttcttttcactagaaaagtttctaccacagttcagccccttgagaactattctcagcactatcacctatgag
>60920777164
gtgagtacagttagccatttactgacacagaaatgagcttcagcagtgtaagaattagagatggaaaatagttgtgaaactagtgaaaattgcattcaccattagaagactaatagttataagtctattggggatgagaccatatagcatagtgcatttagtgagaagtctaccttgaaaatactagttacgtagcgtgtgacctccatgcgagttttctaactttgctagactagttttcttcatttgcagggcgtggtggcgcacgcctttagtcccagcactcgggaggcagaggca
>610159981820
gtaagatggctactcatcctgtcacaggtaagacagctactcatcctgtcacaggtaagacagctactcatcctgtcacaggtaagacagctactcatcctgtcacaggttagacagctactcatcctgtcacaggtaagacagctactcatcctgtcacaggttagacagctactcatcctgtcacaggtaagacggctactcatttgaatctattagtttatctcagataggcgatacagtgctaataaattagaatgttcattagaagttagaaatagctggatgtagtagtggtac
>61133127903
gtgagaaaacctctgaagggccagtggggacttctgggtcaggagacatgctccgtcacacagggtacacacaagacctggcaaatggccctgagtaggtctatgcgtgcctctggcctgttttctaacccgacaaatggaaagaaacgtacagagccaccctctgtaaagtgcccagagctactgggatatcagaaagcactcccccacccccttgcacagcccgggccctcatccttgcccaagcccagtcagtcatacagaagattgagacctacgtctcaggtgctggtctagact
>61294173092
gtgagtcaggggaataggatggtcccacactgatatgagagacagcaccctacccggtgtgtgtgtgtgtgtgtgtgtgtgtgtgtgtgtgtgtgtgtgtgtgtagctttatgtgtctctgtgtatgcctcttcgtctttctttctttctttctttctttctttctttctttctttctttctttctttctttctttctttctttctttctctctctctctctctctctctctctctctctctctctctctctctctcttccttccttccttccttccttccttcccccctctctttcttt
>613221110181
gtgggtattgcctttttcctgtttttatatgtgatacctgatggtaatggtcatagagcttttcactgcacacagtcaagggccggaaacttctgcttaaagcaagattttggccaacccacatccttcagtcatctcaccagcttctgccctaactgcttacacctgtgacaggttaaaaagcatattgtctacaaaaaatacttttggtatcattggaagtttttgggataattagaaatatttgataagcataataccatactgtcatttctgaaattcattttttagtattaatca
>614134426599
gtattattttttaattacatttatttaattttgggtccatccatatgtgtatgccactgtgtgtgtgtgtgtgtgtgtgtgtgtctgtaaatcagaggacagtttgtgggagttgattctcctttttcaggcttggtgacagatgccttcatcagcccagctagcttgctagtcccatgtatttaatttatatgtgtattgagttttttgttgtatttattttttgtgtctacatacatgccattggagcatatgttgaggtcagagaataactgtgggaattggatctctacttctacc
>615132795857
gtacggtctgcttctcccctcttccagcccagtcctgccgggatccagggaggggcggagaagcacttcattggcctctcctcagcacagaagggtgggggaggaacgtgcccgccatccagaacctctctcacagccctggctggacagctgggtttagacagagagccctgaccactcccaagggttcccagaacagagaaccgctgcccctccaaattggctgcctgtagagtccccgaaggccaacatggggaagaaaatggccgatcctaggccagggccagaagctgaatacct
>6161895112212
gtatgtcatcatggtactaagctaaggagctgcagtatgtgagccacagaccaggtttcctggcaggatagtattggtggctttatcatcaaggagtgtgttgatccatggctaggagacagaggagaatgtatgtaaacatagctatgcattaatacacaggttatatacacaggtaagagtcttgccatgttatatctagattactgaagagcatagagcctaaagctctcgaagggtgttatatataaggaggaggacatgagtgtaattcccagctcttgactctggctactttct
>6172568142955
gtaaatattttcatattacttttaatgaaggagatgttaaaataatatttcaaattttagattgttgttatattcagataaattacctttatctgaaagtgtttgtttgtatatacatatatcaagattggtataaattttatttgtataaatgctatgtaggactgttcaaacattgttgcattttcctgctgtcaaggtatatgtcttgaagtgtccttttagaaaggatgactggagggtctggagagactgcttaccagtacagtgtcatgcagaggacccaaattcagtttccat
>618292678997
gtaaaggcaaaaatcttcctcctggctgggctgctggggcttgggggtgggtttaggccacggatggatgcctaccagggcttttcagcatttagacagaaaaggctgaaaggcagcctcattgtaagccaagggctgtggagatggctctgtggtcaaaagcaggaactgttgtcatggattctctaccagtacctatgctgggcagctcaacctcttgcaattccagctctaaggaacgtgatgccctctcctttctttcataggaactacacaaacatggtacacttatagcctggc
>6191272101053
gtgagtatcgagggaatggtttggggcagcatcccacctttctcgtccattctgaattcaaagaaagacttagcgtggtgggaagatagaatcagggaggggcacagaggatagcgttaagtgggaaattaagaaacaagagtttatatgtatgtaaaatagttgcatatgaaaattccacacatgaactcaagatttatctcacaggtaaaatcagcttggtctccgtttgaacaggtgggaattgccaccacttaaacatagtaaaatcacagctctatcactttctttacctggtgt
>620248127373
gtaagatagtcatcacctgctctgtcatgtgttgatgtaaaacattaacccctgcctttctttctgtacagtgcttagctgataggaactgctgaacattgcatactacttcactaacagccatgtacctcttaaaattgcattaaattaaaagtagaatgatctgtttcatgcaaaatttaggttgctcttaatatgttcttaacaatttaaaattataaccaatcaatgttagagaatctggaatcacttgtgtttttaagcatgagtctctcttgacaaggaaggatcattttgggt
>6211378154181
gtgagttggagcacttaatgaagagacaaaggctttacaatccttttactttagtcttctggtttattcctttcaacatattacattcttgggctgggcaggtcacttaatgaaaggtagaggcaattaactggtgaattggagttctaggaaggttttcctttgtattttcagtagctcatgtatttcagttgataatccatcatgtacaagataatctcatttgattcttttccaagttccttaaagtgtaaattaggttgcttatgtgtactaataagtaacttttgattactataa
>6222625129527
gtgagtacctgacccacctggcactctggcagacctccagtttctcctggtccttccccatccctttcactgatatcccagaccttactccactcatgacccccacttccctttacctttatgtccgctttgcccacatcttggtagccaccttctggctggctgggaggagggggtggagcgggaggggaagttatggggcctccagttgttctgagtttcttggcaggtgcctgtccccagaggtcaccttggctgcagaggtggggcaaatgaagtcacttctagttctgagcttct
>623293316452
gtatggccctgctgcaaaatggaggtgggagtggaggaagagggaccgtttccttagcatccctgtaaacctcggggtccattctggagtggaatgcctagacctagcgagagggtgcgaagttgtcatggaaagccctggagggtggccctggccactggtaaggaggttaggaaaggaaaggaaaggaaaggaaaggaaaggaaaggaaaggaaaggaaaggagaaagggaaatcaagtacagattctgccttctagcttacagaccaacctcatccagggaactgacagagaaaaat
>62495023039
gtaagctcggctttttaaccatcttttcccccctccctccgagtcatcgagtcgtggactagcagtgtgatttctctgtagcctggctctgccacacttccccccccagagcacttagggtaacttgggactgtttagagagattttttttttcctttttgggtcacatggctaagtagccattagccatagcttgattttacagactggtgagggcttggaatacctttattttgaccaggacaaagaatttctggactagtttgaagctagatcctggtatgccaaaagagaagctat
>625253935760
gtaagagtgaggtgatgttgacggttttggtcgggcccttaattgggaagcatcagtgagtctctcttaagcacttagggattaactgcatgtaagatgtacctgtcaagacacagcagggtctttctttctttcttcccttttggaagattcaagatttttcccaaactgaaattatttcttggtatggttttgaagatcagacccagggaaactgagattacttttaggtagtcattaaatgaaatagtttaaagctgagcatggccttgaggccaggtggtatacataatgctttcc
>6264567054
gtgcgtctctccctgggcttccctcccttcccaaggcagcctgggaaacctgatgacctgcccccagctttaaatgtgaggagcagtgctagtagattgtttccttgtggtagagcagagacgggacatgggtttatagctaactgggactggcttggctttgttcaccctaggtagcaacaaatagattagggactgcctgaggccaaaggtgtgatctaaccaggaaggaagacccttcctgttatcccgactcagcctctagtgtctgttgtctatgaagaagcattctcaacctga
>6272788129716
gtaagtgacagtgtttagactcaatatctcaactggtattggtggtcttgttctttttagtcttcaaaaaccttgctttgtgagttgagcaggtagacacctggaagttggtgtggctttctggcattatatgttcagtatatataaagattcccgttgcagcctttaaatttttacttactatgctgtgtgtacatggtgtgcaagctttattatatgcaaataactgagtgtgggcatacatgaactaaggtgtggtccatttgtgtgggttctgtggattcagctcaaatcatggat
>628132846091
gtgagtcccggggtgggccctacgcagccttcgggtacagcatactgctttatatccaatgcctcttagtgtcacagaaaacaagggttgctctcgtccaagtaacttttaagtgtccaagtggagtccccttcttggagtaagatgcaggtgtcatctgaaagactgagtccaagtccagcagccttgagggtgggggtgggggcaaatggaggctggggaggggaatgggtgggctgggagaagagcaaagtaggaagagggccatcccagctcattgctttcaggactgaggacacc
>6292805148304
gtatgaggcagttaaaaaaatttgttcttttgtgtgtcttgcccatctctgtactaactagcaagagttgtctaagttgcagaaagttaacggttttgaaattcagtatttttgctgtgtatatatgaacatatgtatttattcataggtattcataaaatcttgactcaaacaatcagcaatgctgtgtgttctacgtttctgtgtgctggcctggaaataatcttgtggggggaggaaatgggacagaaatattatgacatttacgatgcaatgagttctatatgtctacatttgggt
>630243032720
gtaaggagctttcccactgagcaagggttgcagagggtgctgttgcttcaccatcggcttggttgaaggtgtttggcccttgggagatatccttggggcccttttcataggcgcatgaggtgagggactatggacactggaccattctaacgacaaaaattcttgttataaaatatgctgaaggttttgcttagctgatagtaattacaagaatttgtgcctgccagtgaaacacccctgaagctggcagctcaaagcattcggtggctgtttatgaggctcagtttagcaatggaacta
>63169783063
gtaagtctttctctgtgtgtgggtgtgtatgtgtgcttgatatgcaacatttccaatgcagaagaatgtttagcggattctacaagtggcttttatttgacaaaatacttgggagaataaaaaaaaacaaacaaacaagcagtgcatttcgcccataacactgtttattcgttggaatcctactattttattttgcaattagacattatttcccaagttggctggaatgacctcaggctgtgaaattctttttcttttctgctaggacaattaggtttgatttagagaaatgggtttctt
>632140124502
gtgacgagcatcccctgccctgtcccagagggttaggttagggacgcggtgatgtggcatgctcccctttacagcaccagtctcccagtagtgtttaagcccttacaacccattctttcccctgctgttcagtcagctgctgtgtgctagggatggctccagtactgggtctcagtgaagaactatttattagtccagcccctgccctcgggagcctgcccttgccttcagatttttcacatgcccctcccgggtctccttactgcccaccagtcatggagatttacacactgctgaggc
>633413138107
gtaaacctttaacagagaggtctgtcttagttttgtttcctgttgatctgatagtgttttacaacgaaacaacgtaagaaagaaagggcccgtttggctccatcttccgggctatgcacgtcaaggtggctggaacttgaagcagccggtcacattgcctttatagtcaaaagtagaaagcaaaacaaatcaatgcatacataccatatatgctctgtttgcccctcttcatttagacagtccagggtccctcacgagggaaataagccttgccaaaattaagacgggtcttcctacatc
>63410492053
tcaacagcccagccctcccctcaggatccctcactccagccttcttcaccgcacaggtaagcactattcccgggatcctagctggatgcagggagaaccacccctgttctccttgggagagatcccttggccagtgtcgcaacatcactgtatatgctgagagagagaggcacacatgcggaaaggcttggtatcctggtaacagagggatattaccagagtaaccatgtggggagacctctagggtcatggcatttgaggggggggcatttaggccttaggaagtttttaaggcatatt
>635205652587
gtaagtgcctactatgcttgtaccaagggcaacacttaaaggcccagacaggaaatatttgaggctttgtggccctctggttcctacgctgcatctccgttctcagttatagctgaaagcagctatagatacagcacataagcaaaatcaggatctccttgtcatcaaagcacttagagcacttgtggggcgaggttgggctgaagactacagtttgtaccaaaaagaagggaatggtggaacatggggactttggggccagatgaacttggatatcaacgcacaaagggaagtgggcaa
>6361423148985
gtctgaagtaccttctcctctacatcccaggggaagggtggctcccacactaacccagagagccctaggaccacatctgagcagaattaaagatcactttacgtaatctctgtctctaggtccagagcaaaaccaccttgtccacactttactctccaaactagtctttagtcatcgggggttcccactcatatcttgatctctgcccctccgaagcccaagctcagcaatatctttcctccattttactttgtagtcagtggtgactgctgcccatcgtattcatgaggccccatctct
>6372851110064
gtgagttcatgcctacggtcagccatggaggaagagaacgggactaagctcaggaagagaaggaaaggctgtgttggttgcagtggcttcccagttctttcccagtagacgggaaggagaatgagggtgctgggctctttgggaggtggaaaatgacctaactgtatgaaaagtctgttggaggtaggtttttactatatatccttcactgatactgaagtcactatgtagcccaggttggccccaaatttgtagccatccttttgccctagacttctgagttatagggttacacaatgt
>63866993072
gtaagtagttaagaattttagatatagggctggtgagatggctcagtgagtaagagcacctgactgctcttccaaaggtccgaagttcaaatcccagcaaccacatggtggttcacaaccacccgtaatgagatctgacgccttcttctggtgtgtctgaagacagctacagtgtacttacatataataaataaatttttaaaaaaatctttaaaaaaaatagaattttagctattatttctttttaggtgtatattacataaaataatgagttttgctatattgtttttcaaatgaata
>639283991246
gtaacttgacagtggctgtgcactacagtacagtgcccaggaacctaagaggccacttacagggtctccagaggcaccctgcagaaagggtccctgtctcctccttccaccttccttgtctctcttcctttcttctctgccagggttttttccttttatcttttaccactgataagttataactgggataatactgaaacctccatgaggatccttcaaactaatcaactactcagagggttcctgggcttcagaaaggccaagccactcagtaccagccacccagacagaaccctagag
>640380221
gtgaggaggatggccatcagtacatttttttgtactgagtgagtggtaatgtgacatttacagtcctgagatttgctgcctgggtcatattttataaaaaggtcatcacagccacacgtgtcagttctgagctgtactcatcaatggaggatatgtcagggtctattctaaggcctgggttcactctcttggctttatttttatggtactcagaagttgtaccagcactgccattgtctaaacatgggaaaagaaggagggaggaggaagatagtcatgccctctagggcaggagaatac
>641177372950
gtaacttctttgtgtcccctgtcagccactgtccatagaacctgtgtgtgtgtgtgtgtgtgtgtgtgtgtgtgtgtgtgtgtgtgtgcgcgtgagcgcgtgctgctatctggggaggttcagccaagagaagcagggcttgctgataaccagagttgaatgctcctgctctcccatctttaccatttgatgtcagtcccaacacacaaagaatttagactgaatctccattgttctactgaccagggctacgatgttgctttttgcttaccctctgcacttagatccctgcctttctct
>6422120107162
gtatgtttttagattatattacaataaaattgattgtagacactgaagtttagtcttatttctgtgacatttctacagctggtttcagatttcaattttagtttgtgggctgagggggtagtgctcagtggtagactgcttgcctggcatgcacaaggccttgagtttagtcactagtccctccaagaacctaaccagttttagttgaagatacagctaccgtgttgggaagagacattgtgtgtgaaaaggaaaacctaactccttagtttcttttccttagctctgccacctaccctc
>6431948110888
gtaataggggaagggggagaaaccacatgatgagactgagatgagactaaaatgaacgcttgtcttccatttcacagaaagaaggaagctttgagagaagggacgtggggactttcttcatttagtctggccgctttccatctacagaatgccatcccaaagattcattctgatcgtctgctgtctcatctgtcgctaggtgggtctgtggtggctgtgtctagaatggaagattctagaggatgagagtatgaattattcatagataatgcagttgtatttgtggggcaaaaggagaaa
>644142210577
gtaaggtacccagtgttttggcttctctgtaaacctacagacatgtgaacttaccctggctgctctctgtgttgaacagagccatctactgacaagaccaccgcatttgttctcttaggcatttgctgcagaaactgggcttttggcctttagcccaaactatctcaaattcaatgtcagtttttcatttctccctgtatccctttaattatattgttgagagactgctatttgcctcgtacacatgaaatactttgataccgctgtgggatgcttagcctcggcgccacagcatattta
>64532210986
gtaaggaccgcggaggggccaggacccccgagccctctcgccacccgtgcattgctgtgtgtgctgtgtgcgcttgggcgggtagggtgagaaaactctaagctggcaggacccacctgtgtggggacatagttgggggtgcctagggcctggatctccattgcctcgctgctctccagttcttgggtccccctctgttcgactctgctgtccttccccggccttggcttctgagaactacaggaagcagtgagggattatttgtggggtcacaagggctgtccttttgcacagtctatt
>64680998774
gtatttattcgttgggaaatgctaagttatgtttggtttcatcactaagagggatttgctggaattgctaccgaaaacagtcatggcataagcccaagccaaagccctagcaaaatgaggcttttataacttgcatcctttgcttcaaacactggcatgtattttaatacacatcatttaactgtatgttattggtgcacgattaattgtaagacatgtacaatttcaaaggcaatttctgactcattctcacttatttccccagctattaaatttctcggtcctttttttaaaaaaaaa
>647101144903
gtgagtgggagggagagggagcccatcccaccccggggtgcagaggacagcccctcccgccgtgccactccactccgctgtctcctggcggtacactgtagggacctttctcatatgctgccgtctggtcccctctgccctctcggaattttccagggacgttccggataagcctagtttgagcccaactgagacgggaaagcagaagaaaagctgggacagtggcaaggcttagttagaggtgcagcaggaaagaggccaagggaggacacccagggtccagaagccctcttccaggca
>648264316621
gtaaatattttccatttgtctatgcaacattttcttttatcttacttttttttcaagatatgagtctcactgtgcagctttggctagcctagaactcactgtgggccaggctggtctcaaacccatcaagacccagctgcctctgcctcctgagggttaggattcaaggcacgaactaccatacctagaaatgcagcttcttcattttaattttatttttaatttaatttaattttaactataactacaacagtgctatgttgcaataagactatgttataaatgtttgaaaaataagaa
>64925529867
gtgagtttcttcattccacatgcactgtatgcacctgctccgtgcatcaccctgctacttgaggggaggcacaggaaggccatttatctcctaaggcatcctgtatgcccttccatcgttttttttttttttttttttttttttaagaaaattgcctgaaatgagaattgtttcttttccaaaattaatgttcttgtgagtttagtagtcaaaactatatagcatttaaagctgggttcagaaacagcatatcgtacaccttgtagttggtgggtaaagggaatgctctggacttcacat
>65017574974
gtgagtgtgttggggatacacccagacagaaaatgggggcagggctacctccagactcacggaggcctgattttgctgccattcttcctgctcacctttcaccattgtccaagccagtgacaatacctatagctgcttcccaggactccagcactcttgacctccttggccccaggtcctgattcagagccacttgctcacaccatgggggtgtagcccttctctcctttaacccaatgcacaatcaagaggcatctgagcccttaggacgccctttgtgagcactgtcaaggtccctgc
>65121218511
gtaggtttcattattcttatctgaatattatttataagtagtagatattctttttttgaactttgacctaaagtagttgctgtcctttaaaaggtgtttaataatagaaaaaaaaatgttccaagaataacagtcagtttgtggtacgactcagtggtcaaacatgcctgttagcacagtgcttagggactgaggcaggggaattgagaatgtgagatcttcttggtttgggttatttagtaagcctgtattttaaaaaagcaaggagacagagagtaggggagtacaaggtgctgtttt
>6521315134971
gtaactgagcgggagctgccggcagtcagctttgggggcttgttgcctaattacactctgatggcttagttgtctttattttactacagttctctctagttagttcccttatgcatattgtcctattttttatcctcaaaagatgcacttgtatatttaaaaatataagtaagggactggagagatggctcagcggttaagagctctgcctgctcaattcccagccaccacatggtggctcacaaccatctgtaaggggaatctgatgcccccttctggcatgtggatgtatatgcagca
>65323377536
gtaagtttaacgtagaacttgtacgttttatgatctaaaataatttcatgtacagcttggatattaacatttaaaagattagaagacatgttggggagaaaacttgatttgcagtcactgtcagtgaagaagcagtggggcttttggattgctaggcgggaagttgagaagttggaaagtgctagtctgagggcaagctagaagcaggtaggtaccagttatgatgttctattgggatttcttaagttgctgtggctaaaaagtaggcagtgcagctgtggtaggatgacaagctcatgg
>654131418042
gtaagtcagcatgcaaactagtcatactaaactaaaattcacggatgcatttcttttcaatttatagaatctctgctttgcattactaggttttaggtcttttggctttagcccaatttttctttttgaaatgggaatattactctgtactattatatacaagtatgtgacttgggtttattttttttctgtgtgtgtgttcatagaggacatagtgtcttccatctctctccaccttacttcttgagataatatctttcactaaatgtgaagtttattgattcagcaagcacagattaa
>655229317473
gtgagtacctgtggggaagtggggtggcacctctctagatcctgagtagcctggagccatttcccttcatctacgccccccccccccaaccaggtttccttccttaatgtgacctctcatccttaagggggagagcactaggactagacaaggagtcagagtcctagagactgtgaccttggcaagtatcttagagccttagtttctcgtcattcagagaagataatgaagcctgtggcctctttcttgacaggagtgagataatgtaccagaaaataatcttgaaaagtaaatatatcc
>6561453893
gtactgtgaactttcctccctttccttgcttgggtttgcacgtgtttctgaaaacagcaggcagggaaacatgctgttagtaataatttaaaaaaatctataatgctgacaaatttatggcaaagttagcctatgaaaaaaggcttaattgcttatgaaaaaaattgtttaattgttaaagaaatggaattcctacactattcaggtttcaggaccattgtacctgactgtgtctgtcactgttgaggttgtcactctgtcagtctcagagagcactgaccagccactgcagcacttcct
>6572473140330
gtaagtacaaggcccaaagagatgtcctgtagcagccttcctgtacatgggcagtgtgttcttgtaaaaacagagatgttgtgtctaacatatctccatagagtctcagtgtctttctctctctctctctctctctccatatctctctctgtgtgtgtgtgtgtgtgtgtgtgtgtgtgtgtgtgtgtgtgtgtatgaatgatttatacaccagtcagttaaatgtttaatgtatcctgctaaggaaaaccccaatacagatctgaacattttttgatatagcttctgtgggaaacaact
>658205486735
gtaagatgcaagaacaggtccatgtgcctcttctgcaggtccactgtgtttgaccttggcctcggggtttcacatggactctgaagtggtctgaaaatcaaaacagacattcttaatattcaactgagatgcacaaagtgattgcattacaaagctcctgtggaaaggaagagagtagagcaatttgaagccatgccaaagatccctctactttgttcaccaaggcccagagcagttccttacagtccagcttggatggaaagacaacctggtgttggtcagggagatttaatcacataa
>659128680282
gtaagacttcagtattgctgttgatttgaaagtataacttcatggtgaggagtagcctctaaaataagtccagaattcctttctttatctagaatccgggcttattcagagaaaataatccagtcttgagactgtccagtttgacttttacacttaagctctaggcgtgtaaagctcactgcccaaaagcgaatttcaccaataacttctttagaaattatttgatgtgcttgtcatgtttgtatttaaaagtaatttcattttaaatataaaacttgccatcgatgaaaccctaagttt
>660308108461
gtaaccgcaagcagcgccgtcctggagtgcagcctggcagtccttcctgccagatcactttgtatttgtgttgtgtatttgtttttgcatgtattgatggtgtatgtgggaggggtgcactttgtcagggcatgtgtgggtcagcaacctgtggaagttggctttctctaccatgtgagttctaagaatgggactcaggttgtcagacttaaaagatacccttacttgccagccctgtcttttctgctttaaagatcccttagtgcctggttttggggtgttactagtagattcgctatt
>66168994697
gtgagtagtgggtggcgttgggaggggcatcctatccactcccttccccaccattcctggccacacacactctctctatttgggttgttggttttaattttacaagtatttattttataagtaatttttattatatttaaaacaccaaagatatttgtgtatgtgaaataccaagcctgcccatctgtccatcagtcctgactccatcctcccttgctgaggtcatgaccatgctccgaacagtctctgtagcctagcactgccccctgtaacagtccctgagcagggactgttatcaaa
>6621608138625
gtactcatttctctgtggcccttgaaaactagagctttcaggtatactttaggtcttccaatgttagtgcctgggccttctaaaatatttccagttaatgagtggcttctctgacagatggggtaccataaaaattttaaaatggaaggccttatggagggacagtgtggacatacaaagaggttggtgcagtgccttctctctctcagattttaatatgttacaaatctctcataagcatcttttacaggtaagcctttcacctaagtataatggaaattcataaaaacaagaacaaaa
>6633013134726
gtaggtccagcaggtggctcccccccccccaaggtctacttctgccttcttttccctgacttgcctcttcatttgtctacagcctcctgcatgcagaggcctctagcatggcagaactagagtgtagacccctggcctctcagctgcttggattctgggatgcgtgaagccccgtgtcaccaaagtgtctcttactggtccgacctcacccttctcctatctgggacctttccttgccctggagagagccctcaggggctgcagagagaggccagcagggctgcatgtttgagtgtggcc
>664117879756
gtgagctgcagatgactggttaccacgtgtagataggcttcctcctgaagcctacttgcattgggtttgttgtcaagcatgttcttgacaggcatcacatggtatggatgttttgaatcccagaactggggaagcttaggcaggctaacctcttagccactgagccatctctccagccccatagtttgattttattctgcagatatttctatgtgtactctttgtaaacgtgaacgtacttttatattacatggatgcttgcatactcactgtttttgtttttgcacttaattggtttat
>665884150541
gtgcctctctattgccctaatcgaagccctaacccatagagactcctttgatccctagtgtgaggcaggtacttactaagttctgacttccagttctataaagatcactctctgccctcatcatgcatggggaacctgagataattcaacaaggcacatcattgctaatgaagtaaaatttagccttttgttgtttgatatgttggagtcaggctgtttggccagtttttaaagaggtcagctatgatttaaaaatatttgatattaaagttaaatgcaacatgctttagagcagtggtt
>666190212176
gtatgtgtttttcttcctcggctacgtttctgcccataaaaacatagttaacgccctctgcttggacatcagaaatcattctcagctcatttctttaggcttggtaacaagggactgcatcatagtttattctggactcctgctgatgacatagtaatacttaaggatggagactggggtcatatttctttggttcagatttaggttttgctcagctgtatgagaacctcaggcatatttaagctttgtctcagatttctcatccagaatggcacagaagtaaattgctgtatccatggg
>66742129891
gtaaggggattctatataaatctgttttctttctcctctctctcctttattcagcctttccctatgaagttttttaccttttatttttatttctttattatatctattttttacttatctatcatctatctatcatttattgttttatttattatctgtttatcatatatgtgtgtgtatatctatgaaccaatttatgtatgaatctatatatatgtctatgcatgtagaaatctataatgcatgtatacgtgtctacctacctacctatctatttctacatatatgtgcctatttatg
>668114146875
gtaagttggagccaccccactccgatctgccatgtgtggcttctgctcctgccctctccggcacacccaatgtgtgcaggagagaacacacaaacgcacagatgtacacatcagcgatgaggggtccccagatgcagagacttggggagatcagctcatctgggggtgactaggaacaaacgggctagggaagcatccgtggaggtggctctcgagtgccagcatctgtctgccatgagcaactgaagcagggtccctgggaaccctgggagttggtggggagtaagcatccaaggatgt
>669187632583
gtgcgccccgcctccttgtgtccgccctctttttcccgcggcgcagatagggactgggaggtcgctgagaggttctctgaagccactacggagctcctgccctttttttccgctttgcaccctgtgcaatccacgccctgggaaaccatggtgtgggaactccatttttaaaaccttccccagtactgccctcttagttcgccacaagaataaaatagaagaacccatgctcctcttttgtggagtgtttgttaaaagcggtctgtaatctgcaccgtttgaacttttatgatttttctc
>6702369127059
gtatgtgcaagaacctgaaatttccataaggttacgatataatacaactttaacatgtatcaggatgcatttggaaatattctctgcaattagtggctcatctagaaatgtgtgtgtagccaaaaacaaccaaaggaaaatattaacgttatctcctttgtgaatcatataaaaatctatacattttatctgtgttgggttttgatatacacatttttaaaaaatatagagatttttatataattaatgtagtatattttctcagcacattacaccagagactatgtgaataacatttgt
>67181465104
gtgagtaaggaagactggcatgggttagcagcctggctgtgtgatgtggaccacatgcttggtctctctgggcctctgctttggttgggatgtgggtgcaactcagagcaaggattgcatattgggataggtccagcagagttcccacatgctgctccatttgtcttagagaagtctttattgctgggacagcagctaccctggggcccaagggaagtcagagggaagaaatttctggaagaagagacaaagtatgtgaagttagctactcaaaagaagccaagttgtagatacattgtt
>6726616508
gtgcgactcgctcggcttctcccctccacagaaggccaactaagcgatccccgctctctctgtgctgtgccgtgtacaaatccacgggagcaggaggctgtgcttaagttaaactcagactttcgtgccttttgtgagcctatcacatgtcaaaagccttgctcagggtctaagctgcctcctctggcctcactggaggttatgcagatccacttacagcgtagcaggcagagacactgcttattaacagagcatcgttttgccttcgttaaaggacacacagtaagagtcaagcttcaa
>673275073850
gtgaaaacagatggaggctgggctctggtggtattggggttgccagcctttgattaggcacaggaactgcttaattaaaaggcgaagttgtacttttttttttaacctataaaactgttttccacatcttgtatccacctctctctcgatgatagaaactttctttgctttgcaagcatttattccatcacgaattcctataggaaggatcctggcacacccatgcattccttacacaaatgcttccaagggtctctcatgtgatctcctcttattagagttatggagttgcagcggagg
>674191444908
gtaagagtacacgtttggtggatgaaagtgcagcagttggtacacaggttgaatttgaccacagtaacgatctccttaatgttttgccccacttaagcagtttctacagtgttaaagcaaggagaaaatttgctataaatggcagcagatactaaaagttgtatttccttcctattagcttgtgtgctgaattattttcttgctattccttttactttagtattgaaagggccatagcataaaaaaatatgcaaaaacacccaaaaatctcacccaagtttgttcactgggctttgaaaa
>675244728334
gtgagtaggggtttgggccaagaaggtggcacggggtatggcaaaagcattcagttcaggaggcatgagtgaaagaacacccgggactggacagaattggaagaatcaggctaagactgcaaagcccaagagataagggccaaagggaaagacttataggcttataggccaggaccaaaaaaaaaaaaaaaaaaaaaaaagaagcccaaggggtgccaagttacaagcatagaaagaaaaggggaactgggaaagaggagggcagggtgctggacagaggctcagctgctgtgtctgacc
>6762623143591
gtgagtatgaagaagagcctgagaagctggtggcatttctgccctctccaccagctaaaccagaggctaaccaagtgagagttcacactcagtgaggctggacagtgctctccagcttctgtgaaactggatatgcagggcaacatgcctgtacaaggaaacaccatggggagttggattctgtagcttaggaagaaagggtaaattttctagtgtcagataaaattcctaacgatcatttttatagctgagtatggtactacatacctggaatcctggtactcagggagacagcggaag
>6771654140920
gtgggtgctggtgtgaagccaacaagttctgtgttcagaggagaggagccctctcctctctacctaaggactgatggcaagtgtgtcctcaggtcacaaagagaaccggatcgagtcagctttagtgactcagttctgtttggtataaggtgtcccccctcccccctacttatgtgtttcagacttccagtggatgctgaggttagggatagtggccaccttcgggtgggctatgtgctttcctatatacacggttatgagaatgttgaatttatagattgggcacagtaaaagatgaac
>67892170060
gtaagaaaagggtgcccgcgtgagtcccctaggaactgcttctgcctcaggccttcttggagtagaagtcgggtgtcagatgctagcttcgtctcttctttctttataagcttactcaagtttcatgaaactataaaatagattgagtacagtgtaattgtaagggtttctgccgtccttgggactcctatgctagcatcagaagggctgcattcgaagcaagtggagagagaagcagtgctcagatacatgatttacttgtaaagtagccagaatgtataagccccttagttagccttc
>6792697142571
gtaagagttgtgtgctgctgtgcgcagggtcagtgatgggaccgctcctgtttctaagaccggagcaggcgttgtctagacacagtgatgcggatttagttcttatttttatttgatttttagtgataggatttaatgaaatttagttctgcaccattgtcttcatgaactaaaacttacaactctctttggccgttcttagttacaggtacccttctacttttgccttgcgtggttttattcacattaattttaaagccttgttcctctacagtagaaaaaaagctttctttctttttt
>680171731558
gtacgttgcgctccctccgctctgggcctaattctgttccgttttaaagttataggggagccagaacttacaggaagggggtttagtctctgggtggagatgagttccagggagcccgagggggtcggggggctgagctgcccctccccctacctcctcaccctgagtgcaccttctgcctcaaagtatgagcagcagcctcactccctgtcatatgccccgtggggacttgaaaaaaccttgtggtcacctaagaggcatgttcttgtctgcttggaagaacaagttgtcatttctcgt
>681291991007
gtgagtgagagctgcgcttggctgaggcggggctgggtgcaaggtgggtgggagagatgggtggttttggcatcttcccttcatagactgcttcagacaggaggctggatgtgcagcccaggctgtgatcagagctgtgtgtgaccagacactgtcctggggcaagtgtagttcttagcttgtggcagtaacacaggctgagaagcaggggcagcagttggatgatgtgtagagatcatggaccctgttctagggcagctggaagccacggtgggtgcacagagtgaggggagctgccag
>682288486413
gtgagaagttttgcctgcctactttccttccctcccctctctttctttttaaaagtagcatttgacagaatgttgatacaggttgtagaatgtcatctcttatgtcttaccactgaccatatcaggttggcagcacacacacagcacatctggcttgaactcttgcttctttaggcgtaggaacctcagtgcctctgtcagtgttggagctgattttatcacttttcttacatcccctttaaggttcttggcatttttatttctagcacacctttaattccagtactggggagtcagagg
>6837327124
gtgagtaaataaatggaagactggggtgctaatagctcagttgataactagttcatattccttctgagggaagggttaacatgcacaaagaagagcattttgaacacaaagagccgattgattgcatttcattctcccatagacatggtaaatgaactagctcatctgctctgtggacagcatgtcctgtggatgaggaaagctcccaatatttctgtttttattgtttcatcatggaagttacccactccttctcattgccattttcaacttcaggaacattgctcttcacggagagat
>684304099446
gtgtgttgaagaactaggatggtggattccttgggctgggctgggctgggctgggctgggctgggctgggctgggcttggaggtgggaatgggaaggctgtggtgccctaatccctttatttaaaggatgggcgtttgtcgaccactctacagtttttttattttttagggcctgccttccttcctgccgggcgtcgggggatccccttgcactaatcccctgtttctttctccctttattggtggggaactggccgagctgctaacgtctatacagtaacccaactgcggtgaaggggg
>68517441181
gtaggtgagagtaaattactattgtttttattattgattattattattacttattccattcatttacatctcaaataatataccactttccagttaccccatcaaccaacccccatcccatgatatcccatttcctggctacccctctgacactccccatcccacatctgccctccccttcccttttgcctgttggagagtgctcccccacccacccacactctcccatcccaccgttccgacatccccctactgtggggcatcaaaccttcctgggactaagggcctcctctcttgttg
>6862207111406
gtcagtttaagattacaaccaccattgcttttggtgtaactgtctgtcctggtacacaaactagagagaacctgctctccagtgtctttgcctagggatttcatctagggagagcagctgagtccctattaagctgaagcaatttgtcccttttgtcattagacctggtaactgcagttgctgtcaggagggaacagactgcctagaactgaagagtggagcactctcccacccagcccaggcatcactgagccaaggaggctgtagctctaaccagaaaaacatgtagtttagggtttt
>687702119268
gtcagtcccctgaaggcaaaagagtctggtgcctcctcaccagagcatgtgccattataacttccctctggtaaaggaaaaaaaaaaaatggcatcaacgtcttggaatatcttagaagggttccaatctccttgtttgttgcttggttggtttgtctgtctgttagagcatgatgataactttacttgttgggttctgttctcctgtgtcctcctctatccttgctgccagattcctgtgttctggttggaggcagtcctagacaggaccaggaggttaactgtaaacgccagaggcag
>68881710071
gtaagtgtcctcctggcccgttagagtcagcgtccatctcggttcttacttttgctcatctgctgtattccttttttctctctcaagtctaaattatcacttgcattgtaccaaggatggtgctggctcaccttggttcagaattgccggattcctccctacctgtatttcttagaatatgaaccactccaaaagatgtgggcgtatctttaccttcacattgcaaagactttgtttcagggaacttgaatttaattgtgaatgatctctggtcccttactcctttactggctttgccat
>689242690623
gtaggacccacagccactcttctagaacattctatactccagagttccttctgctgctgctggtgtgcctgtctggcatcaacagcttctgaacccttgctacccaggtcactggcatccactgctgctcttgccatccgtccccacaacatacgcctgtctgaaggcatactgtgtcagcctaacgggctcagctgacttgtcacattgctctcagtgagtggccagagagagagtcagagcagcctgaggtcaggagacacctcaccaggaaggggcttctacccagtgtcctcagtg
>690298944929
gtgagctgcgggaagcgttgcttattatagacttgtccggatgtaaactactacccggccttgcatttacctgctcagacctaagagacgcgcacttaccttatccctcgggaggagtaggccatgaggaagaggagcttggacaatggacaaagagaactggcgaggggtagcactgtgtatttgtacatgatatgatttgtattattccgtttctgatgtgttctgtagtgcgtgttggttggacttcaggcagtgagttaagtcatgtgataaggtgactaatagcattagagagta
>69134456910
gtgagtatgagaacccactctccctgcctgcatgttccagctcacccatgcctgtctactcagagtaacacagggtaacccacttcctttgctaatttctccccatccagaggtggagccgcagtagatgctaaggtaagtcctggtttgggaagattccataaatcagccagcatctttccatacactcacagacgcatctgcccaaccttccacacatctacctgtccatcatctatccatgaatctacctcatcaatacatcctacctactaaatatacccatttatagatgcatct
>692194679156
gtaagtcttccctttaaacaaacactaggtcaacatcagagggggacttttcatgtatttctgcccccttgatgaaagacaggtgtaacttacccaaaccaacatgacttagaatcaagagttaactaagcaagaacaactgtgagaactcctataccaactgatttcccctggttatggatgtcctagtttaacatttacccttacccagagattaaagtttcctactgttgagaaaaaaaaatgagtcccatcaccagtgccaaaaagaacctaacctcaatttaggctggaattaat
>6932053148843
gtgagcatcatccccaggcccggacccacagagccccaagaggggtctcggctcccaagaacacaaaagacccaaaattactcctcaggactctgtcatcctccctgcctgtggggaagtcctggaaaaaggataagggaaagtggcttaaatattgtttgtcgggcttcgaggcagagtcgaagatggtaggcagcaattctcctaagatgcccccgtctgatgggagtcatggccattttctcccagaggctcacgggagggagttgcagtccagacttgttggggatgacaggcaca
>694159500
gtaagcaagacttgtggccatttcaccaaggggtgaagcttaagtgtccactggagtctgaccttttacacatttcatgattaactggaaatcactgtgattgctgtgcccttatgagtgagatggcaaggggctgcaggaaagaagttcaacgatcgttttacttagagggaccagtagttgcaaggaagtaaacactaatatatatttctatcctctgaacaaggctcaggcacagttgccaagtcagagcagggtcacttcccttgcaccagtggctaataagctctctgcttgaac
>695297195401
gtacggtgcttgggataggaacccccctagaacatcagggagggaggctggatgggaggaggacctgtatccgggtgataccatgcttttctgcccagcaagcctttgtgcacatatgccatcccacttagccccactgggcgccgagtgcccagtgacctatgaccttgggcatattctttccctcccagtggcttgctcatggatgcctagccctgttttttaaaaaaaaaaaaaaagtcattgagtacaacctaatcgaaaagattttaagccaggcatggtggcatatgcctataa
>696112662603
gtgagttatcatcgtccaggaattcttaacatgtctctttggaagactttgatagctattaagaaagttaaaggatgtggttggacttatgcttatgtcaatctaggtagttccaggatacttactatttagaaacatgttagactttcaactagggattaccactagaagttgacagataacttcgaggaggaatagaagaggccatggagaattgagtctggcatattgggagggagaatcttacagccttgactgactgtcagtcagaatgcttcattatttataccaagctcagca
>69783137549
gtaagctgcggagccgtcgggcgcagaagtgtctgggtgataagtgagcatgaaactaatcgtggtttgctgtaacaaattattactcttgttaacatgcaggtcctattaaacttatttgtaaatgcagaatagacttaccagtcagtcacctcaggtcacctggagagcacttcaggaaccactcgtagagtcagaggacagaaagctcttctcttgtcttcaaaactgaaagaacagactgaagttgtttttattcctgggcgacagcaggaaggtagggaatcatttaaagataga
>698126147361
gtaagaattactttttaatgtctctaattgaggctttttattgcatggctctgacacttattcttctggaaggctacctatttcaaggggttgttacttcctttcttaggaaagtaaagggaccagagaggtggtgctgcatgttagcgtgtgataaggtcagtctccaggactcacacagagagccaagtcctgtcagaggcctctgacctccagacacgtatcaagtgtacacacacacaggatgagagagagagtcagagagagagggagggagggagagacagagacaaagacaga
>69936882532
gtgagtgtgtgtgccgagagctccgagtgcggccgtcgcgacgcccgtcttctgccccgggcgggggagccccggcgtggagtggctctgcgcgacccggccagcgcgtggggaggcagcggggcgtggaacccagcccgcagggagcgcggctcgcgtggaccgcactaccggggccacgcgtgcgcagtggcgggagtggctgggcctgaggtccggggatggcggcgctgctgcggcctcggacctgcccggcggcctggctcctcatgagctcccttcagttctttttctccggaa
>700295024083
gtatgatataattttcagctaattgacactgtcattgctaaactgcaaataactatgatgcctcctctttattttattcttaagatactttgaattattacctttgtaatctttgagtagatttctatttaaaaatataaagtagggtttttgtttttatggttttttactactgagctatagaacttcgtaacgctttgatatcctgtagggttttacttaagggaaacaattagtaggaggacttagatttcttattagccaagttttattactcagaaaaagttgataaaggtccta
>7019879787
gtgggtgtatttctgcttcacattatactcccacacggccatgcatgtcaggcatggagcaggctcataacccacttaattaaggtgatcatatcagatcctttatcaagatgcatagagtgctcagtgcctgtactatgatctcggatctttgggagatgggctagatagagtctgggacagaatacagcagagaaaccgatatgtttattgtccgatcatcagctaagcttctgggagctaggaatggggctccttggatgaacagaagtaaaaatgcctcgtctttatgactttcaa
>7028437244
gtaagtatgaagctatctgtgcataccgcttatacgaactaactatacacaggtaactgggaagttttgaaacctgaattactaatgtatatttttaaataaagctttttgaaaaaagcaggacaaatgtaagctagcagggcattcctgttggcgattcgtatggaatcaatttattgagtaggtaagaaattgaaagcagatcatgaaactgtgtgtgtaagcagtttactttggttctggtagcagttgacaatgcacataggtaaagaggaaaaagatgttgtgtctggctgtaag
>7031168135877
gtgagaggaagtggcgtgaggctgagctgggagcagcacagctccaagtcctcagcccagctgctgttctgcccccttctgatgctttgcctggaagaagtcaggttaaaagtgagccagtccagctgggcggtggcggcacatgcctgttagtctcagaacttggaaggcatatgcaggcagatctgtgagttcgaggccagtctggtctacagagtgagttccaggacagccaggactacacagagaaaccctgtcttgacaaacaaaaccaaacaagtccaagggggataccacctc
>70421941662
gtaaggattctgcccggaggagagacgccttccggcctgtttgtggatgcttatgaaacaaaactgtctcgctttcttcgttaaggatgaacccaatcccttgtgaagctcaagcaacaccagggtgtcctgagttagcattgtggccttattggacagatgcctgtgtatagtataaataatctaatcccgtggttttctgaatgattctttaattatagcaaaggcaagtccttttactgtggacatattcagcatcaaatacaaagttgtaaatagaaagatatacagcatttacat
>7051435147468
gtatgtttatattacaattttcttcatccagttgatttttaaattaatgtacagggttttagagaactggccattgtaggtcttttctgcttttctaaagtgaatttagtgctagtgagagatgccacattgccagcctgagagatggacagcgccagcagctccatgcaggctctcacctcccacacggcccctctccttgccagtgtgctgcagccatgtttggaagggaccacttgtgactgggattgaagacggccagcagaggtgctaattgtgacaactgagtgggaggtttgt
>70645223332
gtgagtaggttggtttgtggacagaaggttctttgttcccattccctgggtgtctgggcctgagccgtggccttgtaagggacatgttgctcttaagccaacacactgggcgttccgctcttaaccttcaggctgcagttcaggtatcatcaggatcacactgtggcagagcccagtcaggtctgccgggcgttcattcagctgtcagctgtatcgcccaccgtttcagcagggccttcccacctgccttctgtggtgtggttctagatttgagttacatggtgaaggcagactctcggt
>707337123988
gtaaaattgtaaaaatctgtatattagactctgctgattatttccatcaacttactttaatcaaaagccttgattatgaacattatctttgaattaggtttttaaaatctgtttgtgattatattatttagtgtgtttccaaaagaattatttaaactttgtttcatgaggttgtttttttttttttttcagtgataacaggggaggatggtgaacatctccatgtcctcacatttaatcaattaaaataacatcatttcccatgacaaaaatactgaggtagtggatcccacaggttac
>708114830554
gtaaattattctttttacttatatatgactattcaatcctcaggcttagagacgtgggatatcttagttggtagtcattgagtgaagccgtggtttgatataacagcatcatttggagagcctcgtacagcaaaacacgcacttatctcacagatctacttcttcaacgtagacttcttcatatctttcctgtgcctggaccagtgttttctctggttcacctccatgcttcagacatggcatgctcatttatagcaatttgttctctttcattgaagcctacattttactggtattcca
>709284410924
gtaagagattctccctcttatcatgatttggtgtaaaacataaagtaatatattacagatcttatttgataatattataactgattgaaattcaattcctaattattgtttataaagatatgtgcctattgcacacataaagttctatgacttctttttaatgagatataatgcttctcttaatacttggctgtatatttaccaaaaaggattttttaaattaaaaaaaatttaaagtttatgtatatggtattattttgcctatgtgtatgtctgcctagcctgtgtataccaggtgct
>710906132431
gtatgtcttcccctctgccgtaccccagttgtaatttagctaggtgatcatctgatagttaatttaatcactaaagaacaggcaggaattaaaaataataatgttttaatagcatccttaacactgaaagtgtaacatattgttttttcttagttcttcacagtttatactaaacataacagaagcctggaatatatccttgtagcaaggttttctttagttagagttatcctacccaataaactaactcttaggtatagaactaaataggccccaaactgcataatgccaaaacatccc
>7111430134907
gtaaaaccaatctgtctgttcccagccattaaaggaataaaaatgtctaaaacaagaaggtaagtctatctgggtcatgtcctctagctcctgcagaaagcaggaaggactccctgaaccctcgtgtggcttcgcaggtgctggatggtgtgaacaaatgctccgctcagctacactcttgggtttatttggcttttggttggtttcttccgtgtgttcaggctgtcttagaacttatatctgtgccccacccctacttaaaactgtgtttggttttgtgtttcttacacctcaaagctg
>712274510023
gtgagtgcccgccccgtggcttgggctcggtgcctggggaagtctgctcgccctgcagaagaacgtgctggcggcgttcatgccgctacgtggggtttggcccggcacggccagagtcctcaggggcgcgctgctgggcgaggagactcggctgcgctgaagtagcttctcggaaccagctccgcggtggctccgttgcatcatcagcgcgtgtcgggctctccgtgtcattcatttagagaccgagctccaactccgtgcccagcacggactttggtgtcgggacacagacgaggaaac
>71310445556
gtaggaacttactgtattacttgcttaacagttatgtggtaaacaggtggtggtgtacctcattgtatggagagccataaaacaaaagcttagcgttgcatataccttgaagtaaaattccccattcagttcattttatgccactaagcttaaagataatataaatgcatgtttgtttttgtagtgtacagtggttacatttagatgactatgcttttattcctaatgaaatttttaagaaaataagccagttgccttttatcccaatactctgtaggcttgtactcttgtactctgtac
>71457246600
gtaagggccctccgaggggcgtggtcggcgtgcgtggggaacgaggtgcagacagggcctcccttgtcacttgttgccaggattctgagccattcatttggagtattgggcaccaggaaccaggaagtcagtctccatggtccccttcctgcaagtacaatgagaggggttttcaacccccacaaggctgcaaacctttaatacacctgcttatgttgtagtgacccccaactgtaaagttattttcattgttcgttcatgacagtaattttgctagtgttgtgagtcgtgatgtaagta
>71534859899
gtacggagccttgtaaccctaagctagccacttccttgccccggactggctgagagccatggatggaggatgatacccctccccccataacctcagaggactcgggcttttaagcatattaagacagatgcctgagttagcaagtctccttgggtggctggtggtggatgggatgttgtatgcagcaggttcttgggagggacttgcttttctctaggggcagaggcagtgatctgcgtaggtctcatacggtatcctctaccattccatggagccccaaacctggaaaaaaaaaccagc
>7163059110317
gtgcgtggtgggcagctcaagacctggattcaggctttgggtgggggccttggtctacaggtctagttgggttattaattccaagtctcgtttcctgggggcagaggtgctctagaagtctcctgatctgtgtctctgggatcctagacaaggatttcaactctaagactcatagatataccatgtttcttcctgcttggtccctgaaacgccgtagaaagagccacaggaatacctgctcttggacagctctcaacacgcatgctgtccactgcatgaaccctccctccaaaagcctat
>717220342940
gtaataatccatgctattcttctttgcatttgctaatttcatcttttgtttttattctttgacaatttcaaatcgtatattatattctttccctctctgattctcctccccctttctacctacccaacttgaaggtttttctttcttaaaaacaagcgactaaaagcacagagtcacatttgtgtgtgccagctccttctgagcgtcaagcctgctctggagcacggttggtcctttctgttggaaaaaaccgaccttccctctcccagaagctgtcgtgtgaatagctgagtcaggggt
>71881090922
gtgagagttcccgtcgtcgggtccttccaagactacctaccagacagggaattcttgtagccaggctggttgtgatgaccaagtcttaaagctcagctctccacagagggagccagagcattcattcaggctaacctgagaggcagagcaaaaaccctgtatcaaatagcaaaggagctaggtcaggaatggagccctggggctggagagatggctcagcagttaagagcgccaactgctctgctcctctgaagatcgtgagttcaaatcccagcaaccatatggtggctcacaaccatt
>7191439107281
gtaaactgtgcctgccatttcagttttcctgcatggcacctgggaggggctgggttataagggagcgctgagatacttcagtcttagtgattgttttagtgataaatatgaaggtgtagataaaaaggtgctcccttggggttccccgtacagttgggaagtcctccggtcttgaggatctccccagtaataaaatggagatggaggtccagacctcctggtggggcagctagctgcaaggagcctgcatatgggcactggttgctagggactggcaacctggctttgctaaggtagaca
>7201814151385
gtacggtgtttagagttattgtgactaggataggaaaaagaaaaggttcctcctatgaatggtttcatgatctcccttagtctgggtttgctgtcacctcactgacaacccttgacaggattctgtgttcctgttgtattgcaagtcactcctctgagtgctgacttgtagtccagataagttgtccttttgacttctctttttctggccttcagttcctacacctctctatttttgggcactgacaggtatcctaaacaactacaagtgatgtaagaaacagggctgagagctctgtca
>7211298102441
gtaagagaaggccttagaagtatgttagctgaagaagagagaaggtattctgaggggaacgagatcactgggaggaaagagaggggtgacttgtggggtgttgctcaagcactgagtgcctgaggcctgtggttttataactagaaaataaaagtggaatagaaagggggcaggcttgtgtgtgtgtgtgcgcgtgcacacacacacacacaatcaacaaacactggggaggctcaggcaggaagagtgcatgtgcaaggctagcctgggctacatagcaaaactcagtctaaaaaaaga
>7221601137029
gtaagagctgcccaggaccttggcagggaagcaggggtagggcttcttgctgctgcagaggagcatgggagttccctctaggctcggctcagagaaggctcaggatgtgaagttcaggccttccttcgaagttctctccctgtgtgtatgtgggcatagttcatcagactgaatatttttagtagggttgcacagaggctttgtctaagcagagcttgtatcctgacagtagcagatggcaggcaaatctgtgtttattgttaatttatatgtaacagacacagacaatcagatgggaca
>723163192892
gtatggagcttatcccagtcctgagtgttatatatgttacttctgtcataggagagatttggaccaaatgacatgaccatgtacttacaaaatgtttatataagatgggcaaaggcatcaaatgacaaggtcactttacacctctagcaagtgataatcggtactggtccaggagtgacaaccttcctccaggcaggttaacgtatatggtatacatgtatctcatttgcacacatatatctcaataaaaaaaccatgaagggcaaggaaataaaaattattacaaaacaggtcattttt
>72427614765
gtatgagctcactggtcagtaagggccctcagaggtcagccttcgtgcggacaggttccctttccccatcccgccagccagtcagcgcagtagctactggacaaacgtcctccgccccacctccacccaccttaacgacagtgctgtccccagagagcttgctagtgccacaactcttacaggggcgcttgacccacctgcagaaaaagggtgacacttgccacctgccttaaagctgctccactttgcagtgctgctacaatggaactaacaattcccaggagagtttcctggtacggc
>725242881337
gtgcgcggagtgtggacgggggcttgtggaggaatgccccggggcggtgtgtgtgtgtgtgggggggggggggggggttacgtggaaagtagggaccgccgcgaggtgctgcctttctgaacagaagtggagccgggctgatggatgcttccttccgtgggaagtttacagagggttggtatgtagtttactaggaagcgctgctttacctaacccggccagaggctctgcattcaactccctggcacctcaaaacaatttttttttcctctcgagaatcaatacgaaatagacagaggc
>726110453383
gtaataaactcatgcttttaagatagaagaatggttattactgagtgtatccctgcctgttttaaagtagatgctaacatggtaattcgttgcacacttaaaagaagatgaaatggcagccgtgagaatctgctgtaggacaactagcttgagaaccttgtattctccatcggcttccactagaactgcctctcttggctcctagacttagaagcctcagatgatgatgtagaccttgccaattttaggctctctgtcttcttatgtctcttatttcttcgagctttgccttattttatt
>727288961363
gtaagttggaaacctaataattttatttagaaatttttggagttcatagagactgtcgctgtcctgattatttagtaaattttgagctgttgtttcaaatttggcatttttcatcttgtgggaattgtgggcctgagaaaagagtgctgtgtgacgctccaggtggacatgtcccctctgcttagtcctgtcatgtttaactaaactgatcagtactatgcagaaagcaatattagataaaaggaaaactatcagtaaaatcaaatcatttctagtctgattcaggaactttgagctttt
>7281800122115
gtaagtcggtctcttttgccgtttcactggctcttcagcaggatagattaaagatatatagggtccaggaaggattcttttgctggtctgtggctatgcataggcagttttgcgtgtggccatggatgatgttcttggggtgtcagaactggatggcgacagcccaggagaatctgtggaggcagagctttagacggtatagtttcatcattgtttaagtcccgtggtcatcactgtcacagctgggacttctacagttcactcttatgtcacttgtcattcaggaattgagagtcagga
>7292457125163
gtatgacaaggaggaaagcttaggcactggctgaggctgggctgcactctgctgggatgataggaaccatgttaaggggggaggggtatagaacccaagtgaaaggctagagagaagggtggcttggacatggctgggttccccttggccagttgagaaggatgggttaagaggcttacagctttgggtggagaagatggaaagtctgctagtgttgcctggcagagtgtgaggaagggctgtgggctccttactggaattctctagaatagcatcacttgcttatgtctgtggggtaga
>730798119509
gtgcgtgctctacatttccctttccctctgcctccatttcagaggtgccagcgtggagaggagagcttgtcttggttaactgacctccatctaaggaccagctagccggtgttcagtcctcggaatgactacagatctgaagacttcaagtctggtgtctcagactatctctgtagcatttgtcatcgttttgcttctgtgggtgacatgcacatggaactctactgaagggcgtttcagttgtttttgtctttttgctgttgtgaataatgttacactgattttctgttagtgtgtata
>7314167727
gtaagtcaaaaggggtatgttaccttaaagtccttccttaccatgtgcaaagaaaatgaagctgtggacactaagagactgtgaaagtccagtcgaaaaacttcagaaaaagaaaagggaattaaggatgagttaagaaagcctgtttgcagatctgtaagagcttgagatttttaactaaaatgaaatgggagaactagcaaacacttatttctggtttgtttccatgaggtaggtaacatggatgcagttgctataataaccccacaacatattcaaattctggtgttattgttgttt
>732263533643
gtatgtacatataagtgtcaattgtggtcactctttacttgagtttgtcaagattgtcaccttgactcactgagcaatgggaacaatcttcaagatgtaatgttgcatttaacctagtttctcttctaatcagacattaacctcctccgtgtgtgtctgtgtctcctatttacaaacattctcagcctgacatgtacgtccttccctcactattttgaatctttatcctgtagctttcatggtctcatcatatgtaccaggccaactggggaaaaggtgttgaaaaatattaggcttttc
>7331727111356
gtatgggctggagagtataagagctatgtccactcccactgcctcctccccaccgcccttcctgatcaagtttcagggtacttggcatctcagctaatgccggttgatgaacgcaggtctcctagatgctatgtcatttgtgtcacaccgtgggaggaaaggataggttatctccttttcagtaggctgagaaaataagacaagccaggcctttgtagttaggactaggttccgttctccggagagctcacccactagctgagtggttacaagttcccccctgtctctttatgtccccac
>734256233810
gtaagttgcttgagaacccctctgtgctgtttgtcttgtcttgttttgttttgtttctctgtgtagccctggatgtccaggaactcactctgtagacaaggctggtcttgaactcagagaaccgagtgctgagattaaaggcatgtaccactgacccctgactgatatgtgtgcttggtagatgtctgtgttcttctttcaagtcagtactcttccgtgtggattgggttgccttggactaccagtaatcaaaatgccttcctttctgtcctctcctaggtcttgttcaagttttccttt
>735781129616
gtgggcacggggctggggtcccggtgtgcagggtgtgaacggattcacttagggtggagtggggacaccagaaccttgagatctggtagggctagtagccagggagcccaggctcagcgtctgggaaccagagctagatgcgcatctgggggacatggagtggggtgcgggtctacgagtttgggccacagcttggtggctggaggtggctgggtggtggaagtgactgggtggcagtgttgcatcgggactgggaagagggccaggccagaatgtctggtgacaggacaaaggatcccc
>736159558635
gtaagatgtttccctttgtcacagcgccatggtatggttttccttccatcattaattacagggcttattgttcttttttgagacatgatcttttgtagcccaggctagtctcaaactcactgaacaagagtcttctgttcgttttccttctttccggagggaaggctttgttgaaggtgggattttggttgcgagggtcaatcggcagcatgtgcatggcctgctgagtgtagcagtgactctttgtgctctacagagtgtcactgtggtctccacagaagtgccaccttagtattcttt
>7371473128190
gtgagggtcgcctgttgccgtagatgagaccctggatgccaaagccacgggcttgggtgcttaaattctgtatcatctgggcactatcttggctcagaaactagaatctctttgaggatacaaaggttgaaaaggggccctgacccttctcagaagctgacatcgtgctggggaggaacaccagaagggaaggaggcgcacgataaagaactacccattagtgaggatctgccttgtgtgaccaccaaggaaaggcccagcaagcagcaaggcaggtgtctgcaggctgcagcatctgct
>73895790673
gtacgaactcacatcccccagactcgtcaagcccctgatctgacccgtggaagaggttctcttgtattaggtcatttgtttcatccccatggggccctgtgaacctccccccaccccagacctcacccctggatggggtcacctggacccagggctcgacctcagtgttcactgaaacttcatgctccacccctaagggcgtcacctggacataagactccaccctctgggaggtggatcacctatatctggaacccagattttgccttcacaaacccttctgttttggggtgttctagg
>739655145278
gtgaggagaccatatccccaacttctccaaccttaatgccccgtatgcgaagccattctttctattcagtcaatgtgaaagacaaaggtgggatagaaaagttggaaagcattttcaaagaaaggtccctgagcttacaccgagctactagctcccactcagtagccaaagaacccaaagctcctgcagcccctgcaaacaccttggccattgttcctgactccagaagaccatcatcttgcatagacatctatgtctctgccatggacgagctccactgtgatatagagcctctggata
>7402938140464
gtgagtgccgcgggactgcgtgccgggactgggggttgggggttggggggtcggccgtcgggcttggtgagcggcgatgaggttcccgcctttgccttggtccgctctatggccccgggcctggagcgttaaacgacagccagaccttgggggcagttggccggtggtaagctcctgaacttggggggaagagatgaccagacgccgttgggctcaagtaccccgacgggactgtccggagaaaacgcagatcccaactggaccggccaggcatctcttttggttgctactaagtttttc
>7411725142612
gtatgtttttttccctctatggagaacttgacaactactttaaaactaaatattagcgtagcccaagatcaccctgaacacaccctggttcattacagttggaacactcgcttctcagacccaggtgattggctctatcctgtggctgtcttaggaaaggtcttagtcacggtatcttgtatccattcacagaataattaacatttaattttctatgaggaagctagtctgttttgaattcctcttgcttatgacacagcttcacagcttaaattttgaaagtttcccatagttgccaaa
>7421221128764
gtaggagtctgacatctccagtctttttctgcaagtgtgttcggctggctttcacagttctctcagtgaacacacttggaaataaaacgcatcgcttaccctttgatctcaccctgaaagaactcagtagccaggatgggaacaccaccgtgctagcagagagctggctggcagaaaagctggcagatattgggcacagtgtttgcatgtcttcagtagcattttctagggccagaatgttcactcgtgtagggaaggtcaccaggcaccagatagtcccctgtgccctctaaccctcga
>74355789737
gtgattggtcctttatacccttgagtctcagtagacaaatcccttctgagagatgagggcaaaaagcaaccagaggaattatagatggcagatggtgtaggtggaggaggctgggggtactctgtgggaccaaggatgagctgtagactctggttctctgcttgatctctaaatagtagagatcccaaggaccattatgaagaactgagagagtctaccaggcttgtcttgcccgcagctttatccggttggtgggttctagctacacagttgtagaagtggcccttgaggtcaccatct
>7441505109114
gtaagacactccccatgaccatagttaaccagaggagtgtcacttctgactccttttgctcccgcattccatcagccggactcagaaagctctttgtgatctggaaaccagtttgaacacattgtgttatggccttgcgactccatatagtgaagtgctacttctcggatgttgtttttataagcagctcccgggctccgcgcacctgtcgctgttactcataactgtgtataacagacctaaaataacctaggcttgtatgaggcaggagcatcctccctgctcctcccacagccctcg
>745300681386
gtaagtgtgcgccagtcctctaggtgaggcccgccgtgttgtcccaggttgggatgtgaccttgggctccagtcttacatgttttgggtggagactggcttactgccggggcttatccctgtacctgacttcaaccctgccttaacccggcagccaacattatggtgcttgccaaagacggggccgaattctctcctccagcttttcgttctacctccccgagagaagagattattctcttgccacgaaaaagaatgagatttcacagactttaggttatttacagaaagacatccaggt
>7462798122366
gtgagttggatttcttttgccttgaaaatgttcaaaataattactacaaaatattattctaagaccacccaccaagtctcctcctagaaaagaagtctaaacagatttatatttctttatccaaagaagcaagcatgttgtgggcaacaaatgaggttttcaagatttgtatttatgttaccatcccttatttgaggattatctgtataaatattttagttcttactctaaactattgaaaaaattcaagacagcggttataaaagaaatacacctctctcacagaaatagtgtagtaat
>747208964079
gtgagttagagctttctccaaagcacctagccaagacagcacagacagacaccttgacagccaccgagaggctggttctgtccttggtcctacaacaagcccttagttttccacagcagaccacatcctggaaattctgctgcttccccaggcaatgtcacaattccaggaattgcctaaaaaaaaaaaaaaaaaaagaaaggaaggaaggaaggaaagaaagaaagaaagaaagaaagaaagaaagaaagaaagaaagaaagaaagaaagaaagaaagaaatttaaaaagaacctctca
>748254965409
gtatgcagtgttctctgtccttgagtttgtaggggctgatgtaggtccatgctgctacctcagagaggatgtttcactccgggtctcctgacttcagctgcctcggtagagaatcgtcgatatgggcgctgtgtttgctttgtttgtttgtttatcattgttgtttttaatcctataagatactgttattttattttacaagtagagcctcctggcttatatcataattatgcatgcagtctagagcttgagaaatcgtttcatttgaaaaagtgtaaccattcctctatgtgtaacctg
>7491323309
gtatgttgcttttaaatcttatacattctaaaatagttttatagaattttaaagaaaataagctggtaagaaacctgctggattatttcactaattcatgccagacttacttactagtacattttacaactgtctcattaggaaatagtaatgggtaattaagacatttttacttgaaagctagcaatttattaatttttatttataaattctttttgttataaacttatgaccatgtctaacatccaaagctaaacacagttttgctaatgagcatatggttttgtgttgttcttaaac
>7502724150505
gtaagtacaatgtagacttacttcctttttcctcttgtgactgttgtttgaaaacgatgatcacttagttatattttgaggtgagacaccactcactcttgaactctggaatttgggatcaacaaatttgtgttgaatatggccattagccattgccttcaggccctctactttcaaaaggctatgctccgagtgaccttcccctgtccactccagacaaggcagagtgctgtgagcaccgcacacctccataaacatttattgaaacaacagtgtgggccccttggagtcaggcccaag
>751269980231
gttgttccttctttagaatgcatggcaacagcgtcgggaaatacctaaaagtacttgccctggttaatctacgtgttggtcaataaatgctgtgtgccaggtgctgtattgtatgggaagatgttaactctgccagtgccctcagaggttcctagtctaattgaaaagactggagagtgaggtctgttttattactgtccttagtattctgatggagggaggcagaggaggatacatagaagagatgccctccttagtcctagggctcaggaatggcagaccagaagaattagtgtctga
>75213626011
gtaggtacagtaagatctttgtcaagaatgtatctgagaggttctgaagactgtagtgtgctcgtgagcctacttggctagtcgtgtgtaaatgcttccaattggagagcattcttaggttagttatggctgtgatgactttaggaactcggtaaatgtaaactgttaagtttggtttggttttgggggtggtgtctgacacatggcctcacatacatgcacacgtgcacagtcataaaaaaaatttaaaaactcataaaaataaatttaagaaaacaagatggagtctctcagagtttg
>753262758019
gtgagcctgctcccaaacccattgttctataggggctgggttggttgggtttccagatctttgcctgtgccctctaacattgtgcgaatgcacatctctaattaaaaggaattgtggctcgggagaaaagctaagaacactgagccgtggtagccataggaagactgagtatggcccctccacctccattagcatgtagccctccttttaaacaccctgcgcctgtgtcttatcatcagaactcctaccttcacatcatctcaagatatgctagaatttgtacccatcactgagggccca
>754227859971
gtaggctggcactgccctgagggatccatacagcccagaggtggcattgccttggcctggcactttcccccaagggatccagataacccagaggtgacaccgactaagcctggtactgccacgtagaatccatggcccagaggtgaccctgacctagcgtggcgctgccacagcaggacctgaaacccagcgatgaccttggcttggctttcgtgtaggattgccccaagagtcagcaagccacagcggatttgtgacgtgcttactgcgcgcactcatgtatgggagactcagaaacca
>7552170131769
gtagaagcagctatgttgtcctatttcctacactgattgccttttcccagtgtgttctctaacagtgacctcactagaatccagggtggctcgtgcttctataatgtcaggtcatctcagggtgtcccatctagactaaagcaaaacaaaacaaaacctaaaattcacctctatttggctcggaaactctactgtggtatcgttttaaaaacaaaaccttgtgcttttctcttgaatgctttcttagtgttttcttccttggaaggtttggctttatgtagaagatatccaacttaatta
>756171133014
gtaaggtccccagtaagcctccagcctccacttgctttgctctgcccgtcctcttcccaacccacctcagggctccagagtctgcactgacctctctgtgctctctgcattgctccatgcagaaatgcaagagttttccctcaaatgcccctctcctccagcttcgcatccgtgttggcttcatcccttcctgtcttagtcagtgttctattgcagtgaagagactccatgaccacagcaactcttataatttaactagggttggcttacagtatcagaggtttagtccattatcgtaat
>757160765083
gtgagtgtggcctggctgggctcacaacacactgcttaagagaataggttttcttgcctggggatgggaggctgtgtgcatgcatgcacttgtgtgtgtgtgtacacgtgcgtgcatgtgtatggtgtgtgttgcatgtattttggggtgtgttgtgctcatgcatgtgtgtgtgcacatgtgtgtatatgcgtgcactcatgtgtgtggtgcgtatgcatacatgtgtgtggggtgtgtgcacgtatgtgggatgtgtgtgtgctcatgtatgtgtgtgtgttcccacacatatatgca
>758236637837
gtgagtggcccttcacgccatccttggctgtttgtgggagtccgctccgccacagggcacggctgctcacggctgctcacggccgcttgggaaagtggaaagcagggagtttgactgagcttataccatgctgaggccaggggcaggtgcctggttgtagggtagcactgaggtaccactagggtgggcaggggctgggggtgggagaagcgcagtctaagatgtgagaaagccagagctggctagagggtccctgggcctacgaggaggcccggggccatggggttctcagactcttgg
>759114582093
gtaagtcttaaaatggccttaatatctagacttaagctaagaggagggcagtctgtgatgtaaagggcacagggagaagacgttctcatcgctgtcagaagagttgctcagtggctctcacacacacctgtcccagcaaacatcaggcgactactcagtccccagccttgggccttgcacgtccatctttgcagacactagcactgactccattcctaacacactttggaaaccacagcgtagcatgagtgagcatggagaccctgagcagttagaatggatggaagctgtggacttgag
>760243234470
gtaaggactcagtttctggttcttggggggaacagcagagaactaagggctcagtggcctgagacaacaggaaatgatccctttacagttatgttttttaaataatactattatttattattttttttcaatttttctttgtgatcatgttgccccaccccaaattcccccaggtcctccttacctacccaactttatgttctatctctttctctcaaaaacaatacaaaaacaaatccccaaaacaagaaacacaaagtccacaaaagtaccattgagttcatttttgtattggcaact
>7611154100521
gtctgagcctttcgtttctatgtcagtgttgtactgtgtgtgtgtgtgtgtgtgtgtgtgtgtgtgtgtgtgtggtgagcatctccccaggtgtcactcaatatgtatggatgtatctttactgctgggtccctagtaggaggcacatcttgaacatgtcataattggttgagagctggagaggcggctcagtggttaagatcactgactgctcttccagaggacccaggttcaaatctcagcaaccacatagcagctcacacctgtcctaagatctgacacccacacaaagatgtaata
>762238100312
gtaacatgggcatcttcctttcgtggttacttcctcctgggtggttacccctccccagacaccttccacatcagaaagagagagagagagagagccttgcttcctgatctgctccagcaagccatatcctaacaaaactgggaagactccaaagagttgttcagggtttacctttcgcaagtggctgccagccagccatgacgtttgtcctaaggctctctccctatgggctttacagagaccctccccagaaccagctactatgccttcctgtcttgagtaagctcgggtacccaggtc
>763145461565
gtgagtgatggggaaggcacactacgtggggccagctttctctgcaagagccactgttcttcacacatggtctcttcctagactgcttgctccgtggacagaggtatagaagctgttctttaaaacaaagtgtatcccagttctccccgtagtttcttttatccatctaggactgatttatcttttctttaaaaaagatttgtttcttataagtgtttgcctgagtatgtatgcatacatggtacctgaggagaccagaagagggttttggctccccttgaattggagttacaggtggct
>7641829786
gtaagcatttccaaagctgtggctagcgccccagcgcagggtcaggccacgggcctgcttctcacccgacgggcattgcttctcattctctcgacttgtagggctaccaacaggccagttgttagcaaagaatgatcagtattctgtgagtaatgagcccaggaatagaaatttcaccaggccccccaaaaggtaccaagccatggagttgaaagcccggagagattacagcatctcagttttgatgccaaagatgtgggggtagagggtgccttcttgtcctttaattgaataggacct
>765268811273
gtaggtactcaagtttctacttgcaaagcaagggtgtgctgggaattgctagtctgatgatatggtctggtgccctggggtggtaccctgaggacctgtcaggagcagagactggacagccaggaaatattcttgacttgtcggcacagctctgtgtggcgtgaagtcagtggggactgttaactttcttcctaccactctgggaagattcagattcagggctctgaggtctgggaagcccaccggacctggcctgtcagtctggtttttatttgaaatctttcccgtgtgctgattgca
>7662371116811
gtgagtgtggctgtgttggttagtgccctggaagggttaaaaaaaaatcagaatcaagatttgcctgagtcctgtctcccgtttgttcaaaaaaacgtttgcattgttaaaagttgaaattttgaagcctgcttttcctgaaggttttttacctgcttccccatctggaaaacttgcaccacaccaatatgagtttatcactgaaattttcttattaatgaaacattgtaccaaacttgtaactctttggaagacagtgttgtgttgcctttaggacatgtggtttcccagctaagcatc
>767155496768
gtatgagaggcacaactgtgggttgtgtctaccatgacatatttttaattaagataagctcaccagtgagaaattatgaattggatggtcaaactttatgtgttttagtatttttagtatggatttatgagactaaggtctttggtcatctgaaagtaatatgtatgaaaatttcacacacaaatagacatatatagttctgctttcattaattctttacactcaaggtagattcatctgcctagttatgaagacaggtgtggtaatctctggagataggcaggttagcgtgggccctgt
>768129254151
gtaagttgtcatttaaggttccaggtggtgggatctcatctgagatctagatccacttcgaagtggagagagcttcccagacattccagcatatgatggaagtggcagagtatgggtgggtagaaatttagttggttcaaaataattatttttcaacaaatcactactatctactgccttgagtgtctgacctgtgtcatttaagttttattttggagtcatgttttaggcgttgggtccacaagctaagaagatagtattgtgtctatatgtacactcttcctggattaattatttcaa
>769268148627
gtaagtagccagccctggatggagagcgaaggggccaagagggggtgtggggcccgagggcgccaggccgcgcgccggcgccggcttgtctcgggcgtcggcgtacctgcaactgggtacctggaggccgtgcagaggttgcgttggcgggaagaccgcctttgagcctcttcccactcccacccaggaagagagttagaggcctaaagcaggcaaagcttagtccgcgctccttgccttggctcagtgcctccgagcctgtcacttcacttgtagcgcgcgggtgtctgtggaccttct
>7702943145565
gtaagtgcttgctttctgtttctgtatcagcgttaagccagtgctggcacactgagtttggcacttgggggcctgagacaggatgacaattactgtatgacgatgtatagggaaagcaaggctgctctgatgcccgcaatcctttagacatgccaggttttccttctcacttaagtaactcactaaacaggcactgaacagatctgctaaatctctttaatgtttcacccccagaaaattatagaattgaccctgggtttatgaatgccactcaatttttacattttagttacaatccag
>771288152547
gtcagtaaggtttttcttcctagtagaaaattaaaaattgaaatgaaatgttgtgaatatgttttcctgagtatttctagaaacaaacaagcaaaaagtaaacatgagttaaggaaagttgtgttgagtaaactcatttatggaaagccctttgtgtctcaatggtgattatgtctatgtatcaaaaccccagatctaggtatacgattcaagtacctcccttgagaaactctttgcttgatttccattgtaacttgcacttgtgcttactcttcttttcccttacctgtcttctatgga
>7721563135289
gtgagttcaaggcggggatctttggtgagctctgcattgtcaagaacttaacaataaagctgggtgactgacattcctgtgacttagcactctggagctgaggctgcaggttggcaagtttgaggctagcctgggctacacagtgagaccttgtctcaaaaaaaaaaaaaatctatcaattcctgttctggttagttttattgctaggaaagcaccgtgtaacacagtgaccatggccattgctttgaaagcagctcgtctctgaccttgagccagctgccctcagaaatgacacacggg
>773237890533
gtgagtctggggccctgggagggagggacaaatgggactaaaacactagcaggagtctgtaccatgcctagcctcagtttccccatgttcagtatgctttcctgtctggagacctcttagaactcggggcaccttgcagtctttcagagacaggaagatccagtgaaacaaaaagtgaaaaaaaaatttaacattggtttcagatgcccggggctgacttcatagctatttaactttagtttcacatacccggggctggcttcaaacttgcatcatagctaaaagtgaccgtgatcttgc
>774511119449
gtattggtacctttgttttatgttttaattattgggcagtccattttttattcggtttgttcccaatgatgagagcatttgttttagatatttgagtggtagcttatgcctgaagacttacgctgagatttcataggatatagtaaattggtaagtttgatttctgtaattgataagttgaaattactcagttctcatctttaaacaacaaaaaagataacattatgataaatactccttagcttattgttttcttatcaagttttgatataaatatttcaattgatagcattctgctgg
>7751931120123
gtaagtactgacagttcagtgttgccttttcagtttgatcttgagattggaggttgtgctggaaaaatccagctttaacgctggaccctgagtaaatttttgtctgcagatagcttacggtttctcttagctctgcgtgtgtgtgctcctgtatgtatgcctttgttgcttttatttgaaaacccatttgaattgtaaaagcctttggtagagaagagggtgggaagtagttgattaatctgagactgagccagatttgaagtctttaccctcagtaataagttgacctctcaaggctta
>77654249586
gtgaccatcacccggggaaggtgcagggcttcagcacatgcacggtgggcgagcatcctcggctgctcgccggcgcggcgtgggctgcgcttcacccgcatcagaagcgtgcccgctagctcctcggcttagggctggtgtagctcacgagcgggtgctatttctaaaaacctccgagaagctgctcctttgtagcatcgatttccctgaagttttagttatcgtttcttgagtaactggcttgacttgcatccgatcctgcagcttctttgctgcgttgggatagttatcaaatttcaa
>777195024839
gtaggtgggggaatagaaaggtgtggtcacttagcttctcccttcaggggaccagatatctagggtaaatgtgtccaaatactcctcctgaaatgagtgtaacagtcttcaaattacatttttttttaatttggaggatgctgtagtatgatataggcatgtgtatggattcatgtgtctgtgtgtgtatgcaggttcatgtatgatcatatatgtataaggttgtgtaagcatgactatatgagtgtacatgtgaaggccagagtttgatatcagacgtcttcctctgtcttgattatt
>778124543940
gtaagtagaaagtagaatggggttttttttctgtgcatttctaaaagtgttaagactctagtaatcaccttccaagttcaaaacagttcctaaccagtaccttagccctagattatacatctcagccatctcagacagtcttctaaaagtgtgaacagggaaatatgcaaagggacacattttaagaaatgcttaaaaaatgacatgtaaaagcattgatatttctaatgaattcatcaattacatgaataccatatatttgatcactaagatacacaactaaagcccatgcttcctctc
>7791758117534
gtaaggaagaggggagagccagcagggccagctgcacagctgtgttcacggctgcagaccgagcagacagtgtagcctggtcacagaagtctctctatcaggggcagttgagatgagctccgtctggttctcctcagctgcctaattgacattatcttacactagaagttgccaagtcaaagccagggtgggtcttgtctggtttgtactggaagctaatgatacagagttctctctttgtttgtggagttattttgttttttgaaacagggtctcatttagcccggactggcctggatc
>78065841053
gtgagtgctgacaatctactcattccccaaggtaaagtctgcttttaccaggcaagaagattctgtctggattttctggcccttcttgctattgcaacaatcagttaagcttataatgaaagcatctatcgatggctctgcctacaccttatttgttacctagtattctagcctgtagctgagtcactgcaccctgggagggaggaagagtaatggttacaaggaatccttgagagcttgaggtatgtggttgacagtaagtttggacgttggcatggtgcctgtgttgtccctgtaagt
>78124981168
gtatttcaggacattttttactcttaccattgctgtaaattaagatgcttaaacctcctttggttttaatcatctcaaattgagtgtgtgtgtacatgatatgtgtgtgcccatatgtgccagagcacgtatgtagaatgcagagggctatatggtcatgtcagttctctctccatttttacatggattctgtgaatcagatcaacaaggcttgcataacaagcccttttatccactgagccaaattgctagtttactcatatattttttttttgttctgttttgtctagtttttcattt
>782119040035
gtcagtactgtcttaaaactacattgtttctgggaagttaagaggcacagccttcctaatcattttggtacccactgttgagattggctgttctctgtgagacctgacttgtagtctttatttgggagcagctggacaacttctgtcaagccttgaggccattttaatatctctaagttctccaattctgtttgaaaagtatggatttgatttagtatgtaaaataaagtaaggttataattaaaagtacatttgtgatataaatggtaattaaaagaatagccatttctcctcaaatta
>783282154737
gtagagtcgctgtggtaccccagggtggacaggggagctatgggctgggctttcttatagctgtttcacaaggcatcattgaagcaaggggaaatttggcttttggtttatttgtctacctggtaacccttccacatgtgtaagcctttagagactgtacctctcattcccttctatgctgccaaactctttttctagtatcttttttttttgtttttgtttttcgagacagggtttctctgcagccctggctgtcctggaactcactctgtagaccaggctggcctcgaactcagaaat
>7849285919
gtaagattggcttaatggttatagctctttggatgtgtatacatttttttttaatcttaatgtgtataagtgttttgcctgttgtatgtctttgtgtgggtatgtatatgtataggctcaggtgcttgcagagtccaaaagagggctttggatctcctggggttgaaggtaaagtcatttgtgagctgcctaacagaatttgggttttaaagggaatggaacatgggtcctgagtcaaagcagtatatactcctaacttctagtcagtctgtgtatccccacactgtatatttatagatg
>785174434502
gtaagtcacagtttaaaaagttgcttcctctacattttctctttatttgtggggatattttgcctttgatattattgtttcttaaacattttcttttcttttttttaaaaaggatctatttatttactttatgtatatgaatacactgtagttgtacagatgattatgagccttcatgtgcttgctggaaattgaatttgctcactccagtcaaccccgctcactccagtgggtctctctctctctctctggcccaaagatttatttatttattattataaataagtccactgtacctgg
>786282349903
gtgagaagatccctcttcaatcagaggggacacttttggtctcagggcctcttgacactattttgatgttgtttttaagtgtgtatgtgtgtgtgtgtgtgtgtgtgtgtgtgtatgtgtgaatgaaataaggcctctatatagagttggaggctgtcctggaactcgctccatagaccaatcaggcttcaaactcacagaaatcctcctgcctctgcctccccggtgctcaggttaaagacacatgccatggtgcccagctcatttctttaaaaagtattattcttgtatttacagttt
>787287104956
gtagagtgctgggtgcttgcgtctggccagggctgggttaaaaggaaggcggcaggctcctcatttcccccaaattccctgtgagtgaactttaacaagcgctttccagcatgccaggccctggggagaacctgcacttttctgtagctggttcctgttcagaagggtccggggaccgcccaacacagatgagcccactagaaccctcagcacagtgcatggcttggatcataggtattttgtgtgtgttttgaaagccagtatagatgcctgtgaggtgcaccagatggcacccagccg
>78894811338
gtgcgggcaacctcggggtgggcagtatgccaacggggtggaggagtttaggtctgtggtttaatgagcttgtattcatctggaccaaccaggattaaaaccagattccaaagtaagctcagctttgtggagtaggccggttgttcctacaatttgacttggattcaccctttcacataccagaacagagctgctgcttcagggctgggctgtgccgtcagcccagagttctggcgtgcctcctgggttccaatgggacagggctgaacccgctgctcaggaggccttggaggctgctca
>78929213583
gtgagtctgagagattgtgaagctgtgcttttccatcttggtgttgccggtctgtcttagacccgccagccactgagtactgacatgtgggcctttatcagctccgaaagcttggccgtagcttaggcggcttcctaaccagctccttgacttaaatcggccgtttatgctcatgtacgtctgccaggagcgcgttgcctcctgagtgctttttctcccgaccctgactctttcccagagttcctgactccacccagaagtcctgcctttccccgcctgttttgcaataggccactctgc
>790116084787
gtatgtcaactcaaaggttttcattcgattaacaaccatctgcctcaccgacccctctcgccctctgtatgaattggttctctaatggctgcggccaaacacctgacaaacctgacttaaggagacaggcttcaccccggctcagattcaggacagcagcccagcgtggccgaggcagcatggtgctgggtggaacagcgtggaacaggtggatcatactgggttggtctgctcttccctttattcagcctggaccacagcccacaggaacgtgtcacccacattcagggcaggtcttcc
>7912175128024
gtgggtgtacagcagccaggttccatgggcaaagatatggatgttcccatggagtaatgagactggagaggtttttccatgtgttcccgggaagattgtccaagatgagtggggatgttcaagttaggatgtataggttacaagggtagggaagaaatcattgctaccagccccctctcccaagcatggtgcttctaccctagccagagctgggtgcagccatgtgcgacccacagatgttacaagggctgcagtgtcagtgttgggggatacctttccaccagcctctctgctcctatg
>7921072148645
gtgaggccctgaaggggatccgattcggttggtttcctccccaagccccggtgccaaagtacggaatctactccgcagctcaccgcccctgctgtgctccgcagctgcatcctgactccttaggtccagctctttccaaatccctggtcacctgccctcgagcttgagcatttgtttagcgcatctcccttggttgggccttgctctgctatctgcccccttcgtattgcgttaagctcaggattcaccctcatcacctctgagctagaatgaggacaagaaccgtgttctagccctcaa
>7931111868
gtcagtagctgtttactctgccatttatcctgaggcacctagcccatggtcacgtgctagtatcttcaggaaggtgtttgtggttgcaacctctgacttgtcttgtctggggaagggcagccatgcttgcttttgataggagacctgaagttgttacagtggaagagggtggtgatggggctatggtcactagtgatgagtattcacggttgagctccgctgcttcctgtgtgcctgctgccgttggccagccttctctctggatggattgacagtttatggcttgaaagcagttcttgc
>794976150410
gtatgtgagagtttgagggtaacttttaattgttttatttataattgtgtgtatatgtatgggcatgctgaaacaggcatgtagagggaggttgaaggacactttctgggaataagtttatcctgctaccttgaggggattagtgactaaactccacttgtcaggttttgttatggcaagcagctttattcattaaggtgtcttgctggcctggttttcagatagctttatgtcaaggacttcatgtgaggggcaaatatttgaagttttttggttgtttggttggttggttttgttttc
>795238473809
gtatgatattttttcttgggattttgagtttatcagtattcagagttaaggcctggaatgatgtgagtgtaagtaaaaagaattgtgatgtagcggtctgtgcacaataaaagatattgaagatgttcaaaagcaaaatatagcttatgttttctcgtatatcttgttcattaacctgttttctgatatcttttattgatatcttatataccaaagtaaaattacatcatcattttacattatgttttctaaaaaggaagaaatgggtataaaaatataaatattaatattagagatatt
>7962664109293
gtaagccgggccgccgcgttccgtggactggctttttttttttttttttttttgtctccgctccccttccgtcccccccagcctcacgcgccgggctcccccgcggtccacgtcgccatcttggcgctgggggtgggagtcgcgggccctgcgctcggcggggctggggtctccgccccggacacccgccccgcgccgtcgcagcccagcctgccccgcgcgcccatccggccgagccggccagggccgagtacgcctctagctcccgcgccttccctccccgtcctccgcgttagccgc
>797536112193
gtgagcatacattttcaactaaaatgtaaggggttggatgaccatccccctgccaggaagccgagtctattcccggtatgctactgtagaggtacaattagttcaaggtgtaattagcatgcagactttagattggtggacagaagtcctatatttaagccccgctgcagcctgctgcgtatgcaccacggagctggggagaatccttgctgcttctctagatgggaaagataacctgattgccaacagctgccagattgaagctgtagaactgtgatgtaacaattgttttgctgcaaa
>798463124786
gtatgtggcccactgctctcctgaaccctatcacgtgttccctcctattcccatccctgaatacaaaggtcacatttttttcttaaccagtcaactcaccttggccacaaaagctgccattctctgctaccttttccttgtcttagcctccctgtttctaaccaaacaatgtgtagataaattataaagaaagcttcccgcttgggtctttccttgctcagacacactggtgtcactaggccaagttttttttgttttttttttttttttttttttttgcctttgtactgttacttgggg
>799281786279
gtaagttagatgttggaagaatgaacaaagacaaagcatggctggtagtcccttagcaccggggttctgcagatgctctctattaatctccaggtgcctgttttgatgtagtacagtttgtctttgtcttttattgcctctgctttttgtgtctgtaatatccaagaagacactgccaatctaatgtcataaacattacccctattttttattccagaagtttgtaaagaggtttgtttttgttttttctgtttagagcttgggttattttggcaggactgggctgggccccaaggtgag
>800294543905
gtacgtagccattcctttgttgttgataatctttctcctcttgcctcccgaatcaacctgtaaagaatccagtgaaaagtgtgaaaacagaagttatccagaggagcagatgcagagatgctaaaaaagggagataagcatgtggcggtagataagcctatctcagagaggaagggtgagaagagacaacaagaacaggcagggagactgactagccaatggtttgcttctaatagccggtctccctttactctctctgcaaacaattactcatataatcgtttcagggcaagaaaagtg
>801104553611
gtaatattttaatttgggatatatatactttgcaaaatagtagcattatttagcactttaatgttgaatatgtatgaacaaaaaactggatgtttgagccaggtctggtagctgggtggtgccggttgtttgagaaacaaagataggatcatttaagcccaacctgtcaacgtggttggtgatttttttttatatattttcgggtggggtaggcaggagctggagtagattttagagctgagtgtgtcactcagtggaactatgattctccagtattatgttcctgggctcaatccttag
>802150131733
gtaagcggagatcaccaagcaccacccccaccaaccagtgagccaataaatgcacaaattgcgggggggggggcagtccaaccagttgcctgtgccaaccagaaagcaggccacttccctccctcccacctttgtacatgatacaaactgcgctgtaagccttagagcctcaggtcagacctaacttgtagatccatacttatcaaatccttttctttctgggctctgtttttttcggtgtgtgtatgtatcaaacaaaaaaaaagcattgtgcttaactgagatagtaaacattgcacc
>8032538101916
gtaggatttggaggggctaaatcacaaatctggatccttcttcagctgcctctagctgcagccctcaaacatttaaaagctttgttgtttttcttaagaagcccatatggctctgtggtcctagtggctctgctattttttattgttgtcaggagaaattgttgtttctgtgtcattagaaagatcctaattattctatatacaggtagataaatcagaaggacccagccattgactgttctaaactaatgctatctatggttattggcaaaggaagtagtggctactttaaggtttcaa
>80410387267
gtaacagctgcaggccaggatctacctgctgagaccactcactagcaactggtccccattctatgtgtgatacacagtaggcaattgccactagtcaggactcccacccccacccggagccacaggcctgagtctgtcttagatgagggaacttagctagttttgatggtgtctcctcctcccaagagagtcatacaggccaccagtgacaaggaaagtacagttggctgctgacaagagtgccaggggcccacctggcagagcctccacctgggtcatcttcaggctgctagagcacac
>805291073307
gtttgtatgggggacaagcaatggcagggaggccatgtcaagtaaagcactacaaagtttgtgcatgagtctgaagcaaggccaccaccacactgagccctgcacatttctctgtccttgtccttcattagctgttgagaagtgtctttttctagaataatcatttgaaaacattgtgactagttacagaagaatctctgtaggaatagaagatagccttaaaatcacatgaaaaattgccattgcagctgggtggtggcagcacacaccttagtcccagcactctgcagagacaggcag
>806777103908
gtaagctggctaaagagtgactgggtgtggggtgaggggcggcatggcaccttgtgaaactctcagagggaaatgtgctgcttttcagtttatttttttcaaaagtgttttttctgttttctttgttcagctctaacaggaattacagttttctctcctgtttctgtattatttccagtcctttcccttctgagcaagtggtaaaagaagtttgaagtgaagctctagtctttcatgttgtgattgaatactggtggctttctcacagcgtgcatgtgtgtgcttgtgagtgtgtgtttc
>80718025119
gtaaattttcttatgattcttcctcaccagtagcatgctcaacttgtacatcgtgattagattttactcttggctctctctagaattttgcttttatattttccatatttttttaatttcaacaacatggaaagaaatcctgctttgtgttttcagaattccttttcatcagcacccactgaaatatttacataatttttttatacaccaaagggtttgccagtgctatcctgtgactcatctttccttcgaatgtgtcttctgctgagattcaaaatgcacacactgtagtttccttct
>808217247782
gtatgttttttggatttgtcaaaacgatggactcaagttcctcttgaacttgtcttaaaccactatatgttagtgcctatcaatgtcaggtgcttcaggatttgacagacgtgaactatgaatagtttttctttcctcgctcgtctaccctacctgtctgactcgctgtctgtctctctttctgtctcttaatctctcttccccccttttctctctctgtctctgtctcacacatacacacacacacacacacacacacacacacacacacacagagttgctgggtggaatttacctttg
>809220527511
gtgagcaagtcttctctttgttcctttacatctccagaacctcactctcttgggcatgggaggttctgcctagcaaaccatcttagcagaaggtagcagaaggaatccaagtcagagttagggtgaagagagcggcaggattagggcacctcactcctcacccttggtcagcagggccagggtatgccacaacctctgttttgccagctattgctggataggaagaagaccatgtcctgactctcaaggcaatgaattatttccccttcgctgctgacctggcagacaggacagggaaag
>810995102453
gtgagtgagggtccactcttcacgcccaaagccaaatccccaagattctctttgggtttttcaagacagggtttctctgtgtggccctggccgtcctggaactcactctgtagaccaggctggcctcaaactcagaaatccgcctgcctctgcctcccaactgctgggattaaaggcatgtgccaccaccgcccagccccacaattcttttcttttcagtttgtttatttgaggtgggaggggtcacggaacaacttgtaggagttggttctctccttgcagtgtgtggatcctggggct
>811253150100
gtgagttctggggtctcttgactatcagtgtcagcttgtctgtcttccaattccaaacactgtgtttcctagacatcttaactcttcctctaacctgctctgacatgctccctcaagcctaggactctcagtgctgagaccctgggaggcaacactctctggctggctctttgggaattggagagttgtctcctgtgtggatatttcagacttgtgtgtgtgtgtgtgtgtgtattcctcacacagtcctccgggggggggggggcatcaaggtgatgagagggtctgtgtgccagtaga
>812532111256
gtgagttttcattcatggtgggacggcactacaggtaaagggaacggttgttctcaggcagtgagtctccctggccctgctttgagtatgagttcaacctttctcaggagctcaactagcttctttcccacagcttccctaagggtctgtgtgctctactccctttcatagcccctagatactacattaggttcctttctgggtgttaacaatggagaagccaatccacacacctgggctgggaaaactttggttatggggatcagaaagaacatgttgggtgcccttctgaacaggatg
>813165961781
gtgcgagccaggccaggctgggtcaggcctgcatctcaagggtggtgggcttcttatgggctttgtctaggccttgaaaggcaaccaggagcccacttaggcttcattcctgtcaagggcaggaggacacagcatccctgtcaccaaggccaggaagaccacttagtgttagctgcctgtatattatatgcttagattgtcatgggactgccccactgacaggagtttgaaaaaggaagcagtcttcatccaagtgtgggagtggggaagtgggcacaggctgcatttaggctcatctgg
>8142132135985
gtgagtatctacaatttcgggccgagagggtcagttgtgggggtatcagctgaataattgacagtaatgacaagaagctagggcaggactagggttgtatctgagaaaagtttggggagcctttggttctcggggagttgaaatgagctgggatgctgggaagggaaggcctgcgtgattggtcctccaaagtaaaaaaggaacagaggtaagggtgaggaatttgtctccacccagacagagaccattaattcccaggcctggttcttttatcctgtagctgtagacagttgtttgatc
>81515766251
gtgagtatctgcttgcctgactcccacagcacgggtgtgggtaacacgcctgccaagcttgccggacccccacattgctctgtgcctgcctgctcggctttctgctgccgtgagatagccaaagagataaaaaggcagccatctcaacgtgtaacgtaacctctgctctggctaaggcagcagagcaccctctgggtgagaggcaagtactaatggagccctagagtgtgctactgaggcaggtgaggccggtctgactcctagaagaacaagcaaagaacgggagccccaggaccagca
>81633930187
gtgagtagaaggtgaagaggtgccattgttggggattgagccatagcagctcaatgccaatggtgacatgccttctgtagctttgcatgatggcgcatctgaaagtcatgtgcttcagcacacagcacacagatgtacatatcctcctcatctgtcctgggatttctttctccagcacctccacacttgtcctttactagctcttgtcattttgctgttgttttatttcatggcgtggtctgcctctcctgccctgtggatactggcattctcatgttacttcacctgctcttctcattg
>8171205119824
gtaagatatagatggtccttgatgttttactattcaaaatactgtcaaaggggaagtgcacagagtccacttgcaacccaaagagggacttgggcaggatcctggcttaaaggtgtattttcaatgctgctatattcaacgaagtttgtagtaatatattttgatactacttaaaataatgtctttgaactaaaatttttgattccatatcttttgagtttttggctgactgactcaaagagcccacaaacaaaaattaagtaatctgatgagggaaagagcttgaggaatatggatagg
>818250169475
gtaagtgatgtttctatgagagcgtggacaccctgtgacagggtagacctgggtgagtctaggccccagcaagttatttctacattgtatggagagagagatgattttaggccggtgcattttcacaaacttattcccaagtcaagtaaaaatcccgtgtagtggaaggtgcctttacccaccatgccttgcgcagggttctcatgccgggcctctgtgccgcctttaggtttctgcttttgtatctagtttagactgaaacagaccagggagtatagctatggattctttagatgggac
>819266376988
gtgagttgatgccgatgagggaccacaaggcagcccagatacacttaggaaaccatggtgcctgaaggcatgtgaaatctcgctccgggagacaagctgctcctagggcttaagccatttctttccctagtgttactggctgggtttgttggctgcctgggccctggcagccctaaagtttccttgccccggagaaaacattctacctgtgcaatcctactctttgcaaagagctgggagaccacccctcccccaaggacccacccaggaaccggagggtctgtgtcctaatttgctttg
>82031766473
gtaaggacgagtttctggggtaggaagaagtaaggggggggcttcccaaataggtaatgccctggtctctgggattctctgctcctgcagaggtggggaatggactgagctagtcaaagtagcgactgtggagggtcggatccaggggacaggaccatgtaacccgctaatcatatgacctaaccccctgttttgaccgtatttcccccaggcagtcactatacacacggtccactgcctcccagtccttgttctagcctggtaccctctgcagcgctatcccttgccaacccacatctt
>821271355498
gtaagtcagtgtccctttcctccatctgccatctctttgacagtatcatcctggtgcctcacagggatctgcgttctaggggtgcagtgtaggtgctcgtgaagtagcatttcctgagaacctttctgtggaaccttttgactgatgctaggagagagaagttagaggcacagatgcactcgggaagctttccaaagccatagtcttcgtgtgtctggagcagaagtcagagttgtctctgtcagacagtaatgcggggtctaatgccagggaaggatgtggggatgagcccgggggatc
>8221394141532
gttattctctcctcctgacttgttcgttttctaagtgcattaggccgtgtcctgaataattgagtggttgcagatacccatagggagataatagtgctgaaatcaaaaggagtaacacccaggctgcttagtggttaggctgtatctgctgagcacatcctatgccagctaccatacgaccttcagtgtaaaatcacagagagccatgagcagtctttgtcctagaagggttacagtcgacatgtgcttgactagagggagacggttctgaggaggcgagactacctcaacctcagaaaa
>823257772149
gtgagttgctgaagcttactgtgtgttctttatcaaccacatatgtgctctgagaaaaatcagtagtgtactcattcaggttgtccgagatggcaccttgatctcaaagatatatacatagtagaactgtcttgagtgcctatccaggtacctgagccttccgagctcctcctgaggtctgttcaacctctcccctatattgtgccttgtcccatctctgctgtgagttatgggagaaatgtcacatggtgttaagataaaaatatctgggcaggtcaagaaaatgacagtgtgaagttt
>824200424166
gtacgtatacagatcaatattgggaaaagcatttctaagggttgtgtggcagagggactctagagagtgtctcataacaagccctgggctcagaggacccagaagccaagagacaggaagtcagcttggctcaagccaaacatgttcattttcttttccatccatcttgaaatggaacctcaaatgaggacaagaataataaccgggaggaacactgtgaccatttgttctgtcctgagtgttggaatttattagtctgtagacaaagttgggtttttttatttatgcatttcaatactt
>8251048114505
gtaagagtcatttaaagattcttctgtgcctgagaccttgacttccaagttcttcatttaccatcaaaatatcttctgtcattcactcagaaagatctcctagttcccaaggatacataaacatgtaaagactttccaggtggtgttggtgtattggtgcacacctttaatcccagcactcaggaggaagaagcaggcagatctctgtgagttaaaggccagcctggtctgcagagtgagttccaggacagccagagctacacagagaagccctgtcttgaaaaagagagagaaagaaac
>826207150062
gtatgtatgtacccgaagattccctcactgttcaaatataatcaactagtctcacttgaagaaaaactgtattcgtggacagatatgcagtccacagctttgaaacaattgacagttcaaggggagttagcatcttcctgctgcacaaagactgacacatcatctgttactgacacatttatgactttgtagtcatacaactatacattaaggtgcttgtttctggttttgctcaggaggatttcacaaaagtctgagttatattagatgttaattagattgattactggattactttcc
>82711478062
gtaaacatcctggtcctgtagttcttcatgcttatggcttttctgtcttgggctttagtgttagattcacttaagttaaaatcggctttgaattaccttgaataggctattaacaaaacttggagacatttttgattcccacattaccagagtttagtataccagtgtaagtcacaggttaaaaacaaaattggttttaaggagttgctgatcaatcttacttttatgtctggagtactgttttattttcccagtcttgtattttgtgtatatgaaggttgtgtctatatattacatgtg
>828113629577
gtgggtgttgagattgcgctgacagcaaggaccccatcaggtccattttagatccgtttttctttttcctcaagtctgagatcgtgtgtgtgtgtgtgtgtgtgtgtgtgtgtgtgtgtgtgtgtgtgtgtgtaggggtgcaggggtaggagagcgcaggaacgtgtgggtaggaggctttcaaaagctaatggctctcagtggaacactaagagtgcatttgcattgttgaagagcttaataatttaacatttttgtaagtctcagtatcctcataattctactgacaggtttgctgag
>8291688789
gtgagcagactggcacacacatgtcctaagttttactgaaaaggttttcaaggtcctctctaatcacatgacggatctgtgaatactgtttagttgctggaaaaaagttcgtttgggttcagaggcctgcatcttcaggagatcctgcacaggaaatcaagccagggtttttgctgggtttttgtttttttttttaatgtttttccatgtaaggtaactcatggtttgtcatatattgaggctgaattcagtgtttactgactttggaatattaactcaaaaatcgccataaagatgaca
>830230713485
gtatgctagccaagcacgttagtttcatatggaataagtgttcttggtaaacataactttgttaatggttttacatctttttaaaaaatgttattgtagtatatacactttgtttgtatgtatttgtgtactttggttcctctggaactaatattagagcagttgtgatttgccgtgtgattgcctggaaatgaatcctggtcctttggaaggatagacttttaagtactgagatatttctccaggccaatgctttaattttaatttgaccacaactattaattcaccatattcccctgc
>8311229143412
gtgagttctgggcagcaagcagccgctggctatgtgcagaggagcaccgcaggggacgtgggatacctagggtgcctccagatagggttctaagtccagtagaattgaagattttgaagagattgtattaccaaagcatggtggaattcaatcttacctaagtttcttttctgtggtaaagaccaggacccaaagcaacttgtgaaggaaaggattattctaccttacagcttgtagtgcatcactgagggaagccaaggcaggaccttgggacgggtgcatgagggctgctcaaaagct
>83265045526
gtaagatcatttagatgaaatctcaggattaaattgtaacactcagcagtcattgggaggagggtgggggtagaggaagggtcagggttcaaggtcatccctggcaacaccaagccttgaggtcaagggtgaactacatgagatcctttggcaaacagcaacaacaaaaaagaattttgacagattcttcaacagaatttctcctcaacatacagatcatttcattaattttggaacagtcttgggatgagccctggttagtgtctaatgctagatcctcttgctttagcctcccaagta
>833138677152
gtaagtagattctcatactgtcccaggtgagatttaatggtggtgcagtcttagggtggctttaagaggcaacatggttggcttccgttctgatttgtacaatatctctggtatctggtgatcccaagtgagtcatttaactctgtgtaactcgggggctaaagggactaagaggtattgcaaataactagggcatgctccaagcctccagctgggcccaagatgcttctggacatttgaactgcccaaactgcagattttgggttttagcatttggaagggccaggcccggaggccttc
>83493093241
gtaagtaccacacagtggcagtgtgggtgcagagtagctcaattaacgtcctctcgggatctatacagtgtccacacctgctgcgtggtgtctgggcgggcatcggagttgagcttccgccctgattgatgtagatgcttcctttatttagactagaccacaggcgttgtgggaatccctgaacataaactatttatgtacacggccagatcctttcattgtcttgtcttgtttggtttgcttgtttgtttatctatttacgggttttcttgaaaggaatactctcccggaatgcggcag
>8351740115675
gtaatttctgcaatacttactaccattttctttgtgatgcttttaaaattatgaattttggttttcaatattaaataataatatatacttaattaagtaattaaataataataaggtatacttacttgacaattggcgaatttagggagtttttggtatgtctttgtattatgttgtatgtgtgtgcgtgcaatgatgtttgtaaatgtgagtgccatgggtgcacatgtacccatgtaaataggcttggaggtcagaggtcagttgccttcagcttttattcagggtctctgttatttc
>836904102164
gtaatacatggaggaatcaacgtgctaagctccgatgtctgaaaccattgctagatctggggcatgcggggcgttgtggggtggtgtgtatgtgtgtgtaagtcttttaaatctttgaaatgtgttttcatatgttgtagcgaattttactttttttgccactccccggagatataaaatcctctatatttcattcactgactttatatagctgctgttcttcatacttttgatagccactggcatcacactccatagagttcacacctttggcagctgctggcaccctacccttgggtg
>83784225387
gtgggttggaatttctgatgggacataccctttgagaacttgacgttctgacataaatagtttagttttctgtgttaaaccaagcctttgttcagcacaaaagtgtttttgtttttaaggtatagtgtgtctataaactactcatcgaatgttagctttgtttggggttaagctgttttctgtgttaagctgtttaaccagtgcataattgttttaatttcatccacatgtagttcgtcctgattcttttaatgttcatgagacaaatagtgtattggcccaataaatcaagtatcatta
>8381230113223
gtgagtttgccacacattcacagaaatcccttctcccttcaatggtgtgtgtgtgtgtgtgtgtgtgtgtgtgtgtgtgtgtgtgttattccttcataaacagcagtagcctgaatggaggttagttggccaaagagaacatggcttgtgtgcacacagcagcttatgccttggttaggtcaatgctcactgtttcagcatctgtcttagtttaggtttctattgctgtgaagggacaccatgaccactgcaactcttataagggaaaacatttaattggggctggcttacagttttaga
>839213160184
gtgagtgaagtttaagggtggtatggacttaaggaggatgaacgtgaccatggcggtctcatccctgcctgctccggggctgagctctagcccagggaagttctaagggctcagaggaggcctctggaccctacttcactgagaactctggatatctatctgcaaggctcctggctactaaacgttctccactctgctgtaaggggagaggcctttacgaataattcagggagcattaatattgattccactgtgcagccctgcaatccgatcaagtaggtggggttagatgggacccag
>840141293326
gtgagttgactctccgcctgctcctgggggcttcctgctttctagtgttgctcgccttagaacgccctccaagccgtagtgttggcggacgctcttcttgttaaatctgggagcaggtaactgtgtgtgcttagcacaatcctctgctagcccctcctcatttagagagactagtcagtcctctgagcatgtgtgtgcttagcatgcacacacacagttaaatacttaagaaaacagagcatagactcctcggttagacatgttttacctgtttagattatatgagattatatggattca
>8411541141707
gttagtactttttaactaaggaagaaagaaggctagaaggagacactcttactttcctagaatatcaatgtttttagacttaaataagcattaacacttagctttgtttcctttaaactattacccagaatgaaatagtgttctagaaacttaactgaaaataagaaatgcctttgctagaaaggtttgtgtaatcttacgtgcttggaatttcctagtgattttatttgtgagcatgtcattgagtgccttatgtagaacagaaataactatggtagaagtgagactgtgggccataca
>84256439562
gtaaggcacaattttgaactggagttacatacagctctctgctaataatgatctctttaattttgagtgccatagaaatcctcagacatcagtctaaattgccaagttaaactatagtcatgctaaagcagggcatgtgtaaaataaaaggaaggaaatgtactaattggaaagtaggttgcttcggttggagttatatattcttctttgctctctttctcttcttccctcccccttcctcctctcttcccctccctcccctcctctactctccttctgtcatgctcatgtagcccaggc
>84390770154
gtgagcagagctcggggtgtgtggggggaggggcagagagggagacagggagagaggtctgtggttatggacaacctaacaagccagtaagcttcctgcatcacggcttcttcatctacaacttaggaatcaggatgcctcccaagggaaatcactgtctacccaacatctgggcagcatctgggcagaacagactctcttcatcttcacgcttggctctgttctcctctaaggagggccggtctgcaccagaagccagaacaggctttcaccagacagagaaggccacctccttgattt
>844203128307
gtaggcccttggtcctggagagatttgacgccctagtgtacagggttgttaaaacagtagggaaggaaagggtgggtgggtgaaggagcaccctcatccaggcaaaggggaggaggcgagggcagatatggtttgaggggctggtggaggggtaaccaggaagtggtatatcatgtgagatgtaatcgaatggaataattaataaattaaacacacacacacacacacacacacacacacacacacacacacacacacacacacatatgctaggcatttcattttataaaatgaagactc
>8451209130456
gtaagcacaaatacctgccctgccctcactattgacctctggcatgatgttggcagcctatggggtcagctgacaggacaggataggctgttatcacagaccttagagatgaagccttgttttgtcttgtcgttctgttggccatactcagccttagggggctggcatgaggtacttatgttcttgtaggatgttcttgggaggatggaggaagacttgttcactcattggcatctacgctgaagtcagggaaaaagagttcagagccccagcgttgcattaaagtcttcagctagggca
>846230115579
gtgaggcatccagggcacggttgtatgtggcttctcacgtggcctccatctctccctgtgatgtgtgatgtcgtaagaaagcatcatttggtttctctgtgtttcgtgggctgccctggcaaacaacacaaccaaggagaacctgtcgggactcaaaacttagcactagtcagaacaggaaacaccctggggctgtggttagggcctaactgtactgtcaacatatgggatcagatgctgtctccaggggacaatgtcagagctagaggaagaggactcccagttgatatctgctggttg
>847105010419
gtgctctgcttgcgggccatggggggactgccatggagctgacttttccctgcatttgttacagttcatgtcagaaccgcagctgatgaaatcagtgcaggacaatactgaggagggttagtctccaggatgggtcttagtgtgagcgactgttaagggtacccaggactagctttgagttttgatgagattttacttctgagagggtgtctgacatcccaggttgaccctaacttttttttgggggggggtttgagacaggatttctctgtatagccctggctgtcctggaactcactt
>848240018512
gtaagtggtttggcttgaaaggaattttaaaacattttctgtaggaaatcattagaattcataagtaaatttcaaagaacctgtatttaccttggtcttccaggtaaacggaaccatgtcacagaaaagtttgttttgtaaggagttttacaggttgcaagtatgaaatccttaaagtaggcaggttgacattctggaagctagacgaacccatgctgcatgactgagctgaatttccagacccctcgggacatcatctgtgttgagggaagtctccttacgtactgaactggttggttt
>849181337236
gtaagatttgtgtgtgtgtgtgtgggggggtatattggtgtttatgcacatgcatgtggaggacaagagtatctttattttagttttaccttttgggtatctcccactattgctttccacattatcttttgagaaagattctattgctgaacaaggtgctcactgattgcctaggctggctgccagcaagctcagtgaatctagctcttcctgcccccacagttcttaagactacagatatatgaacccagatttgtatgtggatgctaatgtgatcctgggtcctcatgcttgcacagt
>85062830042
gtaagtggatattgattggggaatggctgtataatattatactctaagatgattcttttcttttcttcttcatttatatttttcatatgtgaaaaatcttttagacaaggaatttaagccacgattgaatgttcagtatacataagaaatatgatatatgctttcctatttttcccttgtgttaataaaattttgttattgtgttcgttaactacagccttcaatggcatagcatacattcatatttatgtactcatttgaaatatttcacaaaccatataaatagtaaacatacatctt
>851173274743
gtttgtattttttaaaaaaattagatcaccaaaggcttactttctgtctgctcaccgaagaatagtatggaaaactaccctctcctccaagagactgagaactctgcccatcacctgtcagctccttcaataaagtcctcaagaagatggatatccttgacctgggtcagagcatacctaccattcaagtaccttaaactccatcaggtgacaaaaccaaacagaccagccacccagcttcactcatcataggcagccactgcatcagcattgccacaacagcaggggtagtttttagtt
>8521730131217
gtaaggaattaaaaatcagcactaagggaaggtctttgtacatgaagggagaaagcgctggggatggactgacagacagctcacatcaccagggagttcttggaggcagagaactgatctcatcctgtcctctgatttggagatgggcagctgtgggcaggacttgctcagatcacatggttgtttgtgacagagcaaatatagcagccgagacttcccagaccccacatctaaccaatgccctggtctatagagtgctcatcttagtcttaggttttgtcccttcctaactgaattctc
>853103268734
gtaggtgtctcataagccagggagtaccttcagtggggaatgttgcatggatttcctttgaagtcaatccctagtgcatggttagtattgttctctgggcattatgtaagggcttcagtttgtggccagtagtgtttctttgtatattcattcattcattcattcctattatgtttttgtgagaacttgggagccaaaaaatctcatttatagctcttgagtagagatttgggtattggtgtatttatttccaaagaaaaagaatatacacagatacatatggattgaagtcattgttat
>854161318384
gtaggaaacggcactgggacaactgtcagggggttttcaccgccaatgtagcgctatcattcagaaattggatactggttatatatggagggatggcttttcctccagtacaacactgtatctgagagcccccagtgaagggtaccccagggctttagaagaggaaatgtctgaaagaccctaggctgctgcatatcaagctaccttagaacaaagcttcagaaagaccccctcatggccccgtgaccaaattggggacttttctgaactctaggtccattcaggagttgcctagatact
>85516436226
gtgaggctccctggggtcctgggaagtagctactaatactttgggtgggtaacaaaggcacaggacatagtagacaggtgcttagtagccatgaagtgcaatgatttcatactttttctctttgagctaggtagagtgtctatgccccaaggcaaagaagcatacattagaaaaggactatattgccagcatctcaggaatgcctccttacccatcaagatcatggttaggaaaggaaaaagggataagtagatatacaaagacacaggaccagacatcacagacctaagcatatacaac
>85696411751
gtaaggaggacttggagtgtgtgtggccaggcaggcagtgggtggaagggttttaaacagcggtgtatgataaagagggttcgatgggcagagcagtgctgtgccccctcaacctggcggaggggtgattttgaagttagcacacaaataaatggcaacaaacaagacctggagtgtgtgtcgtgtggctgcggggagcctggaaagcacttggttcctcagcaactctgctgtcacctgaggcgtgtgcaggtcacagccagagctgaagaaattactccctgctccctcctgaaccct
>857235968702
gtgaggtgccactcccaacactaggccagttgctgactggacagtagtagcctggtatttcacctgcctcatctgtgcctgccaggccctgtgggccacaaccccaccctggtgtctcggggctctggctcagtggccttttagttgggctggattgtacataatgttaatagtgaaacccaatgccacatttttataattgtgatattttgtacagagcttctcccccaaggaacactggacaatagtaaaggatggtctttgacactagagggtgataggtattgtggggacccagag
>8583190145
gtaggctctgcagaaggtggcagatgccagggaggagggctatacccaggacaggaggtagcaaaggctggggtggagggggccacacccaggacaggaagtgtgtggaggaagggagctgaagagatctgtgcccagtacctctcttaaccttctctcagacccagccaaggcaagtccatggcaggttagtgggtccagtgcagcctgatcccagccctgaaccatagcgcccacagggctgatgttaggactctgtgggtgcagtattaagccacggcatcccatcctcttaccccc
>8591411150532
gtgagtactgccctatctggctcagttaggtttgtctgtcccattcactaaggagacattaccttccggagtgtttactcaatgagcaatgggaaggtctggcaccatttatatctatatttcatcatttgggttactcttctcttttcagtctatataaccaatatgtgaatattcaggtatgttcattaaaaagcattttgttgtaaaacacaaatagaaaatttcaacagaacaatgaaaaaaaattcaattccctaagtcaaccatcattttgtttcaaccaacattttgtacatt
>8601421111975
gtaagttatttttatcttcacccttaagttttgttctatagtttattaaaatgggaataaaattgaaacaacacaattcgtggttgggaagtatgtattattttgaaagaagaattaagctttaagttttgtttgtatcaaatgtgtacatgtctaccatgtactggtgtgatcctggtgctgtgtttaggcatgttcttggggagcagtgtgtcttagtcagggtttctattcctgcacaaacatcatgaccaagaagcaagttggagaggaaagggtttattcagcttacacttccac
>86137012596
gtgaggcacacacccactgtccactcaggcagccgtctttgtctggcatctctcagtccatccccatctaggcctgggggtgggggtgggggtggggggtcggtcttgatgatacactgagatgttgtccctcctttgccagccacatgcccctcctcctccgatacagtgaccagcctgcacccttgaccctttgctgggtgtaccttcctatccctgtatgcctctgcccttcacgggccatttcaaatatctccttttcctatgttgccgattctcccagaagcagacagtctgtcc
>86256865501
gtatgttgttggatttggtaaatgcttattgcattttcatgagtattaattagctctctataacatcatgatccatttgctttgtcctttagtgatgtaaacatgtagaagggactgacaacccattaagttaatataaaatagatgttgagaaaagctcacttccatattgcgttctgttgcagctgtatttatcccatattggataaatgcagaagtgacatgtggcaagtcagctgttccatgatcgcaagtcttcacgggtggatgtgtttgctggtctgagagcaaggcagaaaa
>86319935431
gtgctgtttcctgttttatttttattctaccagtacaatgtcacaagctatcatgctaccagaatagctgtcatggaagaatgtgccagacattgaatgtcatacataaccattggtattttaatttcttatatgataagctatgaatttatatttcgatctcaacatctagtgtaaatttgaatggcattttcaacagtacctgtcattctattctctgaataaaagctaaggttatctatagtgctgtgccaattagacctaaaattctgatatttaaatactcacaaatagagataa
>864241480324
gtgagagctcacatgaccaggggagaggggaatcgggtcaccagtagcatctgcagggaacacggcaacttgtgttttctgtctccaagtaaggggcctttgctgggcttctgttagtttgtttgaacatggctttaaggaggtgtgacagatgatgtatagtgaacgctacagacctgtgtaactaggtgcattagagagtttctcattcgtttgccaaaaaagacagactgtgaatggtgacctaacaatgtgatctaatgtcatgccacccattctgagccactgtagcaaaaagct
>86561236388
gttagttggtcactgtttatttcttttcttccactggtgggtttgtgaatagtttttagtgtcagaaagcatatttctgtggatatttgataaatatgtcagtacctgcacattatgtatattcatgcataaaaattacaagttatttaggtttctatcttaggttataaggaattgattaagctccttattaataagtgaagaaactgaaagagactaagtgaatcttggccattatatataaattcagctgccttatgatttagaatggattatgaagctgggatatatcttaaaggt
>8661629106958
gtgaggttgctttgcccttctctttctctttccttcatttctcttttcttttcttttcttttcttttcttttcttttcttttcttttcttttcttttctcttctcttctcttctcttctcttttcttttcttttcttttcgtttaccctttccttccctttttatgtacttggatatttttggtttgattgttgagtagggtcttaatgcatttcaagatggcctctatcaagccatgcagcggaggatggccttgaacttctgattctcctgcctccatctccttagagctggggttat
>8672917104723
gtgactgctgtggcttctgttgtctgttttctcaactagcgttgtaggtctctgtagatcatactgaattttcagtgcagtaatttatatttgtaccacccattctagtcggttactttccctctgcatgctactctgtatagccagccgtctctctgacccagtgaatcctcatagtggtaaagaaatgtatctgaaataatgaaaatatttttagatagtcgtgctgaagaataattgatacacactgaacttcacataggctggtgagatgattcagcaggtaagggtgcaagccac
>86885553634
gtaagctttgtttcccctgagaattgccaccaggcagagagtgtaaagacatggttatgttcatatcatttcagtgtcagatctatagtatcatttttgtgaaagtcctcccaataaatatttaaaagggttaatttggactgctcctcaagactgtcttaaaccaaatagtttaaagtagagatattgatgtgagcttcattttcttggcaagcaggagattagtacattaaataattcaaagaagaacttggaattaactttgtggggagagttatcatacccctggtggtagtaaag
>869262041733
gtaagtacccaggtcattcctccagaaattgaaggcaagactctgttgctgaagggcctttaggacatgggactcagagaatgtaggccagatgtgacagtctcttccatgaagactagctctcataatcatggcaagtgatatagatgctaacatgggaagaaagcaaccaatcatgatgcctattaaccatgaaattataaacaccatagggtttcccaaatggtttaacagtggtgctcatagctgacaatgtctggtctatatatgcagactaagggaaattctgttactagaatt
>870275144350
gtatgaagcccagagacacatctgtctcagaaaacacaccatggtagctaggtacttcggctgatacaattcatttagttcaacagatggtctactctcctaggcacaaaacaacattgcttatgtattgctgttgtttataaccaaacatctagtttatccttttccttattggtagagtctattcactggtctgtggtttggaaggatgggtcaggcagttagccagagtgctgctggagaggtgcaaatgagctgggagaataatatggatatgtaaaatattattatattttattt
>871365100653
gtaatatattatcagtcttgttgatacatactcagttgggtgttaaatctaggcagtgtgttatccttcttttcagtttacacgtgtatctgtccaaggcataaaatgtggttgttgttgatgtaaattcaaggccaggcatgatagtgaatccctgtaaccgagcatggttttggtagagggaggcaggaggatcaagaggtaaggtcatccttggctgcatagtgagtatgagcctctccttttttcctttttttttttttaaaggcatgagtaaattagtgccctgtccttttaaaa
>87217937737
gtagggtgacaagcttgaccccgggatgcctccttgtatagttcagagcctctgactttctcggcccagcactcgtgggcttcctgcttcggtcaaaatcctagttcccaagcgtagggggcgaccagaggctggagcgcacccactttaggttggaaggtcaagccctttcaaggttcacggaaaggctagaaatgtcaaggaagccctccctcaaatctcaagcataggcctctcagagagctccagagccgttgccttagaaactgtgtctgatttacacaggactttacataacaa
>873267512421
gtaaccaagcacggactcagaagaggagccgccactgctggctctgcagggctctgctccaaatgtctggctgagtgggcaccccttcctgataaaagagaactgagtgtttcagggcgtgtggggaggtcagactaaccatgctttgtctgctcagttcttcatgtggggtctggggtcaggcctgcgtggcaagtgcttttatccactgagccctcctaccaggccaggaccccttttagtgccagactttcctagggctcctttccctgagccacatgctgaagcctctgtgtctgt
>8741855758
gtgagtgacagcctccactcccacatacatagtcaggcagctctgtgtctgcatcaggcttcgagcttagcactaagcccacgtgttcagaacaactgtgctcagggcagggcaatagtccctgtgtctaggcctgggatgaggaaggtgatgggctttctgccatttaggccagcatagaatcttccaggtttggccttgaatctgtaccccaccctggtgtgaggagacaagggactgtctatgaacatactggaaggagagccttagagatctgaactgctgtcctcaaatctctgt
>875282457685
gtgaggaaggctatctatctgttatgggacccttctccctccttcaacaatgctttcccagagacagggctctcctttgctaggtgatactatgatgctcagttgagcaagttcagtcattgcaggatagaccaacccaaatctgggggtggaacctatgacctcacctacacccaggaaacactaccaatgggctatatctccagccctaaatttactattgcaaagttactgataatcatgagtaatagcatctattttcttctttctcacttgtcaactgactactgtttgttctaa
>87674040260
gtaagagcactgactactcttccagaggtcctgagttcaattcccagcaaccacatggtggctcacaaccatctgtcatgggatctgatgccctcttctggtgtgtctgaagacagctacagtgtacataaaataaatcttttttttaaaaaggtgaactacagaaattagtttatttcccaaaacatattagcatctttactagtttgttttgttttctaggacaagggctctctatagatcctagactggctctgaacttgagatcttccatctccgaccggctctagctggtttgta
>877234324265
gtgagtatttgattcggtgttaaaagtcgtgccttgtcctgagaagttgtcttcccagatgttggagttcagtgtgctcatgagaactatagcagaccctggagctaacaagatcttccaagagaacgcattctcctttctacttaatctcttcttggcctctcccccattctgcagtttgagaatggaagattggaggccatttttcctaaccttgtgtttgtaaaatttgctgagccaggtttaagaaagtctgtataataacttttggtaaagtaacgctcttttaaaaagccgaac
>878245479907
gtagtctgagatactgacatttggggatgtagctcagtggtagagtgcttgcctagcatactcagaaacctgggttcgattcccagaaccacaaaaaaaaaaaaaaaaaaaaaaaaaaaggaaggaaagaaaagaatggcaactcagataagtattgtgttttctctaatatgagaacatagatttaaaattacttatgtatggccataaaagtttgcatatgcttttaatcactctgaagacaaaaggaggtgaagacctgtgcgtttaaacccattctgttcaaaatagcatgctcta
>87962722930
gtaagccatccctgagggagagatgctggaaagagtgactggtgggcagggagggaggctcacggcgtagggagacagactcagtaagcagagagcttgtattggatccttgagtgtggacccatggaaaaggcccattacacccacgctggtgggggcggggagagggggggaggatggacacagggatcttaggagcttgctagccaaccatgggctactccaggttccaagagaaaccctgactcggaaaataagggttaagagtgcaagaagacacaagatgttgacctctagcct
>88057557400
gtaagtgtttccccacacagtaacatttccccaactcagtgtccacatactcaccaatggaatcttaccactgagcaactaacattgccatcatgcttgtgtgtctccatagacactctccacagtgggaactcatggctttgctgtccaatgtaagttctcaatcataccatgaccttcaggaaagtctcagggtcccaacctgagtatcattcaacatggtgaaatatctattctgaatatgtaacaccagaatacataaagtactccaagatacaaactacatgaggaacttatgca
>8811652126929
gtaaagcttttagaaattgtagctctcgcatatatcaaatgcagcttcagaaactgataacactaaggcttgtgaaacagaatttccacatgacctccagttcacatttttttgtttgttgcttttgtttgtttgtgagacagtttctctgtgtagccctggctgccctgtatctcactctgtagacaaggttggccttgaactgagagactcacctgcctttgcctccatagtactgggattaaaggcatgtaccaccaatgctctctctagctcataattagaaaaatgttttaactt
>882188060672
gtgagggggggaacgagacaagtgttctgccgagaggagccccactgtagtttaggagaaaggcccctccctcgtctatccaaagtcgtttgggagggagtcagggaaactgaagctccgggttaaagcagtggtctttggctggactgccctgacctggcgcccccttcacagaaaactccctaaagtagaggggacaacaaggcactgagtgatcacatgacaccccgctcggggcgccagcgccttcatagctgctctacatatggcaaccccctagattcaggtgggatgcctgct
>883190053802
gtaagggggtacaggataaagacttttgatgataggacaccctgaagttatgctggtcagacatgctgggctggcccagaagagctgtggtgctgtggtccatcctctatgcatcccgcttcaggcttaagcatgcctttcacttccaagtacctgcttgcagaggtgtatccggagtctcctgaagggatatcaagcctcagaaagtgcccatctaattctttacatttcctgtttgcttttttgacatatctagtttcgactataaaccatgactatgggttaggcaagggaatgagg
>884163414282
gtaagagtgaaagaccactgcattattcctaaaggaactatatacatttatgtgaaaaggacttgtacagatcaaatatagacataaaatttcctagcataatgctacttaatagaattcagtatatatatatatatatatatatatatatatatatatgtgtgtgtgtgtgtgtgtgtgtgtgtgtgtgtgtgtgtatgtgtgtgtacatatatatatacatacatatacatatatatgtgtgtgtatatgcacatatatacatatatgtgtgtatatagacatatatatgcatacata
>885147092114
gtaaggacgatgagcgccgcgggggctggaggacgggcggcctcgcggggcccgccgccccctgcgcctcccattcatccccacgaggcgccgcgcggctggccgctcgctcctgctcccgacgtcggaggccttggcggcgcgcgcgcggaagcccttcccctccccgagatccccagccacctttccgcgtgttgtttgtcccggagcctgaggtgtagcctagtttgggctcacagggtaggggtaaaccgaagcgagttttccatttctacctagcacgctccgcagtgcgccatt
>886276288670
gtagatcctatagaatagattcgccgtggactaccagaaggctaaatttgtttacttagcttggggcagaatcaggacttaacaaaagttgtaaaaattaaaatttttttagaagttgactaaagtcaatattgttctgccatctaaaagtacaatataaatgacccaaatgtcaagacagtgaccttgatagttacataggcaaagctttttctttcttttttctcagaaaaaggaaagggggtatgtttgctttctaaattttagttaatgtatattcacttatgagtatccagctgt
>887151131653
gtaaaagacattggtaaatgtgtgtctacaccatggggcgggcacaccaagggcaggaacaagggaggggctggctgctccatctgttcatgatgttcctttggtttttttgtttgttttgtgacgggctgtcattatatagccgtaggtggcctagcactcattatgtagaccagtcttgcctggctctcacagatcactgcctctgcttcctcagtacctggcttctttagatttcatcataacgtcttcagtggatagactataagttttcttttattattcatgtatttctatttc
>888172145154
gtaagtccacctgagagagaaagctacacactacccacatgcatattcatatgtacacacagaagaccactctcaggctggtcccctgaaacataatgcaacataccattttggctacgttttgtgtggtgagcatctcagaagagacaatgcgcatactacctctgtagtccctcacatggttgggtttctctcaggagatttctttttctttgtagctatatattttccccctcttaggcctgttatccttaactgtgccctttgtcaaagctgggtgactaatcaccctccttaatt
>88919892440
gtatcgatactgattgtgttaacagcttagaaaaccttaatactttatatatgtttctcaaaatattaggcttagcatctcctggtgccttgatagatcttcagaaaatcagaagtgggattatagtcttatacaactatgtctaccttcattactttgaaaacacagagccaatgaaacatatggaatatgtgttttatatgaattatttcatagtagaaatgacaatgttttataattacctattatatacagaagagattgttcagtggaaagttccactatgcagctaaaggtata
>89037111606
gtgagaacccgagcctgcactggaagcctgatggctcattgtggctccctggtgccactgctgacagcaggggagggggagatgccctagacttttgactgctgatttttaacctgagatgcctgtctgccagtgtcctcaactcatttgacagtgtctaaagatgtgttctgtcttcatagatgggtgtggcagatgctctggaactcagtggctgccgtgtacaagataggctgcataaacagcagggacacagccatcccagttagtagtttgtacaagataggctgcataaacagc
>8912596132633
gtaagtctcctccaatttaaacagcttacttgtaatccttattgagatgctgtgatctttctgtcctgggactgcgctgtaatagtacttgtggcagtcagaagcagcacatgaatccagtaaagaactgctaggataaagatgttcattaggtaactcttttgagcaaaggagaattgaaagtgcatttggaagagcaaaaagaagattggaactaatgtgatcaagaggttggaagaaggggtctgtggctgaagctctggcctctcagcaggtaccactgcttacctgctcctgggg
>892108515951
gttagtagcacctccgttctagtaacagacagacatctggctttgaagacaccacgatgaaatactcagttctgcatatgaaagctctgagagagtggggaaggttccgacagccgagcagtcattgtgcagagaacagggcatgcaggcaggaaaagtgggcatgtgcaaccaccaggggtgggtttggatggggtgagggtggggaagggaggggtagacatttcctgctaagttgctgcctgtctgatctcccccatctgccttgctcttctcagtgaagtagttagtgtctgtagg
>893209095724
gtgatgaggagacggaccaaagagcaccaaaatggaggaaggaaaagcagccctgcttgagtgaaccagtggacatctcataggaaaataaacaacctctccagtgatttttatccaactctccccgagcccttgaactgggtctgttcttcggggctggttcactgctgggctctgtttctctagtctgcaggatgggagctctgaggccaccactgggaacagcataagtagtagaagcttgttttgtagtattttctttccagactgggtttctctacatagaccaggctggcctga
>8942614111164
gtagagcggggctgggggcctgatatgtggccattgaggacataggtatggctctaggcatttcctgggaagatgggtcggctccccacagggccctggctgtggctctgcttggcgttttgggatccctgagcctagaccctctctctagaactttgtcatgtgaggcccctcttctctgctgtcctctgtaagaagatctaggaatggcacccaaaacaggaaggggtagtgaatgggatcaggtctgtccacctttcaagttcccccgcctacctggcttccctcgcccagtttgct
>8952915153378
gtactgaggccccattgctgtcctgtctctctttagcctttctcaacatgagagagaagcaggagactggtttgtaacaggtgtggcaaacctggcttctccatcactatcttatatacatttaaaataattatataatgaataattatgcaatgtaattttgtgaggtcaaagacctggccttgggatctaatcatgattgggacttcctgggcaagaactattgacttcatctgatgaaggagacagatagatgctaatatgaacgagatcagcctataatgctggccatgccatgta
>89648154184
gtaagctgaaaatatggttgagcccctttgggataattaaaataatgccttaagaaccattgcagaaagtaatggcagtgaataagttaattgttagagtatggaaaaactcagagaaactaggtttgaaccatctaaaagcacagataacatcttttttatgtgtgacatgttaggaaaaaagtaagagaagagaggtctgctgttttagtttgcatgattggattcaaggagagataaataaaatgatgaacacttgaagtttctccttggtacagacattttgttttaagaacctaa
>897273325168
gtaggcttgctgatttgtttcataagtacctttccacagacagtatcttcccaacacccccccccccactgtgtgtgtgtagtcattttttattgttttccatatcaacattacaaaaagcttcactagttaaagcaaaagctagagacagctcaataacacaacatgaactttacacaattactcatagggaggatgacatcatttttttgattcttgctttcaaaaaaatatcaagtgctcctggctcacattttagcatgagtctttacattgcaacttggtattcagtgatttctc
>898409123558
gtaagaaaaagatatgcatttttttctctaatgtatactagattatccttgggcctgagatggctcagtgggtaaaagtgcttgccaccaagcctgatgacatgagtttgtttcctcagacccacatggtggaaggagataaccaacttcccacagtgttctcacctctatgcatgcatatgtacacacacaaatacatgtacatttttaaatacaaaaaaaaatgtatccttagaaattaattattgtctagaatgaaaggaaaggccatctagagactgtcatacctggggatccatc
>899229278635
gtgagtgtccccaccctctgtgacgcctgccccttactgctgtccctgtccctccccatcattcctttctgttcctgaagcttccggtctggtcccttgtcttcctgttggttgcctggctttatctcttggggctgtctcctcattcatcagtgtgagagattcttatatattttactattctgcctgtgtgtgtgcatggtcacacatgtgtcaatgtatgagtggagattagagcaaacttgttggaactggttttctcctttcaccatgtgggtcccaggaatcaaaatcagatgt
>9001775113031
gtaagatagatttccatcaggctgccactggtgaaatgtttaatataacatgaaggaaacacactgttcatgtgtgcaaatgggagggtgtgtatggcatttgtgtgcacacgtggcggtctccctctagctcttcaccttacttcttaggacagggtcgctcactgagcctagagctcactgattacctaggctggcctcccctctgagctcccagaatccacttctctgtcttgaccgcatagcaccagggctatcggtgtgtgctgccaggcccagtccttgtgtgggtgttgggga
>90120733120
gtgagtgcagcctcaggcagggctccttctcactccccacactccatctcaactctccccttccaaacaaaacacagcacagagaagccccagctcttgaggatttctagcacattgctatttattctccccttcctgttaaggattcaaactgattagagtgtcctgtgaatcctgatgtcatgtaaaaatgtgttgttttagttctgtcttcaatgtgttttttcttaggaaaattggaggatattccccccgcccaatggaaaagcacaatagggctggtaagatggctaaataggt
>9021910152594
gtaaacactctccctaatactttattcattgcttgtattttcaagaatcttaattttgtgtccatccttttgtttggaatacctaaataagcttgttttattattggcttataaagttcctaagtttaaagaccattgtaatgtggtccctcccctgcacttttataaatatacatatgtgtctatgtgtgtacatgggtacacttgtgcaaactgaactcatgtcgtcattcagaatactatccatctcctttgaaacatggtttgtgcctggcctggagctcaccaattaagctagtg
>9032766104318
gtaagtgctgagtatcccaaaatgtttcagtggaaatgctatataaatctaaaagccaccaatatcccgcagatgcagtctaagcccttcttactctgttgaggctcgtgtgttgtgtgcattacaaagtactctctgtatacactcttatatccaagtacatattaaaagccaaatctgatctcaagtagtccaatgcgttctctacacagtgtattgcatgaaagagtctgtgaccgatgaatgaggaattcactgggttttgacaatagggttttttttccttttataaaggtagct
>904156879283
gtgaggtgtcacagctgtgccggacccttgcctttcagatcttctgcaggatcatggcatgcgtcccctttaaaggtctggtttgagtcagaactggacttttcgcacctagttctggctcaaggtactgttgggcccatctactgcctttttcatgcagggtacctcatttgcagcataggaggcagggagagacttcggtttacccattggaataggctccagagtccccagaccgaagccttgaggagagctcaaagagaagggggcgaagcttagttagataatatttggaaacag
>905253737132
gtaagaggcagcacgcacccctcactgtctgctggggaggctgtactttggatggagaaagatatgatgtaggaagttgtggttcaccagctctgagggcaaggctttgaaaacagagaagtcaaaagacagttccctagcataaacgttcatatcctatctatttccccaactgctgctacgtttgaccgtgacaccattttagtgtgactttccagctcaaacagttctcttatttataagattggctacaaataagtttatcttttaatgcatttggattgactttaaaacataggg
>906239130147
gtgagcatttctgctaaaagggactcctatgaaaataaccttaagttttaaaacctatgagttaaaatgcctataaggttgttgcttcatagcctgtaattttctctatggaatccaattatttctattaaacttattaagtaacttactttaaacaagttaataattatttaaaatatctcatttattttatttacaaaattttataaattttacaatttataatttgttttataattttgtgggaaatttctcatttattaatacagaagagaaaactaggtcctaatatgacagcaa
>907179786448
gtgagcattccagagcatttgcttattccacactgttttccctgtttagcccttccttctgctattttaattattgttcatagtaatagttaagtgagctcctcaccatgtgcttctagtcactgccctattgaacctcatcagacttaaaactgtatgtgctgaggttcctgggaacgggtaggtttggaccaacatccagaaccgcacgccagggtagtttcaagcttgggagggttggtttgagacacggtccattatggagctcagggtgatattgaacttactctccagggagag
>90827101766
gtgagcaccgtccctgtcctgcctctcttggctacaggagaacgcaggcaggcaatgcatccacacatacatgcatataatgcatcctggtccctcccacgctggacccttcattatctcactcccttcactgtcagtctcatccctcacactcccctttcacggtcaattctttttgttttgccttgtttaactgagtgcaaccggggccacctgtgcaatcataggtttcaaactatccatcggaacctgacaggctcacaggacggcaataaccgcctccctccaagactgtgctag
>909285335183
gtatggccacctactatgcctgagcaacatatacttaagaacaaatgcccagaaattccttatggtacaaattttgataatcttgtaagaaattatatatgttctttacttaatcacagagagattgttaaacatgtatttaatgatataaacatgtaaatgaatgcaaattttgatgacaaactgtatttatttataaggaaattacatgaattgtttttggcaaatgtatctactccattcttctccttggtgatttctttatcccatagaaaacacactattagtgtttctctctct
>910206250459
gtaggtgtgcgctggccctctgaggaagtgcaggatcttggcctgtggcctctgcagccgctgcgggctgtaaggttcgtggtctcgatttgggtcttttggggaatgccatcttttgcatcctttcctgttccttttgctgctggtttccatagaaacgaaccaaggtgtcagaggcttctctgcactgttgtcagtaaaggagccctgggcctcatttccttgcgcctgcccggagtctggaggagcaggctggtctgttgcctctgtggattctgctagtgctccctccctcagggg
>9113046121468
gtacgtcacgcactcagatgcagaacggtgcctttttctttcattccctttctgcttttcaaggcctttccgtgagcgtttggggtggccatgggctggggatgcgtgatgttacctcaacaaaaggccgtgtttgtagaagaaaggtgtggctatgttttggaggctaacttagcgtgagtaatgttctgtgtaggagtggccgttgcgtttgtgtcagggttggttcacggcagctacacgctggtaagtggcttcccatctgcctcccaggtatctggcacggattcgacttactgt
>912870117862
gtaagaacacgatgtagttagtgccgattttgcttggcctcttcgtgctcttcgcacctggccctctaaatggagacggtgctcagtgacccttaatgtctggttagtcttttatgatgcaattctttctaaacctgatttatctttcttagcataggatagtaacaagaaaaataatttctcaaaagatgtagtatctgtattatctcagtagatacaaagctctttgtaaatgtgtgcagagctctgggaggtgacagtgttaggcaagtagcataaaactactccattgagttcatt
>9132574115744
gtaagctgcttgatacagattacgtgcaatgagcagatctgcaccctatgcttgagagagtcaataattgtttttgaaataaatgaatacctgttgcttctcaggatgggataggctacagtaggccaccccagtctcatggtttagagtaagtgtttatttagatctagtctcagtttataaaacccacatgtactctctagtctgttgtggggaaatgggctatgcacagacagtctggtctccagtcgagctgaggtgtggatccccggtacccagtggtggtaattcccacctaac
>914153315150
gtgggcatctgacgagtctgagatgatgggaggggtttgtagccattgctttttcatttgattttagatttgtgaagatggagcattttagttgtttattttaatttccactaattctttacttggtggtagtggtgatggtgatgtgtttataatttgaatatgtcactgttaaaacttaaggatataatctggtgtttgtgcatagataaacatttaggcttacttttttaacagctctttatgctaccctttacttctgtctttcattaaagtcccttgcaaagtgcacaggtactt
>915205974815
gtatgtggcatttaacatagcctgagtgatgacttctgtgtggtttttaggagacaggtttaggaggttttttgtctgtttgttttttatttttcaatactttggtgtcgtcttatgtgtccctttaaataccctgtgacaattttattttttcccctggaaactcggtacaaaggccccagtaataccaatctctattatttgtgtctctgccacctttatgattagaagagccctttctaaagatatgcacacttacccccttagaactcaagcccgttccctgactgctcactcctg
>91612626630
gtaagaccattaatgccccttcccgtgagccctgcccctcagtgagaccatcaatgtcctttccccgggagcccccctccccattccaccttccctcggacctcctttggttgggtaactggatggggatgggtacctatcatcgctaccctcgctggccatgggagtgggcgtagtgggtagcacctagagcttggaacactccgatgagtaccttggagcctctgttctttctggccttgccaccaactcccaagcaactctggtgtttttttccctcctttgaaaagtaaagatctc
>9171544126506
gtacgtgaccgcctcccctcccccatcttcacacaaagtgtgtgggacatctgtcattgctttaggcttcccttggtactcagagcttgcacagcgacaagcctgcatgccaggctgaaccctgcattgctgcagagaactgcctcgtacctggtcccgaggatgctggggctctaaagcctggacctgaggatgctggggctctaaagcctggtcctgaggatgctggggctctaaagcctggacctgaggatgctggggctctaaagcctggtcctgaggatgctggggctctaaagc
>918292012219
gtaggcacaggcggggagcctgctgcagaggcaagcaggctgatcacagcaggcaggtgccgacagtaggttgcccttggacggtgcagttagcattcgctgcctgaagtcctaatgttttaaatctgtgaataaaataacatttatagctgaaatcaaggcaaatatgcagttttataatctgtattttttctaattggtatttttattaaacttgaaattaatgtgacaaaaggggctggagctgtggcttagaggccaggtgcttgcttagcatacgcacagctctgggttctgtgt
>919148320059
gtaagctcagagggattctgaggaatgagaaagaggaggaatggagagaggacagggaatgagggaggggacagccacattctccatttctctctctctctctctctctctctctctctctctctctctctctctctctctctctctcttgagacagggtttctctgtttagccctggatatcctggaactcactctgtagaccaggctggccttgaactcagaaatctgcctgcctctgcctcccaagtgctgggattaaaggcgtgcgccaccacgcccagctcacattctccatttc
>9201761124524
gtatggataaattttgtaagagcttattctggtagaatggcagggacaggacccagtagaacatgcctgccgttctcagttctgaagttacctcacccgtgctgtgcatagctacagcttctttataatctcccattcctgtgacaggccagagtaaacttccttgactctgtcatgcagccttcagcccttcagttagtgatcctgtcctaatacttcagatgtgaagttaattcataaaccaccatttttgttttgttattttaagataggctttcactgtgttgcacagactggtgc
>921132267204
gtaggcggagggggaggggcttggggggggacctgtgtgccctcccagggctggttaggccggtggcgttctatgtgtgaacactcgatttcccatcagtctttgtgcatgtgtgaaggaaacagattgtatagtccactgaggcagagcacgctcaagtctgtctccttcctgccaccccgccctatccctgttagtggcattgggtctggaaggcgccccaggcctgaacttttgacattgcttttcccttacacccaggaagctacccaaatagagcagttcctcttttcaagacac
>922178338100
gtaggtggttctgtcagcccagcccaggcagcggggcctcggcacacacatctcaggcacggcctcgaccagcaggtctgctgtcgccaagcttgtcttagtagtgggacactctgtttccaaaccgtctcttccgtggaagccagatacccggccaggtgaacgaatgtgcttaatgtgatttgcagggatgtgggacttaggtcccctgccttcagggagcctctggggtcttggagtagtgaagttaatgatgtcatctgatgtcgtgtcagcattcatctccataacgaaaatacc
>9232092153083
gtaagtcctcagcattgcttcttccgagtttcatatttcccttccattattagttcttatgtcaagatcaatcagggtagtggcagagggaatggaagaaaagggtaactctgagacccttttgatggtaatggcaacagaaaggggtaacttatgggatacagaagatggcagatatactttacacctgttaactttcagaagacccaaggtatttgtgcatagctgtcctgtaagcagctgttaatgtaccatggaaatgtaggtgagaggtcagtgttagagagatttaaatgtctc
>924756124678
gtatgtccagtaaagtactgcattaaagatggagataggatcaatcctttcatacgtaggaaaattaagtgttggttttattgttatttttaatctattattcattcatttgtaagtttaatatgttaatacttcttaaataagcaaaatgaaatattttttaaataaccaagtttcacatttgtcatttaaaagacaaaaaagcaaaaaataaaaccatagaagaattctgtaatttaaggttttttttttgtttgtttttttttttaaatgcatttaaaagattaaataattttactt
>925238696720
gtaaagacaaatatttgattctatttatttgacttaattatgaatacccaagcctgggaaacgttcagcaagaaaatgtaaatataatgacaagacaaaaccaaaaccaaaagacaaaggcaaaagaaagaagcagaatacaagtgacctaactgttctctctgggcaccaagaataattcagaattcattgtaaaatccttccagatattccatggatttactgatttataaaataatatgatcaaactgtgaaaaatatagccttattttgctttttactgtggtttttttaaaaata
>92622586822
gtaagttcttgttttcttcctagcttaaaaaaaaagccgaggagtggagagatgactctgtggtaaaaagcacctgccagtcttagaggtcctgggttcagttccaggggaccttacaccctgttctggattccacaggcacctgcaaaatcacagtgctcataaacatacgggtttcgtgcacacataacacataagtagttaaaacatttaaagccatatatgagctgtagaattggctccatggttaagagcactcactgactgctcttccagaggccctgggttctataataacca
>92795372815
gtgaggaccgcggtggcgtgggcaactccccagacccctgttcttggtatccggccgggctggaccggctcctcgtgtttctccgcctagactgcccggttctccgtggcattgcgggggaggagggacctgtatcagggggcgtctgtttgtgggagtgagcgcgcgtggttgcctgcgtgtgtccgtgtgcgcagcaccgctccagatcccaggcgcctgactttacatgcacgagcacgcgcggatccgtctgggtgctcccacttcagggatcgggtctactgatgtcagtctcct
>928261125697
gtgagtactctacgctcgtgttggtattatcagtagctttgtcagatgcctacgtcagttccatctctagcacagtctctcgtccacgtctaaagatgctttgtatgggttttgttgttgtttctttttccttttattatacaagtatgagtgattggcctgcatgtatgtctgtgagccatgtgtgtgcccggtgcccacagaggtcagaagagggcatcggaactggggttccagacggttgtgggctggctgtagatgttgggaatctaaccctggccccggcgagaacagtgttct
>929168099
gtgagtacaggctgcactgagggtgcctcagtgctcggcaaccccgcgtgcacccagctgggcaggcagtcatcatcgggatactttacagaattcagaaaaaccacagtattccctgggctgtcccttaaacaatgatagaatgggatggtgcaatgtggcccagctaccactaaggagatcttccagagaagctagcctgctctcacagtgagacaagtagtgtagactttggtgtccctgcgacgacaacatatcgaagtaacacgtgtatgggtctatgtgcagaaacagctcttt
>93049388692
gtatgtgatgggacgcagtcactggtgtgcgatcctgggcactaaccatggctcgtgcataagaattgatgtgtgcctgtaacctttttctgttaaattttattcacttggattacttttgtaacacacataactggggttgaaaagctggctctttaacacttgagtctgttgcagtacatcaatgagttcaatacacaccaaagtacagtctgacctgtctctgaaaagtacatctgtattctggggttgagttggatatgttttgttcttagtgtgtgttcacatgttttcctcctc
>93140157182
gtaaggagcccagcctggagtcaggctttctgccttggcgccccctggtggtaggaaaggtccctgcatcatatgtgaaacttcccagccacctgctaacagaggggttacacatctacgcctaggtaacagatcctacactaagggcacccccagtcctatctcctcatatcccatgggtgggcacttctcggcagctgataaatgactgaccctactagctagtgacaatttcttgtgtccattgtattggaagtacaccttccctcgtagacgtttttgcatcccaatgtccattct
>932132425161
gtaaacactgactccaaatgattgaaaaccattcttccctactccctcatcaggttttaactcttttttttttcttcaatgtatcatggggtgggggtacaaagggttttaaagagtccaagatatcttattttcttgagaaagaggtaggacaaacctcaggagacctagagattgagatggtgagataaatgaaatccatcctattagcatctccaggtcagtgctaattgtaacttttctcccctttccccatgatggagacaaaagttactgtgtccctacttatctcctgcactc
>9331906102868
gtaaggtcttgggtgctgctctgttttgccagtgggtgtccacctctgttcctgatcacactgttgatactcaatacggcagagcctcagcatcctacttttaaattgaaactgttgccaactgagtgtaagaccttgcttggctcagttgcttaccttaatatgtagggtatttgagaacagaagaagatatagaggcagtaagtgttatcaccatatatataacccatcctgttatcacactgttgacagtgactcgtaattccaagatcacagaggcccagtgtggtaccgcagttt
>934931147248
gtagggactctctgctgctcctttgaacgctaagcctccactttgtgtcacggtgattcttttctgaaaccaaagaataagctgttagcttctggtcagttacttgtcgctctggaaccaacacttgatgtgggacccattgggtagaatctactttggcacatttaagaagctacacacagattttaatttggaggtacacctgtagaggaacttccctctctttatgggaagccttacattccttatgaagctagctcaggggaatggcaggaagggactgaagcctgtctttcaggt
>9352385101777
gtgagcgcggggagggggcatggggggcgcggcggctcccggagcgccccgcccctacgaggggggtgacaggagagcgccgggaggcaccgcccagggtccccgtttcgcggggatggagcggtgtgtcagcaggtgcctctgtgtttcctgctgaatttggggcctcaggctagggtgaggaaggctgacctgtccaggtaggtaaaggggacctgttggaccattgtccctgctcctctcctccacaagtccccagggatagttgatgagagaggatacagagaggaatgcctggtc
>9362566121291
gtaggcctccaatgtgagtcttcctgctgaggcttcaggaaagttttgttactttttactcatttttttccttcccacaaattgttattaaaatgtgttcatactaaaactaagacccaaagtacttaacaggtgttctttttcacaatattgtatcatattaatttctgcctaagtttcctagatttcttactcatattgactattttaaaggcactcattctaaacttgtattctaaagacctaaatcactatgtctagtaaatagtttgttaacatgacctgtgattaggagagtaa
>937171924559
gtaagtagatcccccaaacggaagtgctgctttcatgggagagcctggcaaggagccttgcgctgtacaattcagggccagtgttttgtggcttttcctggagggctccatccatcgcctcttcctggaattcttttctgcttcttcatcctccttcattgcaaccttgaccaccagaccctcgctcaattgtgatgatcaatcgttttcaatgagagaaaatcagtaatagaaaatttaaggggaaaaaaaggagttgataaacacatccagggtctgagtgttgtggttaacagtgcc
>938127583762
gtaggtccccaatgagccaggcagtggagtaactgtaggagcctcgtgggcccaggaggatggcagggcagaatgagaggtttctttgaggataatgaaaataactcagtgttagatagtgtacaactctgtaaatgcactaaatactactgtgaatgcacattcaaaaagggagcctactgatatataagttatatcccaaggaaactgctatttttttaaaggtgacatttaatttctagtattttcgatggggagatggggagaaaagggtttattcagatcacacttccatgttgc
>93996022329
gtaagtctgggacatgaaggtggtctatgcagggcaccagctttgtgctttgaagagttaactttcaaccagtgtagcagaagtacttccccaagtcatcagccacatctgcctggggtgataaatcctgaagaagaggaccagaaggataaatggcccttactagttccgcccctgtctctctagtgggctctgtcttgtctttgtgtacctacttgtaagtttagttctttaactttttattgattcttttgttaatttcacatcatgcacctgaatcctattcatctccctgtctct
>94019612656
gtgagcaagccccaggcctattcattggcaaggctgaggttttagtcttaccatttactgtgtgaccttgagggaatcaccttgcctctccaggctccagcatcctcatctgaggaatggagagatagttcctcaaaaggcagtcatgttctgcatagagagacccaaagggagggactgttgtgaaggtgagatgagctaaggcagatagggtaggatgcctggtgccggtaaatgcaagcatgaggggtgttgttcgaactgtgtttcgttattcctggtttatagatcagcctcctg
>94126571929
gtaaaagtggagcccttttctccagccagctgcacccctagcaggcctacaggcactttagagactagtcagagcgtcagtgggagttacatatgtggaacagtcagggaccgtcacctaagaccagctctattatcatgaagccttgtgggacctgggttcaagtttagggagctatagtgagaggatatatgtagtcctacaacaaatcttcagcctgcatttacttacggtgaggtctagccacagtgcacatgcaggacaagccttcctcaaggaacaagcctccaatgcatcgaa
>9422346142896
gtaaatgagccggcccatctcaggcctggctttgcactgcctggctgcagtgggtagtaacagctatccgtcttctggatgctgaagccttcaatggcttgagattttctttgttctttcttaggtttgtttatagtggtgatagggatggtgtccctgtgccatggctgggtggcagccagaggaatcaatatctttccttctaccatgttgagttcaggaattgagcactggtggaagcaccacctaacggtgccatggagccatcctaccagcctgagatttcttttgtcaatcttg
>9432944143367
gtaagttagactttgccttgtttctttaattactcagaagatcttcatccataatatatagctttttaaggctttttgtatccacagcctaactatcccccccccctttttttagggcagtggttctcaacttgttagtcatgacacctttaggggtctaacaaccctttcacaggagtcacctgagtccatggaaaaatacagatacttacgttacagttcatccataacagtagcaaaattacaattaagaagtagcaatgaaaataattttgtggttgggggtcaccacaacctgag
>94478923470
gtgggtgccacagctctgagaagcgcacggtgagcgcctgccatgtgcagggtggtgctcgtgtaggggggcacaggtacgtgttctctctcttgaaaagcttgctgctacgttcagaggaggtacatttaaggaagcaaacatagtttgacataagcatgactgagccgggcttccctggcccccaaacatcccccgagtagcttagtgctgctgtgttctctctgcccagctgggcgggctgcgtctgttctccagctcagtcctacccggggccacaggactgagtccttcctgcct
>945205133218
gtaagcatgcgcaaaacaatcaatctcttttgagacaaggctttcccttatacacaggtctaggatacatcagccaaggacaccgttgaggtattatttacatagattgtaaattcagataaaataggaaaggggataaagcgatagggctaaaaaggagcatgctcgaaagtaacagaggtcttggttgttgtttaccatggggtttcaggacagacagacaagtttagtttagcactgtgtttgtaagcattgaaaagatgcatatgtgggaagaagttggcacattccactagacaa
>946231290805
gtaagtcactgctgccttccctggctgtcacacctgaatgccatgcctgggattcagaaatctcacactggggaccaaatgctcctgggccctcagccctctgctgtgctcatgctgatcccgctggagggctttgtggatagagtggtagccctcaccgcagtctggctagccttgccctgagccccagggaagcatgaagcaacctactactgccttccgtatgtccctacactgctctctgcttaaacctgttccagaatgggggctgtgtcagtgtcatctgctgcttaccagacc
>947146946265
gttgtaccgctgcggctttcctgggccccgggtgtgttttcccactgttcttcatgccacatcgctctggggtcaagtctcccggtcctccaggcccaagttctaggattgtctcaaccagggtttgactgcttcaaacagacatcatgaccaaggcaactcttataaggacaacatttaagtggggctggcttacagggtcagaggttcagttcattatcatcaaagcgggagcatggcagcatccaggcaggcatggtgcaggaggagctgagagttctacatcttcatctgaaggca
>948239970934
gtgtgacccaacccaagggcaagcctgaacccacccaggctaggctagcctcatttcccatgtgtgtaggtgtgtgtaggctagccttatttcccatgtgtgtaggtttgtgggctagcctcatttcccatgtgtgtaggtttgtgggctagcctcatttcccatgtgtataaatgtgttggggctagcctcatttcccatgtgtataggtgtgtgtgtagggtagcctcatttcccatgtgtgtaaatgtgtgggggctagcctcatttctcatgtgtgtaggtgtgtctaggctagcc
>9492033154495
gtaagaaaacaacctatctgctttctgaccctttcctcagtcagcctctcagttatataaacctgtgcatttgttgtactgacactcaagggaaccgtgtgtgtgtgtgtgtgtgtgtgtgtgtgtgtgtgtgtgtgtgtgtgtgtgtagcattttataaggtgttctgaaaacatgcaagtgaagctagatgagctagtatagtggaaagcactcaacggaaagtcaaggtatctgagttgtatgctttgtttcctgcaaacttggctaaacctcccaatgccccagtttcttcatcag
>95038229598
gtcagtatattggttttagtgtgctcagtgatttacagacccattctatgtttgagaattggaatcacctgaagtgtatgtttgttgtttccagtatgtactctccctaagcacatacaatatgacaagtgcttacatatttttatagtatacattcatgtcattaataatgagaggtactttagaatatacaacttgatacaacataccaaacttattcacaagtatgactatatgatatctatttactgctagagtggattctaaaagtacagtacaagtatgagggtaacatgtgat
>951208428403
gtaaagccgctggacaggttaggtagggacaaagggctctggcacaggtgagactgaagtggggaaaggagccaatttattccaagcctttctctgtactagagaacaaaattagagaagccacaactgatggttttacttggttacagtgttttagcaattgtgaactaaatgcagatactaagaaatttatagatgtcctgaaaatttttgatttttgtcctctgttgcatttggacagtggtagcactgaccttctagacctgagttctgcatgctatctagaactgaggagtggct
>9529025832
gttagtaggtggctgcaaggggtaggtgactgttaactgaagcagttttgtgaagattatgatgtaaaagcagtggtacttagtttggctccttatgcttggcatggtagtacatgcctttatcttcactcagctctggggatatacagaagctggaggatctctatgagtttgaggccagcctactctacatagggagttcaaagacagcaggggctacacatagagaccctgtctcaaaaataaagtaaaatttgaaacccacgtttaaatttgtgaattctccatgtagtagaacgg
>953238299579
gtatagtttctgttttaacttttgctgtaaacaccctgtcattgaaggtcttcatttatagtattttgttatatttgcttatcatatctcttaaaatgtgggtaagttgacagtattagaacattttatcatggttagtgttacgaagaaaatacagggtggaggcccctgtggaaaatagctaagtttaagtagcataatcaatgtgaaaggaaggccagaaacaggaagaaataaggttattttgagcaacagataaaagtagaaaaagaaagttaagagctttcagaggtgacatgt
>954271753926
gtaaggcaagacaacccatcgaagctgtgctttgtggagctgagtagatgtatgtgtgaaaggcacctatgataatcaaacttcctcaagggagactaagaagaggctcttggaaataagtctatcttctctcttgattttataagactaggactcagaaagtgtacccatgtccccagcagtgggtgatgggctgaaaccagcattcttgctaccatcaaacactcagactgtagcaggaaactctctcagcctctgtagacatttgtaaggatgtaattatgtaaacaaaattgttta
>9551602120780
gtgagcggccccctgtccacctgcagagagtcagtgggttgttggttgctttgttccagacattttggaatgagttttcaattatttggttaattttctaccagtaaagaaaagactgggtacaaagagtaaacaaactgctcatactgagccaagccggagaacgtgtgtgaggagctgtttgtacaaatgttttagtcatttgcttttttttttttttttaaagatttatttattgtgtatacaatgttctgtctgcacagccagaagagggcgcctgatctcattatagatggttat
>956194525704
gtaagtgatctctcatttccaggtgtgccagatagtgctttgaagatagcaataagtcttgaatttcatgggtactattccactttcagggacaatgttctttcaaaggtggcaggcatttccatggggctcagactctgtgttccagaagtacctagaagacactgtctgataagaattatgtgtaagatgctagaagaaggatgtgggacttgttcagccttcagacacaccatgaccttggttctgagcatgcaacacatgcacttggtatgagttatgctgtcaaggcacatggtg
>957537121371
gtattaacaatcttttcttattttcacaaaagcaggatggggtgtagtttagaagtagaatgtttgcttatcatgtacaaagccttgggttgatctctattgaaataaacacacacaaaaaaacaaacaaacaaaaaaacagagaaaggaggaaagcattaagaatggatgatgatcttgctcacttgattatttagtttgtcatgagtatcatatttatgaaattctctgataattatatatttcctagataacttatttgtttcttatgttttatttgtgatcttactagttcaccta
>958237265612
gtgaatttctgggaaattcttttctgatcgacactcagaggactgagaactaaactcaccccagaacttgacgccctccccacatccactcagctccttccacacactgggtgctaatggtgctcaacccctgctctcctgctgtggttcctccctcctgaagtaagccacaggggcagagcataggtagtgagcagatggtgagctatggtcaaccagcactgagcatctctaagggacagaaggaaatcccagtgtgggccccagtctcacagacacagaagtcagcgaaagcaggct
>959615142851
gtaaatattcctgacacctggaattagttttctggcagagatgggctaatggtattcacggaagagaatataggctttgcagatgagaaacttggcacctgagtttcattttactgtaatgattgaacatgctatgacaagatgtttcacacggggctttgattccatgatcctcattctataaatgtgatgtacatctgtaaagaaatgtggggtttttttgttttatttttgttttgttttgttttgttttgttttaagtctaagataagggtaattgtccttaggttaagataaggc
>9601705109752
gtgagtgccaggggcaagtctggggcctgcctggccacctccatcccccaactgcatggaggtgggttttcttctacctacaaacatagtccgtgtttcttatattctaccacacatgcgtgagcccaagcacaaagggacagccactttccccccagactgttctagctcaggtttgtccaactcaaccccagagtattccaaacttccctacaccttaaaaaaaaaaaaaagttttaaacagaatatgtggtcatactgaaccaaactgtaatgttaatttttaatttcatataacct
>961299683657
gtaagggcagagcagctcccagctgctgggacttgggaggcagaggcaggtcttagtggctccgtctgttgagacacctctcgaggaagacttggtccttggctttgcgtggtctccaggcggtgtttaatctgcacggcgcagctttgttctcctcaccagctctgctctacttttaaagtatgcaagaagaaaaagtgggggcctccccgcctttttaaatagtgatggatacaagatggtatttgtagtttttccctgttgtaatttataacttgtaatagtgcctcaagatggtgt
>96296712272
gtaatgcatcttggggtgtcctcctccaaagacaaggatgttctacctgagagacacaaggactggggtgtggtggctcacacccgtgctcctagcactgggggtgttgggaggaggcagggcgaaaagttttctgcaaattcgatgaccacatgtgatacacaatgaatctcaggccttcaaggctgcatagtgagaccgccagactggtctacgtaatgagtgctagaccagtcaaggtggcatagtgagaccctgtttcaaaaacaaacaggggctggggagagggttccttggtta
>96385689400
gtaagatgccatctcctgcaaaaaaaaaaaaatcctcgcttaattaaagctgtgttagttggaagatggttctgggcaaagacaggataggggaaatctaaaggatcatggagaagacaaaatacccttcactcactcccccaccctctcactccccattcccacccatcccccaacttccatccctcccaccacccccccacacccagtattctcctttacatagcatgctctctggttacccagactaaaattagatgtgcctttacttaggttttgtcttgtggccacctgtctggc
>964204135293
gtaagtgattcattttctattatctcccgtgtgtagtttccaccatatgtaattaaaccatttacacgcatttagaaataagttgggttggcaggaaatgtatagataaagaaattgaaggtactactggtattggtggtgcatgtctttaatcatggcactagggaggcagaagcaggctgatctctgtgttccaggacagccagggttgcttagaaaaactccatcaaaaagaaagggtgcgggggtggcctgggagtgtagctcagttgatagagggcttgcttagcattcttgaag
>9651713498
gtaagtctctcacgtactgcaccacagacagctatgcccctggttttgagttgcttcattgtaatccaatgactacttcaaggttaaagatgggaagaacccttaacaaatgtgtgtttctaccaaaataactttaaacttgccttgtaaatccctactgcttctgtgtagtcatcttgcaagtagcttcattcaattgttagataaccttaatatgttctaaccagcctctaaaatatcaccctgcatgtgtattttgttgtaattcttaatgctagatctgttagcattgttatatat
>96624793314
gtgagtgcgggtacagcctggggtaccggcagccggggcggcggagctctggggatggggtgtgacgcgctacggtcaagccggggcgacgcggccggaggaagggaccgggccttctctccggaacccggggctgcccgctgtggcgtggagaactcggggtgtccccaccacggtccgccgcgccccaaaaggcaaggcaacccctaatgctcgctccaggcctgggccccgccccacgtcctacagtgtcccgtgaactgactttgaaagtgttgtcccagctttagcgggagcgat
>967285087278
gtagctgcagagccagagcctgcccttgtaggcattgcttctccaggcttctcaaagtgcttcgtgaaacgctggtgcaaatgcctttgttgaagatacgataacctaatagcaggtccaatgtagctaggcataagaggaaaggcttattcaaatacacagctttttaaaatcctcatagccagagtatgcagaggtggtatatcttgttgtttgtgctttttcatcaaaagaaagcaaataaaagaaatagaatttagaaagggctgtggttaccaacttgaagttacttatcaggac
>968180123033
gtaagtagccggtgacagcacagtgtgaaactgagtatttagaaagttcttctctggtattctttgttctctgatttcatttgtcctatgttttcatttacatgttgtatttttctgtttgacaaatccaggagatttgaaaatacttatactttcttaggatttactaatttaaaaattatgcttgtgctggtaaaataccttagtgagcaaaagcatttgctaccaagcctgagttccattcctatggtagaaggagagaactaacttctaaaacttgtccttcgaccttcacgtgca
>969211621349
gtacgtgcgcccgggcagccgctgcgggcgggccgggaagggggcgggagccggggagggcgaggcagcggccgggccgggatctgcgcacaccctcggcagcccggagctctgtgctcccgcgtgcggagactagggaggcccgacacggctccgcacgccgaccgcgagccgccggcgcagggcccgaggcggggagtggcagcgaaggacagctcgcctgacctcgcggcccgccgaaggacacgcgaccggggctccgtggagcacgccggccccgccgagccccagcctcccagg
>9702108124088
gtaaagtcttttaaataacttgcaaaaataccctcatagcagaactatctttcttagaaattaatataaaatgtacaatcggagcacctgtaggttgatgggatttgttgagattgtgaaggaaggaaaatagtcaaaagaagaaaaggaacactaaaaacacctaagaatgctgtttttctaggacattaaagtttttgtgagcttgaagaaatggtgtctcacaatccatgatagaaactttagtaatgaacaatagatggcaatctctaacaatataagatcatgcctatgtaaaac
>9711555104006
gtaattggattcactactgttttatggatactcttttactcagtactgttttatggattactatccataaatgtttgggggcaattcatcctgaatattctggtgtcttatcccagaaatcataaattttaggtgttttgttttctttgagacaggcttgcactctgttttcctggtctggaactggctacagagatctgcctgtctctgcatatgaagtgctggaattaaaggcatatagataccataatgcctagctttggtttggtttggtttggttttgatttttttttttttgtt
>972210723081
gtaagtgtgtctcctgtgcccgtaccccaggtcccaggctcacggggagaccttggactctgcttggtctgaaactcagcacaggtccaatccacgcctctcaggggcaagattctagaacagttgtaccagccattgtgtcggccagggtggactccgaggagggtcatacccttctgaggcggaagccaggagctatgactcccatgaaaaacagcgaggcggggttccgtgccaggaaatgccagagcctgggtgttgccagctcatgggaaggttctttgattcccaccccgtctg
>97384712215
gtgagtgagccctgctcttgtccttagcctgcctgtctgtcctgtccatccttctgtccattcctgctaagaactgcctcttcccatctgttttaaattaataatgtcatttgagctgggcagtggtgatgcacacctttaatcccagcacttgggaggcaagggcaggcggatttctgagttcgaggccagcctggtctacagagtgagttccaggacagccagggctacacagagaaaccctgtctcggaaacaaacaaacaaacaaacaaacaaaccagaaaaaacaaaaaccaaaa
>974143858947
gtgagtaccattttcttgtcccatgtgcagtgagggacagacagggccattaatttaaacccatagaatagaaacagattttaaattcctcatctctcaaagtaaattctgagaaaaagacgagtcaggctatgtagggaaaagtccttaattttttctgagtgtaggtagaggtgaaagtctttgcttgctaatcaaatgtctcttgtctcccagttgcatagcgctagaatgttccagttcaaattggtttttttatcgtgttatttcaaaaggtatctgaggcttgaagagatggct
>975262153773
gtgagtgagaactgagtaagaacttatgtgtggggacgcggcttgggagcgaccctcagatttctgtctcccacactctcattactgggcctccggaaacggggcagccccacgtcacagagctttcaggagggtgacttcaccttagggactcggaggctccctactggggtgctagccacccttgggacaccacgcccggcctccctggcgcttgcgcacccgctcatgcccaggatttctcgggatcgcatccagcctccgcactgtagacccctggcgggactcgaagggacgcgt
>9762050117296
gtgaggggctcagcctgggcagagctcagaagaccagccgtcctctactctgctcctgttgagggctcagagagccacacacactcaggattcctctgacacatcagggcaggagttcaagtttgccttatttcaccctgggccccgggggccctcagaaaggctctggccctgggaactggacttccacggtttcagaccctgccatctcagatgttagattgttttagggggtgggtatttcgaggcagggcctctctacatagcactggatatcctggaactctgtagaccatgctg
>977255666643
gtaaggagtaggtggagtgggctttttttttctttctttcttttttgttttttgttttgttttgttttgttttgttttgttttgttttgagtcagggtttctctgtgtagccctggctgtccgggagctcactctgtagaccaggctggcctcgaactcagaaatctgcctgcctctgcttcccgagtgctgggattaaaggcgtgggccaccactcccagctggagtgggcatttaacagtgcaggggtgggggtcgtgcagctgttatgtgaaaatctgggattttgagggaggcata
>978776146790
gtgagccctgtgctgcccaccccactcccacccccacccctgtgcctggtacccactaacctacctggctcccttcccagccagctctgtgtggggcatcatgggaggtactggctgaagcatgccagctcatagttttggcaagatacagccttcatccatagcccctgcccctgctttcctgagaagtatttaggcgtccgaggctggtcaccagcctgaaccatgactggcttttcttaagggtagttcattagggaggcaggaagccagaatctcaaatctcaagctgcggtttaa
>979226832446
gtgagttgttggggggggggtccctaggaaagggagtctggagagaactgagagctttccaggctaaggcagatctagtgactgcaggactctctgctgctccccatcttcctgcttctttcctttccacccaaccctactgaggagcaaacccaggacctcgaagatgctagcttggccagtgccctatcactgatctgtaaccatgacccatttcagaacactgatcaaactaaattatttccatccaccctttgtctactctcggctgccaagacagagccagcttccacgggactt
>980234848083
gtaagaaaagacctgtgttaaagtcggatctcggtcgcaaccttgttcttcctaaccaatgggttggcaagaaaatcattcccagcagtacagtggagagtagtggatggcaacagctcttagttcaccctgtcaggacgaccacatagctctgttactgtctgtcttagcactgggacctccagggtcagcagccaagtatgtttttgctgaaggagtctctgggtcttctcctctcacagctgatctaattagcatggctgctggctgtacccacagggtatacttggcaggagctgc
>981992151666
gtatgtatgcatgcttttttgttaaaaacaattctgcttacatttagggttcaactgacaaacaaaaccgtttttattcaggtaaagtcagttgatatgtgcatctgttctgagtctgtgttccgtttgctaacctaaaatcccagtgaattaaaataataacactttttttgtggtgaggagggtttataaatctgtatttttcccagaactcaaaaggaaaagttcacttactctagtgtagaccagctgagggggctcaaatatgtgggagctttaaatcattgaagactgatttac
>9822259153638
gtaagacctgtctttcttcactcctgtctgtttgttcctgtttctgctactctaaatagcccccaggtcaagccagtctatgcaagttgaaaagatgaatgcccctagtgtgttgtccatatggaatagcatacccccccccccaaaaaaaaaggaacaggctatacacacacactgggcagcttctaccttccaaggctctcactacaaaatagtggccccttgcaacatttcccaccaggaccataagatgacagtgttgctccacagaacagatgctcattgtgagaattccttccc
>983151331432
gtgagggtgcagagctgccctgccctgccagcggtgaggggttcaagcctccagcgcagctgctctctgggcaagttctgagctatgagtgcaatttgggtttggatcttgggtgcaagatagagatggcaggaaaggacacagtcatttcttcattccctcggtgaacacagcagctgtgtctgaccctgctgaaggacaagacagaccccagttggtccctgactgcagagacccaattactccctgaatgtttccagcgttttgctgtagagcaagactttaaaagctcacacttga
>984305295906
gtgagcgaataccctctctagtgcctaaaggatggtgccgaggcagggagatccacgggaggccagtcagtgccctgcacccaacacacagatgaacttcagaccccgttgtgaaccttctctgcgtattcctgagcactaggagcacagaatcctgggtatcatcctggtcgagccaggcttggcatcgtgccatgataggataggaatgtgtttggaaaggcgtctctattccaaggacaaagccagcatcatttgacaacttggatatgacaatgaccaggcttcctccattttgtg
>985197461615
gtaagttatcccacgtgctctcattttgtggtcttgggggcttgtgctattgtgaagccctgcagaacaggacaaccctttggttgccacctctgcagtcctgtacccttcggtttgtggtgaatatgtcttgacccatgctttcttcctgagcaaggcggtttctggttgcagggtctcagaaatgagttagacaaaagaaaagaggatttttacaagtggaagcagaagatggcttaaaggaagctgtttcctcctacttgggttggaagagattcagaagttcatgtgtgttaagga
>986940142588
gttggtgcttccattagtttacttgtctgtgttttcaacttaaaatttaagctaaataaacatatgttttaaataattttattcttttaaaaattgttactagatcagtactttagtgcttttataatttaaaatagtagatatagttgttatatatatatatatatatatatatatatatatatatatatatatatatatatataatacaaaatatatttttatgtgatgggatagtaaaagaatatttaaattatttcatattgcgttttaaatttaaacatcattttgaggtatgtc
>98791119493
gtaagaaaaaagccccagccctgaagactccagcctgagagagactttgtcttcaagagtgaggggtacagactctgtctagatagaagcagacctgaggaaggaactccagccacaaccctgcacatcccaagtgcagacttcctcagtcacccaaccaaccggctgagcatgcttgtgtgtcagacactctgattgtaattggccaaataggctcaggggtagaactcccacccctccccatcatagaaaggggaagggcaatcttggaagaagggctatgcttactaaacccaccct
>9882123116920
gtaatcattataaactgttcaaggctggtccgtgtgctataaacattcatcacattaggaatgagatagactgatggtggaagtttccatcactgggaagactttatatctcttagcagcatcttaaataatatataattcttatgtcatggtctggctagagatcttagcattaaaaaatgcaagagagtatgggttcttgttaagattcttctgtatatttgtaaatatataaatatttatattgtatatgatatataatatatttctttatactatcaattgatcatatatatatat
>989163070312
gtgagtcttgcctggctggggctgggaaggaggcctcctgctctcctcagggccacattaggctctctctgacctcatccctgtgtagttgcgtagagtagcgtggaccttgggtaactgcgctacaagcaggagattccccagacccttgcgggctgcaaaaccatctctgagcccctgagaagtataaactccctgaaaatatcccctgtgctccgacctctacttgatcccctaattccctgagaaacttgaccctagaagaagctatgtgtgttagtaaggtagaagctggggctc
>990201166908
gtgggggagtgtactagttgtccagatggccctgagtcaggacacctgggatagcatgagaaaatgaggatgctttcatcacaaaatagatcatgatacttaagattctggtgcctgtaactctgttgctttctatggtggttttctaagtcatcataatgatctaaggatttgatgcagcataaaagagataaggaaagaaagtatggaaacatgggtgtcaaagtaggcagaggaggcagggtccaggggtcagaggggacaagagttctaaaagactggacagctcagagtgggtta
>991282746812
gtaaattgtctcttgtcacttacattaattaggtattttatcagcccagtacattcaaacttaaatccatgggtaaatgtagtattgtatttctaacagaagcttgagttttgacctagaaaatgagaccatctgctatcttcctggggcaggagttgactgtctttgttggccacagcttgggagaaagatgaagtcctgggtgtgagggaaagctggtgcagccaggctggtgtgtgtcttaagcctagtctcctggtcataggagctcaccctgcagaaagcctcaggatgccagca
>9922979134065
gtgacttcaagctctggattcttttctctgaaccttggggcaggaccgcctaggctttaaacggggaacttagggaagctgtgagattggtccgggactagagctgagtctttttattttgttttcagtttttacttatttatatacatatgcttgtctgtatgtacataccctgtgcatgcaatgcctgtggagaccagaaaagggtattcattggctctcctggaagtggagttacaggcacttgtgagccacctgatgtgggtgctgggaattgaacctgggtcgtgtgtgagatca
>993290228537
gtaagcatgcaatggggcaaggggtccccgagagctgagtgggacagtccactactctcctacagtccctgaaggtcggggacaacccccccccccccagtgcctcagtctccccaggggatagagccacatgtgatcattaaaggaggagaaacagtgattaactcagtctggagccccagggcaaatttcacagtaatgacattaggcgccataacagtccccttgctgtccctaccatcaaaccacatcccaaggttgcagcctgggggataggtgtacctttttaaagatatgctg
>994269274035
gtaagctttgaatggaggcaagaaaattggaaaagcatcacgtggaaggatttgcttttttgagaacttgaaatgaaaatttctggttcagatggtatctagaactttgttttagcagtgaaggatgaggatgatggtacctggagcttctaagatttggtctgccagaaactgtgatgagagcattcttacaagaaggacctaggagccagaactggctgttgtgttttccattagtggcatttttttttctagtacagattattcaagaacattcatttactaaatagcttaagttct
>995616126849
gtgagtgggaagtggggagatgtggggtgaccccagaggaagaagtgctatcctggcctcaggccctatctggtcccccaaagtgtgtgtgtgtgtgggggggtgggttaagttctagaggtggtcaaggctggaccattcttttttttttttttttcccctagaacaatgggcagtgtttatctccgagtggcagggacactagaagcagtgacagtttctagtgggttgctcttcctttcttccttgacttaggatgcccaagttgcagggagatttggctccagcccacggccagag
>9962425116011
gtaagtgtttgatatctcttttaaaaatacagattaaaaagctgcagcaaatatatacccactgaggttccagtggatgtcgggatggattctgtattctgtactaagtgcatggaggacctacagtgcagtgacacaaacagacttaataccaccattatggttaacacagtagggagtttggcaagtgggattttttttgggaggtggggagataacaacgtcagagtggggtcttaactgcaccccagaattccaaaaatcacagaacacaccctgaattgaaatttcttattaatt
>997165118604
gtaggcatgagggttgggggggggggggctttgaggctgttgaggctgggaagccagagccaggggttactagacctctgggtgtgtttaagagttttggtcttggctactgtcaattacggatggacccaggtagcacaattagatgagtactcctgtccttgagagctccagctacctactcagcttcacaagaggtggaagatgctgctgccatcactccctgccaatgggatggcttcctgtagtctggtttgacaaactctctggacccaagtgaagggcttgcctcttgccgaa
>9981297146813
gtaagaacaggaaactggtctctaaacaagggaagaattaagactagtgaagttttaaaacaaagtataacattatacttaagcctgtaaatttacctagtcatttgttttagcagggtcaaagatggagaagggagctgttgaaatagaaatgccctatgtaccatatgctcactggctttcagagagctcactagtgatgatgtcctctgcacgtgtgtcatagcatacatcatatgttaaagttttcataaaacttgtatacattttattagcctatgagccaagcaacatttaaac
>999305413390
gtaatttttattagtattatgtaacatatcagatttattttatttaaagaattatttatatcattcacagattatttttatatatgcatatatattaatgtggctgaaatatgtgggttgagtcttattaagcaaattatttatgttgcattaaataagagaaatgtgaaataaatatagaaaattactccattacaagtatacagacttaaaactgagcgcataaagtacagggtaatgatcaataaccaaggacagtgtattgtgcgtgatggtgccataagcaaaatttcagacagc
>10001620110894
gtatgagctgcgcatcgctgcggtcctcctgtgtgcctttaaatgggagagccagtgctgtgtagtcggaggataagccgctgccacaggctaagttacatctttcagcactggagtatgcatgtatgtgttctttatgtttctagaccctttaaggaaagtacttctaatgacagggttttagaaaatacagaagtaagagtaacatttaaaagggattaactgtttctttttatattttacttcccaaatcatagttccataacaatagctaacatgttttcaaaatatgtactttgg
>1001218177040
gtaaggctacgttgtctcggtcacacaagccaagctggggtatgcttgttagccatggcagaacgagctaaaactggcctcaagagtgaagtcttagttacctcactaacaaagagtctagaaatggctgcatttaggtgagcaaatgctctggagagtcagtcagcaacgacttgggccatcttaaggtcctcatggccccaacgtggctgctgagttccagcgctctgtcttcacatacaattccacttaacgtagtagaattataggaatgagtcgtctcctctggaattgccccac
>100256692017
gtaatgcattcctttccctttgctcatgtactagactagactcacccataaactcgggatgtaggatatgaacacttactacatacagatttcttgctaggctttgcctcagccacttttcaggtttgcctgatatgatactaaagatgtctgtgttctctggttgtggggtagaggacataagctcatttacttagctgtcatctttgtacccagagccttcttggtgacctggttgtcatgaagatcctgtgatggtatatgtgccttgactgtctttttacaatgagtcagaaatgg
>1003174698373
gtgagtgccctgccgggacccctgccacgagccctcctacctgtgcgccctggtgccgcgctggcccggggagcccgggaccctgctgcgcgactcggatgagcggctacgcgggaggcgggacggccgggtggccccgggcgccgcggtgggggtcgccgcggcgcaggagcagcccggcccctgcccgcgtggcccccagcgctgcggaaacttgcggggccccgcagcggggtcactgggccgcgtggccggcggtgacggtgcggcaaggcggcgggggctgaagtggagagtccg
>100425951566
gtatgaaggctcctttaagtttgccttcctaccatagcgttaaggggccctagactgtgttaaagcagcaggcttcattctgacagtttaagtactgctgctgctgctgagctgcactccttcccctgtgctcttcctccctagcaccctctttcctcttcctgtctcgtggccctgggctttcctgcacacttgcacagcaagagcaagaccactggatgctaacactcctcaacagcccgcctcccctctcgtgatttccgcctggttttatgtcatataccgcacactgacacccgg
>1005909148956
gtacgtccagcagagaggtgctgggatgggcatgtgtctgataggtgaggtgtagagagccttggaagtgctggacacagagaacagaggcatgatgagggccacagggtcccaggtacttgtgaataactttagggaatctttggccaaccgctttccgtggcatggggctctggaacatacaaaattatttttgcctgtatcaattccactgtgcttcataaaaacccattgtattttgtaagaggggaactgaagtatagcccagaaaggggccatgatttttttcaaggccaagca
>1006103387795
gtaagagactgactctttgtttgtgaaaaatgcccttaaaatctacagaactcaactggacactggctactttttttttttaatttggaattataaaacagattagaaaggataactgaaaattgtcaatgaaatacaaatggaaaaggattttaggctgtatctccagggattcttagcaactataacatatataggtttattgtagatttgagattgatagttacagtatccatatagaaaaaaatcatgttatatatttcatcttaattgttttaagatttaaattaatttcatcta
>1007178686741
gtaggtgggaaaagagattgctaagccacacatcctgtgttctcttggccaggataatttggtagtcatcaagatgctggcttgggatgaaagatcacaaagaagttaggcaggactagtgacagtggggagctctgtgtaggaaagtggtggggacaaataggttctgtgtcaccgcagaattgactcttaaaagatggctgtgccatatgaatgtcttcacttctccaagaagccatctaacagccatcagccgattgcttctttttctgtgagcccaccactgtagacttagaaaga
>1008124123534
gtaagtgtcaaatctgagcagggcactgagcaggacaggtggtatggacctggcctgcaggagacaggacgtttgaaggagtgtatactaacctctagaaagcacagctgctaattgccactaatcatttttttctaatttgcatattagacagcccaagaaagagctgatgggtgcacccccacacccttctcaacctttggggcaacaaataggaataagagtagaagcaccggtgtccacccaaagcagcccctcgcgctggaacatggtgcctggttgcagaggacagtgaacagc
>1009714133280
gtactgtgtaatcagcactcgtctttcatcttttctcttctccgatttgaacttttgagttcaaacacagtaataaagcctttgacatgggaagccaacacgttctcactttggaaatcatttctgtctttaacgctgaggccactactatagagccgtctcatccgcttacacgtaactgtatcctttccatgtgtggtacggaatcagcttggttgctcactaaatggccatggctcctgccccactaggacttctgtacttcaaagaagccagccgatctggagaactcgtcctgtc
>1010248354091
gtgaggcgcttagggggctgggctgtggatggcggtgagatgggcaatttcatatgtcgcagagtagctaactgtggaggaaggttacttttgctggacttgaattttctctttagcttcgttgtgattgttttgggaggagtagagtgaagactgttttttaaaaacatgtccatgctttcctcttggaaaccctctatattttctaggtaacatttaaaaatagctcaatagaaataacttaaaagtatggcatatatacatatgcaaaacactacccattctttgttctttaaaaat
>101175183684
gtacgtgttcccctagcctgtctttccttccgggagcccctccctagtcctccaggaccttagctcaagttgagagaagagagatgcgacgcacctccttcagtagcacttggggacacaggtctgccgggaagggctgctgttacaacagtcccaccaagaaagcaaaggagggaggtgtgcctaggaaactctttctaggactctgatgtgtttggggaaagaagtcgggactcgggttgctagaaccactgagcatttctgatgttcccgatgcagctctggggataattcctaagt
>1012336109340
gtacttcaacttttcatttgtgttagaaaagaaaactccattaactcttcctctggttaaagtggggatccctgggatgaagggaccagattagaatacacagtggcaaggactgcttttgtgtttcttgtgcttgataattagcaagatgacccactgggtctcagtgttgcaggtccatccagtaggtcttactcctgtctctcccttatctgaaccatttaaccatcctgcccatggaatttcaaacaggaacagaactcttcatgtttgcattatctggttgtgattaggtcacag
>10132677128170
gcaagtatggctgaagagacttggggtgtcctcattatgcctaggaagagctccagccatatcagtgaagaggtctcaccatttacctggactagccttgtgtcactatgtagcccaggctgacctcaagcccatggtgatccccttgcttcattacactgaggcctgggatgacaagcatgtgccacatcttacctgccattaggtagagttctagttggtggaccagcaaaggtctgtcttcaccagaacacaaatgttcctaccctccagtaagtcattagttaatatattttgatt
>1014259992988
gtaggtgttttcaccacgccctgtgggaagagcgcgctcttcagagtctctgtgctgtgctcttgtgtttgttcttgtctgtggtttgaatgacatgcggtgtttgtctttaactttgtatttcaaagttaaacttatccctccccccagacaaagctgaggtctattaggtaaagaaaggtgtgtggtttatttagagaattctagaacattcttagacttcagtgtggctgcggagagaggaacagccaaggaaaggtcagcggtacagacccaaggcaagaggtggatgtggctgct
>1015239141007
gtgagcagacactatccaactgccacagctaacttacctgtgctttctattaggagtctaggttttgaaattatgacttctgacagcagaagtaatagtgctttgtccagtagcattctgctgatatacttctgctttgatggtactataaaatgtcttggtgagaatgctgtgaggttctttgtggtgatttgagtatgtttagcccaggaagtggcagtgttaggtggtgtggcctagttggaggacatgtgtcactgtgggggtgggcttgaagaccctcttcctaactccctggag
>10166495203
gtatttatatgcactgcctacctgagtttttataagacatttaaaataagaatatcaatatttaattttttaaacatagaagatggacaactttcttagctgagtggacagtcatatcttgttaatatgtttacttaaaataaatgtccttgtctttccctaaatgtccgtatttccagatgaacactagcctgtacagttctaattttgtagtatatttggtatatgatggcaagcttaaactgactgtacatagcaagtcaatatagatatgctgattggcagatgatagatggacag
>1017155386692
gtaagggctatctggatcaaagaaatgaaacacacactgtaaaagtaaaaactagacaggctgtccaggtctccaggaaactgtttccgaatcagagagatcattttgacaggtctacatatttgttggcttgtgcagaaaataaacttgaatttttggaaggtatcttttgaaaatatgaaggaacttcaaaataacttttcaacatgggattcttttcctaaatacaaattataaaacattaggaaaacaaaaacaaacaaacaaaaaaacccctttagacaggacttccaaataaat
>10182298106452
gtaggaagaacacttaccatgttggcaaaacactaatgttaccgtacttcggtgttttgaaatcaaactagtatgtgaggggttttttgttttgttttgtttttcttgtttttttttttttgtaattatcagcttttgttaccattagataaatataatcaaaataaagataaattattttattatttctttgtaggtttagcctttgtgaacctgtttttaatttgcctataataggacattggaaattactatttcaatttgccattctcaaagaatgacttccactaaaagctgtta
>10191988115247
gtaagtctggcctggagtcgcgcggagcgccggggagaggaggacagagacgacagaccgagaagcagtagaggggagggtggccaggtgtggctggtggtaaggaagtgagtagctgttccacgcgtgcaagctcggggacacaagggccacacagctcctctgcctaccgcgtggcttacagtcctctccgcctacttttccacctgccacccctcatgtccaaatcccatctttctcattcactacgtcggaccacaccaggaactcatgcaggtcacctagctgggtgatccacac
>102037988425
gtaagtaacttattaaaacataaaataaatactgcagattgtattatcatgacttttaaaaaggatggaaatgtgttttttagtgagaagtaatataatgaataactttgtgctttatctgattttgattccacctgggaggaattatgagagagaaataataactcttgggaggaagctgatgactttgaaataatatcattttaaataatatcattttaaataatatcacttaaaatgataaataatatcattttaaatatcaattaaaaatattgtgtgtctgttttatgtgacctc
>1021175973528
gcaagacacagcatggtggacgggaggtgacatgggcccactgccccccagtttgtgctttgattccttcctagggttttcatcatcaaccatgggaaagggttagaagcctggactttggagtcaggtgaccaagcttgctactcacttagcaagtgacctctatagagtcattcattttctgttttactccataacggcatctacctgcactgaatttcataacttaattagactctttagaatgatgcgaccactccgatctgcctccgattcctttcccccaggagcccggagaca
>1022825145612
gtgagtgaccctcccacaggggcttctacaggaagaaaagttcttggagagtgaacatttcattcctgacagggttggccttgggcaggtagcttttcttgcttagtttcctccgttctatttctgcccatggtcagatgcccagatcatgatgccaagccatactgatttctatgattgatctaagagctgagagttttattatctaactaagctgtatcattcacctaaccagttgtcacatgatgtcctagaacgctcctcttatttattgcagattgacaggaagattcgtttggt
>102391114275
gcaagtaaatcctgtgttacagctgcctttctccaacgtgcgagtgttgcgtgcactcatgggaagtcactccttctctttggttattaagaactgagaactgacgagttaggacttgtatagaatttgatgagcatcagacacatctggctgcaggctgctgatggtgactgcagccatgtgtacaaggtcagcatgtccgctctgtccaaggaccaatgacaaaagaaatcgcctagtttcaaatgttacaagatctctttgccttatattggctatttgaacattttgtctggagct
>1024228579992
gtaaggatggcgccaggaaccccggagacagttcctgcttgctcccacaggcccctctggcagagggaacactcaatgacccttctccccaatgcccacgcagactcctctgaagataaagaaaaggctgaggggaagctatagtgcagatggtgagccccaggtgtagatcgggtcagtagatgctggcaccaaataaaacctgtcatgacgatacacacatgcgatcccagcacttaaagaggcgggaggaggatcaggagttcaagatcatccatggccacatgtatagtgagttcg
>1025224813844
gtgagtggaacaatgaagactggtagggtaggcttgaagcagtgttgtaaaggagatgctatggtctcaggaccacacttatagtcagtctaactcctatgacctaactcctgggaactgaacagtcttcctcttaactctatttgtaatgtcatgatagaagagagcataatttaagaattcattggtttatttgagccccagtagtttttgggttttcgttagagattcatcaaaagagactgcagcgtctggtagccctggacacaagctgacatttcaagaatacgcttattcaca
>102692567525
gtatgttcccatcgaagagagtacaaggactcttttggcaggggggtgggggggtggcatctctccacatacccaggcaggctgtcccctgtatctttttgcctcagcctccacagtgctgggagatacttgtcaactcacttgggcaattttttttttgttttttttaaaatgtttttattgattatttggaaatttcagataatgtaccctgatcccattcacttcccagtcgccctaggtccactgcaactcttatgacctcccctaaaacagaataagaaggaaaacaaacaaaca
>1027214975075
gtgagctctgggtggctgttgtggcatgagggtgaacatggctgtcctgtcgaggtaagacagagatagaggatactttgatttagcgcacctgcctcatttgctgagaagacccaccccgagcctcagtgtctacatctgtagcctgagaataatactgtgtagcttggaagagaagaagacttgagtactaagtaaagaacctggcccacaggaagtgcttcctgcatgcttcctgccatttccatggctgtttctgctgttcacatgagaaggcaaagctccgccatgcctgccccc
>1028774129126
gtaagcagtccaggcctggcctgtggagtctaggaagggtctgggccacagggaagaagcgccttgcacgcaggctgcagctttttttttttttttttggtttttcgagacagggtttctctgtgtagccctggctgttctggaattcactttgtagtccaggctggcctcgaactcagaaatccgcctgcctctgcctcctgagtgctgggattaaaggcgtgcgccaccacgcctggcttagcattcagcttcttgatgactcaaaaaagggtaagaagctgcgtaagtaggtgtgtg
>102991761457
gtactttgttgcagtaaatctctccaacccaaatatgcccctgcaaatgaaaacacaacacaattaatatgattacatgcttttgtgcctagattgggcagatctagcactatactaccatcttctaccgcttgtgagaccccttaaaacttgcagtttctctaggccatgtgcttttctgctctgattttctccttcttcctcctcctctgcgtcctctccatcttccattttctccttctctctctccttctgctctaccttcccttttatctgcccaatcatcagctctcctttatt
>1030277069389
gtaagtgggcgggtccacagaagagtgtccgtttggagtggaggggctggggcctctgggatttttatggaccccagcctccttaccaagctcactttatgggagttgttaatttccaagtacctcattcatcgtctctgagtagtgtgctgtgtaggttggtgcagtctgggggtctcgatagggatagttcaagaattcaaaggaagcagggaagatctagagtttgacaggtagcagtggagaaatcttggaacaccacgaacagacgcaacagaatcagcagacgaagaaaggccc
>1031802104920
gtaagaagtgagtctgcatttatcagaataatctctccaattaaaaataattatgagggggccggtgagatggctcagtggttaagtactgactgctcttccaaagatcccaaccacatggtggctcacaaccatccgtaacaagaactgacgccctcttcttgtgtgtctgaagacaactacagtgtacttacatataataaataagtaaatctttaaaaataattatgagagcctcatggtgtttgaggctttacttttgttgtataatggacagtcatgtactaagaccatgtttca
>103228133318
gttagtatgaatctttagatgtatcctgggtctatgcagtcttcattatatttatttgaaaactaaccattgattataaggcaacactttaccaaggttttatggagggcttctttgggaataaattcaagaaaactactgtagaaatgctttggacgctggtgtactgttggctttgctgttaaagacagaatagcttaacgtaaatgaaaacaagcagccttactatatattttccttgagattattacttttatctcattttattaactttgggtgcaacccgaaagataaaatgtg
>1033293088534
gtaacagtgtcgcccacacagcatgcttgttcccttccaaggctgtctgttcctccagtctctgtattaggctctcatttcaccccaccttctgtcaggcctgcctgttgcttactctgtttcacaaatgcacacagcttggactgcagtaggcagcatttagacatgggagcctatgacctgctctgtgcacttgtcctctatctcttctttctggtttaggccttttagtagtgtcaaaagcattgcataaaacctgtgctctcttgcaaggttaaattaattactgcgtttattaat
>103479453947
gtgagttgcctgtgatatcatgctctcatagggctttgaactcaagtctctacattttatatattgaaaacatatcactttcaggataatggttgggttatttcaggaagtagtcatgtctggaacaaaaagcttgaacgtcacacaacatctcccaatcatgtgcaggcttatcagagtaaatataagacgtggtaccactttgtcccaaattagcatcatttccctgttagtaattaaatgatcaaaggtctgttaaatgtagagattaactaaagaaagtattgtttagatttctct
>10351133140553
gtaaatatgcgtaactagtcaaactcaatttacttactgtcctagcaataagtaaaatttggtttgtgatctttctgttttacacaacattgcttttttatttgtttgtttgtttgtttgtttttgttaaagatttacttgtttataatatctaagtacactgtagccgtgttcggatgcaccaaaagaggtttctgggatttgaacttgggaactttggaagagcaatcagtgctcttaaccgttgagccatctctccaaccgctttatttttaatgcctgctttcacctacattaatt
>103684133527
gtaatcagcacctgttgtgtcttttaagctgaacacttgtaggtggtaggcaattagatcagtgatccatctcctaaaatattttacaaaattaatagattatttaaataataacttgtttacttcattttaattgttaaaatgtaaaaggcatgattaaattttttatactacaatataattttctaatgataactttaacagagttgtcaggtgttttgggtgtagaatttttatctaagcatagatctttatcgtttgtagtactggggactgaacccatagattctttggcaaatc
>103742328266
gtttgaatttgagtttgttgctaaatatgcatgtagtggtggccacagcagctggtcttacaaatagtaggcagtgtgggttaggggttagcaggagtctctccggtattcagtttttattttattatgaaaggtgggttatgagataaacttacactattgttccggctggcctcaaattacattcttcctgtcttggcctcccaagtgctaggatcatagatagggatgcaccactgaactcttttttttttttttttaatttattattatacgtaagtacactgtaactgtcttcgg
>1038268695094
gtaatgatttcattcagccaggcaccttcaggataaggagacagtccatgtctacccgattcctgtcccggcctctctgaggtacagtatctccttttccacgcagcatctactggggaggcgatgtaggtgttcctgcactgggtctggggtggcaggcagggagaaaaccctttggctgtgctgttgaataaccattcaataaatattgattgatgcattgggattttatagagatcgtaaggtgaccgtcattactaaaacatggagtcaacaagcaataaaatggtgctctctgac
>103950045755
gtatgacaagatatgaggaacacattcctcagctgtactttttttgagcttacttccttgacctagcccagtgccaaatattcttgccattttttcctagaagcggtcccaagaactctccccacctgggagagtagaagattctaataaaatacaaacttaccatactagggctctgtctgcccctagggtgggctggaaggggagagctggaaggcctgtgctgtctgagtcatttcatctctacttctccagtaggagagctgctactgtcctctgggcagtctaggaatcaggagg
>1040303518499
gtaagtagcggcgactatgaaaggctgcagtctaggtaccaagagggaagcaggcctgatgctcagaccttccctcgtcttccggtcacttcttcctccttccttccatttccaaagcactccacttctacaggaagtggtaactactgtaaattctcccagacaagctagctctgccaagacaggactttgatgctgcccgaaacacaatccctgggtcatgctaccctattcccagttaactccaaagacaatgaattcttttacatgttagaaaaagtttagtgcgagcctcccttg
>104139121477
gtgagcactgcccactctgtcccaaggccatggcactctgcctgtcccaggcctgtgtccactattcatgctcaggcccacacaacttagatgctttcaagaatggagtgtgggggagggaggatgccaggctgggaggagaaaggattcttcatgaaggattgggggcaagggctggcggtccccaggctggaaagagtactcccagttcagcctccctcccaaggctcaccaacaggctaaaggcccacacgaaggtcaaccttggttctgagctttgtccacctcctcagcacaaag
>104230254389
gtgagtggactggctgggtgggcgaaaggcaagcgccagcatcactgtgactgctcatttgtggacatgagaacctagtcatatgtacccagagcccccacgccctgtccaccccacagagaggagagtggaagggagacagggtaccagtggcctaacatttctaacacaaacaggtacaatggccttctgagagatgagtgaaccgttaaactttattatacatagtgatgagagcctaggacacaaggacagatacttagggtcttgttaaagtagagctgaaagaatgcattggat
>1043218036930
gtaagaatgcgttcttgagatggaatcaactggggagtgttgggctgagctaggattgattcctccccacccccaggagattcttatctgaaaatatgatggttcaaatgaaggaaaggatgtgaaagcgctagatcatggagtaggaaggagtgcgtattctgcatctgcttgatgccctgtttataatgtccatgaataccgttaaagtatcatgctgggcaggatgtgccagtgttgggttcttttatggtggagtctactaggacaggaatggagtgcaggaaggtatctgttgtt
>1044180335918
gtgagggtgtagagaagcccactgggctctaactacccagctaatgccactatccagaggacaacgcaagccctccctggaactgacaggacacggatttttttttttccccagacttttgcagttctcagagctaaagccaaagaaagcagagggtgaagactctgagtggggggaagaaggaagccaaggtcatgttttgccagaaaaaaaaggggggcagaggggggtaaaggggaagacccagaacgggccatcgagggggaattttgggacagaaagtgaaagctcaaggcataa
>10451569114830
gtgagtataaaatggtgtgctggagctttggtggagtgatagtggagcttgctgctcgttcactcgctcgagggactgactggcaggcagcacaggatagttaactcgcagaaggatctgatactttcttagacattaagaaggcaaacttacagtattagtacatcacccagaggttaggagttttgataactggattctgccttcaaaatattttctgtgtgtgtgtggatgtgtgagtgtgcgtacacacatagaaaagtgtctttctttttaaacgtcataagggcgttgacgctg
>1046306369404
gtgagtgtcccaggtctcggccatcgcgaggaatagcgggacagtcccagccagtagttccagggactcgggactttatgtcacttgtggagctgctcagaagtggggtctggagagcccagtcactagtgcagtgctcttcactggtgctccttgttccttaggaagtgagatggttgagcctggcgctcctgggggttgctgccagctccatgattgggtgccatgatatgacagcagctgtgataaacgtgtaattctaccatgtggtgcgtggtgtaggtggcagttttatttatg
>1047242352838
gtaagctgaagcttttcttttcggggtttagatacgatttcatttctttctttttctttgcattccattcaattaagaagaaaaaagtaagtaaaatgatagattgatagagccacacacagtgtcagatattgacatactgaattattcatatgcccatgtaaagggcatatttcatagagtcaaaagacttgaattttagtcctatcttttcatatctccctataatgttgggttagtaaatattgtggtttctatcttttaaaagtaaggattttatgcttcactttggggcgtttg
>1048272849182
gtaagacctgtccattgggcacagtgaacatagactggttgagacaggcagttactttttttaaaggtgttcttagatggcattctcactatggcatgaaaatagcatatagcttcctcaattagatagttatttttaaagtaaagactacatagaactttaatgatactcagaatgtgaagatgtgacgactctgacgaaagtgagaactcagtttctttttttagtccttatggaacagtattagacaagggaatgaacaaagttagcaaaatttagtattctctgtctgggctgagc
>1049118163107
gtcagtgtccagtgactaaacactctttgaacttattttacctgacaagtcctggaggtcttgctgaaaagtgaagatgggattctcatgcactaggtgatgctgatgtttccccacctcagactacattagatagagtacaaggatgtggaccagcacacagtgatcctgggcagctttaagaaataaagtgaaatatcacactgaaacattcaggaactacatatataggcctaacagagttcaatctctaacgtacaatggatattactctatcataggcatcaaaatccaatcgta
>10501295140834
gtaagatttgtcttgattttggttactttgatcaaatgtggaatgagatgtatagtcatatcatagtgataagtgcagtaactttctaaagtagattttggggcattttttcatataatatattctaatcacagttttccctcccccaactcctcccagaccctccccacttcctcacccacccaattccatgccttctttttctatctagaaaaacaaacaaaaaaagaaaccacaaaaaacaaaatatacaagtagtagaccaataaaacaaaaattgtccaaagttatctgagacaa
>1051225647267
gtaagagagtgagaggtcgccaggtctctaaggtgggagccccctatgccactgccacccctgtaccccgcaggcgctttctgagaaccttgcacgtgccattgctccgcatgttctgaccctgtattaacagtgggggaggggccgttctggggcctgtccctccagaggatatgacttgggcatgacagtgaaggatatgcagatacatgctgcaactttgaacacatgacccgagggaccggccagacagggaaggtctcagttgtgtatgatgctggatagcggaacggtccagca
>10522162142659
gtaagggcttccttgtacttcctgtgcccagctcctatgtcagcgcccacggtttctctcctctggtggtgttcttagacttgagaggcaccatttctgctctccctccgttgagctcctccattccttttcagacccctgttccagaaaaaccattatctaagtcagttgtgggcgtggcagattagaactcactgagatctcagcgtttggctgctgctctgttttctcacgaagcgcttccagattgcatggtctgtgcttgtttcgcatcttagtagactgctctctaggattgct
>1053211165369
gtgagtcagagaagtatagcactcctgttcattaggattcgagttgggtacagccaggctttctggcagcattgcccagcagagagggaggagttacagcctgttttatgtcgcctctgcctgtgggtgtggctaacctctgcttataggccacccccatgcaccccctgataactgaatgcagcccaatacaaaagcttatgcttcctgacaagttttgagggatctttttcttaacttctttattttaaagtttttgtttgtttgtttttttattgttgttcagctgtgtggttctca
>10542477148224
gtatggacttaatagtcaccttagaacacgtgtgcttgcagcttcccacggctaaacttatttggacacttattgttgactatcaatcattgaccctgaattttataccttcttcttgaatacattacagtttctcatccatatcctccatgattaaggtgccgagctaagagcgaagcttcctatcggggtctctgtgtcttctttgtttttcttaatgagtctctgaaaagacctggggaagaaataaagacttctgtagccccttattctacacacaaagaaacggagaatcggatt
>10552452107956
gtaagacagttaccctacgtgaggggagaaataatgagagcaggtcagaggagggaggcggtctggatacagctgcttattgttgtgaaaggcaaggtactagcctaggggcttgactgaaccctgctgtagccttctgtggaaggtatatgcagccttcatgctaagccaatagctctcgggctttgaaatccagtgtgacttaacctgctacacgaaaggggaaatactctgtttctttagtcggaaaaaaagaatcatgtcaggcaacaaaaggtgatggcattgttttttaaaatg
>1056177168293
gtaagccggaagatgaggtgagagatggggcaaggagaaaatatctggttaaaacccctgtgcaaatcctatcctttgggaaaacaagataccaagaagggaagaaatgaactatagcaattaggacttaaaatatgtgaaggtaggtgatctctatgagtttgaagccagactggcctataaagcaagtttcaggtcagccagggatacacagtgagaccttgtctctaaaagttcccccaaaatatgtgggatgcctgaggtacaagtcagtgtagagcacattgctagaataggggg
>10572334101429
gtaagaggcaacacagccgggcctgggcacgtcccctctggtcacacaaggcatgcgtggtttctccgccctgcctgggcttactcttctcccatgatatctgagaattctttatgtgtgttagaaaggtctagcaattatttatagatgaccaaaaacctattgcttatgtttcgattttgcttgttctaagttttgatatttttttcctttgggggtatcgccatgtagattattttaaaattacttttaggcagtttgccattgtggatgttttggtctctctaggctggggatata
>1058149513421
gtgagtcactccccaacccagctcactcccagaggcctgatttgtttgtcacctaccgaactgtctaatctaaaattttatcttcacacaccctttcctgtagagcatttagactaagcactcggtggcagactgggatttgtggatttacttcttaacagaattaatccattggatacttagtcagttattagtgttgtaatcctgagatacttgaataagaattgagctccatcgtaaagcagtgtctgcactttgtgacgccactccactctgaacagatatttagcgagcatggag
>105962578161
gtaagtcattgggtcctagcagcccttagagccaggcccttagattcaaaggctctaagaacactgttcagttcagaaaggggtaggggttggatagccattaaggaggctcaggcctagcagataaggcaagagtggagcccagtggtccttggatatgagagacagcccatgggacagggtgtaactgttgggtattgcatgtgccatcttcattataattttgaatattttggtctcttttgtatacacctttacttgttcctggaataaatggaaaaaaagtctgcttttgatgac
>106035882644
gtgagtgtgtaacgggatgctgagggaaggctgtgctttatgctttattttgtctgtttttattcccctttaaagaataagcattaggctgggcgtggtggcacatgcctttaatcccagcacttgggaggcagaggcaggcgaatttctgagttcgaggccagcctggtctacagagtgagttccaggacagccaggaatacacagagaaaccatgtctcgcaaaaaccaaaacaaacaaacaaacaaaaagaataagcattagtacctgctcagtgtattatgcttagcagagaagtt
>10617567024
gcaagtacctctccccatcagctcactcctcactcccctggtggccttctcgcacctggcgtgtcttggctgtgtacgtttgcaagtttagttttttggctaagttactacagctatgtggcgaagtgccacacaaaatgagcagcttgaatgacagaaacctgttctctcccatttcttgaggctgaaaatcaggtgtttcaaggtgggttgtttctaaagactacatacaaggaagagtctgtttcctgccagtcctataatttccagtatttgctcagaatcttggggttcccttag
>106229078542
gtaagtgttgctcagccccttgggtgtggcttgtgtgtgagtgagtgtgtatgtgagcatgtgtgctcatgtatgcatgtgcgtgcacgtgtgtaagcatttgtgtgtgtgtgtatgtgtgagcacatgtgctcatgtgtgtgtgcgttcgagagtgcctcagtgtatgtgtgagcgtgtgtgtgagtgtgtgcccaccttgcaacagggcactggggtgtgacagctgtgaggcttcattcctgtgtggactccacctgagttctggtgtgtggttgctcctgtggcttaaatccctcc
>1063191555806
gtgagtcctgcaagtctttgctttgacaatgtcagttctcaacatgcaacagcttaacacatatttgtggaaagcccattatgttctggcacctacttaggaacggttaatagattgtataactaaaatgcaagtgtttttggagtcacacaacctgtttttaacactgatcttaaagacagctgtatcactaaagcctgccccaacatgggtgacagctcacaaagctggaacctggcacacactgcacagcctagaggcagctcaagagtttgacagtgccctttcctgtcagctgaa
>106436464982
gtgagtggccagagcaagaggctggatattacccatccaagaacaggctgcactcagttttcagggccaccaacatggaaaaggaagcagggggactccgcagtgctggagggcaggactctcctcaccacgttgggaagtggtgggcataattgatctttagggctttggtgatgcctctctgtatcccaggctggccttaactttcaatccttttggcttagccttgtgagggatggaattacaggtgtgagccgccatggccgattgttatcgagggctttcagacccttacttgtg
>10652567108734
gtaagtaaactttggctgactattgtgcctactaatttacttccatgcttaactatggttttctgaaaacatataaatatcatttgttcctttgtgactgaacattttataggatagtgatagtgcttcacaaaatgtctttttctttttattttttattagatattttcttcttttacatttcaaatgctatcccaaaagtcccctataccctcccccaacctgctctcctaccccactcactcgcacttcttggtcctgactttcccctgtactggggcatataaagtttgctagacc
>106622389889
gtatgcactctgaggtctgcttccgaggaagctcctgctgctcagcttaaatgaatcccttgtgtcctcagaggagttgtaagggggatggcgcgctgcagacggccgcctctccacctcaggtcggacttgtttccctcgggagatggtcatgctgaagaactaactgaatgctctttgtgttgttgccttttacctaccacctgccctcccccttgtgtgtgcgtgcgtgcgtgtgcacacgggactctacagtaatgaggtctgagcactgagtagtagattttctttgactgcaga
>1067213812311
gtgagtcccaggagggcagcagggaggccatgcaagggtgagttccaggaggggaggggtggcaagaaggccaccagtgacctacagggcccaggggaaaacccagagtcactctcctgtctcaggacaatccaggccaaccaaacactgctggttgagtagccatgggcatccccacctgctggtcaggcagggactaggtgggtagcacagccgatgcctgagatgtccctttgaaaagttgtaggactggagaatgggagggatgtgaccctcattgccaccagcccagggcattga
>10681970121850
gtgaggagagaggcctgcaccttgaagctccgcctccgcgcgggggccacgcccctgcctgcccaagccacacccaggatatctggctcttccttgtcctgtgcgctctctcctcgcctgcctcgtggctggacaccgcatttccgctctgtgtatcagcacatgatacgtggccttgacgttttccatcccagacaatcctatgcagcaactagttgaaaacaaagcgaagctctagggagcttgaagaaacatctctgctctccagttgttcactgcgagttaatgacagagattcgt
>106956171760
gtaagcagtttcccgtgagggaaaaaaaatgcctctatttcctgaattttaaacagtggaaagttacccatttacactggttctgttttaagaaaacaactagagccatacacgacatgtacatctttaaccccagttctcatgaggcagagagaggcaggtgaagcccttgagttcatgaccattcaggactacgtaatgtgaccttgtctcaaaaacaaaacaaaacaaaatggctggagagatggctcagccgttcagagcactgactgctctcttccagaggtcctgagttcaatt
>10701071146853
gtaagcccctctcttttagaatatgcttccagtcttgcctagatacttccatgcattattccctccctagaacctgattttttttcccttgtagttgaaggcttctgatccatgtcagcactcagtctaagctggtcttgggttgttcctcttagaaaggtacaacctgtaatccacatcaggttctgactcagcctgcaggtttaggtaaaacgggtggctacggccttccactgttgtctcatcggaacgccaaccctctgtgcttccttagatccacctaatccctcaggagtctag
>1071202556228
gtaagactctttcctatggcaagttgtatgtcataatatgcagagtccagcatggctttggtgggacaaagtgatgtggctcctgcccctgggacatggccagcaagtgtgggtgtccacaggtgttgatagctgctgtgagtgtgatgcttatttgcttaatgatgtatatagaatatatattttatgttcctccttccaggaatgtcctccctgttaacattaatgactaagtgataatcagagacagcaggagtctgagaggcaaaggtgtggtggatgtctcagcaaatggctgtg
>1072289279086
gtgactgactgccaagtctcatacactgtcctgaagctagtttgtcttttcgcaagcccctgttggggtcgtcccagaaatagtacacaaatacccaagggcctggacagtctgtgtgactgtgaggctgcaaagaggagtgtagacggactctgtggggtagagctgcctggtgtgggctggttgcccttttattcaggacagtcagtgcaggctttgtgatcttttgccctttatgaggtactggggcttgctactgatgttctctgagaagtccatctcaccggggaaatgttatct
>107363883979
gtaagttgcagtttctataactgtatgttaactgttttgagagcctaaagagaatttgtacccaaccagaaaggaaattaagaaataaaccaaaggatcaatttactaccagctaaagagaatttgtacccaaccagaaaggaaattaagaaataaaccaaaggatcaatttactaccagctaagaaattaataaggtttttaaattttttttaagatttatttattttatcaaaatcctttctgtgttggaagatacagaaaatggcactatttttcattttctctcagtactgagaga
>1074104644832
gtaactgagtgccaacttcagtctctgggttttctttccttttctttctcttccttttttaattgtttgttttgatttttgtttgtttgggttttatgtgagcatttattgattacacataacaatggattttattatgatgcttttctacctgtatataatgtattttgatcttattcactcccccattgccctctcttgtctttcccattctcaaagttccccatccccttcgcaatgtgtccaatttgtaaggttttctttttcttttgttgttgttttttgggggggaggacagag
>1075605120264
gtactgctagacttttaaaataatctagttcatttgccaataagattatgtggcccatcataaaactgaacatcttagggctttcggatagatgggcatttttcaggctaattacatgggatgtgcagagcttactatttctttatcctcctcactagatccctttccatcctttgcaacatcccttaccaatatggactttgtgtcttcatctctagcattctggttgaaattcttcaggtagctcaagtgactgtatgtcattgaacatcactttaggtgtagcaatatggcactatt
>1076283670515
gtgaggttgcttcagcacacgcgcgcgcgcgcacacacacacacacacacacacacacacacacacacgcacgcgcacacacacacacacacacacaccccgctccctgcgctgtgtttcctgaaagcctttcccaccgggcagggtcctgctcagagcatcacattctgcctcctggtcagaggacgagcagttggcttcatcacctgtctgtcggtgtcagtgagcgtgtatgagcctcttggtgcagggtgcgtgtacgggagatataaatgtgagtgtgtgtgtgagaacctgctg
>1077140513143
gtgtgttcatgcccgggggcgcgatcgggacccgagtgggaactctgtacgccggatcggaactgggctgcggccggggtcgggggcgtgaggcgagcgtggggatggtgcccgcggccgtgtgactcagggaatcgggccccagcgcgggctgcttctgaggccggcgcggccctctccccttgccagtgtgtaaggatttggactttcctgtggctttggagggattgggtcaccgccccgatctgtaattcctcgccgatggtgctaataatgggagaatccagtgatcacactggg
>1078169568536
gtgagtttgagatctctgaccctaggctggcctttgacctaacctcatcccttcttccttaaaagtatctgcctttgcctttcagagtaccagtggcccagcacaaactggctttctttccccagtgactggcgtttgtccattgcagggctttgagggtgttctcttccctcgaaggatttgcacccctgtcctagatgattagcatcatgtagaatcaccatttatcaattgcttatctgccatgcatgtgaacacatggcacatagtctctcgatcattacagctattctggtggca
>107994619652
gtaagtaaaaactcttgttagaaaacagctttctttttcttcattatgtctaagaagaagtctgtttttatgcttacattgaagttgttcactctctgagattagtttggggttttggacagtgtgccacttctgattatggaaagactggaaagaaatatgggacttttaagttaatttattttttgtcctactagttatgagttcagatgtatttggtgagttcatatataagaagggaggagatccctataattttaccatagatatccaccatttttaaaaacatttttatgtata
>1080299265828
gtacttcagtcgggtattttgtcttagtgataaaaaaagcaactgatacatatcctcgttacatcaaatttacagcgtaatgatagttgggtgcatgaatgaaaacacaacttatttaaatagaccatcactgcaaatcttccatttgataaaatcttcccgagtttctattaatatattgtgtccattgtataattatcctataatatctgtctgaggcatcatccttactcagtattttattaatccattctttcaaaaactatgtattgaacatttactgtgggtcaggcacaaatt
>10813076127944
gtaagtagctgagtcatgaatcctggactcaggatctggggtttgggtagaattcccaggtggaaacccatcacattccacccagcccttggagcctctcacatccccactggatgagcatgtctgccatacttcctgtgcgggtggagaaaatccagcaaggctgcccacccaagtcaccacctgaacaaaggatgttttgctggagggttagcagcagggtcaggcgagagctgcaaggcgaggagaatctgtgagaggagtcaggcatcactcccagcttcacggagacttcaggga
>1082247662305
gtaccagtttacaaagcaaggattccggataagcctgggacccgaggttcctcatctctggcctggcatcccttgggtatcaggagcataagcaccatctcaagttctgctcaggatctgcaatccttatgccaagcaatacgttcagccctacagcttcaaaacccagtgtatttctccagcctctatctgccaggtctcagaattcttagttcccggccatatttctttaagttccctggagtgcagattccggtgtcagcttcctttcaccccctccttcctcagactcaggagtcc
>1083220940251
gtattcattgcttttattgtcatcgtttgtgttggtgtaactcctgtctagtaattttgagagtaaacaatgcagcttgctcatggtgtattacttttgggttatttaggaagtttggtaagtagaggaaaagcaaattaagttggtgcatggtagttttatttggcttagcttttgggtctctgagaagattttccttttgtagtatttttgccaacctgggtaatagcttttatgcaaaagtttcaatactttttatggctgattaatatttactgtgttactttttttcctaagtac
>10842150152906
gtatgtgtcatagccaacagaagtggaactgcaaaagaaatcaatatgaggcagatgattttcattgctgaaactaatatttaggcaggtggggaagcagcaattattcatgttcttcaatgattttacctgctaaaattgacatctttcactccatttttaatcattgtgatattgcagtaagagagaaatcatactggtatcaccacaatgcctggcttcataatttttttttagtcatactacactgacaacacattctcgtgctcctattaatcatttgctgtggccaagtaacat
>108565714706
gtaagtttttaaaattataattcagtatatcacattctatttagctccatttactttcttttaaataacaattccccttaatcctgtctgagtctttgacatatgaaaggaggccattaagatcccactgtcattactctagctgtgttgttacataggcacttatttttaaagtgagtatgtaaaaggttggtaatttgaatattatgactgtgatcatagagttgaaaaatcagtcctttattcaaactcattttttaaaaactgaggtcagaaaggattaataacctggtcattacc
>1086712120567
gtacctcccaactcagtctcctggcccgggtactgccttggcaagaggagaagcttagccttagactgtggccatcgagatggctcagtggatcacaagagatgaactccaaggtggttctgatgctaaggtcccgttccccaattgttttttgatctgtcagtaaagaagccactggacagaaggaataagaaggaattctgggtccctagaggcaagcacacagactagaggagaggagagtaaggtctcaggaggaatggtggcctgtggctgctcctataggcgggtagtcggggg
>10871142123675
gtaagggcgtatctgtctgtctgtctgtatgaaattttatctccaaatgcaacaagtggtttcatgaatgtaaatgtcagggtcctgatctccgagtggtttgactcctgggatacactgacctgctcagcagcctcagcatggctctagctgtcactctcacctctgctgtggatcaggagttcctgagtttctgtccagctccatttcaggccatagtgagcatttttgctaccgttttccagctccactttcgtagggtgtcagggaatgttcgccttaagggagatggcttgtggc
>108873228009
gtaggtggtggcttgtggcttctgggggcgctgggatgagcctgctcttggagaaatggctactgcttgagtcactggctcaagagagtctagatctgatgtcctatcttaaggacagacaaacaagaaaaggaaggggtccaggaagggctgtaggcgcttgagttggcagctctgatgcctcgtaacttacaggatctgtactataatcccctttcttcaactatgtcacactggcatactctgctacccacctggcctgatgcaaccctgggattctcggggcttgggaagagggtg
>108921599321
gtaggtcacagcagtgcctcagtgataccctcaaaatggtggtcgggggtgggtaggggtggctctcttgtgaaatgtctcctgtcacagagagaggggctggcctgggcctggggcttcccatctctgccagactgcaaaggctgaggtgagagacccgttctctacctgctgagtcttgggaacattacttgagttctctgaacatcactcataattgaaggaagatggaaatggaggatgctctccaagatcctgcccagtgctcacattttatggtatccgaggcttaaaagaacc
>1090138716292
gtatgtttgcatccaacactgtaattgccagactatgattaaccttttcacatggcatcgtttctacaatagcatgttctcctttttgtggaagacggagtgtgggtgactttttttctctctctctattgactaatcacacatcttgtggcgtataatgtatccatttctggcactacatggagcttggtgctgggtagagacatactctgagagtattgtcctgctccaaagcctctccctctatactgttcagccttaacagcctcaaagagaagatccccaagagaacaatgccag
>1091997123484
gtaagaacttttagaaaaaaaattgtttaaaattggtaatgtgatacagcttgaatttttcaggaattgtgaaggaaagcaagccattaatagaaataatcctaaactgggcatgttagtagtgcattcctgcaatcccaggctggaggatcgggaggttagcctcagtgccataatgagttagagaatagcttgggctacaggagatactgtgagagagagagacagacagacagacagacagacacacacacacacacacacacacacagacacacacacacacacacacacacacac
>1092275649060
gtaaatcctacagatatcttatttgatttcttgaagttaatattttgtatctgaggcagttttcagaactgaatagttgattcttcatcatgttacttcactgttggcattgcaatctctgagtagcatacagatggcaggtcagctgtgtgaccattggatgttctggattttagtaatattatagtgtatcttaagagcacagatgtacatactagagtttctagatctaatttaaaatttctcaattattaaaacctatttaatgtaatctttatcaccttcacgacagaactgatg
>1093301419339
gtatgtgggtggttttggggggcaactcactctctctctctctctctctctctctctctcgctctctctctctctcgctctctctctctctttcaacttatcccccagcaagcatagagctccagaactcttcatgcttaaggcagtggccttataccaagctttcttcatggataataaatgggagaaggagccaggactcctccactcctccatttgcattccctctcaccatacaaatactacttatttatgcttctcccttcataatctcccccacacagcctggctgcatcagtt
>1094176046937
gtatgtagtcagcagggcatgggtcgggaggggaagggacctaggaaggagggccagtgcttcccagagagcagcgaatcctgaggggtgtgttcttcaggcttcaaggggactgcttgtgtcctgacctcttgggtatgctaactggccagtgtcctctgtctggggacccatgatgtcactgtggctccccggggctgactctgtcaccaccaggctgtgcctccccagaggtctctggggggagggacatctcatgcttgactggcgccaggtctccgggtgctgcgggtgcctgaa
>10951456106925
gtatgtgctgtcagctgtttattcttagagtttttcttttgtggtcatcatatttatttacatgaaatactaatattataatcagaattaattttgaattttttatgggctgtcaattatgtacttctgtaaagattatcacattaaaaatagagggtgttaactatttgttaaaaataggtatctttgcattgtcagaagatattaccatgatattatatgataatctaatggactctaccaatcatttatgagaaaggcagactatgctgtccatacctcttacctttcagatggttg
>10962994114765
gtgagtggggtacacaggcacttcctgcgagggttctgaccactctgggtgctcatatgccagagaaattgtcaccatttgcataagacagttactgttccaatgtaagcaggccatcacagatcggaggttctactagaaaggctgagaaacagtgatgtagagaccatggaacctctaatttatatgatttttctggtagtgcaccacatatttaattttatttatttttattttatgtgtgtgggtgtttgtctgaatatgtagctgtgcaccatgtgtgtgcagtacccaaggcag
>10972057140492
gtactggacacacatagctgcacgtagcgcccagtgccacggtgcaccgggaagccttgaattcatttgtctgacaaacaagtcagtctagtgagtgtgcctggggtgcttgatgttttgtcatagtgcaaggtaacattaacttcatgactgtgtgagaaagatacatccgtctgcctgcttcctgtgttggcactaactaaggttgcactaactcacgtatatatcttttttaacataaaaatggtcatttctcaaagactttatttttcatctaaaacactaacaggcaaagactaa
>109875286857
gtgagttaactttgttcatttgctcacaaacagggcacatgtcactcaagtcatgaacatacttcttttccttttttttttttgagaccatgtcagatcaggctggtctcaaactcagacaggtatatgcctctgcctcttgcctcccaagtgctgggattaaacgtatgtactgtcatgcctggccaaacatcttatttatatttggtgtttataagaagtcttcttgttagaagctgccattattaaaggctcccgtgttattagtacgtgtgacataaaaattgaacatagcaaaca
>1099181079204
gtgagtgtgtgtaggtgtgagtatttgtgcatgagcaatggagggcgcctgtgattctttaccttatgttgggcactgctgccaatggctcacttaatcttcacctctaagacaccgctctctggacaggaagctggatctaagcaaggctttatcagctctggggattttgctgcctccagagtttatatcaaaggaccctgcatttcctgtgcttggtcgccagctccaactactctgcacttcagggatatagaggtcagatctctagaaagatctgaagtcagacacctgagatct
>11001573109542
gtaagtgtcaaccccgtattccacgtccaaggagccaagcaggctgtcaaggggtgactggggaggaggaaaaggaagccgctaacaagagctgtcatgtgaacaaaaaaacctttgacctctcctgggggccctaagagcacaacccagaatgtacagagctctgctgcaccaggcacagaagcctgaagcccaatacaggaaggaagggttagctaacagtgcctattgctaagccagcctttcccttaggcactcccgggcactgcccttaggctgtctcctatggaattcatccgt
>1101254384102
gtacgaggtgtggtcctctgggtggctctttgtttctgacccagcggtctaggagaaggctgtacccacctctctccaaactacccctcagttctgtcgctttaaacaccgaggcatccttcatttaatctcctgagagtccttcaaagtgagtgctagtgtccagtttctaccaatgaaacttaattgtgagtaaatgaagttatttatttattttttaaagatggtctcactatagagcccctgaaacagctgagacagaatgtcatctgtgcattctgacctggagctcactatgta
>110272826084
gtagctgccgccacccggttggacctcgggttggctggcttcggagagccgggcttgtgcaggaagcgggttcctccccatcctcccagcacagtctggggctcctctctgtcccccagcatagcccggggtttctctgtgttccccctgcacggcccggggcttctcttactcctcccagcattgccctggcttcctccctgccaagccctgaatccctcctggctcactcagctgagctcagggttcttccgcatcctctccacagatcccggggttcctttctctccaccacccagc
>1103131639895
gtcagtgcagttactaggttggctagtgagggtgatggacaggatttaagatagtcaatttgccacagcactgtacatgtattatgtagtgctgttgttattagggtaattttgcttgatggtttctaaacttgggaagttaaaaacctttttaatgggaaaaacctttttaattaaaaaggggaaaaacctttttaatgggaaagctgtttttttgcgccttttatctatgcagtatgagctcaagggaaactgagttcagtgagtcttagacctgagatataactgctttgcttggtt
>1104185868846
gtaagtcgccattgatttaaagcttttagtttgttttttgtcttcatgtatatatgagatttcattgagccctttaaataatctttcaaattttgagttatttatcactgttttagcttagtattacttggaattcatcacaatctgggcatcacgcactctgtttaatcacagaggccatgtatcatggcttgtcttactgtattttccccattgtttgacactgaattccctgcagcttttgccattgaatgattcagctctgcagatgcacagcttgtatgtgcgcatgtgtgcacg
>1105259740257
gtaaaattccttccaataaacacctaattgtaaaccccccaccccctttgagacaagagcctctctcttatgtagctctgactatttatgttatgtagctcttggactgtttagaccaggctaacctcaagctcacagagatctgcctgcctctgcctcccaaattctgagattaaaagtttgtgccatcttgactggcataagaataataatgttgggctgaagagttggctcagcgggtaagagcactgactgctcttccaaaagtcatgagttcaaatcccagaaaccacatggtgg
>110626714603
gtattattctagtattgcatttgttcttgccagacaaatttctgaaggagcatggagttatttttcttaaagtacaggccactgtgggtgaagtgtggaggtttgcttgatgctccaccattatttgttttaaacattcctcctcaagaaagcgagtgtctggttttgcagtggggaggggatttattaatcttttgtgtatgtagaaaaaagtgagtgtgaaattacctatagaagaaggtctatagtgggatgttcaggttaagattttcctgggctttcaaagggaagaggcgaaaa
>1107963129799
gtgagtctgcatcgagaccacggcctgcctcttgcctgtgtcttctgagagacagcctctgggagtgagggtggaagtagcagagcctcacaccccagggaaaggcctttcaaagctcactggccttctgttcttgatacgaacatgaccaagaaatgtaacatagctggtgtcagggaagtgtgatcccctcgaactcagcctctgtgctcctgtgcacccttctatgggtgtgctgtcccatagctttctctggtgctcactcaagctaattctcagagaattgccagtcagcatcag
>11082972100091
gtgagtctgttcagcgcctgcctgctcttttacctgtaacagttttgttgtcccccagcatctcagtgtgcacatgaagtatttaaagcttcctttattgttacaaaagcaaatcattcactttaggaaataacagctgagcaaacgaaggtattacctgaaaatttaagaacaaaacatggccacatttattgggggggggtatgggggacttttggggtagcattggaaatgtaaatgaagaaaatacctaataaaaaaatgaaaaaaaaatcttctaccaccatcatgagaaaaaaa
>11092521137517
gtaaggtttcctgggtgctgggtctctggttttggtttatttccttccagaggaagaaagagcagggtagatgtcatgcagctcagttggtgatgtcttagatctgttctgcttagatctgctggtgaaaggattggcatcaaatgcgtttccctggaatccaagaggggagcattcaatactgctgatctttgtattttccagagtttttatgagatcccctcccccattaaaacttgcagtggagtcacaaggtgggttgtaatttctgattcccctggagccgtgcagtagcccaca
>1110178826553
gttagtgttgactgtgtctgtgaattaaaaaattttcctcttacatctattttgaaaagatgtagctgctggcccttataagaaattttgcaaaatattagagttgataatttcttccaggatctgcagacctccactgagttactctgaggctagtagacaccaaaatggatgtgttggcatatcttaacattcctgccttaattttatatacacaagacctaaagctcttcaacctaagcggtgttgtgtgttcatgtcattttatagaagagtattgtttaatggttgctaccaaac
>1111185358886
gtgggttgaacattcaaaccacactggtccctcatacgccaacctttccaaaaatctatgtccattgatctttagaacaaacacgtatttgggcccaaaaattctacactatcaaaacttataccgagttaatgaaacatcactttcttcctctgcccacatccacccttaagtctgtttagttgtttatctgtttactaccaggactagggattaaatatcaggccttagacatgctaagaaaatgtctaacacagagctccatcctcaggccacgttctacactttattttaagacca
>11122405151872
gtaagtatattcagttgttcaaggcattatacttgctgagaattattgacaatagacaatacataaacgaggattttgttgttgttgaagaacgctttgtttaataaggtaaaatgtctacacaattatccttcagtttgaatgaagccctctgaaacgtaattgtaactcagttaaaatttttcttttttaaagatttatttatttattatatgtaagtacactgtagctgccttcagacactccagaagagggagtcagatctcgttacggatggttttgagccaccatgtggttgct
>1113235761742
gtgagtgcccagccagctcaccttcctgtcctctgtcgtgagcatttagggtcactgggcagatagcctaggtaaggagaaggacagccagactcaggaccagtcttccctggaaggaaagactccaagttttgggcttgttgtgagaaagggggtttgtcaagttaaggtgtctttggatttagggcttgaggtgttgtctgtcttagacgaacaatagcactaaggacctagacaagttgttctcaatctgtggatcaaggggtcacatatcagatatcctgtatattagatatttac
>111421147535
gtaaggctggggctggggcacggaggagggggactctggtctcaggcctcttccacctgtgaaggaagatgtctatacaaatcgacctgcggcctggtgtttcctggctgagggtgggtggtgtggagtgactgtcacttgggatcagtcattcctggggctagaccactgtctgggacagagggcaaagggttcacagctaagactccacccctttcggaatgcatccatgtttgtaaagtgctgggttagactcttctgccagctttggagccgtgtgtggtgtgtggaatcgaccct
>1115134983695
gtaatggagggcaggctgcagggagcagactgtgggcaagggttagggtctgacccaggcagactgggtaggggtcttttccctctcagcaagaaggtcccaaacccacaagtattccccagtggggtggacacatgtctaattctctctgtggttgaggatgcctgcaaacgcaattactaccctaacagccatagggcctgcattggcccctcccctcaaagccagcccaactcctgagctacatcagggagggcctgggacaatgtctttcctccagcttatagactgcttgcctct
>1116133085273
gtaagttttgggccatgaatatgttttaattacagacccccccaatcctgtttgcatgattggagaggtggagctcatatatcttgtgagaggtttcaaagatggtattggtggaccatccagcatcagcaatcactggcaaggaggtgtcactcagtaggagcaatacttcaccaaggtaacccagaatagtgtgtgacatgctcccgagggttgtttctgtgctttttctgacacttggaagaaacacacaagtcaaagagcaagtcatagactccaatgaggagtttggagactcaa
>1117194138034
gtgagtgagccccatctaggggcacagaaagctctgcaaatctggaggctgtccaccatggcatctccttgagaaaagacagtggtccagcctcatacccagcaggaaagaaaagataagattcatctaatttctctgctgcagtcttaacatccagtccaagaaatgggagagctctgtgctcagaggcagagcctgaaccatggcttctaacgcagttctgatactgactgcagctagattaaaacatctcaatcctatgactgggaaaatggcatgtcatggttatggaggctgtgc
>1118295618603
gtgagtgctcttaaccttagagattgggggaaagaggggactttccctccctaaacctgctctgtactatttccttcctcaaactgaacagccagggctatctattcaagagctttcagccttcctcacctgagcttgggcccccaatagagcaaactgctttgttctttctgttcttcttggaggggtttcttggtccctgcaatctcctttcacatcctatgtcgtttcagtggctctgccctttggccccagtgctgatttgcctttctcgaggtggaagggagttttaaaccatgt
>111976768624
gtaagtgccactgagcgcaatcacgcaccccttctacctgtgccttccatctgggtgtccttgccagccatgctcccccactgtctccatccctcttccttcttggacatctctggtttgattagaggtcatcccagcattacaaggagaccctttaagggctgtctggatcagtcaggtgagcggtcaccagtggggaagtgtgctgttgtctgcttggtcgtagattctttctgaagcttcctttattcctgtgatgagcttcaccactttgcacgatgctatcgatgaagtcaggtt
>1120170948418
gtaagactttgatgctatggtttcaggtgggtgccgggctgtgagcgaccttccctacagccactcagtcaagtggcaccagagccacagggtagctgctgccaacttggtcctgagctgcgccttcatgttcagtgacatccttttccacctgctgctcactacctgctctagtcctccggggtggtgtgacccgtggtgtaaactcagcggcatgaaggaaagacaagtgttcacttcaatgctcagggtgggtctgtatccaaggcaagtgggctgcctggtatggccctgttgctg
>11211155141646
gtaagcaaggctatattacacatcaattaaatcatgtaataaaatgtgtattccagttaagctattaggattctttcaggtttgaaagaaattttgtagttttgaaattgaaaatgaaatagtctttggtaatggatagcatgcacctagaccggcgagaaatagaattatgtcaaaatgcattctagctgttggaaacactggatgtgtttgctttgcaaaattgggaagtaagtaagatcacttcataatacacacgttacaattttactatttacttttaatttactgtcctcaaaa
>1122172044087
gtaatgtttcatccattataatgcaaattcatattctattatagaaacaatataaatgagttttattcacatctactttttatttttctaagtagcctatttattctagctagaacataaataataattagccaattattgatctgaatattaacatgtgaatttatcttttctactatttttgaggcagagtttaagtttattaactttttgatataagcatggtattaaaggacaacggagaatattggaaatattattatatattctaaagtgaatgtgggcttttcaaggctgaga
>11231233118654
gtaatgagaagagggtcgcatttaccaaatatggagggcaccatcactgtcccaccaaggccaatctctactcggcactggagcagaagctgccactgcccaaactggaagaaacaggaagatgacctttgctcccagccttgatctcttttaatgttctaaacatttatttccttattttgtgggagcacagggcacacacatgtgctacagtgcgtgtctgggggccagaggccaactttttgtagtaggttttattttcttccaccatatgggttctgggtctcgaactcagattgt
>1124704142776
gtaagttctgtcaagaggggttgggggagagagtgagttcagagattttttttttctttcttactagtttgaacatctgaaatcagcagcacttactgtcttaaagaagtcaaatttgatttttaaaagatattctggaatgtctttccagtgatatcttcagatgctgagacacatccttcagatgtttttttcctggcaaaacctagtgaaagggacccatgagaatttaccattttgcctaaatgatttttatatattgtcatgcctgatatttttgacagacttgtttcgtttata
>11253964844
gtgagctggctccagtctcctggagcaaaattggtgggagggattagagagatgtaaccctcactgcccccacggagaagctggacatctttcacacatgttctatgctctatctttggagaggtagctggggttcaaggaaaagcccaggcaggatggggtgagtgccatcaagctgaacatgagacagcaatccttgttagaatgtcaatgtcctcacctttaagacagggatgatgtgccctcttcaccaccgcatgttaagggcaaacatgttggctagcatccttgtgggttggg
>112665133630
gtcttcacattcttatcctaagcatgagatcatgaaggtcacagtgatgatgattcataggatttagagcattggggaatctctaggctggaattaagcagctattgaaagctcagaggataattcctcaatcatatgtgagctacagtggccttcctaagccacatagccaattggagagctattaggttccagcctcactttaagaaccccagccaagggtttcatccattatgggacattgtctctatgataatatttgtgagactgagtgtgagatctacaggacatgagcaccat
>1127171666298
gtaagctgtggtcctccgactcccagcatgcctgtagcctccacatcctctgctctccagtgacatcagcatgctgccttgatgcttaagcagcctctcagcgaatcccatggcacctccctgtccattctcctgtttccttaaatgaaccagtgcatttaccgcactaagaactttggtttcctctgatgcagaggtctcctgcttcttgctcaccatatgaaagcttacgccccaagcccaggcccatcaataacacagcaaggcttgggggagggaggatgacagcggaacaggaga
>1128143141058
gtaagctgctccccgggcagccggcagccgctgttccagccctggctcccagagcaagggccttggagtggggactatttcctttactagggacgcaacctcaggttggcagtggaggtagagttcagcctgttttcttcctgcaactgcctttgtttaaggacagctatagactctgtaaaaaatatgctgtatatttttgtagtaactgacaaaacacagaacagtctacgtcagtgcttatggccacttccgtgggaatccactgacccaaggtaaagttaatagttctttcataat
>1129149147051
gtcagtggtggggcttgcccagtgaggctccgactctgctccaacagtcagcaaaggaggcaccagccagtgtcctgatcccttatgctagtgatcaagtagcaagactgagcctacagacaggttcctcgtccccactctgtaagacctctccagctttgctctcactgaggcacctgctcacctggccggaagttcctcatagggaccagctttttaaagagggcttttacttaatacaaaactgacttattttactttctgtgcatggatgctttacccacccctgagtatgtgtat
>1130274711311
gtgagttggtaatccctgtgctaaggttccccagcaggagcaccgtccccggagggaggggctgcaggggttgtctacttggctgctcctggatgcatggcaggtaccccgtgttcctcaccctgctgtgctctccagagcaggtttcctgtccccctggactcccaggccactctcttctttcccctgactccctagagagagtggtatgcaccctgcttctgtggcacttcctcttaccggattctggctcattcaacttttgccagcctcttgaatctgtgtccctggcctctatac
>1131120448543
gtgaggcggggcctccggggccacctcaggctgggctgtgagcactgggctgtgaagagtgtaatcccaggcccaagcctcagatgcccctttgagtacaggagacagctgagaagacgacttggtggtagtttttaccatattctgcctgtgaccttggtggggcttcaagattctttatgtttcagcttcccttccttgcaagataggagtcacggtaggggctatgggcaagtcatctctgtgacaagagctttcttgtagggcatgtataagctttggaacctgttggaacagtac
>113226038395
gtaagttttccttgagaatgttgtaatgaacttcctatgtctgaacagccactggttgcatctcattaaaatggttcactacatccggccctagcatgcactactgtccataaggagctgacggctagatgtggagtgctcctctggaagaggagttacttttgccattctttacaagatgtctttttgttacagctgcaggcattcaaaataaactactaactttttaacccacattaaaaaatagtgttgcttcattgtgcaagggagttgttgccatacgcagggtgaaattccagt
>1133185954298
gtaagctgggtggcgctcactggacagtcacctagtgacttcccttcattactaccccctctgcaggccacagaaggcagcatgaacatgggctcagtgtataccatgtctgagatttttaacttgcattacctccctcttcttggtttgtgtaataaatagtgttggtgtgtatgtattttatagtctgtttgaattggaatagccttggagttgatggaaggtcagaggtgcttgctttgaaataagctcaacattcttgggagagacgcctgccccctccaggagcctgatgcagcc
>1134237975745
gtatggggtccctaagagtaaccacactgcttccctgtactcttcagctgggctccttccaactggggtaacccactcttcccccactttctccacactttgagctagactaggactccaagaggccacagaaaaagcagtaaaaaacagaggaagagctgtcccttaggaataagggctaaacctcagcctccctagaggagaaagctggagtcgcagaaatagtgcctaggttaagagcaacttaaaagccaggctgggggctggagagatggctcagtggttaagagcactgattat
>1135263662308
gtgagtctaccctaagaccacacacggtcttagacagaggtgcctttcctactacaactgtggactgtgctcacagcccacagcacttgtgtctgtggtaggggatgctgatgggatgtgtataccaacgttccctaaattaactggcttggggagaagggttaatactgagtgctataaggcaaaggtatcgctgttttttggaatccaggctcggcgtatcaagcctgctggtttcttaacttctaaagttagctaactgcaggagagacgagcagtcgactctgcctgctatcgtct
>11365844263
gtaagcttatgtagagggattctgtgtgaagtatcttcctatatgtatgctaaggcatgttgacattggaaggctaaagaacatcttgtggttgttacatctcatggagaaggatgctcttcacattagtaataaacttatcatatatactagttgtgaactactataaaccaaataacccctctttttggagaaagggttttggaaacacatgtagcttttgctgtccttgaactcactctctatagaccagccctcaaactctctgagggaaaagcttacctgctctttcctctttat
>113729274900
gtgggaaaggtgacagcaaggaacaagtcttcacagccacgtgacctctttggtaatgaagttccacggagtaataaataaccaatgttccagtcctcacggcaagcctgagtcatctgatgcaccatcagcccacgtgtgaaccctgaagacgtcaatcagttatcccaggaacggtttaggaattggatcaagaagtgcaatctagaacagagtgcctagccactgctgctcactgcctggcatgaccaaatcaccttctgggacagggacccccctatgtgaccccggtggccacag
>11382023135624
gtgggccccgggtctgggtggccgttaggaagtgctttatgtgtaggacccagtatagaccttccttgccccacagaatcaggacatagctagcccttgctggcatgtggacacagaggtcctcacctaagtccctgtgatgtgggcccttctgggtctgcaggggaaggaaggaacaagcagcctgggttagataggaccggttctgtgacttgctcctgcccctgcccacttggctgtgcctgggaacctccaagagcccaaccccgaattctgttttactgtgatgtggtaggggtt
>113996895637
gtacgttggggttctcttgattggaggcactgtatgggagtggcatgagcttaggcctggcagaatcctggccactgggcagagcaaggccttgtgagtaatttcacaaggtgactccaagagattgccctggacagctgctggttccttctgaagggtgcttcaagtactcaatacctggctgagggtccctcatttcaacattattgctaccagctagataagaagttgaactgaccattcagtcccaatgttgagaacccagcaaagattaggtgattttctcattgcttcagcctc
>1140270424618
gtatggtcccatttaactgaccagtataactgtcccaaataactgacccctataactcacaagttggtgcagactgggccacttccaaggaggaaggcactgactgatgttagaaatatgttctcatatctcataatctgaatcctcctttgtttgacaggacttttcccttgcataacctctttgttctccctggcaaacctcagcccttggaaggtctgcgaatgtctgactgcagaacagttacatccttaaggattagctgttttgtcagtccctgttgtggcccattctcaatta
>11411561142713
gtaagaatttatttggttataaaaatagtatatttcgaatacttgtttatgtcattctgtctcctctaatattagtttattcccttttgttttagaaacagcttcatagtttgtgtgtgtgtggtattgggtattgatcctggtgctttgtgaatgctaggcaagcattgtatcagtgagcagactccccagcctagcctactttgggttttttatatttaatggtctcacactggttttcaatgtataatccttttgtctaaaactcttgaactgttgtaattctaaacctcagctgct
>114226428881
gtgaggccagagggcagagtcgagcagtcccacagaataggggtggggtgagctgcacccaggcatctgactagatcctgaccactagacagcagatcagcacaggcctggaggaatataggaattctctcttcaccatactctagtactggggattgaacccaaaactcactcgtgttaggcaagcactccacccctaagctatgtccctagtgatgacaggagcttatataccaatgtgctgaattctgttggtgcttcactgagcagtttcacagacctcttcagataccttctccc
>1143103532394
gtaagtgtctgggccagccaggcgctggcgaaggagagcttgggagggtttgctgggctctcagttaggtctggtttctgccattatttgcggtgctagggattgtggtgcctgtggggtcatgcctttcaggtcttgagagatgtaaaatccgattcccttaatgattgagataatcacatgttttctgtctttagagtcagttagatgtctctcaataactagcttgcgtgagcgcgctcgcacgtgcgctcgcgctctcgctctctctctctctctctctctctctctctctctctc
>1144215267656
gtacagctcactccatggactttgctattttaaaaagatgttttatataagccaatcatttttaaaactaaccatatattttcttatttattctttttccttatttttgtgacttatactatatttaatagaagtataaaatgcagtttacatttttaagtttgtttgttttttttttgagacagggtttctctgtgtagccttggctgtcctggaactcactctgtagaccaggctgccctagaactcagaaatccgcctgcctctgcctcccgagtgctgggattaaaggtgtgcgcc
>11459725845
gtagggcttgagttttaaccccgtctttattgtagtctgtacactgcatgaattaggaggctgagttttgatgtgtgcaagcaaaggctacctaagtctaccaagataacacagtagagattaagatcataaaggactcagttagtacttcatttcctgccatcctctactgtaccatggcaccagtttccaagcgggctggttttttccaagccctttttcttttccttttttaaagcaaagcttgatttttttttttttagctttgtgtatgtatgtctacacgggagttgtacatgt
>1146289086443
gtatctcttttctggcaccatcatggggcaaggagttaccagagtgggcaaggaatgtgtgtgagcactggtggccaggtcttgtgtgggatcttagcgccctctgctggctctgcggtgcagcccttactgctgcatgaacactttaggtgtgggaaggccactttcccctttcactacaggaccgagttctgaaaccttggtttccaagcgcctgcccttggccaaccctggaggccagcacttctaaactgagcagccatgcctctgtcccctctttccttccccatagtctattaa
>1147377143171
gtatgtgggtcccccacctcagctcaagtagcaaggcccagagtcggtctttcaggctgccatgcatggacagagcccacaaaaagaaaatagagaggttgtctccagactactggcacaaaaccacacactggaccactcccacaccctcaactaaacccaacattactacatacacacaaacatatacacacacacacacacacacacataccacgggctacagtggctggtaatcaatgctattcagacccaaaggaagggcagtcacagaacacaggagctctggagaactggggc
>114828125766
gtaatcaatttcaagttgacacaaaccatgaacctcacacgtccatcgtaatttgtagtccatatcttgtgtcttaacatcctttctaacctcatagtaaattcaggctaaataatcctgacattcaagggcttctggtcaactgtcagtgcattgaagataatggaaataaacacagtctgatgctcagttagcaatagctatatgtaagtagcatgcccctctgcagatttaccatttctaggcgtgccttaaggtgtgctttgaagtgcaaggacagaaagatgtgttgtatacact
>1149169899941
gtaagccaagaggtcctctcctcagtttctcacactcaacccttatgttccgtcccattctgggtggatggaaatctcgtctttgccctcagcttgggctaagttggacttgggtcaattttacggtacctttctcactcttgtctccttagctttggagtctgtggtctttgggaatgaaaagaaaaatcaaacgattgtgtcggttcctgtccctctttggttccatcgccacaaatggatggcaggcccaggagggatacttctgcttgcgttataggttttcttatgtacactccc
>1150223453694
gtaacgggtttgaaatcaatgagttattaaaaatggcatggcgaggccgtaggcaccgcaatggaaaccggccacccgcctccgtggtccggcggaggggatgcggccactcgagtggcggttggccttggcgagtttctgaggggtcgttggaggaggcctctgattgtccgaccgccttccccgccctcagccgcccggcgccatttccctcagttggggtgggggatgggaagtgcccgccgcgaccgggctggaccgctaaagtagcgcgtgagcgggccatcgctggcctttcga
>1151240719381
gtttgtgtttaattttttggatggggatgggatagagggaagtagacacaagctggctaaaagaaactccaggatgaagaaagaacactgtaataaagaaagtatgtttataaactcctgggctctaaattttaagtaatagttatatgcaaaccttctctaactgtagtgttgctcagatgtgactgtggcatccgagttagaacttggactacaatgggttggggctggttccacctgccatactttttttctttctctcctttgcctattctcctcaatctggttttctctctaccc
>1152294937675
gtcaggagataaaagtctttgatgctactaagttttctggggagtttgagtggcttttgtaggttttgtttgtttgttctgttttggggtgtgtgtgtgtgtgtgtgtgtgtgtgtgtgtgtgtgtgtgtgaaatagaattaaaaacaaagaaccctcttccccctcctgaaatgcttcacaagtaaatctgctttgggaaggtgtatccagtcacatttatactttgaagtgaaatctacatatttaaagattctctagggcagaagttctcaacccgtgaacatggggttgcatatca
>1153158738593
gtgaggcgcgccagagctgtgaactgtgaaggcatctgtcctatttctgctcggttttaaagatgccttgttttgattcctcttaacaggtgttaactgcctgctgtgctgattcaggcactgaccctgagagcaacaggcttgaaagccgcctgattggtagcagttcagaaatatcaggaagcagcggctgcttctcctctgtctgggcctctgggttaccctcacacccagtgacctagttagttgatcctttggttgttttgcaggcagttggtaatctctaacgtgtcttaagac
>11542964133331
gtatgggcagtcttcgactcattttctaaaaaacgtctccatgtatgactcaggtcaacagaaataaatgtaattcaacgaatcaccaacttctctagaatcattgtgggtggtttggccttggcctatttctccatatttaagtcagtagtcagcgtgtaggcagagcacagtgatgcctgccttctcttggtagaagtttcagtaccacccgttttcttcctgatagtgtagttcctaccctcaaggagctagcaaagtgctcacaggtttctcctcaagggagccgagtagcttaac
>1155102048951
gtaagttattgatttcactggacttcattattcctaataatgtggtatggatgaaaactgataccagagaacattgtctgttctttccctctatcatacacatgcaaattagtgcttaactcttggtttgacaagtatatgcactgtcagcgtcagacagctaagtccttgatgtctttagaggatgtacttttagggtcctgggagtaaaagggaatctgttaggtagttagaggatctaactcaggtgactctgtttgttctctgtataatagatgcaaattagcaactactcttagc
>11561304146391
gtaaggacacagtttggaaacaaatgagtttcagaaagaaattagaagacacccctggagtctttcattttgtttgtctaagggaaacctcagaatttaaccttttgtggcactacaatctgctatatttatcagtaggacccaagtaaggtatcttgatccatttcagaagaggatgcttcatagaagtgaagaaacaaggaaagagtaaaaaagaccaagaaagtcctgttttatcgtatgaaattcatagtaagtgatttgttcacagaaattgtttaaaaaatacaagttagttta
>115720355379
gtaggtctaagctttgttttgttgaccagcttgaatttctctccctagcactctgtcagtgtataagcaaatgagcataaagcttgatgcctgagaagaagaacaaggtgctgagtaggcattgccatgactgtgaccatgaaactaagggagggacacgcccttcccaaacacagtccagttgattcctgatatcccttgggtgctaggctagaataattgccttcaagtgttcaacaacaagaaattatcttaaatggtagagactattgatgcaagaaatagattgtctcagatctg
>1158215826678
gtaaaaagtacactgtttaccaaacgcactcactgtggtggcccacacagcagacaggcttctggatgatttgagcaagattatatgtgcttagggtttccttgcaagcagaagctctacttacaatatatttgtatgaagtgtgtgtgtgtgtgtgtgtgtgtgtgtgtgtgtgtgtgtatgcatgagggtatgtgtgtgtacatgagggggtgggtacataagaggtatggatgtgtgcatgagggaatgtgtatgtatatgagggatatgtatgtgtacatgagtgtgtatgtgtac
>115958955670
gtaacgaaaccctgtctgtgggactgctttccagcaaacacctgtcaaaggccaccaagggccaggtcttgtccccaatactggggtgtcacactgatcaacacagctggtggctggtcagttctagctgggagggaacactcttgggactgatgtacttgctgagacagcagtggaaaggatatgtatgtataacatattctagtcacaggaggacaggaggataagttcttggctgccaatagccagtagggcatccataccacctcctctaccatcaatgtagcagggaagattcta
>1160211282457
gtaggtagggcgtaggctttccgggctggttgcgaggggaggcgctggcggagaaatagcagcgtgtgggcgggaacgctcttggaaccagggcttgggggcccgtactggtctacctctgtgcagctaagccccagggccgtcccagcgcctgcatgcagagagaaagcgctcaagagagtcgtgcttaagtcgtgccccagccacttaagccagtgcttagcaactggaccacgtctctaactccatatttataggttttaaaaataataataataaaatgttgttgtcatttagtta
>1161261071122
gtaagacctgctgtttcttctgttttgttctttgctatcatttctgtgggagctcacaaagggatagaaggacttttatggtcaaggggagactaggcagatgaaagacagaggttaaatcacggattgccttgaccctaagcaaggaacagattaatgcactgagaactcagcccagagcagcatgtgtgttctgagaatcacacagtacagcagtacaaagctgggtgtgggggtacacacctgggattgcggactgaggaaggctgaggcagaagaatggcagcttcaaacctgcct
>11626026921
gtgaggtacattcacttcttacacttattaaactgttatacgtaaatctaaataccaggtgattgttgttagttttagattacttagatattacttatgctttggtctattatataaagctttgaatacttataaaaggcaaacaacagcaaatggtgtttcagatggtctctcttagatgtgcattttttacattcttttttaattacttcttaaaaacttgttttaaagtgtaaattagttatacttcaaatagtttaatattgagatataaaatctacctcatatatgacagactaa
>116330116054
gtgagttcaggggaggcccaaggactgagtctttgcctcgttttgctcatctcaggagaccatagacctaggcatgctgggtctttatgtccctagatgtactagatctgacagggccccgccatgagtgggctgccagagttaagctgtgattgagtgctatgaaaatgctctgctgggctgagggcagcacttgggatctgtgtactcttcctaaggagagccagggtttctccgtggagtctgggattcagattttgctctaaagtcccagctgactccacgaatacactcccagga
>1164124420931
gtgagactatctgatctgtcagcagttttcataactgtagataatgaatagtcttctttttcctgatcggtgctgatataagagaaagtgttgaatgctcagtatgtgtatataattttgactacaacccagctgaataacaaggatggttaatcgagtgaacaaaattaaagtatgacttctttctgctacctcatgtacattctctaccctgctagtaaagttatgtaagtcactctccaccggtcactctgtatttgccactgtgattgatggaaatcagccagcagacactgataa
>1165153647884
gtaggttagctttcccgtcccccttatctctcccttttcacgacttatttgttttcttcatgccctctgcatctctatcatgccctttgtttccttcttcctactctgagtggcctcacaaaggcaccccagagcgacttaacttagtttgttttgtgctaggcaccagagctgcaggaatgaggagggatgcagtgggctgtaatgggattcagagctacagctctgaagggtagtttacaactgcagatacattttcttcccaaaattagacacccatatagtcaaatccaccgtcct
>1166266867310
gtaagtaaagcaacacagataacagtgagtgctaacagcctggtagcgggagcgggtggctcaccgtccttggctggagtcccagggtttttcttctttgtgcatacggaacagtgattgaagcaaattggtattttgtgtcttgcatatcatgctggcattagtggcaagactctttacttgtctgctctctctgcagagttcagtggctaaaatagatttcagtagcaggtcaggagctagaaggtagccggtctattcctggctaccttctacacacacacacacacacacacacac
>11671375125223
gtaggtggctctcctgctcccgtctgccttcgcctagggatttggtggcccccacagcgggatggttggccctgtttctggctagggtgtggcctgggaggtggtgttctttagttttcctgccagccacagcctaggctagcaagttttgtagctctagggcgtaattctctctccaagacctgcctatcctgtgccctcaggccctagctggatagggccaagagagcctccttgcagaggaatgcactttctgcctagggaagtttctggagctgcagggatgccccagtgactcat
>1168210625774
gtaggtatttagaaaagaatctggaatcttttcaaacctagtaaccaaaggtgcatttataggttagtatagaaagtagaacattttcctaggacacattcatttagcaataatgatggaatttttggaagtaaatattatttatgctatcacaaaaaagtatttaattgcttaaatgaattaatatgactttaaaaatatggcagtgataaacatccaaaatgtagacaataaaaactatattaacaacacgtgcgttaagtacctacaatgtgccaaacattttgctaaagatttagt
>11692408133369
gtaagtttccctcaaggatgtgctgctcaagtgaaatgctcatttaggactggtccagttgatctgatattagaaagcctggtggtccgatttccaacagcccttccaaactaggtatgtttcctatacccacacattcctttgagttactctttagatgctaatcaataaataccttctgaaacgccttgctctcaaacagccaatgtgtcacaaaaatgccccattgtacagaatttatcactcatgctattacacagcctcttaatggatgatgtgagtctgattattcaccaatac
>11702878145480
gtaagtcttgcagtttgtggcaacactgccagccttccagccaatgatttacatgctgacctggaagaaaagttatataatttgttttttttttgtttttttttttttggcagctaggcctaaagtatcctttaccaaaagcaagctatgatgtcttggctacagattatgcactatacaaacagccttcctctccttcacatcctagtccacatattctaccccttaggttatcttagctgatgaaaaagtaccaggatccctacctcagtgcctaaggaggggtgaactgagacatga
>1171211717692
gtgagcgttttcgtttgggtacaagcagttcaagagattagttagaaagtggtacgtgcttttaattgtgaattatatatatagtatcatagttctcttaggtggtttatctgagttagcctgcaaaaacggccattggggaaataattatatcccatttctctataactcttgtgcacttactgagtgaagtatgtgatacctaagcacttgaaaaagaaaatatgccagctattttaagagaaacccacagaaactggaagttgtcgtgaacttgtgttgtgtacactccatgaaaag
>11721310132856
gtgagtcacactcttcttcggtgtttctgagctgtcaatttgtttactttccctcctcctcctcctcctccccctcttcctcctcctcctcctctccctcctcctcctcttcttccccttcctcttcttcctcttctttctcctcctcttcctcctcctcctcttctttttaactaaatttttcttttagaatcttttcctatgtgggtacataggaaagcctagtggaaagtacagagagttaccatatatactaccccttttctattccccatagccacatagcttccctaagcattc
>1173754127430
gtaagttaattttcctttttaaagcaggaaaaaaatatgtatgggatataatgatttcatgttaaagtttgttagatgggagaaaatcttgtgaaggctttgggaagtgtctgttcctgggtaaaaatgtctgtggggctcattaaatggagacagatcattaaccctggtcacttttcacagtgttaggtccttggtgacccttgaaacagctattagtcaagatttaaaaaaattttctcattgtaaggtttatgatttttttaaaaaaagttttattatatataagtacactgtagc
>11742020142153
gtaagtgtttcccatgggtgtgatagggtggggatctgagggaggggtgttgccagcatagctatggatgaagtataagtctgtgtggcttctctggaagaccagatgatctttagtgacatagctccaggttgagggatagcaaaggggtcaagaggccctaaaatgcccaagcagagtgatcacgtgatccactgaggctgtgagagggtgtgggggttgcaaatctcactgtgagctgggtatggaggcacatatctgtaacctcggtattccctctgccaaggcaggaggatttcc
>1175161744950
gtaaattgacttaattttttgttcttcattttttatattatcctttatatctttatattatcctttgtatctttatattttatattatcctttgtatctttatattttagcttcctttctttttctctttttatatttcttaagttacttatttttctgcgcgcgtcttcttttttctttctctctgtttctgatatgccttcctggtactcctacaaagtcgctgcccttccttaacagctggtcccacacaaacccagcaacaactaccagacccactgcgtaagaaagcatacctct
>117664114287
gtaagtagcaaggatcttacattttcctggagaaaccaagctgatcgtgtttttcatttgtcatgctatgtagccacctgtcaatttttctagctatcctttatcattcatcattttttataatacgctccaacatcctgggtatctttggagtcctagcatcatacattttgaaggaagaggaaagttctacttccccgggagacttcaagctactcatcttgactagataaaggaaagcacatgaatgtgaagaagagctttagatgactctctgctttctgatgctttaaagaggag
>1177204280814
gtaagtttgtaagactaacaacattcttagaaatttctgtatgttataatttgccttcgtatgccctctcttaatataacacatgggttgccatcttgccttcatgttgtgtgtgaaggctagacctccagtgaactaggtaatctcttagtgtaggtactaactcaaacctagcacttagtactaaatatgctatttctagggttcttcggtaaccggtttcctttgcagttattgtattatattgatcccaactagagtaggagtctgtaattttaaaagggggcgggggtgtcaagg
>117859970055
gtgagttacttcctttgacatctttgtatgaagtaaagccccttctcctaccagttttgattcttaagacccaaagacccataagcccccagaggagtatgctatatgtagggttccaagttaaaattagtattcaattcccttgggtgagagaaattttttcacaggaggaagcttccttaggttaaagtgagggatgtagaagagcaagagagagatcatggcctgaagagaagcagtggcattataaaccttgtcagcaggcttcccagatagctggaattcctgttctgcctttgc
>117989682962
gtaagaactctacgtttaggggagatgctaggagtccagagtcttctttcagactgttaggatagagtgtttctagttcagaactgcaggcactctaattcaacccagatgtcactttggtgatgaacatgcactaaagacaaccttacataatttcaggccaggtttggctgccaaatggattgtagtgctgtacttatgggaaagccaaaccaaaccagttttctggatttgagaattgagagtttggtattgtggagctgtgctggccatgctaatgggtctctctacctgacacat
>11802480150520
gtaagtccaaaatgctaatttccctagctcactttcttttcctttgacacatatacacacatatgtgtgtatatgtatgtatatatacacatataattaagtgtgtatgtttgtatgtgtgtgtgtatgtgtgtaaaataaagagctttattttagcagatattgcatagaggcttggaggtttaacaatatggcactgtcaatgttgtttcaactcttgatagaaagtagaaaggcaaaggcatatatactgaagataccaaacttgaggcactgatgcttcatagcagtctgcagctg
>1181279136621
gtaagtggaactccgcactttacagctcgagctagttttcagggccaatgcatggccaccgcaaattaacccggacggtgatcaccatccagtcagtgccccagagcctggagctgtcccacttagctttcacaccatttccttattgccttcccacaggcaagggtgagggactccttttatgcattaagaaactgattcatagacaaaagggaatggcccagcccaggcatttacaatgctgtggctcactttttggaatcttccagtgctgttatcaaacctggtattgaagcagtc
>1182157059328
gtaagcattccccaggtgcacggtcattggctctgtccagtagagatgtgactttacaacaggatgctgggagccacatcctaaaattcatcctctaaatgaagtgtcttatcaggtatcattgttgatgctatagatcgagtcatcctttgctttgctcagaaagctttgcttggattcatttctcccaagccattggatagtaataggggctttgctgttctctgaaacacctgaacttaaaattgtgtattaattgtatcagcacaaatcaagccagcatatctatttgagcagact
>11832214119604
gtcagcctcccttctcagtgatgggcagccgggcagaggagacagcctagggctcagccccaaggactctgcctaccttgggaagccaccatctagaggaaccgaaagtgcctgctgacttctccggtgtttgaatcttgaacagtttaagggctccttctctgggttgagctttcttgggcccacagacctgtcattcggagatgtgcctttcctggcagacaggaccctggatgtcttaatctctacatctctactcctgttcccactggctgccttcgcctcctcctcctccttctt
>11842171130085
gtgagtaccacagtgacaaatggctcttatgtcttcttgtgtttatctatctatctatctatctatctatctatctatctatctatctatctacctacctatctatctattagatattttctttatttacatttcaaatgttatcccttttcctggtttcccctccgaaaaccccctatcttctacccactcctcctgctcaccaacccacccattccagcttcctagccctggcattcccctacactggggcatagagccttcacaggaccaagggcctctcctcccattgatgaccga
>118545696341
gtaagtggaaaggtcttcttataattggctagaagcccatatattacttatttttgctgctggtgattgaacctagagccttgaataaatatgctgagcacacacagtccagctgactgtacccccgtgctgagtgcacacagtccagctgactgtacccccatgctgagcacacacagtccagctgactgtacccccgtgctgagcacacacagtccagctgactgtacccccatgctgagcacacacagtccagctgactgtacccccgtgctgagcatacacagtcccgctgactgt
>11868487900
gtaagaagttgaatgtattcagtcagtgcatttaaactgatgctttcttagaatcttcaaaagtggtgcacacatacaaaagtgtgcacacacactcatgctgagggctcgagtcatggcgttcctagtctcagacacacttacagtaggttttttttccttttttttttgacatgcagaggagatttggttcatttggttgtttggttgtccagtccccagtgccacttaagcagctgtttacatttgacaatattgctgtgctagtttgctttctatttgatttccagtatttctgaa
>1187186571818
gtatgtattgtacgcgtcctcagcatttgccccaggctcgtctgacacattctttgaacgtcgtctgacacattctttgaacgttctcagacctaagccatttcttgttcccttcacagctacaggcaaggaaacagttcataataaaactcgatagaatgtggtcaagggagaatgtttggccatccataaggatgtctcttatccttttatttttattttttatttatttttttgccggctgtggtgccgcatgcctataacccagcactcgggagacagagccaggtggatctctgt
>1188250681791
gtaggttcctcggcaggaatcaatggtcattgttggcggcgagcaggcaggtcatcgccaagtgacacagtgcaaacaccccttttccttctcctcctgctcctgggtgtccatcaggggtttccctgttcccagagccgccggttcaccgtggctttgtcccctttgggacatgaagtatcatgatctatctgcacgattcagcatcgataggtatttggcagttgcttagaaacctgaagtcttaggagtgggcaacattataaggatttttttttgtttttgtttttttgttttttg
>118910693605
gtgagaaaggaaaggtcagcccattatgtttttcttttcttttccccttctttactccctctccccttccttcctttttttctttttgagatggggtctcactatttagctgttgctggtctggagctcaataagtagaccagactggttttgaactcacagatctgcctgcctctgcctcccgagtgctggaacagatacagagccataggtcaactgctgtatggaaacacggtggaaacaaggagaggagatctttggaagtggattttatggaaccctcctctgaggtagaaacct
>1190144098989
gtgagtcagtcttaagtactgagcaaatgtttaatggaacctctgtgtgctgccatatcctctgcacacagaatcctctggttggcttgactctgtatctaccatacatctgcatttatttgtgcatctgcattataacagacaagttttattgcacatctctcattcagttccagcttctgtgtatttgcagggagagacccagcactgaatatttcaatgtggacttagttcaacaactaacaatgagctgagtttgaaatacttataagtcttcgagggtttctgaagcagccatgg
>119111988822
gtagtggagaagaaacgggaacagcggaggttgggtgttgggggtagtggtgctgtcactaaggcaggactcgctgaccgcgtcgggcctcctggaagaacccggaggaataaccgagggagcggcttagggttagtggagtagtctgcagtccgtgctgcttcgtatgtcctggaacttatcgtgtcgtggctcgttaaccttaggccggctccctactccttccagccacctcttctgggggggtgtgccagccctttctgttcttaaggccttatgacttggatgctttctgataac
>119239753092
gtaatttcataaaaatgcatatataattgaaacgaattccttctacccccaagttaaatagatttacttcgaaatggtacattttcagtcaaggtcatgtttacagtaaagtcgactgagacctgaaagcgatggttcttgatttgtcttagttaaaattacatcatgactgtttggtgctgtgctgggtgcctctaatgccagcacttggggaggtagaagcagaaggacccgaagttcaagactggactgatgagaggctcatcaggtaaaagcacttgctgttaaatctgatgacct
>11931368104524
gtgagttaaattcctgtgtacatatacttcttagtaagactttgaactatcagactgtagaactactatccagtaataaaatgtgccaacttagaccaagattttaaggacaaggaaatgatatttataaaaattgatatagaacaggctcagtgtatgcatttctacacagattttttgcttgtcaccaaccctttaaaaaaatgcctacttatgttatatgttgtttgtgttatttaattcttatatctctgtaaggaagatgataatatattcattttacctgtgaggaatttggta
>11942151123633
gtaagccggcggcttggagtgtcatttaagaacaagaaagcacttgttgacgggtagctccgtaggtaaaagcacttgctgctgggcctggcctcaattcccaaacccccacgccatggctatgtctctaactctagttccagggaattagaagccctcttctggcctccacggatctggcatgcacgtggtgcacatacgtacattcaggcaaagcacttatacacagaggataaaaagaaatgattaaaaaaaaagaaagagttaggtgagattgatatgaagtgccttgggctgcat
>1195222679181
gtgagtgtgattcataatgctaacagcaatagtaatagctgacacatactgtgttttccatgctctgtgcttagtattttaactcatttagtcctcacagcaacccagaagataatttaaactaatgttaatgtcatttttatatttgaagaagttgagcccacaggttactgaactcttgctaataattatgtgataattaggattcaaactcagtctgcctttaagttctgtgctttaaaacattatcttttattttgtgtatatcaacaaagaatatctcagtgtgagaaagaataa
>119621767411
gtaagttttttgttttatttttaatagattggatttaataaagacaagatgatctggtgttaaaaaaaatcttaactatagtcatttatagtaaatattagttttgttattaatttttttccaattttttattagatactttcttcatttacatttcaaatgctatctgaaagtcccctgctcccttccccacccactcccacttcttggccccggcgttcctccctactgaggcatatacagtttgcaataccaaggggcctctcttcccaatgatggcggactggaccatcttctgct
>1197296248665
gtaagtggggccgcccggcagccatggcggcttttatctccctgccactggagaccttccttttagaaaactcaactctgaaggagtgagtcctgcgggctcaagtgttttacatattcatgggggaacatggcaggtgcctttcactttctcagaacataaatggtacctaacaaactcaaacctttggaaggtttgagtccgctgctctgctaaccattgtaccagcccaatttgcatctggataggctttgttctctgcttcaaaaacataaaacaaaaaaccacatatgcacggtg
>1198122725769
gtgagatgaacagaagctgacatttcgatgtcaggtcgaaacaggcacacatggtgctttagggttaaagaacttgaactgaacactgacaatcggttcttcctgtgtcattacttgccactgattgttaaaaccccagatgccaaaaaatacatcctgattgcagccatggccatgatgttttgtaaagctcctccattttacttcaacaacgacagttcctgaaataaaggcatttggttcccggattctccccttccccatccccacagctggctctgcatacaggccccaggctac
>119935455697
gtatgtggtgttgggagagggggtttgggggtcccagatgtccttatgcccaagcctgaagcaaggacactgtcccagagtctgattttgagagactctaacgcatagccatgaacaggggtgttccttgccccatgtcaacagccagaagccctgactccagagtgctctacattgtaggactctatctggccccactctgctgccccataaaactctaagactttaggggaacctatgtgtgccattcccaagtgtgtatcactgccacttggcagtgtaggactctgccctgctcaa
>120026921488
gtgagtgtctcagactgggtctcctgtgagcctaggggcatggagggacaaggctgttgaggggcatgtccccagtgttacatcctagctgcccatgtctgcagctgcattcctcccatctctcattcagtccttcaggagaccatagcaaacatgtagtgagcacctaccgagcatcaggccccagcgctcagccccgctcactcgctcactccatcgtaacaacccagtgaggtcctccgttactagccacgttttacagatgagaatggaagcagagaggttaacccagagtgcttg
>1201283150029
gtaagtgagtctggccatactctttctccttccatgattgtttccgagtgaaatgttgcttgaggaataccgaatcatacctgctagtcccatgtgtgggccagcaacatggctcagtgggtaaaggtgcttgctgccaagtcagatgacctgagcgcgatccctgggacccacatggtagagagagaaccgactcctgcagattgtcctcgggcccgttcatatgtgctgtggtacatgccaccacacccctcacccatgcacatgcgtacacacacactttgaaaaacataagagggc
>120222046809
gtcgctgtccactagcttgctctttgtgctgctgggaggcagggttctgagtcctctgagttgcagatccattagcctgtggagagcagggctcctttaggatgccatagtttagattgagccatcatttctgtcctagagtgtttctgtgcttgtctcattacaaggtcaggggtctctctttccagttaacatgtgaacacctcccctctccgcttgtcatgagaacactttgttgtcctaagacaggtctcactgtggtactgaggctggcttccagcttctgatgggccaacctct
>1203158521067
gtcagtcgggcgggccggggagagagcagcctctgacccccgcgacccgctgttccgtgtgagggttccccgcagccccgagttaccgggcagcctctgggcagcgccgtggccgagaagatccggcacgtgcctggccgctcatgggttcaggctccgtgctttcgttgctacataaaccctcatctccgtcgtcatcaccattataatcatcatcattatctttgtgagtgtgtgtgtgtgttcctcacagacaaggtgccagaacctgtgagcatccccagggcccgttgttgaatg
>120432763393
gtaagtatttgccattttaattgacgccatttggattatactttctgcaccagagggcagctacagaattcttgttttttcttgacagtagaggagcagaggtcaagtcagcagaggcaagacttggtcttgggagatattagggttgtttttattatataataatagcatttacctatctcgattgtatgttactttgctgtgttatctggcccacctgcctgagttcctctgaggccagaaactgcagtctctggtatttagcacctcatcataaaaaagaggggaaataagcaaaaa
>1205278290637
gtgagctggcctatagaggttccctccatggtggggagggcatcagggactgactagggcactgcagaacactcaagtggggaaaggagaccatctctggcctgcatagagctaggtgggtcacagtaacaatgtctctcctgctgctgtaaatattatttggaggtttctaccccaccttagatcattttgttcccaaataaaagacacaaacctttatatttataataagtgttaaaagcattagagctgggcagatatcaaccctctgggctattttgtctgcttccctgtcgggaa
>1206247283558
gtgacagcaatgacccacctgcccacctgccctccccacttgcctctcccataccatctctgggcttccctgcttagacaggataaagggctcagtcagccacagctatccaacatctcctgtggaccaggctcagtgccaggcccaggaggacatcaagagacaaagcctacggggatgttcattatggtagccacatcaaagacaagaaccatcctcatcaggtgtagagtggcttgtgtctgaaagggtagcaaatgggcagggaggtggtggcgcatgcctttcatcctagcactc
>120777357738
gtaagtattgaggcctgagcccaggctcctcccacactacactgagggtaggggtgttgtcacttctgtccatgtcctacttaacactctaagcttttgttctaaggccaccaccccccaaaaaatcaaccaactctgtggaagtagctcatcctgtccttccttgcgtgctgtttatagtgtcccatcactgggtctaagcagcctgagaaccatagcagcgttggtgccagaccctcaggactcagctgtacctgctgaagcaagcggccagtcctcatgtacccacctaagcccata
>12085295327
gtaatcccactaactcccagaggacttgtttttgaattcccagtttcttcttgattatgtggtactgtcttagcagaaagatccgtatgtgtgtttgtttacagaggttgtattttcagtagcaaaatgcagccagagatggccagcatagacccaggccccgaggtcatggaggaaggtctgaggaagtttagtttgtcactaaggagtgaacggcagaggtgcttgtccaggctcagggcacagcatgcatagtacattctgtaatgttggttccttgcatacagggctgtagtttaa
>120968645993
gtgagtgtggtggaggggaggctccgggaggaagctcggcaagtatgggtgacaggtcctgggaaggattcataagctcaaaacccaaccaaagcagctgttactctgcagctgggtgtggctgcatgggccacttgtgctccagctgcttggctttctcagaacccagattcagtaactacttggttaagtgagacggaaactgctagggtctaaagtggctgcagacgcagagctgctttaacctggcctgtgtctctagagaagtaactgctaatatttttgaatcagacagtctca
>12101140151748
gtaccttctgccctgctccccaccttgtgcctgcttcttatgaaggaagctcccatcttcctggactgcactcccttgccaccgctcctgtcttagaggggcatgtgcactgggtggccatgaagtttcaaattagtaagagtgaaaccccaccccacccctcctctgaccgaccatccccccccccccaaaaaaaagacaagtgtctttctctgtgggtttatcacttgaagaggaaagggagaagaagcaatgggggtgttaaagggtcacagtcttacctgtgcatactgcttactc
>12111361141705
gtaagactttctttctttaccttgagatattatatgtacttataaatgtagctaaaaatattatgagaaccgtaagttctctacgagagttttcacatgtacacattaacacactgagactgtctagcatgtctggagaaaggttctgagtaagcctttttcttagattgtgaactactttcagtgcgttaaatgtgcttgtctcgtctaatacattctccattgtcctctcccagccggcgatgtgttaggatgtggttttctctgtgaagtgttttggatacacattcacacttgagt
>1212211858198
tgtgctagcagttttgtgtcctggctatgtcatagcaatcatgagcaacacataacaacttatttattgttgctgcctcattaacgacctgctaaaatcattatcacaatcagtgcataatgcatggttgcatcaaagatgacaacaactctctctgaggactattcatatgtgtgcttgagacaggggtggggtgggagatatacagaggatcaggaaattgaatagaggtgtgtagcaatgggggatggggaactaggggtagtcaacagaaagtcccagatgccaggaaagcaagag
>12132105112836
gtatgtagtaagtcattacatatgtcaatgtcgaccatcataagccattatgtatctcttaatgtgtgttgtcgcttctacctgtctttgctctgtttcctaccttgctgtaataaatacatctctggtacagagtatccaccttaatccaggacttacaccagtctcgctttggtgtgagtcagtacacacgacccagtttaggaaattatctgtggaagtctgtgtcatttatacactggacaggacttgccgaatttggtgaggtagacctaagtagtggaagttgtgtagtagatt
>12141823151209
gtaagttcgttcttgcagagggctagatgaggcagccagctaagacaacggccttgtaacctatcagtaccaatagagttatttggtttttcttgaaacttgtttggcagggaggtggcatgaaagtagaaaaggaaataactaattatttctttgaaattgcagataacctttaaaaacctgtatttagcattatttcttctagattttacccattgctttccctgcatgtatgggatataccagtttatagccttcatgggtatttcttggctcttaaattcggctgttagagagagt
>1215690124372
gtgagttgcttattctcctacactgtcctgaaccaaggacaggaaaacaaacttgctgctagaagcagagttggtgggccgggattcccgaaggaaacaaccagcagtgtatttactgagctgaaagtggagagtgctagatgtggctattttcctctgccaagatgagagttattgcctagaaatcctaatttcagaagttttgcttttatgaggaatgtatacccagagcgatagaattgagtgattttgttctagatgtttcaaagatgtaagtttttaattatgtgtatatatata
>1216578107927
gtgagtgaggggcgcggggatgggagctggcgctgggttctgtgtgcccgtgcgcagccgcagggcccgcgggcccgccgtgcgtcttccggtcctcgccagctacgtggggcgggtctcgcccccctccccgcctcagtttccctccccagtgaccgaccccaccccctttggctatgggcccctgcgtcaaggacctgggacagctcaaccatacggttgtccacgccccgcgtgtttgtgcatcccggagtgtccacgctttgcgcgtgccccaagtgtctatgagccctgcctgct
>121770992303
gtaagtgcaaatggtacttcatgcagtcatcctcctgctcccacccgcaacctccagacaaggaactgggctcttatccattcattcactcagcaaactttattctgtgactgctatgtgctgggaccacttataaaccaaaccgccagaatccctggtctcatgcaggttacgctctagagtttcgtgtgtgtgtgtgtgtgtgtgtgtgtgtgtgtgtgtgtgtgtgtgtgtatgtgtgtatatgtgtgtatatgtgtgtgtgtgtgtgtgcgtgcgcgcgcaggcacgcatgtgtgt
>1218128825938
gtagtagggtgctcatttcagcaaaattttctttcttactgtctaaagatacaaccaaggttaattaagagctttcataactctgtaagtcagaaccaaattgacaagcttcaaaatgaactcatggttgtatgtgcagtttgcattcacattggtagttccatcctataaacaatctgagacttgtaaatgtgcataaagaaattctcatacctaccacccagtttagagcaatataattgaatactccagtggacacctccctggccacttgccctcagtggccaagggagaactacc
>121920080165
gtgagtagcttccatcttcctagacatcacacacacacacacacacacacacacacacacacacacacactcacacacacacacacacatacacacacacacacacacacacacacatacacacacacacagaacctgggaccctgatacctaccttattgaatcaagaacttgagaatctcaggtggggtgagcataggacagggtcccaccagacatcttgtaggagactcttggaacatggtcaaggttttaaatccctagactgacctatgccatgcccacggtgggaccatttga
>1220138435440
gtatgtgtgactctctgtcctgattctcaaaccaggttcgatctttgttttgctgaagtcatttattgctgaagtcatttatgcttcaaagaaacatcttatcattgatatctaaacacactgtggcattatcccagtgatttaaaaacaatttgaaaaaattctatcagtactttttaaaaaaaaaagacttgtgggtcaagtaacctaccctaatttacctgtatctagcagtaaaatggcagctttatttatgaataaggaattgtatagcagtcatcctatttctgatttcactta
>1221164691227
gtaagtcagtgctgttttcctttgccaccaggactggggacatgacctcagctacagtagaatgctcttggcgggttttgctttctggttgcatcagaatacaaacttgggagaaagtgaacttaaaattgaaaagaacctctgaagagctatcgtgcttgactaatacaggcactactttatacaagggtgcgtgctgacagtctcagctcagcctggctcgccaggctcacgtaacgtgctcagattagcttggctccctggggtaatcagtgcattcgctgtttgagaaaacctatt
>1222261752883
gtgagtctttcaaagaacatttcatcagatgtatattatacatacaagtttgtgttttgtgagtgggaaaacagtaactaagtaaatattccatgtgcaaggggctaaaagcaggcagtcaacactatttgctacatttatgtattctatagcttagtagatgaaaagaaacaaacagtgcaaatgaacttaatgggcatcctgacatttgtgtgaagaagtctaaataattggaattattttctgctccaaggaaaagatgtaaacattaaattctaattatgtggaagatgaaactct
>12232390128453
gttagtatatgaatttataacattgtatgtgtgtgtgtatgtgtgtgtgtgcatgtatgtgcgtgtgtgtatgtgtgtgtgtgtgtgtgtgcatgtatgtgagtgtgtgtctgtgtgtgcatgtgtgtgtgtctgtgtgtgcgtgtggacatgtatgtgtgtgtgtgtgtgtatgtttacttgtgactacacaggcatgtctgtgaacaagtagatataaacctgaggatgaagaatgctgttttgcatatttctatcaatcttatgtttttgagacaaactactggccagttagacggg
>12241836109894
gtaactggagacaaaattctgtgtaatgtcgacccctcagccatcaggccagtacgtgtgtgtgtgtgtgtgtgtgtgtgtgtgtgtgtgtgtgtgtgtgtgtgagagagagagagagagagagagagagagagagcatgtgcattcatgagtgtgtccatgcctgtgtgtaaaggcctctgtatggtgttgcttgcttacgcccagtagttgattataccactgtagagatcttgcacatgtttgtgacacatacctttaatcccagcactcaggagtcagaggtcagtggctctggga
>1225288327315
gtaggtataatgtaagaaagttggagggacgtgaatgcggtggagaactggctcctgtccactatcttctatatgcagggctgtgagccttagatcttgctgtggagaaaaactcatgagtctgcccaggctgccagcccacagtctgcttgtgacagcaggttatgggactctctgcttgtgacagcaggttatgggactctctgatcttttcttcttttaacaagatccaaaaacctacagagcacaaacacgagtgagcctttgatactttttccaaataaataagacagctttcca
>12262830127875
gtgtgcaatggcaggtgtgcaatggcaggtgtactatgccatatgtgctttgccaggtgtgctatggcaggtgtgcagtggcaggtgttctctgccaggtgtgcgctggcaggtgtgttctagcaagtatgctctgacatgtgtactatggcaggttgctatgaaaaatgtgctgtggcaggtgtgctgtgggaggtgtgctgtgggaggtgtgtaatggcaggtgttgtatggctgctcatgtaggtgtgagacaccacactcccacctcatcccacagcaatcccacccttaccccca
>122723202031
gtaagttattgttttgtctgtaactctcaatagagacataaaaagagcataattattagggttcttcactggtaagagtcagatttcaagcaaatttgatcttcttgcttacgagaacctcccaccatgtttgtaggcaaataatgtttccagttttgcgttttccatctctccatgtaagttttaaacacatatatttaccaaccacttcaaagaaatttacaagttacataagaaatgatgcccactgcaacatgtgcacccctaccccaacactactagtaagagtactctaaggag
>12281940108188
gtaagtaaacataaaaatcactttgaagaaaattatgacttcagatgccactcgtacacaggctattggctgatcatgcaattatttagaagaatgaattttcaaactgtagggcctatcatgggatgcaagaagtcagggaaaggtgagggaaaataaagtagctgagggtgctcacatagctgtagtttgaattggagaccagcttgaggcatgaggatctgtgtcataaaggaagttagggaggaagagtgaagggagggaactggggtgaggacagcaaaatgtcaggctacatta
>1229241222368
gtgagttgggtgctgctgggttgaatctctgggggccactcatgcttgctgcacaccccataagtgtgcacggcaactggtgctccagatgttctggagagaaagcacaagtgcctctacacctcactgtgccgggccatctgtggtgagcacaggtatgaagcactcgggctcaggaccttctgcttctaaaacacatataggatagggaggtgctcaacctcacatagcacgaggacttgagttcagatccccaccacagcctggcacacatcagcaggtggggtcaggaggatcctg
>1230143167613
gtgagtaccccgcttgggagtttacctcccagcagcctctcccctggagggtgggcagggtgggggatacactgagtttccatggacataaccaagaagggcctctttatgccccctcatttgtgggcaagctggtgcgaccagctggtggtgaggctcctgctcacaccaagcttctgagatgctagccgggtgatgctaatcttggggacactttaagtagtctaagtatccaagcagaaaaggatctgtgttctgttttgaagaactttgagaaggtagcagtgtctaagtgcctcc
>1231136756008
gttcgctacgacagctctcgcgcacgtgtggcagggtcgggtggggattcaactcaagtattagagaacctgctttctggagtccctgtggtagactctgtctagttaatttgaattttggggctgcttttaagcgagtagtttcagctcataaaagacaatgagctatatgttagtctgcgtgagaattctgtgtgtgtgtgtgtgtgcactcacacaggtgggctatgatcttaggagtagtgacaaaggtctataacaggacagtttgggatagggtagggctttagttctttgctc
>123224150632
gtaagaggtgggctggggctggccatactggggacctgccaccctggggagccacagggagggacaggtgggtcaggaagtccttgcctttgttggagaagactcaacacacatggggtacatggcaccatccatctctgtgacttgggatgtgtcttgaattttgaaatatttgcacttgattagatgcttggagctgggcagtggtggtgcatgcgtttaatcccagcactagggatgcagagacagatggatcttgaggtgttcaacgccagtctggtctacagagtgagttccagg
>123315935292
gtactggactgggttcttgaaggaaggtgtagaatattacccatttagcttcccaaagagttgttttgattctaatcattatatatcggaacaggtactaaaatgtatatataatatatagaaccttgtgtttagagactattaaagcttcagataaatgttatagtttcatcttttatggataagtcatttgaaattattttgcaatatttgtgcttctgttacccattaggtaggtaggtgggtgggttgcttgcttgcttgcttgcttgcttgcttgcttgcttgcttgcttgcttg
>1234199733945
gtgagtgaggggatggtggccacagcctgtttgtgacacagatgatgtacaaggtgaccagatatgtacttgggataaccagggaaggggtaatgatgggttttctgtatgtgtgacagtagaggtggcaacctaggtcactgggttaggtgaagaaggacagcaatcttatgagtgtatggcacagatgggtgtctaggatttttggaaatgtatggggaaaacataggctaggcagtcagcatgtgtaagacactgaatgggaatgacagatcatgatggtaccgtgataccttgtgt
>1235237425144
gtgagaacaagttgtttttttttttttttacatctattacatcttctgtgatctactggttgtttgtttggtctgttgtttggtttgttggttgctggcttgtttggttggtcatttggttgtttggttgttctgttggttgttcagttggttgtttggttggttgtttggttggttggtgatttggttgattggtggtttggttggttggtcatttcgttagttgatcagttgtgtgtgtgtttgtttgtttggtcaattgctcagttgcttggttgttcagttggttggttggttggt
>1236295152606
gtaagtgaattccatctagagcaggggactgtgagggatgtgagtgtatgggatagaaatgttgctatagagacaaaagccaagagacatgggcatagccatcctcaaagaaagatcacaccaattcagatatacggacagtgaggcatcaattccaaagggaaaatggaatggagagatctagcgtgacagcagtaatgtccacaaggatcagtatctttggtttttctaagccagagcacaggaggcagagtggtggttgttgttttaggttcttaagatttcatttctagttatatg
>123738370575
gtgagtatgctagatatcagctttttaatgatgtggctttcttttgctgtttttctctatgccttggaggtgattttagagagttaaatatgcatgagcagttcttattttatgtcagttgtctgacctgctttgtgtgaaaccccagtcaaccctgagaaatcttggttatttgtggtgggggaagggttactcagcattctgcttttgctcaggttcttacatccttaagcaatcaattgccttataacaaatcctttgaaaatcacgtcctgaaaaacaaacctgttgtaaaaattg
>12381606117876
gtttggggtcatgggaatgccttgtgtaggaagcagagatcaaagctagaatgctagacagaccagggaacagaatatactggtcctatacatcttttcagcactggctaatcctgcctcagaaatgaggaatacaggtcagaaagggggggggggggggaggattgatcaacggaagaccataacagcagaagaagtgcaaggtagagggcagaccccatggaggagtgtcattgtgcttgcctgttcagcatggtgctggttagttttagatgtcaactaccaccacctagaatcact
>123965225593
gtgcgtatgattcttttttctgttgaaaggtttctaagactaacagcaataagtataatacttacttgtataatactaattgagaggcctgatttaaaatgtattataggtgtaccttgtatatcagaggttggtatttgaccacatcagtcatgtgctggtacataaagggcggaagtgcagggctgcaggtagaaggggtttgctcatttctgtctggggtaaaaccttgaaggtcaatgatgtgttggcatgtattatctgaattcgctgatgtgtcataacactttagctctagaa
>12402262110572
gtaggtatttcctgattataactattcagattctgacttagtgaggcttgaccaacttccctaatgaacatacaacccccgacctttctggcctttacttggtagaggtgaattcttttgtaaactgtgctgctggtcagcctttcacgtagagtccagacaggcccttactatttcatgtccccttcccaccaaccctcctaggggtggatgtcactgtgccatactgaacttcaaccgaacctatatatgcccagtgtgtgctcgggaggaaggaatacagagttggtgaacatctag
>124113857513
gtaagcgatcccagaatgcccagagagcaccttccatggtggtaacgcttgtgtcagtaacaaatgaatattctccacagaatggcagtctttgatgggacagaggttgttagtgtaacctttttagccatccccaaggtgctgcctagagcctggagtctgggttgaagtatccacaaaacattctaatagaggcctgtggaggtgagggctataggaagagagacctcgagagatgctctagccaactgaaggctctgaagtgcaaagcaacaggcaggagctaagatgtgaagcgtg
>1242219142000
gtaagtaggagcagggccctgagttgcctcctggactcccagcctgcagcatcagccctgcaagctctgctctcttggtgtcaggatagaaacctcagcttcctgtgcatgtcagtcacagacttggtgtgtctgcttgtcacagatcagtggatacttcaggtcgtccagagtggtggctttcagtgtggccttctttgccaccttactgcccatgttttaggctcacagagtcagtacctgactgggtctactaagcctgcaagtgcactctgacgtcctgcaggtaggctgatagac
>1243118730899
gtgagtgttttcttgtctagattcagattcagaggcatgttggtgtgattttgtgagccgcacctgaacagacactacacaataaaagcattagtggtagaccctgattttccagcgtgacgacatccttgctatttgttgtgttatccaggagcaggtactatagcgatcttaccatacaatacactttattctggtgtattaaatgtagaaatccttctgcaacctagctaataagacttccatttttcagttaagacaatagtccatatattcatactcgttagggaagtcagggaa
>1244115719152
gtaagttttttcattactatctaatatttggtaattaaactattatttctagtatcactttacacttgatcttgtccaaaaggccaaaaagtaatctagtatcacttcaaagaaatgctaattatgtgtcagaataaatgataggaggagggaaaagaagctcagtgaattaaaaaaacaaatgtttgtgttgaagccagattttaaattatacgattaagaaactagtgtagggctggagagatggctcagtgattgagagcactgactgcttttccagaggtcccagcaaccacatgg
>1245826105867
gtaaggttcaaaaataatttttttgagtgtctgggaatgaaatgtttccttgttagtgtgaaggtcactgacttcttggatgttgaatctgagctgtgtcaatgtttagtctacatgccctagagtagctaacaccaccttaaaaggagccatttctatgttgggaaataagcctcttccttagaggcccaagatagaatccttgttcttagatcctgctgtaaagtaaaaacattaactcagacagtagttaactgggttttagcacatattcttgggggtagcagcatcagaaacaag
>1246747152299
gtaaggctgtttcctaactattctctttagttttggtaggtactagtctttctgaggcctagcctttggttttaagtattgtcccaccaacaatgaactgcgcggcatgcatagacatttcctttaaatcgattgctctcccttaaccccaaccatgggtttctaaaaacagtctagtgccatctcaactcggtcctcacttcccgtgtttaaacttcagacactttagctacttcatcttcttgtttgtgttcctataggatatgacagaaaaatgctagggggacacaaagggtcggt
>1247231429773
gtgggagtcctgcacagaggctgggtgtcgggaacgtggaccaagctttccctctcccactggaggaaggagcttgaagcagcagcgggactgctgggggaagaaacctccttttgataagtctgagtcagtcagttgtcctggcccctgggacctgctggtggtgatcctaatcacgtgtggttggtgcccacatacaggaaagcccatacactttgggtctggtcagatggactggggaggctgggagcgtccagcagaactatcagttggaaggctgagcgtcttctaagtggtggc
>1248239291491
gtgagtgcgtgtcccagcttgcgccgcccactcgaggacccctcgggtcccccgcaccctgcctctgtcgcgcggcccccgcggggaaggcgactctaaaacttcgcaactcttttttggctttcccccgccggggaagctatttcatacctggggattgttaaatctggagtgtacatcgcaagtgctctgggccgctgcgagagttccaagggcgtcggtaggaagacattcccccaaacaccgttaggtgtcattcaccctgggaatggtagtagcagcccagcttgctgccgcgct
>124919922908
gtatgtagaagtatttgaaagcagttaaactatgttacgagaaaggggactgcaaaattgtggatttgcttgagtttctggctttccaaacagttaattatttagttacaagtgttgtacttctttaactgtaacaattagtgtcagaccagctgttaagaatctgagaggatttactgacattattgaggaaggctttcgacctaaggttgttgggatctgtatttgaaatcataaagtattcttgaatgaaaatattgaatgatgtatgactttaagcagtgtttttgtggaaatgtg
>1250251469057
gtgagccctctgccccctctacctgctgggctggggacaagtttcgagcagaggaagctgggcttcttcttattcgcaaaccttcttgtagtctgcatgatttcccagaacatctatgatgttctggtgttaggagaaatgtcccacttggggctgtacagagttgaactatggggttctgaagtgagtgggtagccagtctcatccgaggaggaggtaaaagtgggtttagctactcacagtggtctcagaactaaatcatctcactgtggcgcatcccgagctttgtgaaaatggtcc
>125173739504
gtaagtctctagggcccaggctgctgctctttgggaacgggctagagtcccatcgccccatagtaggtgttcaggctggagggtgggtggggtcgccttgctgtcctgtgggtactaccctgacttcatgtagataatggtgactcagaattcaaccatgatcccaggagaccagagaacaccaaggtccctttagtggacagctatcctttcacagggaagatggagggacgaggaaccaggacggaagggtacagtgccagccagggccttggagagtggggctgctcaggatggagc
>12522160109532
gtaagtagacagtcgggtgatagtaccgagctaagcatctgtggcgcaggcttcatccgtgacacggaactgccctgaagcttcctggacagtggagagcttggctgtgaaaatgaaacctttagtgttcctgccgtagctagactccttaaacctggccagaacagctaggggccagcagccagcacccagagggcagtcatttttctattagccttctggtattgtgctctccattgtttggttgggcaaggctagcaggaagcagccattcacggcccttgtagatggaactgtggg
>1253228928226
gtaaggctcgtctctgatacccagggcctcagaagccagagtgtgctcttccagccccaatcccaagcacaccttgctgtagacttgagaaaaatcctctttacttggtgtttccatacttacaaatactaagggaccctgagagtgctgggcagtagaccagcatgccttccctgtttgtccatgattgctgccaggccagtgtccccaagctttgctgcttctggggggactggtccctagcctagactctgccagtcagaagtctcatcctcagattttgtgtctatgtagggaacc
>1254136669874
gtgagcttctatctttggtaagcatttcctccatccagtcaccacggaaagcacttttcatctggacctttagtctctgaatgccaacctgcatggaattcacctttaatcctcacagaagttgggttccttttctcttagtacaaagccacatatctccactgtggagaatttagaacacacagaaaagcaagacgatatttatatacaccatttcctttggtgggggcccctctcgatacgatgatttttatagacaaaacccgccagcacttagatggaaaagactttcttccgtgc
>1255109085942
gtatgcacctgggcccagtttccttagctgtctatgttgtctcttccccagccttgcccacagcaccctctgctgccaaccacaaaccaaaatgctggtcctataaagtttgtgtcagcgttaatcaagcccagtgcttggacaaaggaatacacatgaattctcatatatagtcacacagatgcaggcaccaagcttagtcaaacccaagctttctctaaatttctggcttgcaaagctattgtttctgttttataaaaagtattggacatttttacttctgtaataagaaagatcaat
>1256270876330
gtgagaggaaagcgtgttcgaaagctggttttctcccaaataagtccctgctgtaccctatgtgtttcttaggcaggtcccttggcaatcaaaggatgacaagggatgtggtttctccaaggctacacacagccctgggttaccatgacagcattcattgctttcaaggttcagctccacacagttttccctttgtttctatagctaccataaccccaaccttaaaggaccatctaaagcaggccctcattacagcagtcaaggctaagcagccagctaatccctggtaggaaaacgccc
>125799126815
gtgagtctcagcgccgagggggacgagctgggggggactgagggactgggactgaggactcgaagctaagaagacccggccggaggcagggtcaggagttggggccgagctctcggggctctcgaaaagaggcctccgtagttattggccacggtggcgtcggggcaacccgcgaggaccccggacgacatggcctgtgtaagaaacatccctcctacacctgggcacctgcgtcgctgttccgaggtgggcaggggcgtgtcgctcgggcgtgggaggctggaggaccctgctgcagtt
>125898422594
gtaagaagactcttgtcactatgtcagcagggaggtgggaagagaacacgttaagtttaaattacagaagtactatagctgagctataaaaatgcctctgtctgaagaattctaataaatactggtaggttgttggaggtatgagcttgtaattcagatctataaattcccaaaaggtacagctctgtgatgttaaaatcgagctaaagcctcacggcagtattacaagattgatgctaactatgctttccagagtagagggggttttgtttatttccttgtttgtttggttttgctttt
>1259253432743
gtgtgtatggtactttcttctttgtgtttccctggggatggcacagttaaaggttctgttaatttgttactatagcagaaatctggtacgtttttctcactgagcagaagtttgaatataattcattagaaaaatagtgagcaattacataaattgtaatctttgaaaaatttacacccaaggctaaaaaaaaattgtattttgttttaacttcatattatcatgtttactaaccaaattcctggaatttcgtttttggcttttgagtggcatgcaagagagttattttctatgcaatgc
>12606729765
gtaggaaggggttaatatgaatgacagccaaagtctggtgcatcccaagaaggatgtaggaggtgacactgagaaatttcgagttccctttgagctttcctgcttgcccagggcaagtttctctctggatttggagccccggacacatgtgcagttaactcctgtttgcttctcagaggacagtatctgagccactctggcctccagctctctggttttaattaaattcaactcttttatgaggtgtggtcagaaaagttatagggactgtcagttagattctgtatacaaatattgtaa
>126115334526
gtgggtgcttgatcccctgggtactgtgatagtgggaatcagggatggggctcatccatatagaatctctctctccacaagcccatctatgcctccccctgttccctgcaggcacattagagacaggggttggtcccatggcccagcctgctacctactgccccgggttataggcagctgaggccagttctgagtgttttcctatccactgcctgggatccttgatgagatgagttagctgttgctgcttggtttttgcttttgcttttattatctaggaggaggtgattggaataaaaa
>126295412998
gtacccaatccgcccaacccagcacctaatcccagtcctttcccaggttccctagcacccaagttcgtggtccgcacaattgtactggctgagcggtccctggaacacctggaggcagcatcggggtggggctacacgtggaacatgcgctctggctccatcatttgcatgggctactaagtcactacctaaccttgtaacaatctcacatggctcccagcggcctacaagctccgctaacccccaccccattctgcctgccagctgcctgagcagtccaagagataagatgtagcccac
>1263192895250
gtaaggaagggagggttttgtgtccacctctgccccaccccccacccccacccctccctctgtcctattttgggatggatttcttagttatggaggtttttgtttgttctgagacagggcttatgtggtataggctggctttgaagtcactaaatagtagacattgctgtctgtctcccacagcctgcccaaagttcaaagtcataatgttagcagcttcccgttactatgacaaatgcctggcaggtcacaggggaggattcatgtattgtcttctaggggttccaggctggagtggca
>12642940112442
gtaagtaattctgaccctctttcttctaagtaagcttaaacaatgcactatgttgaaaaccttgtttggacaacttgcttctttggtgatattattctaacacatgaagtgaatggacctttatttatgcctaactcacaaaaggaaggccagatggtactgagaagtactttctaagccttactctagaagaaagcaactccacagtaggcccttatatctgtggttttgaaaaagaagccttcttatcctggagattgacagtgatgtctagagacattattcatcatcttagttaac
>1265882119152
gtgaggggatatgaattgctctcagggtagcagataggtcattagaaaagttcagtgagccgggcatggtggcgcacgcctttaatccagcttggtctacaaagtgagttccaggacagccagggctatacagagaaaccctgtctctggaaaaaaaaaacaaaaacaaaacaaaaaaaaaaaagaaaaaaagttcagtggatttcctcttgtgttcaaggtgagaaagagacctaagggactcggtagctctagtgcggatgtgtgtgggttttcctgactccagtagaactaggaaaa
>126634015335
gtgtgtgcccaagagagttcactctgattttattatgaaagcccgttgttttaccctaaaatgttttaatatgtctctaccttttttatttttcaaattatttttaattcttggtatggatatgtgtgtgcataggcctgaggtgttggatccccctgagctggaattataggcgatgcctaatttgcatactgggaatccaactcaagtccgcaatgaatagttcatacttttcgccactgagaaacctctccagtacacacactcagacacacacacacacacacacacacacacgta
>12672186103747
gtgagtgcccgcacgcgggttgcacccgagtacagcttataccagagacctaggccgcagagttcctgtgcataggcttaacagagcctgtgcccagtttcaaagctttggagcctagagacatgaaaggcaggcaggagcaggactggaacccacagtctcccatgtacagtttgctaaatttcatttcctcaaacagcataagaactgaggctaacgcctcattggtatcatggaatccaagcccagaaaatctgacagtgtctcagaatcccgcggtgggtcaaagctatctttgac
>126872420838
gtaagtcagtccaggttttgccatgtgcctgttctgcaaggttattgtgttgagagggagggttggtgggagagacttaggctgttcaatatatctatcttggtgacagagggctgggtgcattcgacaggttagtggctggtctagtagctcttgtatgattcctagaatctctttcctacccactaaggtggctggtgatgtctgtggtagaaatcaatcagattcccttgcatgtgtgtttggagtggtctcctccaatcctataggaaaggaatttagatcaactactgaatgttg
>1269124052679
gtaagaacctgcttctgcgggtttctcataactggccattcccacagaggcttcaggctggagagaagatgtggttcttgtgggtagaactgggaggaggttgggagtggtagagggtttgtcctgcaggtgcaaggccctaagtctattatcaacactgcaaaaaaaaaaaacaaaaacaaaaacaaaaaaaacccaatctactgtacacccagagcctgggagaagcaggagagggagggagtgagccgttctcaagagctgcaggtagcctcagactgaagcctcaattgaaaatct
>1270228440463
[truncated: 473,851 more chars]
