# Supplementary material for: iPro-CSAF: identification of promoters based on convolutional spiking neural networks and spiking attention mechanism
Source: PeerJ Comput Sci. 2025 Mar 26;11:e2761. doi: 10.7717/peerj-cs.2761 (PMC12190325; doi:10.7717/peerj-cs.2761)
Supplement: Supplemental Information 1 [file peerj-cs-11-2761-s001.zip › raw data/M.musculus_TATA_Data/Ptest.txt]

>1FP001420 Tacc2_2             :+U  EU:NC; range  -249 to    50.
TGCTGAGTAGTATATATTTACTTCTCAAAAGACTCACTGTACTAGCTAGCAGTCTGGGCTAAGCTGGGAAGCTGGGCTTAGTGTGTGAGTAGAGGGGAGGGTCTTCGCTCCCCCTCCCAGCAGTTTCCGGAGGATGTTGGAGCTTTGTGAAGATGCAGGCGTCAGGCCGCTTGGTGGTGGTGACATCATCAAGTCCCAACACAGAGGCTGAACCGGGGGCTTTAAGAGAAGATCCTTTCCGACCTCGCCAGTGCTTGGGCTCACACTGCCTCCTTTCGGGCAGCTCCACGCGTATCGGCC
>2FP001804 Bicc1_3             :+U  EU:NC; range  -249 to    50.
TGGTGCCTTGTGGATGGTCTGTGTTTTTCATATCCATTTTCTATTTGACTGTAGCATCTAGCCCAGTGCTGTGAAATAGCTGAACCATATACACAAAGTAACTGACACGTGGTGGATTTGAATTAAAAACTGTCCCGTTTTGGGCTAACGGCCTTATGGAATGGAACTTTACACCCAGGGCTTGCATTTGGTCTCAAGAGATACTTGGCAGCTGTGTTTTATAAGAAGACAGAGGTGTTATCCACACACAGGGCGGCCTGCCATGCTCAGCTGAGGGAGCGCGGAGAGGATGTGAGTAGA
>3FP003092 Lrrn4cl_1           :+U  EU:NC; range  -249 to    50.
TCCTCTCCCCATCCTTTCACATGACTGCAGCCTTTGGATTCTCAGTTCCTGGCTGCTTTCCACATTTCATTCCTCTGTCAGAACCCAGGCATCCTGGCCTCCAGCTGAAACCGCTGCATGTGGCTTCCCCTCTCCCTGGCCCCGTGACTCAGTCCCTCTGAGGGAACCAGCCCTCTTCTTGGCACACAGGGGCTAGGTGATGACATCAGAGTTGAGGAGTATAAAAGTTCTCAACCAAAATAGAATTGAAGATACAACCTGACAGTGGCCTCTCCGCCTGATAGCCACGGATATCTGGGG
>4FP002820 Krtap20-2_1         :+U  EU:NC; range  -249 to    50.
GTCATGTATTCACTAATCTACTATAAGGAATGGTATGAAGAGTTGAAAAATAAATCAGATTCCCTGATTTGACTGTGGAATCATGTAGGAGCACAATTATCTCAGTTATGCAGCCTTGTGTGTCCAGTACATGACAACACTTAGGGTGTTTTATGAAGCATAGCAGTGAGCTATGTGGTGCTGCAACGCCTGTGGTTTCCACAACAATAACCCTGGCATATAAAAGGCCCTTGGTAGATTGTGACATCCAAACTAAAGAAACACACTCCTATTCCTCAGCTGAACTCTCCACTCCTGACA
>5FP000757 Nasp_1              :+U  EU:NC; range  -249 to    50.
AGCAGGAAATTGTTTGATTTTTGTTTTCTTTTTCCTTTCTATCTTACTTTCTTTTTCTTTTTTTCTTTTTTTAAGGAAAAACGGGCTAGGGCGGGAAGATACCCAAACGGGAAGGGATACAGGGCTGTGTCCTTGTGACAGAAAGGTGTTGAGTCCTAGTCCTTTAAATCCGAGGGGGGAGGATCCGGAAGTGGATGGGCGGGACAAGGGACCTGGTATATAAGAGGGCCTCAACCGCGCGGGGTCTCCAATCTGCCATTTTCTCTACCTGAGTGAGTCTCTGCTGTCCGGAATTCTCTG
>6FP001977 Myocd_1             :+U  EU:NC; range  -249 to    50.
CACGCCGGGCGCCGCCTGCAGCCTTCGGGCATCCGATTTAGGGGTGCCAGTGCAGAGACTCCCGCCTGGGCAAGCAGCCTTGGCGCACTATTCTGCAAAGAGTTAAGAGCCGGCTGTTAAGACTCCTGGGGCCGCGTCTGGTCCCCAGGCCCCGCTCACCGCTCCTGATTGGCTGATCTCCTGTCAGTAGTAAAGAGGATCAGATAGCAAACTTGGGACCTTCATAAAGGCGTGGTGGCGGTACTCCGCGACCGCTGGCAGCCTATGACATCAGCCAGGAACGCCTAGGATGCGGCTGTT
>7FP001635 Tmem45b_2           :+U  EU:NC; range  -249 to    50.
ATAATTTTGCTATAAGTGGAATAGCAGCACATCATATCTGCTTCAGTTAAGTGCCTTCTACAGGATGGGTGCTGGACACAGTCGTCCCTGGGAATTCACACCAGATCGCCTCCAGTTTTGTGACCATGGCATTGTGCGTGCACTTGCTCATTGCTAGATTAACCATCATCCTATATTATGTTGTAAATTGTGTCTTTTGTCCATTGCTTATGTTTTTCCTTATAAATCTGTAATGGCGCTTCTTCCGGCATTGGTTTCAAGCAGACCACACCGGCTTCAGGCTATTTGAAGGGTTCTACC
>8FP002115 Krtap17-1_1         :+U  EU:NC; range  -249 to    50.
CCTCTCTCCAACCTGGCTAATGACAGGTCTTTTCCCAGGTGTATTTTTACCCTCTGGACAAATAGCAGTTGGGACGAGTGGGGCCTTTTTTTATGAGTTGAGGTACTCACGGCTGGAAAATAAACAGCCAACTAATGAGACGTTCTTATGGAAACCAGCACAAATAATAACAAAGCAAACATCCTGTACCCGGTGCCTACACCCCTGGGTGAGGGGGATATAAAAGCTGCTGTCCAGCTGGCCACTGTCAGACCTAGGGGAAGCTCGGCCGCGTTCCTGACCTGAGACCTGACCGGCTGG
>9FP001354 Prc1_1              :+U  EU:NC; range  -249 to    50.
CGGCCACACCCCTACACCCCACCCTTGAGGCGGGCATAGGTGCACGCATGCGCATATTGAGGCCCGCACGCTCCCCGTGCAAGCGCTTCCCACGCCCTAGGCGGTCTCTGTATCCCAGGCCTAGGCAGCAGCCCTTCGCAGGAGGGGCGGGACGAGGGCGGGGCTCCGTGAGTGGCGGACGCGGTAACCAATTGTCATTTGGCACCGCCTCTGGCTCGGTTTGAATTCCGCGGGGTCCAACGGCTCGAGAGTGGAGACGGACTCCGGGTGAAGTCTGCTGCGGCTGGTTACCGTTCTCCG
>10FP002064 Tcap_1              :+U  EU:NC; range  -249 to    50.
CAGAGGTGCTACTCTGAGAACCCAGGTCCCCAACAGAGCATCTTGCAGGCTTTGAAAGCTGACCTCTGACCTGGGAGCAACCAGAATCTGGGTACCCCAACCCCCGCCCCGGACTCAGAGCCCCATCACCACCAGTGAGTCTTGGCTCTGCTTATAGCATCTGACGCCAGAGGGGCTGAAAATAGCCCCTGGAGAAGGGGGAGAGGGGGAAGAAGGGGCTATTTAAAGGGCTCTGGAGGAGCAGGACATAGCAGAGGGAGCAATCAGAAATCATGGCCACTTCAGAGCTGAGCTGCCAAG
>11FP002494 2610528A11Rik_1     :+U  EU:NC; range  -249 to    50.
ACCCTTTTCGCTACACAAGAGTTTCTTTTTCTAACCACCGAGGCCAACACAGAACAGCTTCCAGGGCTAGACATTCAGCACTACGTGCAGCAAGTCACCTAATCCTCCTGACTTCTTGAAGAGCTGGTTTATTATCCTGTTGGGAGGGGCCCTCTGCACTTATGCGACTTCTAGGGCTGGGATGCCTTGCCTATGGGGAAACGCCTCTTTCTGCCACCTTATAAATGTCTTCAGAGGCCAAAGGGAGGTCTTTCGTGGCACAGCTTCCTCCCTAGGCGTGAGACTCCGGCTCCTTCACTA
>12FP001815 Pcnt_2              :+U  EU:NC; range  -249 to    50.
CGCCCGCGAGCCCCGGGAACGCCGCGCCTCGCTCATTGGCGTGGATGAAGAGGGTGGAGAGCGTCGGCGTACCAATTGGGGACCAGAGAGATGGCTCTCCGCCCTTGGAGCGTCAGCGGAGCGCGCGTGCGCAAGGCCACACGGGGCTCCGGATTGGCGGGGCGAAGCTGACAGTTGTGTGTATGGGGGGTGGGGAGGCGAGTGGGTGAAGGGAGGGAGTGTAAATAGAGCGAAGGCGGTGTCGCCGCCGCCCTGTCACCTCCGAGCGACTCGCCGGGAGCCCAGGTGGAGATGGAAGAC
>13FP001146 Aicda_1             :+U  EU:NC; range  -249 to    50.
ACCTGTGGTACCTGGGCTGGCTTTTTAGAGGAACAGCCTCGAAGGAAGTTGGACATTAAGCATGAGCAGAACTGCCCCCCGCCCCCCAATCATTTAATCCGTGTGGCTCTGCCCACCACAGCCCCGCCCATCTTTACTGGACCCAACCCAGGAGGCAGATGTTGGATACCTGGTGGTAGTGATGCTGTCGTGGGGGAGGAGCCCACAAGAGCAAGCTCAGATTTGAATGCCAGGGGCCAGTGCTCTGTCACACAACAGCACTGAAGCAGCCTTGCTTGAAGCAAGCTTCCTTTGGCCTAA
>14FP003233 Tab3_2              :+U  EU:NC; range  -249 to    50.
CTTAAAAAGCAAGCATTTTTACAAATTAAATACAATGCCAGTCTGTTTTAAATACCATGTGCATGCCTGGTACCCATGCAGGCCAGAAGAGGATGTTGAGTCCCCTGGAACTGGAGTTACAGATATGCCAAGTGAATGTTGGATATCGAAACAGTGACCCCTGCAAGAACAACAAGTGCTCTTTAAACACTGAGCCAGCTCTCCAGCCCTTTGCATTATATTTAGAACCTCATTGGGCACTCCTACAATCCTTTCTCCTCCTCTGCCATAGGTTTCCCTAAGTTCTGCCTAATGTTCCTA
>15FP000505 S100a9_1            :+U  EU:NC; range  -249 to    50.
GGGGAGGGGTTAGGGGGAGGTTGGATGGAAGGGAAGTGAGCCAACTAACCAGTTTCCCCCCAAACAAGCTCCAAGCCCAGGGCTGGGAATTTCACAAAACATCAGAGCTGTGTGAACATTTCCTGCCCCACCCCAGCTCCCTGACTGTCAGAGTTACCACACTGCTCACCTGTGAAGCAATCTTCCCCGAGATAACCATGTATCTAACAAGGAGCTGCCTATAAATACTGGGCTTACACTGCTCTTACCAACATCTGTGACTCTTTAGCCTTGGTAAGTAAGCTTCATTTTCCGTGGAGA
>16FP002710 Krt73_1             :+U  EU:NC; range  -249 to    50.
GACAAGCTTCCTAGCCAAGATCATTCTGGGGGATAATACGGCCTAGCTAATTACCCCATGCTAATAAGATAAGACTCAATTACATGCAGAGGACTTGCAAGCCCAGCACTTTGGGGGTTTTCATGTTGCCCTATGCCTATGATTTCGATAGAAGAAAATGATTTCTTCCTTCCAGGCAAATTAAACCCAACAATTAGAGCAATTGTTCTCTTGAGCTCTATAAAGGGGAAGACCAAGATCACAAGCGGGGAACAGTCAGTCTCTTGGCGAAGGCTTGTGTCTTGTCTCATTCTGTCTGTG
>17FP001587 Ndrg4_1             :+U  EU:NC; range  -249 to    50.
AGCACCCTTGAGCGGCAGAAGCTGGGGACCCTCAGGATGCTGTGTGGCTCGGGAGGGAGGGGCTGAAGTGAGGCGGGGTGAACGAGTACCTCAGAAGCCAATTGGAGCCAGGTTTGTCTCCTAACAGCCAATGCGGGAGCGAGGGCTCCGGGTGAGCAAGTGGCTGCGCAGAAACCTTGCAGGGAGGCGGGACCAGCCTGGGCAGGGCCAGGATCTGTGTATAAAACCACTGGAGCTCTACCCCACCACAGAGCCGAAGTCTCCCACCCAGGCTGCCCCCTACCTCCAGACCGAGTGACT
>18FP000908 Afp_1               :+U  EU:NC; range  -249 to    50.
GGGAAATAATCTATTTGAACAGTTTAGATGGTGAAGAACATTTGCAGCATTTGCAAGATTTTTTTCCACTCTGAAGTGGTCTTTGTCCTTGAACATAGGATACAAGTGACCCCTGCTCTGTTAATTATTGGCAAATTGCCTAACTTCAACGTAAGGAAATAGAGTCATATGTTTGCTCACTGAAGGTTACTAGTTAACAGGCATCCCTTAAACAGGATATAAAAGGACTTCAGCAGGACTGCTCGAAACATCCCACTTCCAGCACTGCCTGCGGTGAAGGAACCAGCAGCCATGAAGTGG
>19FP002843 KY467774_1          :+U  EU:NC; range  -249 to    50.
CTCTGCGGTCAGAGGATTGGCTCGAACTCTTCCCCCTCCCAGGGCAGAGGCCCTGAAAGGAGACAACTTGTAAGCAGTCTAGGCAGCCCCACCCTGGGGTGGGCTGGCCTGCCATAATTAACCAATCCCCATAGTGTCTGGTGTCTGATGTTCTCACCATTGTGGTGAGACCAATCAGATCCACCCCTGCAACCTAGAAAAAAGATCCCAGGGGGAACAGATAAAACTCTGAACAAAACTGCTTTTGTCGGTGGAGCGAGGTGGTCCCCGGTTAGCATTGAGGCAGATTCTTACATCCTC
>20FP000612 Amy2b_1             :+U  EU:NC; range  -249 to    50.
AAAATTAATTTTCTTATATTGCAGGATGGCCTCAGAAGTAAGATCTATAGTAGTCAAACATTACATGGCCTCAGAGGGCTTTCAGTTTATTTTGCGTGAGAGTTTCTAAAAGTCCATCACCTGTTCACATCCTCACAGCAAATCTTTTAGATTATGAAGAAAGAGTTTATTCTCTAAATATTATTCATAAATATTGACTTGATAAAATGTACCTTTGTCAGGATATAAATGGGTGCTACAGAGAACACTGACAACTTCAAAGCAAAATGAAGTTCGTTCTGCTGCTTTCCCTCATTGGGT
>21FP001896 B4galnt1_2          :+U  EU:NC; range  -249 to    50.
GCCATCCCCGCTCAGAGCCCGAGCCTGTGCCGCAGCCAGCCCGGGAGCGGCGCTGCGCTGCGGTGTGAGAGCCGGGCGGAGGCCTGAGCCCTCGGCTGCCTGGGAGCGCGACGCGGTGCCAGGGCTTCCCCGCTTTGTCGCTGGGGCTGGGGCGCGGCGGATTTACGATCCAGTTCACCCCGGCAGGAAACGTTCAGAACCACCCCCGCGCTGCGGTCTACAAAGCCCCGGAGTCCGCAGGCGGGAGGAGTCGGATCCCCGACACTGTCGGGCTCCCTCCCGCCCAGCTCCCGCATCAGG
>22FP001862 Gm20757_1           :+U  EU:NC; range  -249 to    50.
AGGATGGTTTTCTGATGGAAGTCTAAGCTGGTACAATGCAAAGCGAATCTGTGCAGACATGTGATGTCTGTCACAAAAGCCTGTATCTCGCATAGAAGGCCAGACTCCCATGTTTGTCTTTTGGTCAGCTCTTTGCATTGTTGATTGATTCCCTGTAATGCTGCGGTCAGTATTTTATCAATAGTCAGACAGAGCCCATGACTGGCACGTTGCCTTTTTAAAAACCATCCTCTTTGCTGGTTACAGACCATTGAAGTCTTGAAGCCAGCTGGGAATGGCTGCTAGCTTTTCAATTATCAT
>23FP002420 Ctsr_1              :+U  EU:NC; range  -249 to    50.
TCTACTGTATAGGCTGTCTAATTTTCTCAGACAAGGTTAACAAAATAATGTTTCAAAGTCCACAGAGGAAGCTCTCACCCACTCCAGAGATACAGTCTGAGATTATATCTCAGAAAGAGCCTGAGGTAGGAGTGCCTGAAGGCTTAATCCAGTCACCAACACAGCCAATCCAAAAGAGGCCAGAGTTGAGGGGTGGGCCAACTATTTAGATATTTGGGATTTAAAGCCAGAGAGAGGTGTTGCTGGGATAGGTCCAGAGACTTCAGCAACTTTTGAAGAGTTGAGTCTGTGGAGTGGATT
>24FP003230 Obp1b_1             :+U  EU:NC; range  -249 to    50.
CATTACTTATAAATGATAGTATAGAGTGACTTCTCTCACTCTGAAAGTAATGCTCAATTAATAAACATAGCATATCCTGACCTTAAGAGTAAGCTTATTAGTTTAGGAACGTGAAGTCTTACATTATCCATCAGGGCCAAATGGGAAGTACTGGACAGACGTGTGCTTTCTGATGGTGAATCATTGGTTGAGATGATGCTCCTCCTTCAAACTAACTGTATAAAAAGCTTTGTAAATTCAGATCCTTCACAACCACTGTCCTCGGTTGAACATCTCCAGAGGAGCAAATTTAGGAATCAT
>25FP000816 Vps13d_2            :+U  EU:NC; range  -249 to    50.
TGGTACACACCCTGGAAACAGGCCAGTGAGCTAAAATCTGCAGCCAGGAAGAAATCAGCAAAATGAGTTTCATAAAACACTTGAAGTTTCATGTGATCTGGGCACAGTTACTGCCTGAATTTTAACTTTGAAGATGAGGACCTTGTATCTCCACCCACGCTGAAGGTGGAGCCTAGCCAGTGGGTGGTGAGGGAGGCATGTGACCCCAGTCTTCCTGGGCATATAGGAGAGGTCACAAGGGACCCTGGCAGACGTGGCTCGGAGTGTCCTCTGTTATCAGCCTGTACTCAGGGTCATGTG
>26FP001162 Clec2i_1            :+U  EU:NC; range  -249 to    50.
GATATCCAGGGCTACACAGAGAAACCCTGTTTCAAAAAAGTTACTTTTTGTACCTTGAAATCTAAAATATGTCTCAACTCTGTTTATTTCTTTTACAGTATAACATGCTCCCCCTCCCCCCACCCCGCCGCAGTTTTTCAGTTCCAGATCTAGGTAGGCACCCAATCTCTGGCAGCTTATCAAGTCAGCTGATGTGAAAATCCGCCCACAACTCACAAAATATAGAGGGAAGACAGAGGGGAAAAAGGGGCGGGCTCATTGCTTCAGCAAGAAGATAGTGGTGCAGAGCCTCCCATGCCA
>27FP002800 2310061N02Rik_1     :+U  EU:NC; range  -249 to    50.
GACATACAATAAACTGTAACAGTGAACTTCAAACCTCAGCAAACTCCAGGGCAAAGAAGCTGTGACTATCTTCTTACTGTGTGCCGCAGTGATTAAACTGCAATTAATATATGAATGTGTGAAAGAATTATACTTAATAACCAAGGGAGGTATTTTCGTGTGAAGGGTGAGGAGGTGAATAGTACCACTAGAATGTGGACACACCCAGTGGAAGAGAATATATAACTTGACACCTGTCTGGACCATCTCACTCAAACTCACATCGTCCCATTGACACCTAGCTGATCGTACCTCTCCTCT
>28FP001237 Zfp296_1            :+U  EU:NC; range  -249 to    50.
ATCACCAGGGCCGGGGGGTGGGGTGGGGGCGAGGAGAGGGATATTGAGAAGAGCTTTTTTGCACCCTCCCGGGTGAAATCAAGGCCTGTGGAGGAGGGCACAATTTGCATACAGGTCCCTGGGCAGCGGGCTGGGCGGGGAAGGTCGAGTTTGACCTCCGAGACTGGCCCCGTAAAGACCCCGCCCCAGTGGGCGGAGACAAGGTAGGACCAGCACGTGTAAAAAGTTCGGCGCGGGTCGCCCAGAGCCACTCACTCACCTGAGCGCCTGGCCACCGCGCGGATTACCTGGATCTGCGCC
>29FP000180 Ifi203_2            :+U  EU:NC; range  -249 to    50.
AGGAACTTACTTTAACCAGTTCTCTTGCCCCCCTCCCTGTTATTTTGTAAATACTACATTTTCTCAGCATTTAATGAGATTGCAATGCATTCTGGTGTACTTTTTTGAGTCATTTCTCTTTCTACTCAAAACAGAGAAACCCCATTTCCTGACTTGCTGAAGATTTATCATCTGAACATTGCTGAGAAATTTCACTGAGGTAAGTCTCTCCCCTTTTATATATAGAAGAGATAGCTCCATGAAACCCACAAGAACATAGGGGATCAGTGTGGTTCTTCCCAGTGGCTGGTGGGGAGAGCA
>30FP001856 Stab2_1             :+U  EU:NC; range  -249 to    50.
AGATTCTCCCTACAGAAAATCTGAACCTATATGTTGGAATGGAAAGGCCTGGAGTTCTCTGTGGTGTGGTATGGTATGGAAAGGGCTGCAGGCAGGTCCAGTGCAGATCCGCCACAGCGATAGGAGGGGACCATCCCTAGTTGTTCCGCTAGGCACAGAAATCCCAGGTCAGATCTCTGCCTCAGCCCCTTCAGGAAATCCTGTCACTCAGCCAGGACTTATATACAGCTCAGAGTTGCCAACTCCACTGAGCTCCTGTGGTTTCTCAGCCTGGCCTCACCTACTTTCCCTTCCTAACCA
>31FP000780 Fabp3_1             :+U  EU:NC; range  -249 to    50.
TCAGTATGGCCGGGGGATGCTCTACTTGGGTTGCGGGAAGCGCCCCGCAGCCAGGCCAGGGATGGGTTAGATGGCACCAACAGGACCGCGGGCGCCGCTGACGTAGGCGACGGGAGGGCTGTGGGGGATGGGCCCCAGCCCTTTGCGGGAGTGCAAGCCCCGGCTTCCTATTTCGGGAGCGAGGGGTGTGGGCCACTTTCATCATGTGATGCGAGGGCTATTTAAAGAGGCTGTCCAGCCGGGAGCTGCGGTTCTCAGTGCCTGCTCGCCTCCTCACTCATCGCACCATGGCGGACGCCT
>32FP001370 Map6_1              :+U  EU:NC; range  -249 to    50.
CCTCAGGAGCTTGGGACTTGAACCTATCAAGGACCCAGTTCTGCTGTTGCCTGGGAACAGAGAAGGGAGGAGCTGCCAGAGAGAAGGGAGGAGGGGACAGGGAGAGGGCAACCTCTCAGCTGCGCGCCCTGACGACAGCAGGTGATTTTTTTTTTTTTTTCTGCAGCGCGCATACTCTCAGCATCTTTTCTTGATCACCCCACCTCCCTTGCTGAGCCGCAAAAAAGGGTGGGGCCGCCTCTCTGCAGCAGAAGACGACAGCGGCAGCGGCTGCGGCATCACCGGGGGTATAGATAGAGG
>33FP002362 Prl3a1_1            :+U  EU:NC; range  -249 to    50.
TATTTGAAAACTAAGTGAACATTGCAGAAGACGTGACAGAAAGACCATAAGACCATGAACTAAGGAAAAATTATTAAGTAACAAGTATGCATCTCCTGCTAGACAAGACGATGAGTCATCTCAGAACAGACGATTTACAAAATAATTTGAATGATAGAAATACTAAGACCAGAAGCAAAATAATACTTGGAGACATAGGGTATGGTAACACCGAAGAGGATATAAATACTCATTGACACAGAGAATGGCACTCTTACATAGATATTAGTTGCTTCCCTCTGCCTTTCAGCTGTTTGCCCT
>34FP001395 Nrip3_1             :+U  EU:NC; range  -249 to    50.
GCGGTTCCGCTAGACCCTCAGCGCCCCGGGGTCAGTCTGTCGGCCGTAGGCTGCTCCGAGCTAGCTTTTTCCTCAGGATGGGTGATGGAGTAAAGGTGGGTGGTTGACGCTGATAGACCCCACCCTCGTTCCTGAACCTGCGCCAGAGGGGCGGGACGCTTTGCTGGCCACGCCTTCTCCCGCGCGCACTGGCTGCTCCCCATGACGTCACGCTCGGATATAAAAGGCGCGGGAGCCGGCTCCCGCGGCGCTGTCCAGGAGCTCGAGGTTGAAGGTGCTTGGCAGGGGACACCCGGCCGC
>35FP001149 Slc2a3_1            :+U  EU:NC; range  -249 to    50.
AAAAGGGGAAGGAATTTGGAAGCGCTTTGAGGGGAAAAAAAAAAGAACCACGAGGAGGATGTGGTAAAAAGCAGGAGGGGGTGGGTGATGGTGGTTGATTGCAAAGGACAGGGGCTGGGGGTGGAGCGGTGAAGATCAGATAAGAGGTCACTGAATTCCTGGGGTCACAGGTTAAGGATTGGGGGGTGGGAGGTTGAAGGCTCCACCCCTTGCAGAGATTATAAATAGGTAGGCTGGGCTTCGGGCTGTGATGCTTTCGGTGATAGTCCTTAAGCCTTCTGAGAGCGGCTTCTGTAGGAC
>36FP001035 Cpa4_1              :+U  EU:NC; range  -249 to    50.
AAAATCACCACTGAGATGCCAAGTGATGAACAATGAGGCATCCTGGGTAAGACATTCCCAGCCTGCGGAGCAAGTTCCTGCCTTGCAAATGGAAAGGCTGGGCCTTCATCACTGGAAAGGAATGGAGGAGGCCCTGGCTGGTGCTGCCTTGTCAGAGCTGGAAGGGTGCTGAAGAACCACATTAGCATTTCTGAGAACATGAATCTGCCTCGGGTTCCTTATAAATACTGCTTGACTCAGTCAGTATGTGACTGGCGCCCTTGAGACATGAAGTGGCTACTGTTCTTTGGGGCCCTGATT
>37FP001003 Lfng_1              :+U  EU:NC; range  -249 to    50.
GGCGTTGGTCAGGCTGGGTGTCTCCCAGAGCAGCTCCGGAGGGTGACTCGGCGCAGGCGGGACAGGCTCGTGCACAAAGGGGGCGGGTGCCGTGGGTACCCCAGCTGGGTGGTTCCCAGCCCCTTGTCCGTATCCCACGTGGGAAGGAGAGATCTCCCTAAAGGTTACGCCCCAAGGCTAGCAGCCAATTAGCGCGTGGAGGCGTGGCGGGCAGGGGAGGTTTAAGAGTTCCTGAAGCGAGAGGCGCGCAGCTGGACCGGGAGCCTCGGGCAGCCGGACCAGTTGGCACTGGGATAGATA
>38FP000606 Gstm1_1             :+U  EU:NC; range  -249 to    50.
AGAGCAGATTCTGTTTCAGCGTGTGCAAAACAGAATCCCGGGACAGAGGCCGCTAAGGATCTTAACCCCGCCTCTCCCGGAGAGGGTGTGGCCTCTGCCTTCCGCTTTAGGGTCTGCTGCTCTGGTTACAGACCTAGGAAGGGGAGTGCCTAATTGGGATTGGTGCAGGGTTGGGAGGGACCCGCTGTTTTGTCCTGCCCACGTTTCTCTAGTAGTCTGTATAAAGTCACAACTCCAAACACACAGGTCAGTCCTGCTGAAGCCAGTTTGAGAAGACCACAGCACCAGCACCATGCCTAT
>39FP001297 AK016650_1          :+U  EU:NC; range  -249 to    50.
TCATGCCAGCTTCTTCCAGGATGGCCAAATCAGAGTCCCAAAGGCAATATTGGGGTCAGAAGGGTACACTCTCACTGCTTTCCCACTCCTCTTTATGAGTCATTTTCAGATTGTTTCCAAGGATTCCAACTCCCTGGTGACTTCACACTCCCATGATTCCAGCAGGGAGAGAGATTGGCAGGTGGAAGAACACAGGATGTGGTATTAGAATCAGAGCAGAAATAAATACAGGGAAGTATGGGTGGGCACAGGCAGTACTCACCATACATGCTCAGAAGAACCTAATGACTTACTAAGCTG
>40FP000639 Lmo4_1              :+U  EU:NC; range  -249 to    50.
GGCAGCCGATCGGTCCAGCGCTCCCGGCCGGCCCGCAGCTCCCCACTCCGTGCGTCCTCGTACCGGCCGCGGGACCGAGCCTGCACCGCCGCTCCCGGGCCGCAGGTCGCGGGAGGGGGGAGCTCGGCCGAGCCGCCGGCGGCCCCGAGCGGGCGGGCGGGCGGGAGGAAGGCGGCGGCGGAGGAGGAGGAGCGCGGGCGCGGCGGGGGCGGGGGCGCGTACAAAGTGAAGCCACATTGCCAAACTTGCAGCCGCGATTGCAGCAGTGGCTGCTGCTGCGCCGCGCGGGCCCGGCCGAGG
>41FP000981 Myl2_1              :+U  EU:NC; range  -249 to    50.
CACACCCCATCATCCCCAGGCCAGGCCCCAGCCACTGACTCTTTAACCTTGAAGGCATTTTTGGGTCTCACGTGTCCACCCAGGCGGGTGGCCGCCTTTGAGCAGCTCTTACTTCAGAAGAACGGCATGGAGTGGGGGGTGGGGGGCTTAGGTGGCCTCCGCCTCACCTACAACTGCCAAAAGTGGTCATGGGGTTATTTTTAACCCCAGGGGAGAGGTATTTATTGTTCCACAGCAGGGGCAGAGGCCAGCAGGCTCCTCGAACTCTCCAGAGGTGGCAACTGGCCTCAGACACCATGG
>42FP002898 Neu1_1              :+U  EU:NC; range  -249 to    50.
CCCTAACCTGTCTCTTCCACAAGGGGTCAGTGCCTTTCATAGCCGCCGGTTGCTTTAAAACACGCCCCGCCCCTTTCGTCACGTTCTGGCGTTAGAGCCAGTCAAAAGGCTCACACAGACTGGGGCCGCCTCTGGGTCACATGCTGATGGACTAATTGGAGTCGCGGCAGCGCGGGCTGCGGCCCCCAAGGGGAGGGGTCGGAGTGACGTGCGCGCTTTTAAAGGGCCGAGGTCAGCTGACGGCTTGCCACCGGTGACCAGTTCCTGGACAGGGATCGCCGGGAGCTATGGTGGGGGCAG
>43FP003302 G530011O06Rik_1     :+U  EU:NC; range  -249 to    50.
CCAAAACTTATTGATTGCATTCCCGTCTGTGTATTTCTTCTTTGAGTCCTTTTTTGTCTGTGATTTCTTTATCTCTAAACTGTTTCTTTTCAGGTCTGTGTCCTCTTCTGCAAAACGAATCTTACCGGAAATTAGATAATGCTGCTGATTTTGCTGGCTGTGCTTTTAGAAACTCAAGATTTCTTGGCTTGCTTCGGAAATGAGCTCAGCACCTCAGTTTTAAAGAAAAGAATCTGAAAATAGCTTCTTGTTCTCCTTGGTGTGCTCCAATGGTTTTACTTCTGCTTTCCCCTAACCCGG
>44FP001619 Mmp12_1             :+U  EU:NC; range  -249 to    50.
TACTGTGTTATCGATGTTTTGTCTTACCTTCAGGTAGAAGTAGGTGGAAGTTAAGATTTACCGGTCATTTGTAAGAAACAGAGAGGTACAGAGATGAGTGATGAATTAGACAATGGTTTGACCTGCTGTTACTTCACATGATTCTGAAGTAAATCAAGGGATGACATCAACAGTGAGTCAGATAGAGGATTTCATGGTCACAGATCCTGGTACTAGGGTTATATAAAGTGGGGCTTTAAGGGAACTTGCAGTCGGAGGGAACAGGTTGATGAGCTGCACTCTGCTGAAAGGAGTCTGCAC
>45FP002018 Ccl7_1              :+U  EU:NC; range  -249 to    50.
TTCTACAAAAAAAAAAAAAAAAAAAAAAAAAAAAAAAAGCTTTTCTTTCCAATAGTAGCTGAGCTGGTTGGAATAGCCAGAGTTCACAGTACAGTGTTTTATCTGGACAGAGTCACCACCTCATTTTCCATTCCTGGTGTTAAATGGAAATAGGCCAGCCTCACATTACACTCTCCTGTGATTCATTCCAAAAGAAGATCCCTCCCTATCGGCTGCCTATAAAAGAGGAGGCAGAGCTGCCAGAAGAGCAGAGAAGCAAGGCCAGCACAGAGTCTGCCAGCTCTCACTGAAGCCAGCTCT
>46FP002327 Hist1h2af_1         :+U  EU:NC; range  -249 to    50.
CGGGCTCAGGCATAGTGAACAGAAAACAACACCAAGAAAAAAAAATATTAGCCCTTGTTGCAATTTAAATAAAGCTGTGGCTATCCTTTTAGAGTCCTGAAATATTATGCGTTAACTATCCAATCAAAACAAGGTTTTTTCATATACAAGCTACCATTGGTTTAGGTAAAACTCTATGTGTAGCCAACGAGATCACTCCGTTTTCGCGCCAGAAGTTGAGTATTAGAATGGTGCTGTGGCTGCATCATTATACGCTGAACAGATCCTGACAGCAAGGTACCTACAATGTCTGGACGCGGC
>47FP000932 Sept11_1            :+U  EU:NC; range  -249 to    50.
GGGGAGTGTCGGGCAGTGTCCCGGCACAGGACGCTTTAATGGGACGGAAGAAAGCCACAGGAAGGAAGGTGGCTGACTTCAAAGCGTATCATCTTATCAGCTGACCAGGATCACGGTTCACCTGCTGCGTTCGTCTGCTCGGCTGGGGCTGGGGATCTCTCTGCACCCCCGTCCCGGGGCAGCTAATGGTCGAGTCCAGGCGGGAGGCCATGTTGCTGGAATAAAGCGGGCGGGGCGGCGCGGGCGAGCAGATGCGGCTGGAGGCGCGCGGGAGCCGGGCGCGAGCAGGGCGCAGCCGCG
>48FP002561 Scara5_1            :+U  EU:NC; range  -249 to    50.
GCTTCCTTGGGTGTGTCACAAACCAGGTCTAGCCGCCATTTTCTCAGAAGCTGTCCAAAAAGTATTTTGAGCAAGGCCTTTAACACAATCACTGAGTCCCAAAGCCAAGGGCTGGAATGCTGTGCAGAGAGTTGTAAGTCTGAGGATGGCCACAAGGGGGCAGGCGTAGTCCAAACTCCCTCTAGAAGTTGCTTTTAGAACTTTTTTTTTTTTTTAAATAAAGACTGGAGGTTGGAGCACCTCCCACCCAGTCAGTACCTAGCAGAGCTGTGGGTGACTCCACAGAATATCTCCGGATCG
>49FP001516 Star_1              :+U  EU:NC; range  -249 to    50.
ATTTACAACTTTAGAGAAGCTATATATACATATCCTCTGCCCCATCTCCGTGACCCCTGCTTTCCCCTACCTGCAGAGTCTGGTCCTCCCTTTACACAGTCTGCTCCCTCCCACCTTGGCCAGCACTGCAGGATGAGGCAATCATTCCATCCTTGACCCTCTGCACAATGACTGATGACTTTTTTATCTCAAGTGATGATGCACAGCCTTCCACGGGAAGCATTTAAGGCAGCGCACTTGATCTGCGCCACAGCTGCAGGACTCAGGACCTTGAAAGGCTCAGGAAGAACAACCCTTGAG
>50FP000603 Ahcyl1_2            :+U  EU:NC; range  -249 to    50.
ATTTTTATATTTTAAATATGGAGGGAAAAGTCTATTGAAAAACTACAGGTGATGCAACAGAAAGTAAAACTGGAGATAGACTCCTGGCTTGGAGGAAGTAACTAAATGGTATCTAGGACTATTGCTCTGCGGGCACAGTGTGCGTGGTTGCTCTCACAGACACAGTAAACCACATCAGAACCGTTGCTGTCTTTGTTTACCTGAAGTAAACATGAGTATTTAAAGTCAGAACAGTGCTGCCCTAAGGTTACAATGCTCCCTTTGCAGAAGAGCAGTAAATTGCTTCAACTGAAAAGTTTT
>51FP002560 Pnoc_2              :+U  EU:NC; range  -249 to    50.
AGCTGAGGGATCCTAGCTGATCGGGAGTCCAGGTGAAAACAGGCTAGAGGCTGCGTTGATGGGAGGCTGGCATGTCACAAGTCTGAACGCGGAGCAGGGGAGGGGGCCAGGCAGGCAGGATTGTAGTTGGGCTGTTTGGTTGATGAAGGGGGTCAGCGTAGGCATGTGTCATCATCGAGGTAGGCAGGGAAGGGGAGGGCTGTGCGTGGGGGGAGGATATATATGCTGGTGTGGCTGACACAGAGGAACAAGCCTCACATCTGAGAGAACCCTGAAACGGACAGCGTCAGGTAGGCAATG
>52FP002785 Nfkbiz_2            :+U  EU:NC; range  -249 to    50.
AATGTCCGGGACTCGGGTCGGTGTCTTTTTGGCCTGGGAATTTCCAGCGTGTGGAAAAAGTCCACAAACTTAGTCCTCGCTGCCCGCCTCGCCTCCTCCGGCCCTTCTCGGTGCCCACGCACCCCCGATCGAACCCGAGGATGAGCATAGGGTGTATTTTAGGCGTGCTGGGCTTCCCCGCCCCCTCTGCCCACTTAGCTGGCAAAAAGAAAGCCAGCCCTATAAAGGAGGCCAGGGCCAAGGACTGGCCTCCTCCCGCCACGAGGTCAGACGGCGAGCTCTAGAGAAAGAGGCTGCTTA
>53FP003120 Papss2_1            :+U  EU:NC; range  -249 to    50.
AGATAAGGGGTGCTCCTGCGGCCGAGGGCAGAACGTGTGTCAGTCAGGCTCGTCCTGGACCTGAGCTGGCGGAGCGCCGGCGGGGAACCCCGCCCTGGCGGCTGCCGGGTCCCCGGGGCTGGGCGCTGCTGGCGGAGCCGACGGGGCGGAGAGGAGCGCGGCGGGAGGAGGAGTAGGAGAAGGGGGCCGGTCAAGGGAAGTGCGACGTGTCTGAGGAGCCTTTTTATACCTCCTTCCCTGGAGCCCGGCAGCCACCGCCGCCATCCACGTCTCTGCGCCCTGGACCCGGGCTCTGTCACA
>54FP000507 Lor_1               :+U  EU:NC; range  -249 to    50.
AACCTATACAGAAGTTTTGAAAACAATTTCTGCCATCCACACTGCTGGCCATCTCTAATGACCAACCTGCTCACTGTTACATCAGAGAAGTGGCCAGTCATACACCAAACTGCCTATCCCTATCCCAAGAATTTGAAATCTTCATGAATGGGTCAATCCTTCCCCTGCAATCACAGGGAGGAGGTGCCTGATCAATAGATGAGTCAGAGCAGGACAAGAGTATAAAACACAGGAGCACCAGTGTCCCTCACATCAGCATCACCTCCTTCCCTCACTCATCTTCCCTGGTGCTTCAGGTAA
>55FP000034 Mstn_1              :+U  EU:NC; range  -249 to    50.
GTACACAGACTTCAATTTATCAAATGTCACATATATCTTTCATGATTTGGGGATTTATTTCATTTATGAAGTAGTCAAATGAATCAGCTTGCCCTCGACTGTAACAAAATACTGCTTGGTGACTTGTGACAGACAGGGTTTTAACCTCTGACAGCGAGATTCATTGTGGAGCAGGAGCCAATCATAGATCCTGACGACACTTGTCTCCTCTAAGTTGGAATATAAAAAGCCACTTGGAATACAGTATACAGGACTCCCTGGCGTGGCAGGTTGTCTCTCGGACGGTACATGCACTAATAT
>56FP002440 Zbed3_1             :+U  EU:NC; range  -249 to    50.
CTCCATGTGTGATGACTATTCTTGGTTATCAACCTCACTGCATCTGAAACTAGCTAAAACCCCAAAATGAAAGGCACACCTGTGAGGGATTTTTACCTAATTTGAAGTGGGGAGATCCACTTCTAATCAGGAATCTTTGAGGTAAAAAGACACACCTTTAATCTTTTGAGCCAGAAAAACCCCACCCCTAATCTGGGCCACGCCTTCTGCTGGAAGCCTATATAAGGACACGGGAGAAGACAGCTTTTTGCTTTTTGCCACTGTACTCTGGCCTAACTGGCAAGTCCATCGCCAGCGGCG
>57FP000004 Msc_1               :+U  EU:NC; range  -249 to    50.
TTACCTCGCACAGATACTCTGAGGGTCAGTCGTGGGCGTAGAGGCCTAAGTCTTTGCTTTGCGCGCAAACATTCCTTGCCCCCGCCCCGCTAACCGCAGGGTTCAGGGGGGAAAAAACGATCCCCACCCCTTCCACGCCCCTGCCCCACCTCTTGTCCCCCTTTCAAGCCCCCTCTACTTTGCCGAGGGGGAGGGGGGTGGCTTTTCCCTAAGAGTACAGATAAATAGTCCTGTCAAAAGGCTCAGCTCGCGGCTGTACTTTTGGATCCGGAGTCAAGTTCAGCAGAGCCCTGGGCTACA
>58FP001369 Dgat2_1             :+U  EU:NC; range  -249 to    50.
CGGTCGCTGGGGCAACCAGGAGTAGTTTCATACACCGGGACTCCGGCTCCCTTGCCCGTATTCTATAGACTCTGAACCGTACAGTTCAGGCCATGCTGCCTTCCTGGGCTCTGTGCATAGTTTATCGCCGGGAGTCTCACCCCCTACAAGAACATGGCACAGTCCGGGGCGGACCCTTTTGCCCCGCCCTATAGCGTCACGACCCGCCCCGTTGTGAGGTTATAAAGTGCGCGCGCAGCGGCGCTCGGCGCCGTGGCCGCGCTTCGCTGGCTTTCTGCTCATCTAGGGTGGCAGCGGCTA
>59FP001473 Cd209g_1            :+U  EU:NC; range  -249 to    50.
GCACATGTACTGTAACTGGCTGCTTCAAGCTAATGCTACTAAAATATACACCATAGCTCCTGTCTCTGCTCTACTAACTACTCTTCTAGCTGTGTCAAGCAATGTCTCTCTCCCCATGTCTCTTTTCCGGGGTGAGGGTGTCCCCATCCTGTTCCCTTTTTTTCCCCTGAGTCAGAGAAGAATCGACCTCACAGAGGGTGCTGCAGAGGGCCATGGGGTTATATAAATCCCAGGGCAGAGGGAAGGTGGAGAGGAGGGAGTCAAGAGAAGCAGAGGGTGGCAGGAGAGCCAGAGTTCCAT
>60FP001030 Asb15_1             :+U  EU:NC; range  -249 to    50.
CGTGTGTGAATGCATACTCATAAGTGGAAATTATAAAGTGGAATTAACCATCTGATGCATCCGTTTTCTCTTGAGGAGACTGATGAATGAAAGGTTATGAAGTCGTAGTCTTTGTTCCAGTGGGTGTTTATGAGGTCATAGTCCCTGTTCTCTGTCCCTCCAGATCCCAAGAACATCTGTCATTGTTGAGTGTGTTCTAGAATGTGGAATCATGGCTTTATAAAAGATGCATGTGTTCTTTGTAACTTTGGATTCAAGCGTCTGCATGGCAGTATTTGCTAAAGACATCGAGAGTAGACA
>61FP001544 Slc18a1_1           :+U  EU:NC; range  -249 to    50.
GAGGGTGGGACTGCACGACTAGGGTATTTTTCAGCTCTAAGGTTCTCCGGTATCTAGGTGTCCTCCAGTGAAGCGGTTCCCTACAGAATAAGCCACATCTCCCTCTAGCCGCGGGGCCTGCCCACATCAGCGATGACATTACACCTTCTGCACGGTCCACCTGCCCAGAGGTCCACGGGGCAAAGGGGGACGGAGTAGGCGTTCCCTCGACCCGAAGACATTTAAATGAGGCCAGGAGCAGATGAAGACAGTGACAAGAAGTGGCCCTCAGAGACAGACCAGTGTCTGACAATACCCAGA
>62FP001341 Gas2_4              :+U  EU:NC; range  -249 to    50.
GATTGTTTCTGTTACCAAGTGGCTGACTAATAGTTAGAGAGCCACATGAATAAGGCAAATAATTTCTCCTGGGTTTAATAATTAATAACGAGCTGACATCACAAAAGTTCATGGTTAAGGCTCATTGCTCATTACAATATTGTGGTGGTAGAAGTTTTTAAATTTTAACTTGTATAAAAAGTCTATTGCTCTTTTGTCCCCACACTAGGTGTTAGGAGTGGATAAATGATGTGCACTGCCCTGAGCCCCAAGGTTCGCAGCGGACCTGGCCTGTCTGATATGCATCAGTACAGCCAGTGG
>63FP001408 Aqp8_1              :+U  EU:NC; range  -249 to    50.
GTGCAGTGTCTCCTGCTGGGACCTTCCTCAGGCCTGAGCACTCATGCACATGATACAAGCTAACCACGCCTTTCCTGTTGCTGGCACTAAGCCCAGCAATCATTGATCCCACGTGGCCCTTGCCCTGTTGAGATTAGAAAAAAAAAGTTGACTCTTCTGGGCCACCTCCCATTCGGGCTTTATTGCTTTCTGGACACCTTTGGTGAATGTCCCCAGTCCTTTAAAAGCGCAGAGTCCGCTAGACTCTACCTCCAGTCTGTGACCTAGAGATAAGTGAGTACAATCTAGGGCAGCCGGCGA
>64FP000328 Slc20a1_1           :+U  EU:NC; range  -249 to    50.
GACAGGATAACCCGGGCGAGGCTGCAGGGAGGCGGCCAGCCAGTCCCACGTGGACCAGCTCCTCGTTGGGGGCGGGGCCCCGGGGACGTCCAGGCCAATCAGCGCCGCTGCCCAGCTCACCCGGCTAGGCGCGCCCGACCAGCCTGTGGTTGCGTCACATCGGAGGCGGGACCTCGGGCGGGCGCGAGGCTCGGCAGGTCACGTGGGGCGCAGAACCGGCTATAAATAGGAGCCGGCGGCATGCTCTCTATATGATGGCCGCCGGCGCGCGTTGCGTGTTTTCACCTCTCGCCTGCTGAG
>65FP000760 Kif2c_1             :+U  EU:NC; range  -249 to    50.
GTTTACAGAGTGAGTTCCAGGACAGCAAGAGCTAGAAAAACAAAACAAAACAAACAAACGAAAAAACCAAACAACCAACCAACCAACCAAAAACCCTTCCCATCAGTCTCAGAGCTCGGGAGCCCGGCCACGCGCCGGAAGTCGGAGACCAAGACTACATATCCCACATTGCTCTGCGGTGCGTCGCACTGGTGACGTTGTAGGGAGGCTGGCGCGCGGGATTTAAACTGCAGCGGTTTAGGCGTTGTTAACACAGCGCAGTATTAGCAGAGTCGTGGTTTCCAAGCTTCTTTCATTTGT
>66FP002817 Gm10228_1           :+U  EU:NC; range  -249 to    50.
AGCACTTAAGGTGAACATTTCTGTGTCTTAGTGTTCCCTCATTATTATTGGTGTCAAGTTTTTTCATGGGACCGAATTGGCAAACAAAGCAAGCTTCCATAATAACTTTGAGGTTTTGTCATATGGTTGAGAAAAAAAAAAAACACTAATTATATTAAATAAGTCTTAAAATTAGCCAATGGCATGAGCACATGGTGGGTCCCACCCACACTGAGAGAATATAAAAGGCCTCCACTCAGGCAGAAGTATACAGACTCAAGTCACCTACTCTCCTCTCTACTCAAGAACAACCTCAACAAC
>67FP000206 Tmem236_1           :+U  EU:NC; range  -249 to    50.
CCCCCCCCCCCCTTTTTAACCAGTGTTCCATGCTTGAGAGTTCATCTGACTTCTAGTAGGGCATTTGTAAGTACATTTAGTAGTCACTTCTACAGAGGTTCTGTTTCTTTAAGAGAACTATGACTGTTAACTCAGATCATTGAACCATATGAGGGTCAATAAAAGAATAAAATCCCTGGTTAGCGATTTGAGTACAAGGAACTTGATCCCAGTGTGTGTTTATATGCTGCTCACTGTGAACAGGGGAGTGCCAGGTCCTCAGCTCCCTACTGCTTCTCAGGATGGCTTCTGGCAAAATAA
>68FP000962 Cryba4_1            :+U  EU:NC; range  -249 to    50.
CCTAGTCCTGGACAGGAGTCCTGTGGAACCAATGGAAATAGGCTATCTACCCCTCATATTCCCTAGTGCTGACCCTGGGCAAGCCACCAGTCCTTCCCCACTAAAGGCAGAGCTGCTGACATGTCCACTCTGGGCCTTGGCCAGGACTGGCTTTTGTTTCTATCTCTGGCTTGCTGAGTCTGTGTTTGTCCCTTGGGGCCCCTGTTCCTTTCCTGCCTATAAGAGCCCTGACCTTGTCTGGTTCTGGTTCTGACGTGTGCTCTGGGCCCTTCTTGGTAAGTATGAGAGGGAGACAGGAGT
>69FP002637 Psca_1              :+U  EU:NC; range  -249 to    50.
TCTGTGGGTGCCTAAGAAAGGGCTTCTAGCAAAGACAGCTTGGCCCCACCCTGGGAAGGCAGTGCCCTCCAGAGCCAGAAAGAAGGACAACAGCAGGCAGTGGGAGGGGTGGTGTGAGAGATCAGATTGGAATGGGCTGGGCCTTGGGCTTCCACTGGCTCCAGGTGACCTGTCACTGTTGACTGTGGGTAGCAGAGCCTCCCCTACTAGCTGAGACCATATAAAGCCTCCGGAGGCACACTCCCAGGTGCTCACTGCAACCATGAAGACCGTCTTCTTTCTCCTGCTGGCCACCTACTT
>70FP001629 Elavl3_1            :+U  EU:NC; range  -249 to    50.
TCGGCAAAGCTAAAGTAATACTCGAGAGTGGTGTCAAGACTAGAGTCAGAGTCCGCAGGCAAGAAAGAGCCAAGATCTGATGCCTCATCCTATTCTCTTTTGGCACGCAGAGTCTAGGCCCGCACTCGCTTCCACCTGCCGCGCCGTCGGGAGCCGGGAGGAGGCGGAGACCCACCGTCTCAGCCAATGAGCGACGCCGGCGCTGGCAGCTGCCTCTATAAAGGGCTGGGGGCGGCGGCAGTGCGACCCAGAGCGCGGAGCGCGCAGCGCGGGCCGGTGGGAGGGAGGGAGGGCGGGCGA
>71FP002805 Krtap14_1           :+U  EU:NC; range  -249 to    50.
GATGTGCAGGGTGACCTTTTGCTGAGGGAAGATGAATAACAGCTTTGAAGATTGAACACTATTACCTGAATTCCAGGGCCGCAGACATCACTGCTCTATCCAGTTGTGAAACCACACAAAAAGTAAATATGCGTGACTAGGATGGTATTCTCAATTCAATTAAAGCCGCGGGTAAATTGTGTTCATGTGCCATGGGGATGACGCACCCAAGGACAGGGGTATATAAGTGCTTTGCGTCTAAGAAGGGCTATTCCAACTCTGAACATTCTCCTTATCCCATCCTCAAACTCCTAGCTCCTC
>72FP002118 Krt34_1             :+U  EU:NC; range  -249 to    50.
ATCTGCCTCCTTTGAAGGCATCTAATGAAACTCTGATTTCATCAACCTTTTGTACCCAGGAAGAGGCTGCTGTGACACAAGCCAAATGGAATAATTTTATGGGATGAGGGGGGACTCTTTGAAAGCAATCTAAGGAGCGTATTTTGACGAAAAAAATTAGCTTCGGGACCAGGAAAGAGAATTATGCTATTTGCCAAGCCTCCACCCACTGGTATGGGTATAAAAAGACCACGAAGGAAGGAGAGACTCAAACCTCACCCAGACCTACCTGCAGCAGCTCACTGCTCCCATCACTTCTCC
>73FP002772 Hgd_1               :+U  EU:NC; range  -249 to    50.
ACCAGTTCCTGGGGAGGTGGAGGGAGCTCTCAGAAATGACCTGGGGTTAAAAAAAAGAAAAAAAAAAAAGGTTGTGCAAGAATTTCGATGTAAGCACATTGGACTTTCTAACTAGTTTCTAACTTGTGTGTCAGTTAAGCAACTCTGCCCTGAGTGACCTCCCGACCAAGGAAACACAGAGAACTGGTAAAAATCAACAACATCCGTCCAGAGAGGAGTTTTAAAGAGACACGGGAACATTGGTACCTCACAAACTCCTTGGCCTGGGTCTCCCTCCAGCAGAAGGGAAATGGCAGAGTT
>74FP001246 D930028M14Rik_1     :+U  EU:NC; range  -249 to    50.
GAATAAGGGCCGCAGCCAAAAGGAAGTGGGGGGCAGGGCATACCCCTTTTCTGGGGGGGGGCTCAAATATGCTTCCACAGCTTGTCCAGGAGACCCTAGATGTACCCAGGACTAAGGGGTCCCAGCTGCCCTCCCCCAAACCTCCCCTCCCTTCTCTCTCTCTTTCTCGCCGCTATCGACCGACCAGGCTGTGACATGGTGGATCAATACAGCAGGGATATAAAGCCGGCTGGCTGGCTGCCTGCCTCTGCCTCTCTCTCCCTTGCTTCTCTTCCTTTCTTTCCCGGAGCCGCACCCAAG
>75FP003172 Pnliprp1_1          :+U  EU:NC; range  -249 to    50.
CAGGGTTTTTTTTTTTTTTTTTTTTTGCATCTTTATTTTTACAGTCAAGCATGCTTTCATCATCCCAGGCTTGTGGGAAGATCTGCCTGCCAGCCCAAGCTCATGTGTAAATACACACACAGTTGAAGGACTGATTTAAGAGGAGATTAACAGACAGAGTTCCCATAGCTCTCATGGCACACTGTTTGCTTGGACTGCAGTCCAAACGATAAGGCTGGAGCATAAAAAGGTCCCGGTGGGTCCCAGGACAGCAGGCACCTGGCTCCTGTGATCACAGCAGCCACCTTTGCATCTGCATTT
>76FP002036 Lhx1_1              :+U  EU:NC; range  -249 to    50.
ACTGTCAATCCTTGATGCCGAAACGGACGTCTTACCAAACCTGGAAGGGGCCAGGACATCTCGCTGCTAGTCGCCGGCACCGCGCGGGCCCGCCGCCACTGATCCTCTAAACGCGGTCTCCCCGCATTCTCCCCGGCCGGGGGGGACGCAGAATGGTTTACAGAAGGACCGCGAGGCGCTGATTGGTCACAGACTGCCGTGACGTCGGCGGGCGCTGCATTAAGGCGAGGGGGCTTCCAGGGCTCAGCCAACAGCCAGGAGCAGTGACCGAGCCGCTGGAGCTGGGGAGAGACGCGCGGA
>77FP003206 1700013H16Rik_1     :+U  EU:NC; range  -249 to    50.
GCCCTCTCCTTGTCGATGGGGCCTGCCTCTTGCCCACAAAGCCCTGATCCTTGCCTGTGTCGCTACCATCCACATCTAAGCCCCGCCCCTCAAGGAGCAGCCCACCACGGGGTGCCCCACCCACACTCAGATTTCTGCTACACTCAAAAGAGCCTAGCAACCCACACACGCATGCGCGGCATTCATCCAATCCACGAAGCTACTGGTTGAGACTTTCCTGCTTAAATTCGCTTACCTCAGCCTCTCCTCACAGTAGTGAAGCGGAACGTTGGTGGGGCCAGAGGTCTTGGCCTCTCCTCG
>78FP000676 Ccl21c_1            :+U  EU:NC; range  -249 to    50.
CTAGTCATTAGCTAGATTATTACTTGCCGAAAGGAGAGGAGATGTGTGGGGCCTGAAGGGCAGGGAGGAAGCAATCATGCTTTGGGGACAGTGGCTGGAAGGACCAGGGAGAGATGAGGAGCTGAACAGCTAGGAGCTGACCGCATGCTCACACTAATGCCATCTGATCCAACTCACAGGAAAAGGAGGGGGAGCGAGGGAAGCGAAAGTCTCAGACTGCATAAATAGGCAGCAAGCCAGTCGCAGCCCACACACACAGACCCCAACTTGCAGCTGTCCATCTCACCTACAGCTCTGGTC
>79FP002270 Dlk1_1              :+U  EU:NC; range  -249 to    50.
CGCCTCCAGCCGCGTGCTGTCCTGTGTGCGGACCGCGTGCCCATCGTGCGCAGGTACCCGTCTAGCCAAAGAGTGCGGCCGCGTGCTCGAGCCGCTTCCGGGCGCCGCGGCGCTGGGGGGCGGCCCCGCCAGGGGGTGGGTCACCGGGACTGGCCGGCGCCTGCCCCGTGCGCGCGAGGCGTGGGCGTGGGCGGGGGCCGCGGGGGGGGGGACGACAGTACGAAAAGGCGGCGCGCGGGCCGCAGCGGCAGCTCCTCGGCAGCCGCACTTAGCAGCGTGCGCCCCGGTGCAACCCTGGCT
>80FP001205 Zscan5b_1           :+U  EU:NC; range  -249 to    50.
TTGCTCAGCTGGCCTTATACTCAGAAGCCCAGGCAAGTCTTGAATTTACAATCCTCCAGCCTCAGCCTCCCCAGTAGCCCGTATCATGACCACGCCCTGGTAATTTAATAAACTTATCCCCTCCCTCTGTCAGTCCTACCATAAATCTATTCGCCGGGTTCTAAAATGACATCCAATCTCTGGGCAGACTAGTAACCGGAAGACAGTTCCGATGCTCCCTATATAAGCGATGGATGCCGCTGTCGCTCCAAGCACTTTGCAGAGAGATCTGGGAAGACACGAGACTGCGGGCTAGCAGGA
>81FP002158 Apoh_1              :+U  EU:NC; range  -249 to    50.
GATTCTTTCAGAGGCAATTATGACCTATTTGTGCTACCAAGAAAAAAATGTGCTATTCCAGAGAAGCACCCACCAAAGATTTCACAACGGGCCTGGAGAAGTGTGGTCAATGATTGAAGAACAGAGTTCTCTCTGTCCTTTCCAAAGCGCAGCGCTTTAGCTTCTGTTTACAGAAATGAAAGTACACCCCAAACATGGTTTAATATTTAAGCACCTCTGTATTTGTGTGCCTCTCTTCAGCAGAAGACACCACTTTGGTGAAGCTGGTGGGACGCATCCGCAATGGTTTCCCCGGTGCTC
>82FP002301 Sfrp4_1             :+U  EU:NC; range  -249 to    50.
CAAGATGCTCCTTTTCTTGATCTGAAGAAAAAAGACTAGCTGACGAAAAAAAGGATGGACTTTGGGGGGAAATGCAGAACTATGGCCCTTGGCTGTGGAGCGGCCGAGATGATGTCATCGCTTCTGCAGGAGAGGCTGGGGGTGGAGCAGCGGAGTGGGAGCCGGCTTTGCTCTCGCCGCTGCCAAGGCTGCTGAGCCCACGTCAGGGGACGCGTCTGGATAAATAGGGTTCCACAATGGCCGTGGCCCGCTGCGCTCCGAGCTGCGGGACTCGAGACTGGAGCTTCCCGCGGGGGTCGT
>83FP002086 Krtap3-1_1          :+U  EU:NC; range  -249 to    50.
TTGAAGACCAAAATGATGAAGCTCTCTGTGCAATGACAACTGACCAATGTGAAGAGTCCTTACTTGACGACAAAACAACCTGAATCCCTTTTATGAGGTAAAGAATGTGTCTTAGGTAATAAACACTTAAGTAATTAGAAGGATTTTATGGAAGCAGCCATAAACTGAAACATGGGGAAAATATCTTGACCATAGGTTGACGCCCAGGGAGGCGGGTATATAAAAGCCAGGGCAGACGACAGAGCATTCAGACATCAACTGACTTCTCCTCTCAACCTTACCACAACCCAACTCCCAAAG
>84FP000284 P2rx3_1             :+U  EU:NC; range  -249 to    50.
CTCAAGAGTGGGCAGTTACAAGGGGCTTTGGAGAATACAAAGCAGCTGGTGAGCTGGGATAGAGATGCCGCGTAAGAGAACAGAATAGAAACAGTAGACAGAGTGCAGATGAAACATAAGTCCCAGAGGGCCCTAGCCAGCTGCATCTCAGGCAATCTGGAGCCCGGGATTGGAGACCCCACCCCTGCTGTGACATCACAGGGGAGTGGAGTGAAGATGAATAAAAAGGTGGTCCACCGCCCTGGCCCTGGACTGTTGGCTTCTAGAGTGTCAAGAGGAGAGACGAGGCACTGGACTACA
>85FP000380 Trpc4ap_1           :+U  EU:NC; range  -249 to    50.
TAGTGACTGGTTTTCCACTTGGAGCAACCTCGAAGAAATGCTGGAGGTATCCCACTCAGCAAACTGGAGGGCCAGGAAGAGCCACATCTCAGCTACCTGCTCCCCCTCGGTAAAGACTACAGTTCCCATAAGGCGTCGGGGCACGCACAGTCCCTGCCACGCGGCTTGCACCTCCGCGTCAGTCCACTAGGGGCGATGTAGAGAGTCCTCCGCCGCCCCGTAGAAATCGACACGGCTCCGGGACCGCTTGCTTCCTGTTTGTCGGACGAGGAGACATGGCGGCAGCGCCCGCAGCGGCTG
>86FP000854 Dnajb6_2            :+U  EU:NC; range  -249 to    50.
ACAATTCTCCAAGTCCATAGGAGTGTGAGTCATACTACGCTATCAGGTCCTTATCTCCGAATCCACTGTGTCAGAGGCTGTGAGCGTCCTTCCTCCCAGCCTGCTTCCGGGCAAACGCAGGCTCCTTGGTTCGGCTACAGTCGCCTCAGGCTTTAGAGCCCTCCAGGCACAGAGCTTGCGCAAGGGGACGCTTCCCGCCCTATTCAGCCACCTTCGCCTATGTAAACCCTCCAGAATCCCACCGTCCTCAGCTCCGAGAATCTTCCGGAACGCTAGACCAGCGCTATCAAGTCCGACGCG
>87FP003091 Taf6l_1             :+U  EU:NC; range  -249 to    50.
GTTCAAGACCAGCTTGTTTTATGCGGTGAACTCTAATTCAGTGTAAGCCAGGGAACACACACCTGTTAGCTAACCCAAAGGAGCTGTTGCTTTAAGAAGCGCCACTCACGTGACCAACGTCGCCCTAGTGGCTTTACCCGCACATACACACTGGCCAATCTTGAGGTGGTATGCCTCTTTGGTGGGCGGAAAACTCAGTAGACGGCCACCGATTGGCTCCGCATATGGAGGGCGGAGCCTGGGCGCGGAGAGAGGGAATTACCGTGAGCCGGTGAGTGGAAGCAGCCGTCCCTCCCCAGC
>88FP000635 Gbp5_1              :+U  EU:NC; range  -249 to    50.
GGCAACTTCTGGGAAATTAGTTCAGTGACATTCAAGCCTTCTGCTTTTGAAAATCCCCTTCAACTATACAGTCTGAACTTGTGTAGTTTCAATTTCAGTTTAGAGAACCCTTTTGCAGATTCCTGTTCTTGCGTTTCATAATCAAGTTCTCTCCCAGCTCTCTGGGAGAGGAAAGGAAATTCCCAGGGCTGGCCGTTATTTCTCAGAACCAAGCACAGATAAATAAGGGTGCAACGAGTTTGTCCTCTTGCAGAGTCCCGTTTGAAGCAGTGTTCTTACTGGCCCCTGCTCCCGCTCTTC
>89FP000608 Gnat2_1             :+U  EU:NC; range  -249 to    50.
AGTCCACAGGACCGGAGGCTTTGAGATGAGCTTTTCAGAAGGGAGGAGTTGGCCGCTTGCTCCCAGAGCTCCAGCACCTGCATTCTTCTGGCTATGTCAGAAGCCAGATCATTTCCCTCGTTAAAAACAAAAACAAAAAAACAAACAAACAAAATGTTAGTCTTTGCCCTTTATCTGCCTGGCAAAGCTTTTAATTGGCTTGATCTGTCATTCCGCTAGACATAAAGGGGACAATCCCCGGATTAGGAAGGAGCTCTCCAGCTCGGGTAAGGAGTCTCAAGGCAAGGTAGGCAAGCACCA
>90FP003118 Dkk1_1              :+U  EU:NC; range  -249 to    50.
TTGGGCTAGGCTCTAATGCTCTAGTGCTCTAGTGACCCACACTCTAAGGTGAGCTGGACAAGGGGACCACAGTGCAAGGGAGGGGCGAGGGGAGAGTGTCAAAGTCCTCCCTGCTTCCGACACACAAACACTCCCCCTCCCAGCTCCTCCCAAAGCTTTGAAATCCCATCCCGGCTTTGTTGTCTTCCCTGAGGAGCTGGGAGGGCTGGGAGCCTGAGTATAAAGGCAGCCAGAGGTGGCGGTGGCGGTGCAGAGCTGTGCGCCTGGCAGCCAGAGACTCCACCAGCGGAGGTCCCGAAG
>91FP001650 Hepacam_1           :+U  EU:NC; range  -249 to    50.
CCAAGAACCACTGGACCACCTGAGCCCCATAGGATGGAACCTGCTATTAACATCTAAACAGATACTCCTGTCCAAACTAAGGGGCGAAGGGCTTGGAAAGTAGAAAATGCTAGGTCTGAGCAAAGCGAGAGGAGAGAACAAGGCCAGCAACACACAGAGCTCTGTGTATTCAGAGGGAAGTTGGCAGGGTTGTGCTCGGGCAGAGAAACTCCGAGTGGTACAAAGGGACGTGCCCGGAGTGGAGAAATCATGCTAATTGTCTGCACCAGAGCTGGAGAACGCCACCCAAAATGAAGAGAG
>92FP001114 Sfxn5_1             :+U  EU:NC; range  -249 to    50.
CATGCATTTGCATACATTCTCAGGACTGCAAACGCCTGCTGCTTTAGCGGTAGGAACTAAGACCAGGTCTGCGTGGGTGCAACTCTCTGCAGTCTGAGGTTGTCAGGCTCAGAGCAGGGGAAAACTACACTCCCCAGAAGCCCCTGCGCGCCCGGTTCGCTGCGGTTGCTCACGGCCAATCGGGAGAGGCAACTGTGGCGGGGGCCGAGGAGGGACATTTTAAAAGGGCTGGAGATTGCGGGCGTCAGTGGCCATGGCGGATACAGCAACCACAGCCTCAGCGGCGTCCGCGGCGGCCAG
>93FP002824 Krtap7-1_1          :+U  EU:NC; range  -249 to    50.
GTTAAACCGTGGGGCACCTATGAAAAGCATTCAGTGCAATGTCAAGGATGGTCACCGGCTTTGAAGATAGCACACATTCCTTTGTAAACAGAAAAGCTAACAAAAATGTGGGCAGAGTCTGTTTCTTTATGGACATTTTATTGGAAAATAATAGGCTTAATTATGCAAATTTGAGGGAAGGTATGCAGTGACTGGTGTGTCACATCCACCAGCTCAAGGTATAAAAAGCAGAGTGAGGGGAGATGCTTCATTCACACCTGGGTAACTTGTTCTTCACAGTCTATCCAACTCTCTCTCCAC
>94FP001144 Gm10319_1           :+U  EU:NC; range  -249 to    50.
GACTGAGAAAGTCTTCTCTAGTTCAGATGAAGCAAATTCTGTGGCCTTGACCCTTTACCAACACCATCCACAGCTCTGCTGGCACATTTTCTGAGACTGTTGTAATTTATTTGAGTTATTCTCAGGCCACCACTGAACACAGTGACATTAACAGAGAACAAATATTCTATTTTGTTATTTAAACACCTTGGGCAGTGTGTTTTGTTTTCAGAGAGGACTCATAAATAAGCTGGCTGTAGAGGACTCTGGAGACAGTGTTAAGGAGGAGACACCATAAGCTCTGTCCTCCTGTCCTTTCTT
>95FP001959 Slc22a5_1           :+U  EU:NC; range  -249 to    50.
GGTTCAGCCCCGCCTTCTGTACCGCCCAGCTAGTTCTGAGTCCTAGCTCGGCTCCGCCTCAGGCGCACGCGCGGCCGATGGCCGGCGCCCACTGTGCGTCACTCAGGCCCCTGCCCCGCCCCCGCCGTGCCGCGCCGCGCCGCGCCTCAGAGCCGGGACGGCGGGGCGGGCCTTGCGGCCCAGGCCCATGCCCAGAGCCCGCCCCGCCCTCAGGCCCTATGTAAAGTTGGCGGTGGCCGAGTCGGAGGCGTCGGTGGGAACTCACGAGCCTTGCACGCAGAGGCTCTCAGCGCCCCGTCT
>96FP000415 Zfp217_2            :+U  EU:NC; range  -249 to    50.
TGCTGAGGTCGCCACCTTCACTCTATTCCTCTAACTAGATCAAATGCCAAGGCTGTGCAGCAAAGGCAAGATTGAGTCCCGGAAGTCCATGAGAACTGTTCTGTCCATTTCCGGTTGCCTGGCCCTAGCAGGTGCGTGAGTGTGTGTGGGCCCCGCCCTAAACTTGCTTCCTTGCAAGCCCATTGGTAGGATCTCTGCTGGCCCGCCCACCTGTTGGTATTTAAGGCTGGGCTGGCTTCATTCTGAACCAGTATGCCCAGGAGGTGTTTCGCTGGAGAGAGACTTCTTCCCTGAGGATTA
>97FP001925 Ddc_1               :+U  EU:NC; range  -249 to    50.
GGAGCCATTAGGAGCCCTGGTCTTTAGTCTGGGTTCCACACAGTGACAGGGAACCCAGGACCCACTTCTGGGCCTCTCTCCAGGCCCCATTGTTCCCTCTGCTCTGCTGGGCTCCATCCTGTGGAGCAGGAGGCATACAGGGAGAGGGAGCCGAAGCTCTGGGTAAATAATGCAGAGAAAGCTGCTGATTGGCTTCGGGAGGCGGACACTTTGTCTACATAAATGGCAATCGCATCCTCTGTGTCTTTTAACTGTCACCAAGGAGAGAGAGAGAGCAAGAGAGCGAATAGAGAGGAGGCG
>98FP001450 Krtap5-5_1          :+U  EU:NC; range  -249 to    50.
TAAGAGCCGGAGTCCCAACCAGGCCATGCTCTCCAACATGAGCCAGGCAAAAAAGAGCTTTCCTTCAATACAAATTCCATAGGAAATTACGTCAGAAAAAAACACATTCCAAGCATGGAGTGTCAACAGACCAAAGGGAAAATTGCCAAACAAGTAAATAGGGAAGACAACAACATGGAGGAAACCACGTGTAACTTCACACCTGACCTGGGCAGGGATATAAAGGCCCAGCAGGCTCAGGAGGCTCCACATCTGCACACTTCCTCTCCACCTGCTCCTCTGACCTACTCCATCCTCAAC
>99FP001740 Acaa1b_1            :+U  EU:NC; range  -249 to    50.
ATATTTTAAAACATTTTCTTTTATTTTTGTAGCCCAGATTGGCCTTGAACTTGCGCAGTACACACTTGCACCATCACAGGTGTACATGGACAAACTTAAGAAGGAGGGGTTCTGAAGTTCATTGACTTGCTTTGAGAAGCTGGGAGGTGGTGGTGGGGGAAGACTCAGGAAGAGTCGCCCTCTGATTGGCTGCAGAATGGGTAGGCAGGACTTATTGAAAATATAAGGCTCCAATTGGCTCTGCCCTGTGCAAGCCCGCGTCCTTAATTCACTGGGGTGAGCGCCCAGAGCGCTGGCAAA
>100FP000628 Ddit4l_1            :+U  EU:NC; range  -249 to    50.
TAGGAGGGTGACCAGTGGCCAACTCAGGGTGACCAGTGGCCAACTCAGGAAGCAGCAGGTGTCCGCCCAAGGCGAGGCTGATCACCAACTCCCAGGGGCTTGCCTGGGCCCCTGCCTGGGAAGGAACTGAAAGGTGACCTGACCCTGCAGGGGCGGGCCGGGGCACGGGCCCGAGCGAGTGGCGCAGGTGGGCGTGCCGGCCAGGAGGAGAGGCGGGACCTATAAAGCGCTCTCCATTCGGGAGGCGGAGCGGCCGGGTGCAGCCTGTGCTGGTGGGCGCGGTGGCCCGCAGCCTTCGGC
>101FP003020 Pcdhb19_1           :+U  EU:NC; range  -249 to    50.
ATAGTCCTGAAATACCAAGTGCTTTAAAACAAACACTGACATCATCATGAGCCATAAAGAACACTAATGAAAAAATATACTAATCACCACAAAATAAATATTTGTCTCTGAGAGAAATTTGATGTGAAGGAAACTTAAGTAGCATTCATCAAATTGTGAAAACCTGTGAAGACACATGGTGGCGCTGCAGGATAATGTTACAGGAAAAAAGGAATTACATTAAATGCCGCAGACACAGCCCAAGTGAGCACAGAAAACTAGAAAGAAAAAGAAGCCAGGAGGGTGCTACGTAGAAACCTT
>102FP003174 Gm7102_1            :+U  EU:NC; range  -249 to    50.
ACTCAATGTAGAATTGGAAGGCTCACCAGTGATCCTAATCTGGAGGCTGGGAGATAGAAGTTTCTGATCTGGATCTTGGTATGGAGATCTTGAAGCATAGTGGCTACGGATTCCAGAAGATTAAGACCTGGAAGAGCTCTGAGTTCAAGGTCATCTGGGATTAAAGGTGTGGTGGCACACACCTTTAATCTGGGCTACACCTTCTGCTGGAGACTATATAAGGACATTGGAAGAAGGAAGGCGCTCTCTCTCCCCTTCACCTGCTTGCTGTGTGGAACTGAGCAACTAACTGCTAGATCC
>103FP001252 Cyp2a4_1            :+U  EU:NC; range  -249 to    50.
TCCAGTTCTGGCTTCTCTCTACTGTCCTCTGTAATGCATAGCTCTGGAGCACTTCCTCCTTAGCTACCACAGATTCAGTCTACTCCCTGTTAATCTGTCATGGGGCCCTCCTCCTCCTCCAGTGTTGGTAATGTCCCAAACTTGGTGCACAATAGTGGGTAGTCTGGAGGTGAAATAGTTGCATAATCAAGACCAAAGTCCGGCCTTCTGTCTCTGGATGTATAAAAGCAAGCTAATTCAGCCATCACTGTCTGTCTATCACCCCACTGCCACCATGCTGACCTCAGGACTCCTCCTGGT
>104FP000178 Ackr1_1             :+U  EU:NC; range  -249 to    50.
CCTGGCCCCTCATCCTTCCTTTGCTGGAAAGATCCCCTTGTCACCTTTGGGAAAATTCCCCCTTTGTGGACCTCACCGTGTTCGTTTCCTGAGGTCATTCTGATCAGGCAAATCCAACTTCAAAACAGGAAGCCCCAGGATGGTGCCCGATGCTAGCCCAAGGTTTAAGAAGCCTGTGGGTGTGAGGTTGAGCTTCCTGAGTGTGACTCTGAATATATATATATATACACACACACACCCTGGCTCTGCCTAGAACCCGAGAGAAGTCATTAGCCCTGGGCACTTATCTTGGAGCCACAG
>105FP000544 Crct1_1             :+U  EU:NC; range  -249 to    50.
CTTCTCTAAGCACATACAGCCCTCCCAGCTATGAACAGTATCCGGTTTGAAAAGTAAACACACCACAGCAATCCTGGCACCTCTGTGAAGTGACTTGGTTGTCCACGTGCACCACCTACAGTGCTATCTGAGTGATGAATGCTTCTGGGATGTAAGTGTCAGCTGAGCATGTCTGTTGAGAAATGGGCTCCTCCCAAGGACCTGGACTTGTTGGAATCTTATAAAAGCTTCTCTGGCCATACACTGTTCAGTCTTCTGCCTAGCAGGTGTCAAGTTCCAGTTGGAGAACTGAGTGAGTCT
>106FP000783 Slc9a1_1            :+U  EU:NC; range  -249 to    50.
ACTTGTTCAAAGTCACATGCTAACAAGAAAACACTTTGTAGATAGTACAGTATGTCACTCGTGTTAGATTGTACTTTTTTTTTTTTTTTTTTTTTTCCAATTTAGGTCTCGGCTTCCTCTTCTTACGTGACACTTCCTTCCCTGGGCGACAGGGGCCGCTGCACCGCGCGGGCGCTGACAGGTCTCTCTAGCTTGCTGCGCCTGCTACTCGTTGGTGCCTATAAATGGCTGCGCTGTGCTCAGCGAGGCATCAGTCCGCTACCGCGGGACCCGGGGCTGTGTCAGGTCTGGAAGTGGAGC
>107FP000637 Kyat3_2             :+U  EU:NC; range  -249 to    50.
GCATGGGCCAAGATGGCGCCCTGGCCCATTGCCAAGCCCAGTGAAACCCACATGTTTACTGCCTTGCCCGAACATGCGCAGTGAAACTGCATGTGTAAGCTACCTGCCAAGTTGGATCTGTCAGCCTATCTGTGACCGATCTGAGCTTGTGCCTGGAGCGTGTGTGATTCTGATTGGATGAGGTGGTGTGGAGGGAGATGAGGTCAGTTGCCGCTACTGTATAAATATAGACCTTGCCCTGAGGGGAAGAGAGCTGTAAGTGGAGAGGGCTGTGCCCCAAGTAAAAGAGCTGTAAGTAAA
>108FP000634 Pdha2_1             :+U  EU:NC; range  -249 to    50.
TACCCTGCCAGGACTTTTTTGAGTTGTACAGGGAAAAGACACTCAGTTGCTGTGTGAGTGGCAACCATGATGTTAAATAGGAGGAAAGTGTGGGAGATCCTCCCTTTCCAGTTAGAAGCATCAGAGGAGCAGGCCCCGTGGGCGTGGCTTCCAGCTTGCTGACGTAGGCAACGCGTTTGCATCCCGTTATTGTTGCATCAGAGGAGCTCGGCAGCCATCTTAAAAGCCACTGAGTGATCGTTGGGAGCCGAGCCGCTACCGTTGTGCCTCGCGTTTCTCCATGAGGAAAATGCTGACCGC
>109FP002952 Mdfi_3              :+U  EU:NC; range  -249 to    50.
AAATGCTGTTGTCTAGTTCTTCTGATTGCTGTGTCCTCAAAGGGGGCACATCTGTGTGACTAGCGTGCATGAGGTGAAGGTGTTTCTGCACACAGATGTAAAGGTAGACTTCTGACGGGGTAGGGGGGGTGGGGCGCTTTGACATCCTCCTGGACGACCTAGAAACAAAGAGGCTCAAGGATTGCGTTAGTCCCAGAGGCCCTGATCTGAAACAGAAAAACTTAAAAAGGCGGGGCGCTGAAGCTAAGGAGAGACTGGGGAGCTGCTTTTGAAGGCAGGTGAGGCCCGGCCTACCGGCTC
>110FP001085 Inmt_1              :+U  EU:NC; range  -249 to    50.
CAGGGATGAGAGCTTCAGGGCCCAGTGACCCAGGACAGGACTGGAGGCCCTCTAGCATTCTCTTGCTTCATCACAAAAATCAAATCCAGCCAGGAATCTAGCATTCTCTTGCTTCATCACAAAAATCAAATCCAGCCAGGAATCTGACACCTGCACTCTGAAACCATCTCCAGGGACCCTAGCTCCTCCCTGAGAAGGGAGGTCTTATAAAAAGATTATAAAAGGCATGGTGGGAAGGAGTGAGCATTCAGTAGGGGCAAAGGAGTCTGGACAGCTGTGTGGGCTGGCTAGAATGGAGGG
>111FP001272 Dmkn_1              :+U  EU:NC; range  -249 to    50.
TATGGCATCTTGGCTCTAGGGACTTAGGGTTGGCAGCCCTTGACAGGTAGCTTGCTGATTTTCTTCCTGTCCCTGATGACGGAGGACACCTTCCCTTCCCTCTCCTGGGATTGTGCAATCCTGAGTTGGGTGGAGTGGGAGTGAGAGAGCGTGTGCGCGCGCGGGAAGCTATGAGTCATGGAAGGAAAGAGGACTGGGGTGGTGGGAGGGGTCTCCCTAGGATAAAATCCCAGGGTAGGAGGCTGAGGCACTCACTGTACGAGAGCACAACCATGAAACCAGTCACGGCCTCTGCTCTGC
>112FP002781 Retnlg_1            :+U  EU:NC; range  -249 to    50.
AAGAGTCACCACTTGGCAGTTCGGCTGGTTAGAGTGGGGACTGTGAACCTTGTAAGTTTCAGCTTTTCCAGATAGGTCAAGAATGTTTACTTTCTTACTCTCTTGAACCTCACCTGTTTTTCTTTGGTCAAATGTCATAATTCACAGGAAATTGCTATAATAGACATCCGGGATGTCAAAACGTACTGAAAGTATTTACTGCATTGGGGTGTGCTTGTATATAGTAAGGGTACACAGGTCAGTAATCCCACGGTGTATTAAAGCATCTCATCTGGCCAGGTCCTGGAACCTTTCCTGAGA
>113FP000702 Mup14_1             :+U  EU:NC; range  -249 to    50.
TACTTGTCCTTCCAGTTCAGTCTGTACTCCCTCCAAAACTGGCTTTCTGATTCCAAACCCGATCGAAAGTTGCATCTGGTTCCAGTTGGCAGTTCTCTTGAACACCCACTGTTTTATTGGGAATATGTTTTGAGAAACATAAGATTACTAAATCAATCCATAGGTTATGAAATTGCCAAGTTTGCAAAGGGCAAGGAACAATTTTTCGCCTCTAATCAATAAATGAGAAAACATTCCACAAAGCCTGACAGAGGTAGAGGAGACCCATACGGGAAGAGGATAAAAAAAAAAAAAAACAAT
>114FP000512 Sprr2f_1            :+U  EU:NC; range  -249 to    50.
AAGGAAGAAAGAGATCTTAGACAACCAATGTGACCTCACTGAAACTGAATATTGAGTCACAGTGCTCAACAATGATAATATCCAGGAACAGGATATCTTTAATTCTGTGTAAGCCCAGTCACGCCAGTCATGCATGGATTTGCATTTTGATTGGGAAATTTTAGGACCTGCCCACTATCAGTCGGTTCTGCTCCCACTTGGCTTGACAGACAGTTAGTTATATAAAGAGGTCCTTGGCTGACTGACTGCAGACTCCTGGTACACACGTCCTGGAATACTTTGGAGAACCTGGTGAGTGTC
>115FP001375 Art2a-ps_1          :+U  EU:NC; range  -249 to    50.
TTAGTCTGGGCTAATGGGACTTGGTCTCAAACAAGAGACTCCTCTAAAAACAAAAACAAAAACAGAAAACAAAAACAAAAACAAAAAACTCAGCACAAAAAAGGAGATGGAAAATGGAAAAGGTACACTAACAAATACAACCTATCTAATTTAACTTGTTCAGAAACCATCTGGATGCCCTTCCAATCCTAACATGAAAGTGAAAGCACACTGTCCAGAGGATAAAAGGGCCCCAGCACTGCCTTCTGCAACACTTGCTTTTAGAAGAGGACAGAGACCCAGCTGCCAAACATCTTCTCA
>116FP000423 Gnas_1              :+U  EU:NC; range  -249 to    50.
GCGACCCCTCCGTGGAGCCGGCCCGAGCCGGACGTGGGTGCTGGGACCCCTGCCCGGCCTCTGGGCACCGCCTCCCGGCGCCCGCGCCCGCCCTCCCAGCCGCGGCCCTCCTCCTCCTCCTCTTCTTCCCACCCCCCTCGCCGCCGTCGCCTCCGCCTCCCCCCGCTCCCCCGCCCGCCGCGGCGCTTTTGGGTCGGGGCGGCGGGCCCGGGCCGAGGCAATAAGAGCGGCGGCGGCGGCGGCGGCGGCAGCAGCTCCCGCGGCTCCTGCTCTGCTCCGCCTCGGCCCCGGAGCGAGGGG
>117FP001605 Clec3a_1            :+U  EU:NC; range  -249 to    50.
ATATATTAAATATAGTAAAAAGTTTTTAAAAAGGCAAATCTTTCTTTAACTCAGACACACTCTGAGAAGGTAAATCACTAGGAAAATGCAAACAGAATAAAAATAAACGAATCTGGAGCCCAGCGTGAGGTGTAAGAACAGGGGGCCTCCTTATGCCATGGCTGGAGGAACATTCCGGCCTTCCGTCAGCAGGCTTCCAGCCAACCCTGCAGCTCCTTTATATAAAGCCAGCCCCCAGCAGCCCAGAGCAAGATGTGGCTTCACAGCCTCCCTGCTCCCTAGCTGCCCCAGAGTTGCAGA
>118FP002108 Gm11568_1           :+U  EU:NC; range  -249 to    50.
ATCCCTTAGTGTTAAAGCTGATGCAGTGAGTGGCGGTTGGTTTCTCATTTCAGGAAAATATTTTAATTGTTTATTTACCAATTAGGAAAGTAAACATCTATTACTAAGGGAAATTTCAAATTGCTTAAGGAGCAACATCTTCCTTGAAGTGGGAAGATTAGCATAAACAATGACACACACACAAGTTCTGCTCATTGGCCCAAACTTTGGGGCATCATATATAAAAGGCACAATAGCGAAGAAAAAAATAGATTTTTAGGAAACTTACCTGTGAACAGAACTCCTCCCTCCACATCCAAC
>119FP000469 P2ry13_1            :+U  EU:NC; range  -249 to    50.
CGCCCTTACACATATAATTTAATATAATAAAATAGACCACATGTTAAGAATATGGCGTGGTGGCGTGCCTGCAGAGCCGGTGACAGCACTGGATTCAATACTCAGAACACGCAACCAATAACTACTGGTAAATGCTCCAAAGGTCTAAAGACAAAGAGGTTCTAGAAAATGTGGGTATTACAGAAGCCCACAAGGGGAAATGAGGAAGGAAAAGCAGTATAAGAAAGCAGAACCTTTACTTCACAAGCTATTCGTGGGTTGAGCTAGTAACTGCCACAACTCATACAGCTGAGTCTCTTC
>120FP001091 Tnip3_1             :+U  EU:NC; range  -249 to    50.
AACTACTTGGGTAAATATGATAAATTTCTGGCAGTTAGGCCAGAAGAAAAGCTAGGTTAGCCCCAGGCATTCTGTGGGTAGAAACTTCCTCCTCTAGTAGGAGAAACTGCTCTAAAGGAAGAAGGGTAATTTATATACATAGCAAGGCCAATCTGCCCCACATCTTAGTCACTGCCTGCCTACTTGAGACATCCTGGGAAATCCCAGTTACATGGAAGCCAATAAAAGTTAAAATCACACTTCTCATGCATCCTTATTCTGTGTGGTTAACATACAGTCACTTCTGCTGGAGTCTAAGGA
>121FP003247 Arr3_1              :+U  EU:NC; range  -249 to    50.
TTTTTTTTTTTTCATTCAGTAACATCATCAGAATCCCCTAGCTCTGGCCTACCTCCTCAGTAACAATCAGCTGATCCCTGGCCACTAATCTGTACTCACTAATCTGTTTTCCAAACTCTTGGCCCCTGAGCTAATTATAGCAGTGCTTCATGCCACCCACCCCAACCCTATTCTTGTTCTCTGACTCCCACTAATCTACACATTCAGAGGATTGTGGATATAAGAGGCTGGGAGGCCAGCTTAGCAACCAGAGCTGGAGGCTGATGCGAGCTTCATCTCTTCCCTCAGGTAATATTCTAA
>122FP002656 Csf2rb2_1           :+U  EU:NC; range  -249 to    50.
GGGAGGTGGGTGTGGAGGAGGCCATTCCAGGCTGAGACCTGAAGGGCACATGAGAGCTGATGTGGAGATGGTGGGGATCGAGCTACTCTGGCAGAACTAAATGTCGTGAGTCTTATCAGAGGCTAGTGTCCACAATTCTGAGAAGCAAGCAAAGCTGCTTGTGAAAGGGCACTGGCAACTTCCTCAATCTGCTCTCTGTTTCCTCCAGATGGGGCACAAATAAATAGGAAGAGCCTGCAGCTCACTGGCACTTGGAGGCTCCCGAAGGAGGCTGCCTGTCGCCCAAGCACAGAGGTAAGT
>123FP001913 Lif_1               :+U  EU:NC; range  -249 to    50.
GTTGTTGTTGAAGACTTCATTATAATTTTATCAATCAAATTCTTAGAAGAAGGAAAAAGTCTGCCCTCCCCACCCTCCCCCCTCACTCTTCCCCCCTCCCCCTTCACTCTCACTTTCTTCCATTCATAATTTCCTATGATGCACCTCAAACAACTTCCTGGACTGGGGATCCCGGCTAAATATAGCTGTTTCTCTCTGTCTTACAACACAGGCTCCAGTATATAAATCAGGCAAATTCCCCATTTGAGCATGAACTTCTGAAAACGGCCTGCATCTAAGGTCTCCTCCAAGGCCCTCTGG
>124FP002784 Nfkbiz_1            :+U  EU:NC; range  -249 to    50.
AGCTGGCCCCGACGGGGGTTCGGGGCGCGGGTGCTAGCCGGGGTTTCCAGGTGAGCCGCCGGAAAACAACCGGTCGGCCCGGGCGGGGCGGGGCGAGGGCGGAGGGCACATTGCCTCATCCCGGGCATTTTACTGGAAACTAGACACATCCGGAGGCGGGGCGGGAGGCAGCCCAGGCGCCGCCTCACCGGGCGGAGCGCGGAGGAGGAGGTCAGTTCATTTAAATAGCCCGGTCCCCTCCGGGCGCGCACGTACTAGTCGCTCTGCCGCAGCCAACCGCGTAGCCATCCGGTGGCGCAG
>125FP000501 S100a4_1            :+U  EU:NC; range  -249 to    50.
CTGAGCTGTGGCTGCTTGGTGGTGTCCACCCCATCCAAGTCTCTGCCGTGCCCACTGGAGCTCACTCACTACTTGATTGTGCCTGCTGGGGAGGGAGCAGGAAGCCTGGTTCCCAGACTGGGCTGGTCGAGGGTGCTATGACATTTACTACATCAACCAACAGCAAGAGCACAGTATCCATGTTCCCCCATCCTCTGCATGGGCAGGGCCTGGCAGGGTATAAATAGGTCAGATTGTTGGGCTCTCCCCAAACCTCTCTATTCAGCACTTCCTCTCTCTTGGTCTGGTGAGTTGTGTTGG
>126FP002041 Epx_1               :+U  EU:NC; range  -249 to    50.
TGTGGGGGGCAAATGCATCCATGAACCCAAGACTAGAGGTGGGTGTGGAACAAGGTAATGGTGGCTAGGGGAGCCCCCATTCTGGTGAGTTGGTAAAGTATGATGGGGGTGTTTCAATCCCACAGCGGCTCCCCCTGAAAATCAGAGCGAGGTTCCAGAGCTCCGCCTTAGGGGTTGGGCTTCTGCCAGCCAAGTACCGCCCCCTCTACTCCAAGATGGGATATAAAGTCTCTTAGCTCCTTCCAGAGAAGAGTAAGAAGAAAGAAACCATCACAGGACCTCTAAGGGAGAGAGGAATTG
>127FP003135 Cyp26a1_1           :+U  EU:NC; range  -249 to    50.
GAAAGAGGTGTTCCTAGTCCCGCACCCCCAGGAGGCGCGCTCAGAGGGAAGCCGCCAGTGCGCCGCCTCTGCCTCGGCGCGGAACAAACGGTTAAAGATTTTTTTGGGCAGCGCCTCGAGGGGGGAGGAGCCAGGGGCCCGATCCGCAATTAAAGATGAACTTTGGGTGAACTAATTTGTCTGACCAAGGTAACGTGGGCAGTAACCTGGGCGGCCTTATAAAGAGGGCGCGCGGCGGGGTTCGGAGCTAGGGCGGCGGCGGCAGGTGGCGCGGGAGGCTGAAGCGTGCCATGGGGCTCC
>128FP002192 Slc7a15_1           :+U  EU:NC; range  -249 to    50.
AATGGCCATCTGGCAGGATGGCACCTCCTGGGCGGCGCCTCCCTCTATCCCACCATAAATCATACATTAACCAGATGTCTGCTGACCTCGATAAGTCCCAGGCCCTTGTGCCTCCCTACGCCTTAGCTGGCACGTACTACCCTGTTAACTTGTAATCACCCCGCTGATAACCATGCCAATTCTTTCTACTCCTCCCCTTTTGGTTTATGGTTTTTTGCCTTTATAAGCCTGTGAAAAGTTTAGGCTGGGGTCGGACTCCTCTACCACTGTGTGGTGTATGAGTTTTGACCCCAGCATGCT
>129FP001814 S100b_1             :+U  EU:NC; range  -249 to    50.
GGTGCAGAGAAGCTGACTCTACACTTCCTACCCAACAGACCCGTATTCTTTCTAGATCAAGTCCAGTTGTGGCTGCCCAGTGGATCCCCAGGGTACCACTCAATGGGGCCCTGTATGCAGGCCTGGGTGTCTAACTCCTCCCTATCCTTGGCCCCCATTGGCAGCCTCAGCCTGCAGTGGACTGCGCCAAGCCCACACCCAGTTCTCTCTGCAGGAAGAATAAGAAGCTGTTCTGTCTACACTCCTGTTACTCGGACACTGAAGCCAGAGAGGACTCCAGCAGCAAAGGTGACCAGGAGG
>130FP003243 F630028O10Rik_1     :+U  EU:NC; range  -249 to    50.
TAGCATGGGAAGTCAGTGTTTTTGGAGGTTGGTTGAGAATGGGTGGAGACAGAGCAGTAGGGGCTATTGCTGCATTAGCAACTACTCCTTTCACAATAGCTCTGTTTTGTCATTTTGTACCCAGATTTCCGTTGGTTAGCCTCAACTTTATCTTCCTCATTTCTGTTTCCTCTTCATGACACCAAGAGTCCTTCAGAACATGTGACCTTCCTGCTCACAACATAAAACTCAGCTTTCTGTGGCCTCTATAGTTCGGCTCAGCACCTATATCCCATCCAAGACAAAGGCACCACTTCAATG
>131FP001219 Psg29_1             :+U  EU:NC; range  -249 to    50.
AAAGAAATCCCACCTCCCCAAAGCACTTAGAACACAGAGCAGACTGGGAGTTCAGGTGGGTTTTTGTGTCTCTATGGCAGGATGGAGTGTCTGTCTTTGATGATCTAAGACCCAAGGACAGATTACAGCAGAAGTCAGTCCTGGGATGAGCTGTTGTTCCCTGAGGGCATGGGGATGCTTATCAGCCTTGTTTCCTCAATGTGTTGCTTGGAGGAGAAACATAAAGGGAAGCTGAGAGGGATGAGGGGCAGGACTCAGAGTGGAAGGGACAGAGCAGTGCTGTGGACACAGACTTCATTA
>132FP000805 Ctrc_1              :+U  EU:NC; range  -249 to    50.
GCAGACGGCAGCCCTGGAGTTCAGTTCCACATGCTCTGACAGAAAAAGGAGGCTGGCTGAATGCACTCCACCTTGGAAACCCCATGCTTCTAGCCAACCACATGGCCTACCCAAATTAAACAGTCATTACCAAGGTTAGGGAAAGGCCTTGTCCGGACAGGTTTGTCCCAGACTTAGCTCAGCATTGGCCCCTGTGGCCTCACCTCCTGTCTCGGATGCCTATAAATGCCCTGCCTGGTCACACCAGCCAGTCCTCAACACCTGAACCATGTTGGGAATTACAGTCCTCGCTGCCATCCT
>133FP000722 Plin2_2             :+U  EU:NC; range  -249 to    50.
CGGTCGAGGTTTTATTTAAATGGAAACACCTCACAGAAGAACTTATAAGGTGCATAGTGAGAATTGTCTGGGTTTCCTTTAGTGTCCCACTAGGCAGCACTGGCTGCCCGCAGGCTCTCTATGGTCCAAGCTGGGCTGAAACTCTTGCTCCTCCTCTGCCTCAGCCCCACCTCACCCTTGGAAAACGGAAGGAGATATTTTATGGGCTGCTCCTTGGTATAGATACTGCTCGAAGCTTCTGCTTTCTGGACAGTTCTTCCTAAGGAACTGGGACTTTGGATTGGAGGCAGAGCAGTCTAG
>134FP000448 Cpb1_1              :+U  EU:NC; range  -249 to    50.
AAAAAGACTACAACATAAATTTTTGTTTGACACCCCCACACTAATGATTCTAGGTTAAATGTGGACGTGAGATCATTTGCTCTTTCTACAGGTGCTCAAAAGATAACTTCTTAGACTTTAAACACCTACCAAAATAACTGTGCCAGGAAAATTATTAATCAAGATCTGATAGTGGCCTTTTTTCAGAGTGGAGAAGAACAGAAAGAACACTCCGGGCTATAAAAGCAAGAAGAACCCAGGTTGCCCAGTAATTCAGACAGGCACCATGTTGCTGCTACTGGCCCTGGTGAGTGTGGCCCT
>135FP002963 Tubb4a_1            :+U  EU:NC; range  -249 to    50.
CCTGACAACGGAGCCTGAGGGGAAACTAGAGTGGGGATACACCGGGACCCTGAGGTCTCAGAGAAAGAGCTTGACGGAGGAGATCCCTACTTTTCCGAGGCCCCTCCCTCCATCCTCCTCCATTACTCCAGTCCCTCCATCCTTCACTGCAAGCATCCTAGGCGGGCCCAGGAGGCGGAGCACGCGGGTGACCCAGCGGTGACGTGAGTACTGCTCCGCAAATATAGAGACGCCCGGGGGCGCAGAGACAGAGCTCCGCAGCCATCTCGTCCAGAGCTAGAGCCACAGCGGCCGGTCGAC
>136FP001414 Mylpf_1             :+U  EU:NC; range  -249 to    50.
TGGCACACTGCAGTCCCCCTTTGGGAGAAAGAACATCCCTTCCTACCTAGGTCCTAACGAGACTTGCATCCCAAGGCCTCCTCCCCCTCCCTTCCTGGGCTCCAGCTGCTGCAGGCCTCCAAGAAAGGAGAGGCCCCTGAGCTGGGCTATTTTAGTATCTGGGGTGGGTATCCACAGGGCTAAGGTTACCACGGTATGTTAAGGGCTGCCGGGGCAGGACTATATAACCCCAGAAGAACTGCTCCAAGCAGATTCTCTTCCTTTTTCCATCTGGAGCTACTGCCTTGCCCCCAGGAGATC
>137FP000275 Ssfa2_1             :+U  EU:NC; range  -249 to    50.
CCCTCCCTTCTAATTTTGCAAAGAAAATAACAATTCATTTCATATGCTAAGGCCATCCCAGCTCTTAATTGCCTCAGAGCAGACCTGTGATTAGGTTATTGCTGGTAAACTGACCTGACAGCAGGTATTTGCTGGGTTAGAAGGACATTACTTATGTAAGCCGCTCACATTCCTGGTGTTTGGGGAGGAGTGCTGAGTTGATTAAGATGCTTGCTTAGCTATAATTCTCAAGTGAGGCTACCCAGGGACAGTTCTGCAGATGGGTGTTCAGGAGACTGAGGCTTTTGTGTTCCTGTGATT
>138FP003197 6030498E09Rik_1     :+U  EU:NC; range  -249 to    50.
TCCAAGGACATGATCTCCCTTGCTGCCTTGCCCTTTTGCTATCAGGTTTTCCCTCGCTTTCAGGATTTCAGGATACTGAACAATGCTATGTTGTTCTCCGTGTCAGTGGCCAGAGTAAATCAACCTTCTGCCACCTGGGGACCATTCAAGCTGAAATCACGTGCCCTTTTCCGTTCCCAGCATACTTGATTCTGTCGCTGAACAGGCCTTATCTGTGCCTACAAGTGGGCTTGTCAGGAAGCAGGTGCTGAGACAGCAGTTGCTATCTAGGAACTCAACACCAGAGAACCGAAAGGACGC
>139FP001148 Nanog_1             :+U  EU:NC; range  -249 to    50.
TGTCTTTAGATCAGAGGATGCCCCCTAAGCTTTCCCTCCCTCCCAGTCTGGGTCACCTTACAGCTTCTTTTGCATTACAATGTCCATGGTGGACCCTGCAGGTGGGATTAACTGTGAATTCACAGGGCTGGTGGGGCGTGGGTGCCGCCTGGGTGCCTGGGAGAATAGGGGGTGGGTAGGGTAGGAGGCTTGAGGGGGGAGGAGCAGGACCTACCCTTTAAATCTATCGCCTTGAGCCGTTGGCCTTCAGATAGGCTGATTTGGTTGGTGTCTTGCTCTTTCTGTGGGAAGGCTGCGGCT
>140FP001859 Mybpc1_1            :+U  EU:NC; range  -249 to    50.
TGGAACAGGCAGAGAACAGGAAAGAGCACGAGGCACAGCTGAATTTAGAAAGTTAGAGATGCTCGCATCTGCCACACGAGACGGACAGGAGAGTCCTTCCAGCAGGCGGGAGAGCGGAGCGCAGACAACAGATGTGAGAAAGGTCCCAGAGCTGTCAGGTTTCAGCATCCTTGTGCCGAAGTAGGGAGGCGCCAACATGATTGATGGTCGGAGCCTGTATAAAACCGGTCCACCTCTAAGCAGCTGCTTGTCACACTGACCCACACCATCTCTCTGCTGCCCTTGGGGTTTCTGTCAACC
>141FP002919 Ppp1r10_1           :+U  EU:NC; range  -249 to    50.
GGTGCCGGACGCGGCGATCACGCGCTGGCGTAGAGGTGATAGCAAGGAGACGGAAGAGGGGAACCGAGGGAAGGGGGCTTCGGGAAGGTGGAGGAGGGACGTCCAATCCGCGGGCGACCCGGCTCGCACGCTGGCCAATCAGAGTTCGCCTCGCGCACAATGTGTCCCGGCGAGGGCGGTTCTCCATCACGTTAGGGTGCGTTGGGCGGTGGCCGGGTATAAAAGACTCCGCCCGAGCGGGCGGCCGCCATTCTGGGGTTCGTTTAGAGGTAAGTTTGGGTGCTCCGTCGCTTTGGAGGG
>142FP002159 Axin2_1             :+U  EU:NC; range  -249 to    50.
GGCATTCTAGAGCTGGAGAGCGCTAGGTAGGCAGGGGGAGGAGACATGAGCAGAGGCTGGAGAACTTGAAACATGAAATCAATCAGAACTCCGGCCGAGAACACCCCGGGGCCGCCAGCAGCCGGCGGGGGGCAGACGAGGGCCAAGGAAGGGTTAACGCGGGAGCTGAGTGTGCCACGGGGGCCGGGCCGGGGCGGGGCAGAGCGGGCGCGCGCTGTCCCTTTAAGGCGGGCGGCGCGCGGGCCGGCCGAGCGCCTCTGTGATTGGCGCGGCGGGATCACTGGCTCCCCGAGCCCGGCC
>143FP000550 Rptn_1              :+U  EU:NC; range  -249 to    50.
CCCTTAATTAAGTAAGACTGAAACTTGAAAAGTGTCGCATACTACAATGACAAACAGGTTCATGAGCAAACAAGGGAAGTAAATAAAGCAAACGGTTTCCAGAGGGAGAGGTCAAGCTGGATTGAACTGGGCTGAGCTGGGTTGAGCCCAGAATGATTCAGGCCCTACCAACAGAATGGGTGTCTCCTGGGATGACTTAGTTGGATAATTAAAAACCCTATAAATAGGATGAATTTTCAGGTCTCTACCATCCTCCCTGGCTCCTGCCTCTTCTGCTCATTCTTCCTCAAGCAGGTAAGA
>144FP002465 Dnase1l3_1          :+U  EU:NC; range  -249 to    50.
CACCCCACCCCTGCCCACTGAGATTATGAGTGGCTTTTAAGGAGGCTGGTTTGTAAATGCAGCATGACGTTTTCCTCATGAGGACAAGAAAACCAGAGGCCTCTCTAATGGCTAACCCATTACCTTCATTTCCTTGGGGATTGAAACGCGTGATGGTGAGTTCCTCAGAGAAGTGAAAGTGACCTAGAGGGATCCAGTAATTCCTGTTATCAGCCTGCTTTATAAGTCAGTGAGCCAGGCACTGTCTTCATCCAGCCTGAAGTCCCAGGAGTGCAAAGATGTCCCTGCACCCAGCTTCCC
>145FP002902 Ly6g6c_1            :+U  EU:NC; range  -249 to    50.
CAGGGGGCCCTCAGCTGGGGGTCCTGAATCCAAGATCCAAAATGGAGTTGCCCACTAGTGACACTTTCCCCCTCCTATCTCCCTCTCCTGTCTCCCCTTCCTACCCAGGCCCTCTTGGACCCTTTCCACCTCTAGTCTTTCTCTTTAGTCAGCTGGGAATAAATTGGGAGGGAGGTGCCCACAGAGGGCACAGGCCCGGAAGGGAGGAGCCATTGGGATTATAAATTCTGAAAAGACCGCTCAACTCTCAGAGCTGGAGACCTGGGAATCTGCTGTCAACTGCTGGGGCTGTGGACATTC
>146FP002868 Tpsb2_1             :+U  EU:NC; range  -249 to    50.
TGTGTGTGTGTATGTGTATGTGTATGTGTGTATGTGTATGTGTGTGTGTATGACTGGTCCTCTCATTGTGCACTCAACCGTGTGACCTGTGGTCATCAGAAGGGCATCTGGGTGGTGGGGACACATGTTACATGGAGGCCTTTGATCTAAATCACTATTTCCTTTGTATCTGGATTGGCGGGTGCTGTGTCCCTCCTCTCATGCACTCTGGTCTGGAGAATTAAAAAGGCAGAGGACAGCAGGCCAAGGAGAGAGGAGCAGAGGCAGCTAAGGTAAAGTCCTGGTGTCTATATGTCATCC
>147FP002255 Ifi27l2a_1          :+U  EU:NC; range  -249 to    50.
TGTGTGTGTGTGTGTGTGTGTGTGTGTGTGTGTGAAGGAGAGAGAGAGAGAGAGAGAAAGAGAGACAGAGTTCAGGAAAGATGTAAGCAGGTGGGTGGAGGACTGGTTTCAAACCCTCCCCCAGATTGTTTTCAAACTTCCCCTTTAGCTTTCAAACCTCTCAAAGGGGCGGACCCTGTCCCTATTGGTTCCCAGTACAAGCCTCTTCTTCTCTCCCCAGATATAAGCCACTCCCTAAGTTCTTCCTATGCTCTGCTGCTACCAGGAGGACTCAACATGTTGGGTGAGTAGCCCCCCTGC
>148FP002886 KY467781_1          :+U  EU:NC; range  -249 to    50.
CAGCTCTTGCAGTAAGTGGATGGAACACAGACACTGGGGAAAACAACCTGCGGGTCTCTCTCCACAGAAGACACAAACGCCTAAAATGGCTGGACGGGAAGTGGCATCCTCCGCTTCTGTGCCCGCCCTCTCTCAACATCTGAAAATCTCATTGGACAGTTTATGCAGCCAAGCAACTTTTCTTACTGGCCAGTGAGTCACGTGCACGCCTCCCAATGCTTAAATGACAGAAAAAGCATCCTCTCGAGTGTACTGTGGCGCCAAACCTCTAATCCGAACGTAAGGCTTGATACTTGGGGT
>149FP000894 Ugt2a2_1            :+U  EU:NC; range  -249 to    50.
GGATGAAATTTCAGAATACAAAGACGATTGTTCTTTGCTTTTAAGTTAGTGCTAATTATAGAATCACACAATTCTAGACTTGAGGAAGGAGAAACTAATCTTTCTTAACAATTTGTTCATGAGAAAATAATGAGGTTTTATATAGATGTTCTTTACTGTGATCTCGATATACAGCATTGTGTTGCTAAATGAATTGCCTCTGTTCTGACTCAGAATGTCTATATAAGTTTGTGGTTTTTTACCCAGACTAGTAATCTGTTGATCTGAGAGACACGGACACTTGGTTTTAAAAGTACAGGT
>150FP001606 Pkd1l2_1            :+U  EU:NC; range  -249 to    50.
ACAGTAAAGAATCTGTCAGACAGGCATCATAGCAACCTTATCTTCCTCTACAAGAAATCTGAACATGAATTGCTTTTCAGACAGGCTTTGAACAATTGCCGGGTGAAACCAAAACACAGACACATTCACCCCGTGTATTTTGTCCCATAAACAAGAGTTATTATTTGGTGCAAAATTGGAAAGGAAGATGGATGGTGGGTGGTTGTGGGAATGGCAACATATAAAGGAGTGGGGGCCGATCTCCACCCTGCAGCCCCGGCAGTGGTCCTAGGATGACCATGGCAGGCTTGGTGTTCCTGG
>151FP001974 Top3a_2             :+U  EU:NC; range  -249 to    50.
TCCCAGCTCTGATCGTGTCATTAATCCTCGCCACGGGCTACCGCAGAATCAGTCAAATGAGTCTCCCCACGACCTAAGGGCAGAAACTGTCGCCGCTCCTAGGACCGTACTGTCCCAGGGAAGCTACCGCGGCACCGCCATCTTGGTATCACATGACTCCCCAGCATCAGCGTCGCGTGACCCGGAAACGCCCACACAGACTTCCAAGTTAGTGGCGCCTTTTAAGAGGCCCTGCCAATCAGATCTTCCAGAGGACAAGTCCCGTTAACTACCCATTGTCATAAAGAAAAGGAAAGTAGA
>152FP001749 Abhd5_2             :+U  EU:NC; range  -249 to    50.
TACCCACACATAAGCTCTCAGCCTTCCGGAGTCTAGAGTCTGGCAGGGTGGAGTGCAAGTTCCTAGAGGCCACCACCTGAAAGTAAGGGCTGGAGGGTCCAGCACCACAGGATGCGCACTTCTGCCACTCAGGCTATTTCTGGCTGGGGTCTCACTCCAGGCTACCTACGGCTTGCCTAGCGCCCCGTCCAGGGCAGTCCACACGGGCGGAATGACGCATTAATGGTCATTATTCCGACGGATGACTACCTAGGCTCCCGCGGCGTCGGGCTGACCTTCCTTACCAGTGCCCCCGCCTCC
>153FP002664 Aco2_1              :+U  EU:NC; range  -249 to    50.
TGAACTCCTGCCTCCCCTCCAGCTTCCACACCCAAGGGCAAAGGTGACAAGGTTGCGCCGAACGCCGAGTTGGCAGTTTCCCCGCATCTTTGCTTTCCACGCCGGGTTTCCGTCATGTAAGCCCCGCCCACTGTGCTATCTGCACTCTTGGCTGCGGGAGGAGGCCCCACCCTCGCGGTTGACTCGTCTCTCTGTAAGCCCCGCCCCCTTCGATGCTTTTTTAAGGGCGCCATTTGTCACGTCACTTTCATGCGACCTCATCTTTGTCAGTGCACAAAATGGCGCCTTACAGCCTCCTGG
>154FP002407 Rgs14_1             :+U  EU:NC; range  -249 to    50.
CTGGCTGTTGGTGCTTGCATGGTGTGCAACCGAGGGTGCGTTGGCGGCATGTGTGTGTGCATGAACGTGTGTGTGTGTGTGTGTGTGTGTGTGTGTGTGTGTGTGTATGAGAGTAGGAAGAGACATTCGCTCTCTTAGACCTTGCTTCTTTCTGTGGTTTGGTTTCTATAGAGACACTTCCTGTGGCAGAGAAAAGAGGTAGTGAGCTGGTGTTTCAGGATGTAAGGGCCCGGAGGAGCAGAGCTCTCTCTCTCCACTGCCTGCTTGCCACCCCAAGAGAGTGCTTCCGCGATCCTTGTG
>155FP002570 Loxl2_1             :+U  EU:NC; range  -249 to    50.
GAGTGCAGAATCCACTAGTGGAGGAGTGCACAGCCTGGACCGGCGCGGTCGCCAGAGCAGCCAGCCCCAACCCTTGCTGATCCACCCCACCCCACCCCACCCCGCCCCCCAATCCCGGGATAAACCGAGGAAGTTCAACAAAGGGTGGAGGCCGGGCTAAACAGGAGGCCGCCTTCAGGGCGAGCTGGGGTCGGGGGTGGGGTTTGCCGCTAGTTTCTCTATAAAAGCCCCGGGAGAAAGCTTGCCCCCAGCTGTAGCGCGCGCCTCCCCGCATTTTCCCCGGCTTCTTGGCGGGAGGGC
>156FP001809 Mmp11_1             :+U  EU:NC; range  -249 to    50.
ATGGAGAGACCTGGCGAAGGATGAGACTTCTGAAGTGGGGCTGGAGAGCAGAATTGAGCTCTCCCCGGCTCTCACTAGTTCTAAGGGACCCAGCCCCTCCGGGCACTCCTCCCTAACTCAGACCGCTGCTGCAGGCCGGTTGAGTTTAGAACAAAAGGCAGGGGGAGGCGGGGCGGTGGGGGGTGCGGTCCCGGCGCCGGCGGGGGCGGGGCGAATGCTATAAGGGGCGGCGGCCCGGCCTGGCCCAGCAGGCCCAGCAGCCCCGGGGCGGATGGCACGGGCCGCCTGTCTCCTCCGCGC
>157FP001611 Irf8_1              :+U  EU:NC; range  -249 to    50.
GGGGCAGCCCCCTCCCCCGCCGCCCCCGGAGTAAAGAGAGAAAAGGACTCCACGGGGTCGGGGACGTGCAAAAGTGATTTCTCGGAAAGAGAGCGCTTCAGAGAAGGCGGATTTGGCAGGCTGCGCTGATTGGGCCGCGCCAGCGCCCCTCCCGCTCCTCAATTAGCTCGCGCGACCGTCGCTCTGCGCGCGGGACCCGCCTTCTCCCCCGCCCCATCTATAAAAGCAGGCGCGCGCGTACGGGCCTCCAGGAGCCCGCGGGCGGTCCCGGAGGCGCGGGCAGCGTGGGAACCGGCGGCA
>158FP002112 Krtap31-2_1         :+U  EU:NC; range  -249 to    50.
TCAGAGTTATAACAAAACTGGTGGGATGAATCCCTGATTTGTTGGAAAAACTTCAAGTAAGTCTTCAAGTAAGTTATCACCAGATAAGTAATGAATGCTTGCAAATGATTCAGAGCATTGGGTAAGGAATTCTTCCTTGATGAACACAAATTAAATATGGAAAATAATAAACAAGAAAGAAACCTCCTTCTGATTGGTCCAAACCTTGGAGGCCTGTTGTATAAAAGGCCCTGACTGGAAGAACTTGCTACATTGTGTAAAACTCACCTGGGAATAGACTATCACCCTCCTCTCCTGACA
>159FP002700 Krt84_1             :+U  EU:NC; range  -249 to    50.
GGAAAAATAAGACTTTAATATTTATGTGTTTATGTGTTTTTAATGTTTATAGGTTGCCTGCTCCAGCCCGCATCCTGATGAGAATAGGTGTGTCTGAATTGGTTCATTGTGAAGGATGTTATAGATGTGAAGAGTTTCTGCTAACTACCCAAGCTCATAAATGCCTTCAAATGGCTTTTTTTCGTTTTTATGAGGCCAATCCTCATGTCCACACACACATAAAAGAGGTGAGAGGGATCCACTAGCCTCACAGAGACTCCCAGCTCCAGCTCACCCCGCTCCACATTGCTCCTCAGCTAC
>160FP001006 Zkscan5_1           :+U  EU:NC; range  -249 to    50.
GGCCCCCTAGATTCCTACCCTTGAGCTAAGCCCATGCTCTGGTTTTGGGGGTGGGAAATAGATTAGCTCTATTTTCCCCAGGCTCTTGTAGCCTCTTGCTTGAGGGTGACTGATTGGTCAGCTCCACAAGGGGGCGGGCTCAGGAGTAGCTCCTCCTTCCCGCTGTGCTGCTAGGACCTCCGGGATTCCTAGAGAGGCTGCGGAAGCGCTCTTGGGGGTGGGATTTATGGCTGAAGCTCGTACTTGGTTACTTCCGGCGATGAACTGTTGGAAAGTGTCGGACTTGCCTCTCTCTTGGCT
>161FP000643 Clca4b_1            :+U  EU:NC; range  -249 to    50.
TAAATCTGTGTTTATGCTTAGGAAATTAACTGAAAATGGGAAGCAATGTACTATGTCTCAAGAAGAAAGGCTGCTATGTATTTTATAATTTTCTGATACCTTTAAATATTACCAAGCAAAAAACCAATTTTATAACCCTGCTATGTGATTTCTGTACATGAACATTGACCTTTAAACAGTCACCATCCCACAATCAGCTAACAGGTGATTTTTAGGAGTATATATAGACCTGCCAAGAGACACAGAGAAAGAGAGGCCTCTGGGTGACCAGGCTGGAATGATGGCTTTCTCCAGAGGGCC
>162FP002685 Tuba1a_1            :+U  EU:NC; range  -249 to    50.
CTCCACCCCATAATGGATGCTCGGCTAGCTGCCTTTGCACGGCCTTTGTCTGAAGGATGCAAAGTCTACGGATGCTAGGGGGAAGGGGTGGGGGAGAGATTACCTCATACCATGTCGCTTGCACCAATCACCACTCTCCTGTCGCGGCTTCTCTGGGCAGACAGAGGGGTCTGGACCAACAGGAAAAGGCCCTGGCCCATCCCCATGGTGACAGAGCTGTATATAAGGAGCCGCATCCGCCCAAGTGCCGCAGGTTCTCTTACATCGACCGCCTAAGAGTCGCGCTGTAAGAAGCAACAC
>163FP000463 Postn_1             :+U  EU:NC; range  -249 to    50.
AAACTCAGAATCAGCTCTTTTCGCAATGTAAACCTATAGAAGTGAAAAACGGGCTCACCATGATTGAAAACAAATAGGAGACAGAGTTCAGATTGCTCAGAACCCAGGAGATTTCCAGGGACAGCCCAGGGCTGCTGGTGCTTCTGTAAGGCCATCGCAAGCTTCAGGTTGGCCCAGCGCCCCCTCCCACAGCCTTGCTCCCTCCCACAGCCCAGAGCTATATAAACTCAGCTCTCCAGAGCACAGGCCAGATCTCTTCCTGGACGGAGCTCAGGGCTGAAGATGGTTCCTCTCCTGCCC
>164FP003151 Opalin_1            :+U  EU:NC; range  -249 to    50.
CCAGACCTCCAAGCGCTCAGGCCATCTTGTGGCTTCTTTGCTGCAAAGTAAAAAGGACAGAAAATAAAGACAAAGAGAAGGAAGACTGCGGCGCATGCAGGGAGCAGGGGAAGTTCATCTGCTGAGGGCCTGGCTACTCCCCTGACCATACATGGCATGGTGAGGGCTTTCCTGGGAGTACTTCTAGCCCTGCCTCCCCATCGCTCCCAGCTGGTGCCCTACAAATGGGAGACAAAGACCTGCAGTGCCAGTGAGAGAGAAGCCTGCCAAGGGGGCCTGTCAGAAATGGTAAGTAAGACT
>165FP002945 Slc29a1_1           :+U  EU:NC; range  -249 to    50.
CCCGTGCCCCCCTCCCAGGCTCGCGTGTCCGGGTGACAGTTGGGAAGGGTCCAAAGACGTGCTCCGCCATCGAAGCCAGCAGCCCTGGCGGCCCTAGGCGTAGGGTCTCTGACTGGGAGCCGGTGAACTGTTGAGGGGGCGGCGAGGAGCCTGGGGGCGGGGCTGTCGCCGGGAGGAGGTGGCTCCCACGGGCCCGGGGCGGACCCAGCAGAGGGCGGGTTTGAAAGCGCTCGGGCGGGCGCGGGAAGCGCTGGCCAAGCGCGCAGATTTCGTCGCCGGAGGTGTCCTTCTCCAGCAGGT
>166FP002004 Fam57a_1            :+U  EU:NC; range  -249 to    50.
CCTGGGATCCAGGACCGCATCGTGCACGTCCTGCAGGGAGGCCCCTGGCCGCGCCCGCGGGGACAGAGAGGGGACCAGGCAGCCTCACAACTAGACCCCGCCCCAGCTCCTGCCCGCGCCTATCGCGGCCGGCGCGCTGGTCACGCGGGGGAGCGCCGCGGGCGGGCGGCCAGTGCCGGCGGGGCCCGAGTGGCGGCGGCCGGGCGGGGCGGGTGGAGATTAGAAATAGGGAGAGCCGGCCAAGCCGCCAGCCCGGAGCACGCCGCGCAGCGAGCGGCCGCACCCGCATCCATGCTGCTG
>167FP002347 Hist1h2bb_1         :+U  EU:NC; range  -249 to    50.
AAGTTCCCAAATAAGGAAACACTGTAACCTACTGTTAACATACCACATAGATTGTGTAGTGTCACGAAATATCGCTGTCCTATTGGTCAAAATGGTCTTCTTCTCTTGCCCAATTGTAGATGGGATTTTGAGTCTCTTATTTGCATAAAGCCTTTGAGGCCATTATTCTTAACCAATCAAAAGTAAAAGCACTTGCTCCTTCATTTGAATTTCAGGAGTATAAATAAAATAAGTGCGCCCTCACTGCCTACCAGTTTCTGACCATTTTGTGTGTCTTCTTTTGAACAGAATGCCAGAGCC
>168FP002698 Krt86_1             :+U  EU:NC; range  -249 to    50.
AGCTTCGTTTCTGTGTGTTGGGCACAGGAGCAGGGCATGGAGGGGGTGAGCTGGCCCTTTGAAGGAGGAAATTGAACAGTTTAGGGCAAAGGACCACAAACACCAGCAAATGGTCACCAATTTAGCACATTTAAGGAGGAGCCACAGCAACTAAACAAGCCAAGCTCATAAAGCCATCTAATTGCTTCAGACCACGTGGTCACAGTCAGGGTCCCCACATATATAAAAGGCCAACAAACCTAAAGAGGTAAACACTGAATTCACGTCCACTTTACCCTCCACCTGGACGTCTCCAGTTTC
>169FP002517 TCRAV3_1            :+U  EU:NC; range  -249 to    50.
CTTATTTGTCCCAAGATGTAATGGCAGCACTACAATCTGCTTTGTCAAAGTTTTCCATGTCTCTGAAATGGAAACACAGCAGGAGGCAAACTGTGGACCCTCAAGACATTTGTTTCCTCATGTGGCCTCCAGAGGGCGCTGCTGCACTCACTAGTGTTCCCTCCTCCTTTGAAGATCTCCACCTGCTCATATCTCATCCTTCTTGCAGCTGGCTGAGTATTTAGCAAAGGCAAGTGACAAGAATCAGATATTCAAAACCTTCCAGGCTCGTGTTTGCAGCGTCAGTTTTTATGTATACGG
>170FP000351 Scp2d1_1            :+U  EU:NC; range  -249 to    50.
GTGGCGCCAGTAGTTCTAGTTAGTCTGGTCTGATCTGGTGTTGGTAGTACTTGGGGGTGGGGGGGAGGGCGTGGCATATTTCTGCCTCACAATAGCTTGTCTGAGCCTCCACCCTACGTCATATTTTAGGATTTGTTTGGCCAATGAGATTGCAGCACACACATTAGCCTCAGCCTGAGGCCTGAGCCTTGCCTTTGATGTCACAATCTGACCTGTAGCCATTAATGTGGCCACAGCCACTCACAGAGCAGATGGCAAGGTCAAGAGTACCACAGTAAGATGTGGAAGAGACCTGATCCT
>171FP000801 Padi3_1             :+U  EU:NC; range  -249 to    50.
TGCTGGCCAAGCACCTGTGGGGACTTGTTTTCTCTCTAGGTAGAAATTAACTCCTTGGGTGCCCTGGGGTGGGAGCCCCAGGTTCATATGCAAATATCAGAACCCTTCCGGCCAGTCCTGAAGAGAGGATTGGCTCTTTGGCCTCTGAGAAGAGGCTGGGCTTCTAGAGCTAGAGCCAATAAGCTTGCGCCCTGAGCTGGAGGGGCGGAGCTGGGTACTTTAAAGGCACATCCTGGGGGACCTCTGGCTAGTGCTGGGTTTGGTGGCCAAAGCCCCCATCCTAGGCCGGCATGTCTCTAC
>172FP001667 Gldn_1              :+U  EU:NC; range  -249 to    50.
GGGCAGGACAGCAAGAAAAGGAAGGGAGGCCTGTTTGCTATTTGCTTGGTCGCCCCTCCTCCGCACTTGTCTCCTCTGGCTTCTCACCCCCTTGCTGCCCGCCTGTCCCTCTGGGCTTCTGGGGCGCCACCACTACTGTCCCCAACCCGCTTCGCCAGACGGGTCTAAAGACAGCCTGACTCACGGCTCTGCCACCAGCCCACGGCTCACGCGAGGCTTTAAAGCCTCTGCCACTGCGGGAGGAGGCCCAGTGCTGCCCTGAGCCGCCCGGCCTGAGCACGCAGACATGACCCGAGCCGC
>173FP002888 Zfp952_1            :+U  EU:NC; range  -249 to    50.
CGCATGCACTAAGAATCCTGCTGAATGTTTCCTTAAATGCCACAAAACTTCAGGTTGCGCCAGGTTTGTTCTAGTGAAGAGCAAGCTAAAAGGGTCATGAGTGACAACTGTGATTTTAGCTGCAGCGGTACTCAGAAAGGCTGATTTCTTTTTAATTAAGCTCGTAGGAGGCAGGGGGAGTTATTCACCAATCAACGGCGCTGTTATTCCCCTGTCCAATAAGAAGCGCAGATAATCGAAGGGTTCCTCACTTGCTACCATCTTGAAGCCGGTGCAGCTGCGGGAAGAGTCGTGTCAACT
>174FP002073 Tns4_1              :+U  EU:NC; range  -249 to    50.
TGGGGCCCCTACACACACACACACACACACACACACACACACACACTCACTTACTCATCCCTAACCGGTGCTTGCATCCCCCACCCCTAACACACACCTCTCCCAGCCTGTTCCTGCCCCACCTGAGCAGTTAGGACACCTCTGGGGCGGGGCCAGCGACTGTCAAGGCCACGTGTAGGGCCATAGGGGAGAAGCGGGGCGGGCAGAAGGCGGGCTATTTTTAAGGCGAGTAAGGTTTGCTGGCTCCTCCTCTTGCAGTTTACCTGGCCTCAGCACAGTTCAATCCTGAGAGTCTTGAGT
>175FP000352 Insm1_1             :+U  EU:NC; range  -249 to    50.
CCGGGCGCGGCGGGGCGGGGCGGGGCGGGGCGGCCGAGGGGCGCGCGCTGGGGCCCCGCGCCCTCAGGTACATCTGCCGCACCTACCGGGCGACCCTCGAGTCCCGGCCCCTTTTTTGCCGCTCCGTCGCCCTCCCGCCCTCGTCGGCGGAGGAGCTGCGGACGCTCTGATTGGCTCTGGGGGAAGCGGGAGGCGAGAACAATGGCCCCCTCCCCCCGTTAAAAGGGAGCGGCGCCCGGGCCCGGGGACAGGGACGCGCGTGCGGAGCGCAGAGCCGGGCCAGCAGCCGCGGGCACTGCG
>176FP000259 Gcg_1               :+U  EU:NC; range  -249 to    50.
TGGATCTCCAAACTGCCCTTTCCATTCCCAAACAGAAAGGCACAAGAGTAAATAAAATGTTTCCGGGCCTCTGCGGTCTCAACCCGGTATCAGCGTAAAAAGCAGATGAGCAAAGTGAGTGGGCGAGTGAAATCATTTGAACAAAACCCCATTATTTACAGATGAGAAATTTATATTGTCAGCGTAATATCTGCAAGGCTAAACAGCCTGGAGAGCATATAAAAGCACAGCACCCTGGTGCAGAAGGGCAGAGCTTGGGCCCAGGACACACTCAAAGTTCCCAAGGGGACTCCCTCTGTC
>177FP001930 KY467573_1          :+U  EU:NC; range  -249 to    50.
CACTGCCCTAGACCTTCAGTCAGGGTACAGATCACCTCGCCCACTAGCGCTGAGCGCACCGGGCTGGACCGCCTCTGCACACGCGCACAGCGGCAGGGCCGCTCTAGGCACGCAGCGCGGTCCTGTCTCGTTGGTACCGGCGCTGACGGCGCCCGCCCTGTACGCTGGAGCGGGAGGCTGTCCTGCGTGCTGTTCCCACGCTCTTCTCCACACCTCCGCAATAAAGGCGCGGGCGGCGCGCACTCCAGCGGGAAGAGGGATCGCACTTCCTCAGAAGGCTAGAGGTCCCTCCCTCAGCCG
>178FP003164 Ina_1               :+U  EU:NC; range  -249 to    50.
GCGCTCGGCCGGGAAGCCAAGGTTGTTTGGGCACTCCCTCCCCTCCGGTCATTCCCAAGGCAGATTCTTGGGGTACAGGCGCAGCGGACAGGGACGGCCCAGGACGGTGGCGCGCAGCTGCGGTGGCACTGCGCTCCCCCGCCCCCGCAGGCCCCCCTTCCTCTCCCCGCTCGATCTGAAGATGAAGCTCCACCCCTAGCGCGTCGCCCCAACCCCGCGCCTTAAAAGCCCCGCACACCGCCCCGCCGCACCCAGCCTTGCCGCACCTTCGCGTCCTCGCCAGGTCCCGCCGCAGCCGCG
>179FP001199 Rps9_1              :+U  EU:NC; range  -249 to    50.
GTGGTTACTCAATCAATGCTTTAGCCCTGGAAGGGGCAGCCTCGTTAATTCTTGGATTAACCAAATGTCACCATAGCCCTTTAATCGCCTAACCACCTCACTGGCAAGTCGGCCCAGCGAAGCGCCGCTCTAGCCGGCCTGCTCGTCTCTATGGCTTTCCTGCTTCTGATTGGCGTAGTCGCGAGCGGTGCGTGATGACGTCACTACAAGGCGACGTTACTATAAGACCTCGGTCCAACCGCCTTGTCTCTCTTTGTCTCGGGCCTGAGTTCGTAGGTGAGTGTTCTGATTGTTGAGTTC
>180FP002133 Hap1_1              :+U  EU:NC; range  -249 to    50.
ATGGAAGGGAAGAGAAATCCATCACCGTGGACTCGACCCCACGGAATAAGCTAGGCACTAGTTCATCTCTTTCTTTCTTCTTCTTTTATTTACTTCCTATCTCGTCACCACTGGCTGCTTTCTTGCAGGATCCTGAGTCCTCGGCACCACTAACTGATCAACGGTCACCCCTAGCGCCACGCGTGGTACAGCCCAGTGGAGCCCGCTCCGAGCACAGGTTATAAAGCCCCGGCTGCGGCAGCGGACTGCGGAGTCAAGATGCGCCCGAAAGAGCAGGTGCAGAGCGGTGCGGGAGACGGG
>181FP002163 4732490B19Rik_1     :+U  EU:NC; range  -249 to    50.
TGTGAGCTAAGGGGGAGGATGGTCTTTGATATCCCCCTCCCTTATCCTATTCTTAGGTAACCAGACCAATGTCTTTAAACTGAAGGCTTCACCCATTATGAGACAGATTATCATGAAGATCTCGGTGTACAGCTTCCTGGCATCAGGACTTTACCTGTTGATGGATTTGGAGAGAGTTATCGTCAGCGCTGGGCATGGAGCCCAAGGCTGGGCAGGAAGTATATCAACAACCTGGGGCTCATTGTTTCTATGGGGCATCTACAGAGCTGCTGACCTCTGCCAAAAGGCCAGAGGCTGATC
>182FP002555 Defb48_1            :+U  EU:NC; range  -249 to    50.
AAGGTATTGGTTTTTTTCGGTTTTATTTGCTTGTTTGTTTTACTTTTGTCTTTCCCTTATCAATTGTATTGGCTATTTGGGGTCTATTGCTCTTTCTTCCATTGCATTATTGCCACACTTATGTCCACTTGTGTGTCTGAAGATTTCCTGTGGGAGAATAAGTTATTCTCTGTTGGTTAAGCTCTGCTAGCCAAGAACAAACCACAGACCCAGGAGCATTATAAAAAAGCTCTGGATCCACCATTCTCCAAGAGTCCAGACTCCACATCTTCACTTCACAGACCCTTCCACCATGAGACT
>183FP003110 Mir204_1            :+U  EU:NC; range  -249 to    50.
AGCATTGCTTTGAACAAAATATCAAACAAGGACTCAAGGGGCAGAGAATGCTGGTCAGTGGCTAAGATGCCGGAGAATCAAGATGAGCAGGAAATGAAGAGGTTGGCTAAGAGGGGCAGAGGAGGCAGGCGGAGGAGCTCCTGACCGTGTACCATGGCTACAGTCCTTCTTCATGTGACTCGTGGACTTCCCTTTGTCATCCTATGCCTGAGAATATATGAAGGAGGCTGGGAAGGCAAAGGGACGTTCAATTGTCATCACTGGCATCTTTTTTGATCATTACACCATCATCAAAAGCAT
>184FP003059 Gal_1               :+U  EU:NC; range  -249 to    50.
ACCTCCTGTAGGTCTCAGGACCGGAGGTGTAGGGACTCACTCTTGTGTGAGTACCGGGCGGAGCAGCGGTGAGTGACTCTGTGATGCAGGGTTGGCTGGGTCTGAGACTGTGGGTGATCCTCTCCCGAGCCTCGGGAGCGAGAGCGGTTCCGGTCACAGCGGCCCTTGGGACTCGCAGGAGGCGGCGCTGAGCCGGTGACGCGGCAGCTCCCACTGGGCATAAATAGCGGCAGCAGCGCGGCTCCTGCCACGGACACGTCGAGGGATCCTCGTGCGCTTCCCCATGCCGCTGAGCTGCGC
>185FP001001 Mad1l1_1            :+U  EU:NC; range  -249 to    50.
AAAACAAACAAACCTTTCCTCCTGCGCGGTGCTATTCCATACATTACGGCGCACCCCGGGGCAGTGGAAGAGCGCCCTGCGGGACAGGCAGCCGGGCCCAGTTTGGTTCCGGGTCCCCTGGCGGGACTGCGGTTTGTTCTCAGGCTACGCCCGTGGAGCACATATTTAATTCTTTACGGGCCGTTTTCTCAGATCTCGCGAGACCCCGGCGGAAGTCTCGCGATATATAGACACCGGCGGAGAGGAGGGAGATCTGAGCGGCTGCTGCAGCACCGGGCTCCTCAACTGAGGTAAGGGACC
>186FP001469 Clec4g_1            :+U  EU:NC; range  -249 to    50.
TAGACACCAAAAGATGAGTCGTCACACCTTCTGTGCAGGAAACACAGCTACAATGATCAAGCCACAGAGGTTTGATCTGCCCCTCACAGTCCTAGCCTTGCCCAGCACTGCGACTGACCATTAGCTGGCTTCCTACACAAAAGTATTGAGGCCACCGACATGGAAAGGAAGGAAGGGAGGGAGGGAGGGAGATAGGATAGGGCTAGGGTGGAGACTTAAATTTATATCTCTGTCCAGGGCTGGACGCCACCACCACCATGAACACTGGTGAATACAACAAGCTGGGCAGTGCAATTGAAG
>187FP000315 B2m_1               :+U  EU:NC; range  -249 to    50.
GTCCCAGGCTGAACGACCAGATACACCAAACTCAAGAGCACACCCTAGATAGTAGGGCACCAAGGGTCCAGCCCAGGCTGTTTGAAATATCACGGGACTTTATAAGAACATGAAACTGAAAATGGGAAAGTCCCTTTGTAACCTAGTTCAGCATCAACAGCTAGGAGACTGGTGACGACCTCCGGATCTGAGTCCGGATTGGCTGTGAGTTCAGGAACTATATAAGAGCGCGCGCCCTGGCTGGCTCTCATTTCAGTGGCTGCTACTCGGCGCTTCAGTCGCGGTCGCTTCAGTCGTCAG
>188FP001770 Tbpl1_1             :+U  EU:NC; range  -249 to    50.
CGGGTACCCAGCGCCCTCCGGCCACTTCCGCCTCGCCCAGCCCGCGGGCAGGAGGAGGACTTCGCCAGCGGCTTCGGGAAGGCGGAAGGAGCTAGGGGTTGGGGCGGAGAGGGGAGCAGCGAGAACCGGAAGTGAGTGGCTAGCCGGGATCCCCGGAGCTCCTGGGTCCGGCGGCGCTCTAGCCGCCTCGTGCCGCCTCTATGCCCCCGTGCGTCTAGTCTATTTATTGTCGCGGGGGAAGCGGCGGCCGCCCTGTACCCGGAACAACAAAGCGAGAAACCGAGCTCGAGCCTTGGGGGG
>189FP002314 Hist1h2bp_1         :+U  EU:NC; range  -249 to    50.
TGACAACTGCAAAGGCCAAAAGTGGAGGAGCTTGGCCTTTATAGGATTCTCCAAGCGCGAAAAAGAGCCTACGCGATTGGCTGGCTTCTTCTTTTCGTCTAGACCAATGGGAGGCGTTTATGCCGAAGCGTAGTTCCATTGGGCGCTACGCCATGAAAATTTGAAAATTTTAACCAATCAGAAATGTGTATCTCTAAGCCTCATTTGAATAACGCCTTATTAAAAAGCGAAGGGCTCACGGCGCAAGTTGTAGCGTGGTAGAGTTCCTGACCTAACATGCCTGAGCCTGTTAAGTCCGTT
>190FP002569 Slc25a37_1          :+U  EU:NC; range  -249 to    50.
GGGACACCCCAATGTCTGCTCTCGCCCCCGTCCGGTTGCTTGGAAATGTGCAGCGGGCAGCGACGTCACACAGAGAGGTGGGTGCCCTCTGCCCGGCGCACCAATAGCGCGGCCACGGCCGGCCTCTTCTTCTCCAGCTATTGGTGCTTCTGGCCGCTCGGCTCCACCCCAGCCCGCCATGGCGTCAGCCGCCGCAACCCGGGGGAGGAGGTTCCCACTTTAAGAAGTGAAGTTTTCCTCCCCCTCCCCCTCCTGCCCACCTCCTGCCGCCTCCCGCGCCCCGCGGGGCCGCGGATGGAG
>191FP002076 Krt26_1             :+U  EU:NC; range  -249 to    50.
TTTCTCTCTGTGATCTCTGGGGCTGTGATTTAGTGTTACTAACACTGTGAGGCTATGAATTAGGATCACTGTCCCTGGCACTTTTTTCATATATAAAAAAATATCCTCGGGGCTCCTTGCCACCTACTGAACACTATTAAAAATCACCCAGTTATGAAAAACAGCAATTAGGATATGAATAATGTTTTATTACAGATCGGCAGAGCTAAGATTGAATCCTATAAAAGCCGGTGAAGTTGTCGCCCCGTGGAGAATAAAATTTGGCTTCGGACCTCTCTGGGGAAGAAGGCTGCTGTGCTG
>192FP002429 Ndufs6_2            :+U  EU:NC; range  -249 to    50.
TCCGGTTTCTAGCTGGTGGCTTTCGGTTGGGACTTGGATCTCCTCATTCTTTAGGCCATATCTTTATATTAAGTTCAATGTTTTAACAAATGATTGTTGTGTTTTGGACCCGGGACAGAGGACTGAGGTGCATATTTTACATATCAAAGGAGACCCGGCATGCAGGTTCTCCCAGCATTCCTCAGTCCCTACCTGGCGTTGCAGCCCAGGATCCTCCCTATATAATCCAGGCATTTTGGTTTCTCCCACCCTGTCTCTTTCTCCTCTCCTTGAACACACTCCCTTTCTCTCCCCCGACCC
>193FP000290 Rag1_1              :+U  EU:NC; range  -249 to    50.
CGATATCATTTCCACCGTAGGCATTCTCAGGAGATGAAATGACAGCTAGCTTTTCAGAATAAACACCCTGAATGTTTCTGCACTCAGGTCCCCCAGCTAAACTTCCTGAAGAGCCAGGTGCCAGCTGGAGCTGGGGGGTCTGCTGGTCTGTGATTGGCTATCATCATCTGTGGTTAGCCGTCTGTGGTGTGGGAGAGTGGGAAGGGCAGTGAGAGCTGATACATAATGCAGCATTGTGCACTATGGGACAAGAGAGCAAGGAGAGAGTAGACAGCATATGTTGCTATCTCTGTGGCATCG
>194FP002970 Capn13_1            :+U  EU:NC; range  -249 to    50.
ACTCGAAAACAGTGAAAATCCAAGTCAGGCAGGCAAGAAATCAGTAGGTGTGTCAGAAGTGAGGTAGGATCAGGTAGGGATGGAGTCAAAGAGACTGGTAATCTGGGAGATCTCCCTGTTGAAAGCTAATACAACCCCCCCCACCCCCGTTTCTGTCTCCCCAGAGCCAAGGCTGAAAATACTGTTTAACTAAGGTGGGGCTGCAGTGCCAGCTGCACCTATATAAGGAAGTAACTGAGAGGAAGAAGCAGGCAGAACCTAGTACTGCCAGTTCCCTTGTATTCCCTCCAAAGGAACAGA
>195FP002782 Bbx_2               :+U  EU:NC; range  -249 to    50.
CTGTCTGCACTGCCTGAGTCCATTCATTGCCAGAGGAGGCCAGAAGAGGGTGTCAGATCCCTTGGGACTGGAGTTACAGACATTCTGAGCTGCCACGTGGGTGGTGAGCTACACTCTGGTCCTCTGCAAGAGCACAAAGTGCTTGCTTTTACTACAGAACCCCTCAATTGTTTTCTTTTGAGACTGTTTTTTTTTTTTTTGACTATTTCTCAAGCACTGGGGTTAAAAGTGTGTGCCACCACTGCTCAGCTAGGTTGTGTGTGCCAGTTACCTTGTTTTGTTGGTCATTTTTGTTATTTT
>196FP003003 Dtna_3              :+U  EU:NC; range  -249 to    50.
TCTCTTCTCAAGTCAATCCTCCCCAAACTGAAGAGATTTGTCATCCTTTAGACTCAGACAAAAGGATATTTTCAGTGGTTCACCAGAAGCTGGGACAAATTGACAAAGAGTGACATTTTAATGCTAGACTTTCTAGATAAAGACAGAAACCTCAGCAAAACAAGACAGTGTTTCTTTTTGGTTTTCTTCAAGGCCCAGAGCGTCCCACATAAAGAGGCATTTAAGAGGCAGAAGGAATCTGTTATTGCTAGGTCCAAAATACGGCAAGACACGGGTGAAGATACATTGCTGCTAGCTTGA
>197FP001216 Sult2a8_2           :+U  EU:NC; range  -249 to    50.
ACCTTTTAAAATCATGTGATTTATATTGCTCAAATTCACATCAAAGTGTTGGGAGCAATCAAATTTAACCATTGAACCATTGAGTTGGCATTGAAGTTTTGCTTCGATCCAGTTGATTTTCAGTTTCTTATCTCTTACAAATTGTAATTTGGGGATCAAAATTTGATCAAACAGAGCTGGATGACCCTGGGAGAGAGAAAACACTCTGCTGCTGAGTTTTAAAGACTCAAAGAGGTAAGCATTATTCTTGTAGTTACACCACAGATTCTCCCGACCTTACTCCATGTAAAAGCCTATACC
>198FP003238 Spin4_1             :+U  EU:NC; range  -249 to    50.
TGGAGCCTCAGTGAAGTATGCAGTTGGGCAGCAGACAGCCTGCAGGGGAGGAGGGGTGTTGTACTGTCTGGTTCTGGTGGGAATGAACCGGCTGGGGGGCCACGGGAGTAAAGGAGAGAGCCTGTGTCAGTGTGGCTGCCCCAGGAGCGGAAGGCAGGACGGAAGCGGGAGGGGTGGAGGAAAGGAGAGGGCGGGCTCAGAGGAGGAGGATTCCCTAAGCAACAAAAATCCCGGTTTCGCAGATTGGCCAAGCTGACAAGCGCTGCCAAGACCAGGCCGCGCAAAGCGCAAACTGCTGGG
>199FP001083 Chn2_1              :+U  EU:NC; range  -249 to    50.
CGGCGGCGGGAGAGGCTGGATCCCTAGAGTCAGTGCCGGGAGCCGAAGGGCGCCCAGGTTCCAGTCGCGCGCAGGGAGCGGGCCCGCGGCGGGGACAGCGGGGACGCCGAGAGAGGTGGTCCCATCCTCCTGGCCGGCCGCCTTGGCCTCGCTGTGCCCCTGCCACCTCGACGCCCGCAGCGGAGTGCGCCCAGGCGCCGAGAGGGACGGCGAGCACGAATAAATAGCGGCGGCGGCAGCGCGTCATCTGGCGGAGCAGGAAGTACAGGCAGAGTCCGGAGGCCGGTGCTTCCCGCGCGT
>200FP001914 Nefh_1              :+U  EU:NC; range  -249 to    50.
CTTGTCCGCTCCGGAAGTCCTTTACTCCTTGGTCTGACCTCGGGAGGCTCTACTGACGATGCGTCGATTCCCCTTCACTCCTGGGTCGTCCCCCCCAGCCCCGCCCCTCTCACTGCGGAGAAGCCGGTCGGCCCGGGGCCGCGGGGGAGGAGGTGGAGAGGGTGGGGCCCTCCTCCCCAGCCCCCCACTGCCGAGGGGCCGGACCGGGCCACCGCGGATATAAAAGAGCCGGAGTCCCAGAGCTGCCGCAGTGCTGCCTGCCCCGTCCCAGCCCCGCACTCCCGCTCCGCTGGCGGCCGC
>201FP001745 Ctnnb1_1            :+U  EU:NC; range  -249 to    50.
GGCCCGCGGCGGCGGCCCGCTCTCGATTCCTTTAGTTTCCAATGGAGCGGCGTCTGGACGCCCCGCCCCGGCTCGGCCCCTCCCGGCGGCGCACGCGCAGAGCGACTCGGACTGGCGGGGACTACTTTCCCCGGCCCGCCCGCGCCCCGCCCCTCGTCCTCGCGCGGCGGAACGCTCCGCGCGGAGCGGCAGCGGCAGGATACACGGTGCCGCGCCGCTTATAAATCGCTCCTTGTGCGGCGCCATCTTAAGCCCTCGCTCGGTGGCGGCCGCGTCAGCTCGTGTCCTGTGAAGCCCGCG
>202FP002372 Prl7a2_1            :+U  EU:NC; range  -249 to    50.
TCAAATAGGGATGGATAAAGCAATTGGCAACTTAATTTGGACCCTAGTTATAGTCTTGAAACAAGCTAAAACGGTTATATCAATGTCTTGAATCATCATGGTCATGAGGCTCTTAGAACTGACTGAAGTTTAAGAGTCATATGATTGTCAGCTTTATTCCTAATGTAACTTCTTCTTGCCTCCTAGCAGTATGTTGCCCTGGGGATCGTTCAATGGCCTATATAGGAGGTGGAATATTTACTGGGTGTTAGACTGCGTGAAGCAGACAGGCTGTGCCAGAACTCTTCAGAGATGTCATTT
>203FP000219 Lcn8_1              :+U  EU:NC; range  -249 to    50.
AGAGCGTGGGGCTGGACTTGGTTGGTGCAGTCTTACTGCATAGTTCATCACTGTCCACATGCTAGGATGGAGGCAGCTTAACTGTCATCTTAGCTTGGTCCTACACCTCTCTGGATGGGGGTTGATAGCATTTGAGCAGAAGCTGAGTCTCTGAGCAGCTGACAGCCAGCTTTGTCCAATGACATTCTCTAAGTGGTTGCACATGCTTGCACACTCTCCAAATATAAGCTCCCACCTTGCATAAACAGAAGCCACAAGCCAGGCCCTGAGATGGAAGCTAGGCTGCTGAGCAATGTCTGC
>204FP001224 Ceacam13_1          :+U  EU:NC; range  -249 to    50.
ACAGCACCATATCTCCATATAAGGCCAAATGAGGGCCCGAGGAGATTTATCTGCTTTATCGCTCAGTGTGCAGTCTGGTGGACTGAGACATTATGAGAGCAAAGGAGAAAGGTGTAGAGAACAGGAGATAGGGGAAGATGAACTGATGTGTTTTGTACACAGGAAATGTCCCCAGGCCATATAATTCTAGGAGGGACTCCTACCTGGGAGGAGACTACAATAAAAGAGAGGAAGGACAGTGGAACTGACAGGAGAGTTGAGTGTGGAAACAGCACTGGAGCTGAAGCTTTTCACAGATGT
>205FP000392 Ada_1               :+U  EU:NC; range  -249 to    50.
CGGAAGGGGCAGGTGAGGACATTGGAGTCGCGTCTGCAGGGGGCTCACCTGGGAGCTTCCTAGGGTGTAGCCAGCAGGGAAGGTCTGGGGTTCAGAATTCCGGGAAATGCGCGCCAGAGTTGCAGGCGGGGGGGGGGGGGGGGGGGCGGGGCCGTGGCTCCGGAAGGCGGGGTCTCTCTGTGGGCGTAGCGTGGGCGGGGCTGTGCCGGGGCAGCCCGGTAAAAAAGAGCGTGGCGGGCCGCGGTCTCTGAGAGCCATCGGGAAGCGACCCTGCCAGCGAGCCAACGCAGACCCAGAGAG
>206FP001675 Cyp1a2_1            :+U  EU:NC; range  -249 to    50.
CTTTCAAAGACATATACCTTGGCCCCTAAAATGTCATACTTTTTTATCTCCATGAATATTTATCTCCATGGACCCCAAGCCACTTCTGACCCCAAGTGAAAGGTGGAACTGAGGAGCCATGGCTTGAAGCCAAGAATTGATCCTTTCAGCTTTGTGCAGCATCCAGCTATGATATCAAGTGACCCGGGCACCTGGGCCAGTCCAGAGTGGGTGGTGTTATAAAAGGCCCCTCGTCGGAACCCAGAAGTCCTGGACTGACTCCCACAACTCTGCCAGTCTCCAGCCCCTGCCCTTCAGGTA
>207FP000973 KY468065_1          :+U  EU:NC; range  -249 to    50.
CAACCACATGGTGGGGCCTGAGAGGAGAGTCCCATCCCCAGCAGCAGAGACAGACAAACGGCGTGGCGTGGACACATGGCAGACTTGTAGGCTCTCCCTATGGCTTTCTGAGATGGAGGGGAGGCGTCACCGCACAAACCTGCAGCCAAGCTCAAATCAGGGAGGGGTGGGGGAGCCTGGGGAGAAGAGGCAGGAAGTGTGCTTACCAATGCCCTCTTTGATATAAGCTCACTACCCCTGTGAGAGAAAGAACCCAGCAACAGGAAGTCTGTTAGCCAGGGACTCACAGATAATGCCTCT
>208FP002995 Lama3_1             :+U  EU:NC; range  -249 to    50.
CTAATTGTCTGGCGCTGTCTGCAGGACCAGGTGAGTAGAAGGTGACGTCTACCCCACCTCCCAGGAATTACAGAAGGCTGCACTTACCTGTGGAACTGTTATGTGCTCTCTCTGCCTGTGTAGGCTGACTCATGTGTGAAGTTTAAAGGTGGGGCCCCTGCCGCAGACAGCCTTCTTTCCCTGAGTCAGGCAGGCCCGGGCACTGCAGGAAGGGCAGGTATAAGAGGAAGAACACAGAGGTTTGCACGCAGCAGGCAGGACACGCAGGGATCAGGATGCTGCCTGCAGTGAGGTGGTCAG
>209FP000207 Ptf1a_1             :+U  EU:NC; range  -249 to    50.
CCGGCTTGGCGGGCTGTAGGGTAGCCCTGGGAGCTGAACACTGGGCAGGTACCAAAGAACGTAGGAGCGGGAGGAGTTGCACCTCATTCTGCCGCACTGGCTGGGAACTGAGGACAGCGTCCCTGCGGCTGCCAGTCCTGCGGGTCCCCTCCCTGCCCGCGCCCCGCGCTCTGATTGGCTGGCGCGCCGGGTCCCTGGCACGCGCCTGTGGATGTAGTTATAAGAATCCTCGCGTGCCGGCCCTCAGCTCCAGCAAGCGGGTACTATCCCTCTCCAGTGCCAGCCAGAGCCAGCGGCCGC
>210FP001440 B4galnt4_1          :+U  EU:NC; range  -249 to    50.
CCAGATGGACTGTGCAGTTGTGACACTTCCTGCCTTTAGAACTCTGATATGGCTCTTTCTTTCCTGCAGCCCGAGGGGCGGGGCCCAAACATGCTGTTTCCTGGAGGACCTAGGAAGCCACCCCCACTGAACCTCACCCACCAGACACCCCCATGGCGGGAAGAGGTAAGCTCTGTTGGGCTGGGCTGGCCTGGGCTGGGAGGAAGGGTGGGGCAGACTGTATAACAGCTAATGTCCCTTCTGACCCTCAGTTCAAAGGACAGGTGAACCTGCACGTGTTTGAGGACTGGTGTGGAGGTG
>211FP000149 Fasl_2              :+U  EU:NC; range  -249 to    50.
CCTCAGGCAGGCAAGCCTGGTTTACCAGCCTTCTCAGTTAGCACAGAGACGCCAATTGGAACTTCGAAGACTTGTCGTCAGAAATTTCTGGGCGGAAACTTCCTGGGGTTGCTGTGAGCTTTTTGAGGCTTCTCAGCTTCAGATGCAAGTGAGTGGGTGTCTCACAGAGAAGCAAAGAGAAGAGAACAGGAGAAAGGTGTTTCCCTTGACTGCGGAAACTTTATAAAGAAAACTTAGCTTCTCTGGAGCAGTCAGCGTCAGAGTTCTGTCCTTGACACCTGAGTCTCCTCCACAAGGCTG
>212FP002297 Nid1_1              :+U  EU:NC; range  -249 to    50.
CCACCGTCGGGTTGGATCCGGAATGCTGGGAACCAACGCCCACTGCTGCGCGGGGGAACCTCGGTGTCGGCCCTCTTCCTCCTGCTCGCTGCCATTGGTAGACGGGACAGGCGGGGTGGGCGGGCCCTCCCCCATAGCCCCTCGGTTCTCCTCCCCATTTCCAGGGGTGGGGACGACGGGAGGCGGGAGGTGAGGAGGGACTGCGGAGGGGCGTAGGGTTATATCTGCGCCTCCTCCGCCTGAGCTGCTAAACCGCCGGGATTGTGGGACCACAGTTGGGAAACATGCTGGACGCGAGCG
>213FP001869 Nudt4_1             :+U  EU:NC; range  -249 to    50.
CACCCCCCCCCCCAAAAAAAAAAGGCCTCTGGAGCACTCGCCCGCGGGCAGGGCAGAGCTGGCGGAGCCCTAGACTTAGGCCTCGAGCCCCGCCCCCCGGCTGGTCGAAGCCGCGCCCCCAGCTCCCCACCCTACCCCCGCCCGGCAACGGTCCTGGCGCGCAGGCGCACTGGCGCGCCCAAAGGAGGGAGCGCGCCGGCGCGCGCGCGCGGGAGCCCCGCTTAAATGCGGGCGAAGGGGGCGGCGCGCATCCTCGGCGTCTCTGCCCGGTCTGCACCGTCGCTTCCAACTGTCTCCGCG
>214FP001971 Wnt9a_1             :+U  EU:NC; range  -249 to    50.
CTCGACCGGGGTTCCCACCGCGCCACGTGCCCAGCCCTCCCCACAGCGCGCCCCAGGCCCGCCCCGCGAGCCGAGCAGCTCGGCGGCCGCGGCGGCGGCGGCGGGCGCGCAGCTCGGATTTCGGCCCGCCCCCGGCGCCGGCGTGACCCCTCCTCCGGGGCGCGGGCGGGCCGAGCCCAGCTGGCCGGCGCCCCGCCCCGCGGCCGCGGCTGCGGACGCTATAAGAGGGCGGCGGTCGCGGCGCGCCCTGCGCGGAGCCCGGAGCGCGATGGTCTGCCGCCGCGGCGCGGCAAGATGCTG
>215FP000897 Csn1s1_1            :+U  EU:NC; range  -249 to    50.
CTAACAATAGCTGTGAATCTTCATAGTTTTGAATTTTGTATTTCCTCTATAATTTGCCATAATTACATGAATCACTCCTTTGTTAAAGACTTTACTCAGAATTTCCCAGGAGAGGTATTGGGCAGAAATTAATTTCCTATTTGTAACAATTCTTAGAATTTATGTAAAACCTTTGTCAGAAACAAAACCCACAAAATTTGCATTTCATGCTCAGTGAGTTTAAATAGTCAAGGAGCAACCTCCTCAGCCATCTTCTTGATCATCTCCCAGATTCCCTCTCCCTACTCTTGGGTTCAAGGT
>216FP002029 Ccl6_1              :+U  EU:NC; range  -249 to    50.
GAAGACCTCTAAGGCTCCTTTCTCTCTAACATCCCCTCGTTGCCCCTGTTTTTCTAGCCCACCATGACCTTTGCCCTCGCTTCCTGTTGCATTCTTGGCCCTCCACTTCCTGTTGCATTTTCAATCTTGTTCCCTCTTTTAGAACTAGCCTGTTGTGTATTATGTAGCCAGGGACAGCATTCTGAACTCTACCCTGGCACTTCCTGAACCTCCTAGCTTATAAATACCAGGGCAGGCCAGAGAATCAGGGAGGAGTGAGCAAAAATTCTCAGACCAGCTGGGCCTGTCCTCCAGGAGGAT
>217FP003182 2010308F09Rik_1     :+U  EU:NC; range  -249 to    50.
TGCTCTCCAGGGGATTGGGCATATATGTTCAAATGGCTGCTATTTGAGTGTGGCTAGCATGACCCTTGAGATTTTGAAAATTAATAGTTAGTCATCACTGAGAACCTTGACTCCCTATAGGGATGAAGTAATGTGATAAGAGCAGAAAGTAATGACTGGAGGTGGCAACGACTCAGTCACCAGGTCAGTGTCAGAGACCAGAGTGCACAGTCTGGTAGTAGAAATGAAGGATTTACAGCTTCAAACCACAATTCCACTGGGCCCAAGAGGCTGGACTTCAGGGAAGATTCTAGGTATCTT
>218FP003033 Redrum_1            :+U  EU:NC; range  -249 to    50.
TCTCTGTCTCTGTCTCTCTCTCTCTGTGTGTCTCTGTCTCTCTCTTTCTTCCTTTTTTTTTTTTTTAATTTGAGATTACGTCTCACAGTGTCTGCCTGGTTAGCCTAGAGCTCCTGCCACATAGACCAGGCTTATCTTGAACTCTCAGAAATCCTTCTTGCCTTTGCCTCCCTCCTCCCGCCACTCCCCCCCCCCCCCAACCCCCAGGGATGGGATGAAAGATATATGACACCACACCCAGCTTCCTGAAGACTGCTTTCTCAAGTGGCTTAGTGTCTCCACTCAGGGGTGGTGGAGCTC
>219FP000046 Akr1cl_1            :+U  EU:NC; range  -249 to    50.
AAACAGCTTCTATTAAACAGAAACAGTTGTTTCAGCCCAGACATCTCAAGGACAACTTCTCCATCTTGCTGGCAGGGTCAAACTAAGCTCATGTTCCAAGGCCCAGAAACCTACTCCCAACCTGATTGGTGAAAACTCCCTTGCTCAATCCCTTATGTCAAATATGATTGGACATGGCTACAGCCCACCCCACTCCCCCTTGCTTTATGATTTCATCCTTTAAATATGCTGCACAATGTCCCTTCAGTTCCTGACTCTGTTCTGCAGCCCTGATTGATTAGTAGCAGCTTGGTTACAATA
>220FP001358 Rps17_1             :+U  EU:NC; range  -249 to    50.
GGCTCCATCTCAGGACCTCAAAGTAACTCCTAGATTAAAACACACCGGACGCCCAAGAGAAGCACGGAACTATTTGGAGTGGAAACCAAGACGGCCGAGCTGCCGGCGTGCGCACGCGCAGACTTTCGCCCCGCCCACAGCCAGGCAGCCTCACTCCACTCCGCTAGGGGCCGCTGTGGGACTCTCGCGAGCCAGGCGGAAGCGGCTTTCTGGCCGCGCTTTATAGGCCTCTCTTGTGTTTCCTGTTTCCTCTTTTACCGAGACCCGCCAACATGGTAGGTGTTTGGCTCCCAGGGCTCT
>221FP001485 Spag11b_1           :+U  EU:NC; range  -249 to    50.
TTTGCCTCTCCACGAGTTTCATCTTAATTTACCTTCATGGATTCTCTTATTCATCAAGCCCACCCAAACTGCTCAGGCATATCATTTACTTCCTGAAAAAACAAAACCCACATAACTTAAAATTTATTCTGGGAACCGTGGGGGAAGTAAACATCTTCTTGTGACCTTTGTGGCTGTGCACTCTGTCTAGAGGCTCCCAGCCTACACTCCCAGCTAAGTTATAAGAGAGCTTTCAGCAGCTGCCCACCCACCGTGGACCCTTCACTGCCTGAAGTCCCCTCTGCAGCCATGATACCAAGA
>222FP003215 Gm6760_1            :+U  EU:NC; range  -249 to    50.
AGAGCTATATAGTTCAGTGTTCACTGACCACGACAGCACCTTGTCTTCCTCCATACTTTCCCCCAGCCTACCACACCCATGAATGTGTCAGCTATAAGCGTGTCTGTGATACCTAACCCAGCAGAGAGCACCATTGGCTGGAAACCTGATACTGCCTGGAGTCCCTTGGTTACCAAACAATCCTTAAGGGTGTGGCTTCCCATTATGCTGTAGTAGGTATATAAGGAGCAGGCAGGAGACCTCCTGGTCATTACTGCCAGGGGTAACACTGCTTACAGAAAGCTGTATAGTAGGGGAAGC
>223FP000033 Nabp1_1             :+U  EU:NC; range  -249 to    50.
ACCAAAAGACCCAGCCCTACAGAAACCCGGAAGACGTGGAGCGACCAGCGGGAGGAGGGTGTGGCCGAGAGACCATTGGTCGGCCGGGAGGCGGTGCTTGTGCTGACAGTAGGGGAGGATCCAGGGAAGCTGCGAGCTCAGTGGCGCTGTGTTCCGCCCCAGAGGCGTGCTAGTGGGCGTGGTGACGTCGCGTGACGCCACAAGGGGCGGGGCGCGGCTTAATAAAGCCGGCCTGAGGGAGCGTTCGCCAGTTGCTGCTTGGGACGCGGGCTGCGCGGTTGGTGAACAGCCTTGCCGTTT
>224FP001276 Hamp_1              :+U  EU:NC; range  -249 to    50.
CAGTGTGACATCACAGGTGGCTGGCTGCAGGCTTGTGTCCCTGGTTCTGTCTGCCCCACCCTCTGGATGCACCTCTGCTGGCTGTAGGTGACACAACCCTGTCCCCTGTCACTGTTCCCGCTTATCTCTCCCGCCTGTTTGGCGCCACTATTTTCTTGGAAATGAGTCAGAGCAAAATGGGGGTGGGTGAGGCGCAGGTGACCCTCCTCCCACTAGTCCCATAAAAAGGACTGGGACTGGCTCCTAGACAGCCACCACACAAGTCCTTAGACTGCACAGCAGAACAGAAGGCATGATGGC
>225FP001131 Edem1_1             :+U  EU:NC; range  -249 to    50.
GACTCGGAACCGCCCAGGGGGCGTGGCCCAGTGGCAGGGCGGGGCCTTGCAGTCCGGGCGGCCTATAGAGCCGGAGGGAGTCCCCGGCCGCGCCCCTCGAGGCCGGGCCGGTGGAGGCCAATCCCCGGCGGCCGGCGGGCGAACGCGGGGCCAGGCGGGCCGGTCCCGTCCGCGGGGCGGGGGACAATGGACCAGTTCCTGGTGCGTCACGAGGGAGTTCCTTAAAGGGGAAGTGAGCGGGCTCCCGGCGGACGCGCGGGGAGGCGGTCGGCTGGGGACGCGCCCGGCGCTTCAAAATAA
>226FP002808 Krtap19-2_1         :+U  EU:NC; range  -249 to    50.
TGGTTTATTATCTTTGTACTTGAAAGATACAATGACTCCTTCTAATAAGGTTAAAGCATTAAGTTCTGGGACAAACTCACTAAGTAGCCAAATAATTTTAAACATCCTTCACAGATGTTGGCCAAATGACAGTAGATGAAAGTGTTGTCTCAGATAATTGCTATTCATAGAATGACACAAAGGAGGGGCACATGTTTTTTCACATTCACAGCCCAGAGTATATAAGCTTCCTTGTAGGTGCTGATGCTCACACTCACAATCTCTCCTCAAACACAAAAAAAAAAAAAACAACCACTCCTA
>227FP002724 Gpr84_1             :+U  EU:NC; range  -249 to    50.
TGCCTCAGAGAAAGGAAGGAAATAACATTTGGGTTTCAGGAAGGAGAGAAGAAAGAGTGAGACAACTCTAGAGTAAGTTGCAGGGGAATTTCAACAGAGAAGCTCGGACTTTAGCAGCCACGGTAAAATTAGTAGGACTAGCTGGAGGTGGGGAAGGAAGTGGCTAAGGTTGGGTAACTTGGGAGTTTCTTATTTCTGTCTAGCATGGTAGGAGGCATTATATGTCCAGCTGGAAGCCTGGCTGTCCCTAGAAAAGCTGGAAGCCTGACTGCCCCTCAAAAGACCTGCTCTTTAGGTGAG
>228FP001817 Ftcd_1              :+U  EU:NC; range  -249 to    50.
GATGGTCAAGAGGCAACCCTGGCCCAAGCTGGGCCTTGAGCTCAAGTTGGCTTGATGCCCTAGCCTGAACTTTGTCCCTCTAGGCCTCCTGGGGTCCTCGGCCTGTGCCCCTCTGACGCTGTTCATGTGCTTTTTGTCAAGCTCATCCCAGAGAGCACCCCTGCATTCTTCAGCTCCCATCGCACTGTCCCTGGTTAATAAGAAACTAACTGTGGGGAGGTATAAAGGCCCCAGGGCCATCAGAGAGTTGTCACTCTGTGTCCCTCTACAGCCTCTTGAGAGGAACCTCTGGACTCAGGT
>229FP002022 Ccl1_1              :+U  EU:NC; range  -249 to    50.
AGCTCCCACGTATTTTGTCAAGAACGTAAAGATTGGTATCTGCTTCTGCACTTGGGGAAGTTCCCAAGGCCACTAGGCACCCAAACATACCTCGAATACGCCCCCCTCCTCCCAGGAGAGGTGAGAAAAGGAGTTTTCCATGTGGCCATTGGGTATGAGTTCCTTTTCCCTGGGACTCCCACCTCTTCTCCATGGTCTGGGAAAGCACCCCGGGCCTTCTGATAAAAGCTCAGTACAGGGTGAGGCAGGAGAGAGTTCTTGGCTCCACCAGACATTCGGCGGTTGCTCTAGAGAGGCTTG
>230FP000064 Cyp27a1_1           :+U  EU:NC; range  -249 to    50.
TGAGAGCCAGCGAAGTTCTTGAGAGTCCGTGGATGAGGAGGCTGCTAACTCCAGAGAGCTCCCTAGTTCATCTTGTCCACCTCTGCCTGCCTTCTTAGTAGAGGTCTTGCAGCTGGAGAAGGCGGCGTTTGTGTGTTCAGGACAGATCCTGATTGGAAGGGGTTATGAAAGGATCTGGCTAGTCCTCTATTGGCCCGCCCCGGGACCACCTCTGCCTTTAAAGTCGCCAGGTCGCAAAGCCCGAGTTCTGTCTGCCTCCTTGCCTGGATAGGGCTCATAGTCTCTGGATCTAAACTCTTG
>231FP000107 Il24_1              :+U  EU:NC; range  -249 to    50.
CTAGGCATGGTGTTTTGATACTTTAAAAATACAATTTTGTAGATGTAGGAACTGCAGTTCAGAGAAGCCAGGTTTCATCTCACCTGAGGGACTGATTTCTGCCCCCACCCCCCTGTCTAAGAGCAAAGGGTGACTAGGTGATGAAGTATTTCTCCAGGGAAGCATGACCAATTTCCCTTCCTCCACATTCCCCTCCTCTGCCCCTCCCTGCCAGACCCCTTATATACAGTTCTCCCAGCCTTGCTTACCCTCAGTCTTTCACTTTTGAAATCATTTCCACAGCTGAGAAGGAGCTTCCCA
>232FP002365 Prl2b1_1            :+U  EU:NC; range  -249 to    50.
CCCATCAATATTTTTGAATGAGAGATGACCGAGGCTATATTCAATTTATCTTGAACACTTGTAACAGCCCGGAAACAAGATAACTACTGAAGATGTATGTATGTCTCTGGTCACGGATAATAGGCTGCACTCTTTGACCCTAACAGAGAAGGTCATAGGATCATCAGTTGTGGTTCAAGTGTCACGTCCTTCTGCCGTCTAACAGGATGTGCTCTACTATATAGGAGGTGGAGGTGGATGTGGAAAGTTAAGAGAAGGAAGGACTTTGGGATGCAGATTTCCTGAATCAGCACACAAGCT
>233FP001443 Muc6_1              :+U  EU:NC; range  -249 to    50.
GGAGGTATTTGTGGGCCCCTGGAGTGCGTGTGTCAGTCCCCCACTGGGAGTGGGAAGATAATGGGGCCACAACCATTGCAGAATTTTCCAACGTCTGAGCACTGATAAAGCAGAACCCAATATCCTGTTTGGCCACTGCTGTGCCAGGCAGGCGGTGGTGATCACAGGCCTAGAGTATGGGGCACAAGTGGGTGCGGCAAGGGGTGGACACACCACCCCTATATAAGCTTTGGAGAGTTAGACAGTCGCAGCAGAGGCAGCAGCAAGACTGCCTGAGCGCCCAGCAGTAGAAGCCCAGGG
>234FP002714 Krt76_1             :+U  EU:NC; range  -249 to    50.
GAAATCACACGTTGGGAGGGAGGAGAGAGCTCAGCCTTTTGTCAACTGAGGCAAGTTTGGGTGATTAAGCTAAGAAAGCAAAGCCATTTTGGCCCAGAGGATTATCTTTGAGGTGTGCTAAGAACCAAGAAGTAACTTGTTGCCTGTGAGGCAAACCAAACCCGAGATGACTCTCAGGTAATTGCCTACGTCTCCTTCTGCCAAGTCAGGCAGCCTGGGATATAAAGGCCAGCTTCCCCTGCAATCGCCATCCTCTCCTCAGCCCTTTGCTCTGCTAAGTTACTGCTAGCTCACTGCCAC
>235FP001830 Agpat3_4            :+U  EU:NC; range  -249 to    50.
GTGATTCTAATTAAGTGGCGGGGCTAGCCAGACTCAGACTTCACTCTGGGCACTTAGATAAGGACCTTTTCTGTGGGCACACATGGGTCCTTGGTGGATGTGGGCAGGAGTCTGGCTGGGCTCTTACTCCAGGCCACACCCCTGCTCTGTCTCTGGTCCAGAATCCTGTCAGGTGTGATCAGGTGTCAGGGCCTGGGTCCAGCTCCTCCCAGCACTGGGGATAAAAGCCAGCTCAGTCTGCCTCCTGCTACTTCTGAGCCACCTACAGCTCTGCTGGGGATCTGCCTGCTGGCACAGGTA
>236FP000404 Wfdc2_1             :+U  EU:NC; range  -249 to    50.
CTTAGAAAGGTAGGAAGAGAGGGAGGGGTGGACAAGTGTCCGGCTGCAGCCGGCTTGGAAGCTGTCTCGGTTCCTGGTTCCCACCAGAGCCAAGAATGACACCTGATCCAGGGGGATTGTGAAATGGCGTGAGGTGGCAGGGCGCCCGCGCTGCCCGCTGTGCTTCCTACCCGCCTCCTGTACCCCTCACTCGGCCCCGCCCCCCTCCCCGCGCGAGTGCTTAAATCCCCCCCATCCTGGCTGCAGGTCACACCTGCACCATGCCTGCCTGTCGCCTCTGCTTGCTGGCCGCTGGCCTCC
>237FP001786 Vgll2_1             :+U  EU:NC; range  -249 to    50.
AAATCCCTGGGACACTGATGCTCCAGGAGGGAAGACTGGGCTCCCCCACTTCCCCCTCCCCCCTCCCCCACCCACCCCCACCCCCCGACATTCAAGATCCTCAGTCTCTGGCACCTAGGACACGAGCTTTCCGCGAGGGAGTCCGGGAAAACTCTTTGACCGCGTCGCAGTCCTTTGGTCCCCGCCCCCTCTTAGCGTCAGCGCGCCACGGGCTGCAGGGTTTAAATGCGCTCTAGCGGGAGCCCAGGCGCTTCTGCCCGGGAGCACCGCCGGGCTGGAACCGCCGAGATAGAGGGGAGC
>238FP003141 Cyp2c29_1           :+U  EU:NC; range  -249 to    50.
GAAACATGTTCATTTACTTTTATCAGCAGTACTTAGACACCAGTCTGTACTGTTAACCAGAAATTCAAATGGGCACTCTGTAAAGGTCAAGGGTAAATTACATCTTATTTTTATCTCTATCAAAGAGACAAAGTCTATTAGAGAGAGATAAAGGGAGATTAAATATTTCCTAATGGATTAGTCAATGATGCTCAAAGTGGAGCATGTTTTTTCAGTGTTATAAAAACTCTGTGATGCCTGATCACAACTGTGTCAGTAAGGAGGTTCGCTATGGATCTGGTCGTGTTCCTAGCGCTCACT
>239FP001542 Lpl_2               :+U  EU:NC; range  -249 to    50.
TGGCACCGTTGAGCCTCGTTACCGTTTGCTCAAATATTTGGAAGTGCATTTAGAGTCCTCCCCCCAACTTATGATTTTATAGCCAATAGGTGATGAGTCTTATTTGCATATTTCCAGTCACTTAAACAGCTGTGCAGTGGAAACAGTGTCAGACTCTCGATTTCTCCTCCTACTCCTCCTCCGAGGAATTCTGCCCCTTGTAACTGTTCTGCCCTCCCCTTTAAAGGTTGACTTGCCCTACGGCGCTCCACCGCGCTCCAGTCCTCTTGCGCCTCCTGCTCAACCCGCTCCTGACTGCCC
>240FP002203 Rps7_1              :+U  EU:NC; range  -249 to    50.
GCCCAGGTCTCCAACTAGGGGAGCGGAGAATTTTCACCAACGGAGCCGAACGCTGACGACTACCGGGAACAAGCGAAACCGGCACGCTCATCCTCCCGCATTAGTTCCCAGTAGGGAACTATTTTCCGGTACACTCTAGGCGGTCCAACTCTTTTCAGAAGAGCTTCCGGTTTCCACCCACCTACTTCCGCTGTCCCCACCTCTTTTCTTCCGCCACCCGGATATGAGCCGTTCTCGCGAGAGCCGTCCCTCTTTCTAAGCCGGCGATCCGTCAGGTAGGTTCGCGGGCCGCAATGTGGC
>241FP002063 Lasp1_1             :+U  EU:NC; range  -249 to    50.
GGAAGGGCCATGGCCCGGGCCCGTCCTCGGTCGCGGAGCCCAGGGGCACGTGCACCCCGAGAGCTCAGGGGCTCCTGCACTCCCGTCCCGCAGTCCTCCCTGGAACCCGCCCCCACGCAGCCCCACGTCGCCCGGGGAGCGCGCCTGGTCGCGCGCGCCTCTTTCCGCGCCCGAGGCGCGTCCCCGCCCTAGCCAGTGCAGCCCCTCCTCCCCACTGTGTTTATTAGGGGAAGGAGGGCGGAGGCGGAGGCCAGTTCCCCAGTTCCAGTCGCCGTCGCCTGCACAGTTGCAGCCGCCGCC
>242FP001257 Cyp2a12_1           :+U  EU:NC; range  -249 to    50.
TGAGCCTCTTTGACTCCATCATATCCATGGAGCACGACAACCCAGCAAGGCTTTAAGTATTTCAAATTAATCCTAACACCCAGAGGACTTCCTCTTTGCCCATGTTGTGGGTGTTGCAACACAGACAGAGTCCATGTTAGGAGATAGGATTGGAATCTAAAAGACTCAACTAGGTAAATAGGAGCAAAGGCCATCTTTTGCCCCTTCTGTCCCTGGGAGTATAAAGGTAGTATCTCAGCCTTGGCTATCAGTCTGTCAATCCTCATTGGCCACCATGCTGGGCTCAGGGCTGCTCCTCCT
>243FP001338 Csrp3_1             :+U  EU:NC; range  -249 to    50.
ATCCCTTGGTGCCTTAGGCAAATGGCAATTAAAATAGAACCCAACTGATATTGTTCTCCGGGAGGCTCCCGGCTGGCATGGGGGGTGGGGTGGGGAACACAACTAAGGGCTTTGGTCACGGGCTATTTTTGGCAATTGTGTTACTCGTGTCTTATTCACCCCCTCTCCTCAGCCTCCCCACTGCCCTTCCCTCAGCGAGCCAAGACTGGTGACAGCCTCTATATATTTAAAGAGGACAAGAGTCCCCTTACTCAGTTGAGCCGGCAGAGACCACACAGGCAGGCAGGTAAGTAGACCACA
>244FP001029 Cav1_1              :+U  EU:NC; range  -249 to    50.
CCACGGAGCAGGTGAGGTTGTGGGGTCATAGGTCTGGCGGAGAGAAGGAATACAGAGGAGGAGGAACGGGAACCCCAGCCCCTGGGCTGGGGAGTCAGGGCCGAGAGCCGTGGGGAGCAGGAGGGCGCATGGGACTTCGCCCTGACCCCTGGCGGCGGGCGCGGGAGGCAGGCGCTCTCTGCCTGGTACCGAGGGGTGTGGTGTCCTCCGCTCCGTCCTCTTAAAAAGCTTGCAGCGCTGGAGTTTTCTGTGTGCAAGCCTTTCCTTCGAGGTTGAAGCTAGCAAAAGTTGTAGCGCCAG
>245FP002946 1600014C23Rik_1     :+U  EU:NC; range  -249 to    50.
GTGTCCTCGGCCACAACGCGACGCGGGCAGGCAGCGTGGCGGGGACTCTGGCCGACAGCCTCCCGCGCGGTCCGGAGCAGCTGACCCGCTGGCGATCGGCCAAGTTGCGGCGGGCCGGGAGGCAGCAACGTGCGGCGCGGCATGTCGCGGGCCCGGAGACAGGGAGCTGTGGGGGCGGACCGGCGCGCCGCCTCCCCCCTCCGGGCCCCGGCCCATTCATAAAACCCAAAGGCATTGCCCAGGCCTGGCAGGCTTGGACTCCTAATTGCAAACTCATTAAGGAGTTTGCATCTCATTTAC
>246FP000737 Jak1_1              :+U  EU:NC; range  -249 to    50.
AGTATGTCCAGTTTGAGTTCAATTCTCACAAGCTACTTGGTAAGCGGAAGCGAGCGGAGACACTTGCTGGAGTGCGAGCCTGGGCAGGCGGGGACTCCAAGGTCCTCAGTCTTGGGTCTTGGCTCTGTCCAATTGTAGGAGCAGCTTCTGACGTCACGGGGGCTGGGCCGTACAAGGGGCGTGATCGTTCAGAGTTGGAGGGGCGGGGCGCCGGTGCGTTTTTAGAGCGCAGGCCGCCGCAGCCGCGGAGTAGCCGGCAGCCGCTGACGCGCCGCGGGGTCCGCGCCCAGCCTCGCTCGT
>247FP002686 Tuba1c_1            :+U  EU:NC; range  -249 to    50.
CCACAAAGATCTCGCTGTCCTCCAACTTCCAATCGCCTTCCCCACCTTCTTCCCCGCCCCACCTGGCCCTGGCGTGGACCCTGGGTGTCTCCTCCCCTTCCCACTTCCAGCTCCTTCTACGGAGTTTGATTTGAACTTTCGAACCCGCCAATCATCGGCTTCGCTGCGGCCCGGGGCGGGGTCCGGTGTCCGCCCTCCCGACGCGTGGCCCGGCCAGGGTATATAAGCCCTGTCCTGGAGGCGGACCTTACACAGCTTCTCCCCCGGACTCCTTGGTAGTCTGTTAGTGGGAGATCTTCG
>248FP000560 Car14_1             :+U  EU:NC; range  -249 to    50.
AGGTGCGAAACCCCCCTTCCCTGACCGAGAGTTCCAGGGGACACCCGTACGAGCGGCAGTGTAAATAGCAAAGGAAGAGCTCACTCCAGGGTCCTGAGCCAAGGCCAGGGCGCTGGGCTCTGCTGGGCCATCCTGCATGCCTAATCCGCTATTTAAGGAGCTGCTCGGCTGCAGCCCAGGCACCACCCCCCTCCTCACGTACACCGGTTTCGAGCCACCTTAAAAGCGGGAGGCAACTGTGAAGTTGCTGGCCAGTAAGTGGTGTGGAGATTACGAAGGGACATACGGAGAGGGCAGAGA
>249FP002659 Lgals1_1            :+U  EU:NC; range  -249 to    50.
AATCTTTTTTTAGTGGAAAGAGGGATGGAGAAGAATAAGAGGCGGCGCCAGGACCCTGAGGGAGGGGCTAGGAGGGGGGGTCTCCTCTCTGACTGGTCACCTCTGCTCCAAAATTGACTTTATAATCCATAGACTCCACTTCTGGTGGCCCCCATCCTTGTCCTGACATGCAATTGGCTGAACTCCCGGGGAGGGGCGGGACTCACCGGGTCTGATCCAGTTAAAAAGGTCGGAGCGGGCCTGGGGCCCGTCTCTCGGGTGGAGTCTTCTGACTGCTGGTGGAGCAGGTCTCAGGAATCT
>250FP002540 Mcpt8_1             :+U  EU:NC; range  -249 to    50.
ACAGGAGAGGGGACTTGTCTAGTGTGGAAGGCCTCAATAGGCTCTTCCACCTCCTCAGTGTCCAGCATTCCTGTGGGGAATGTGGTCATGCTCACCAGTAACTGACAGCAGTGTGTTTCCTGTACAGTCACCACACAGATGTGGCAAGAACTCAGATCTTAAATATCACACAGGAAATTAGAGGTCTCTGGCTCTGGGCCTCTTTCCTCACCTGATGGTTTAAAAGTTGTGAGAAGTAACAAAGTGGCCAACTGAGACCTGGTCAGACCCTGAAGAGGATGTTCCTGCTCCTGGTCCTCC
>251FP002733 Tnp2_1              :+U  EU:NC; range  -249 to    50.
ACCGTGAGAAGGGTACAATTACTTAGTTGGGAGGACTGGAGTAGAAAGAAGGGACACACAGAGGTGAAACAAGAAAGCTGCAGATCTGAGATGTGGGCTCAGCACAATCTGACCTGACCCACAGGACCCTAAAAGCTGCCCCGCCCTGGGTGAAGATGAGAGGCAGGGCTTTGTCATACCTGTCACCCTCTGTGGCCTATGCCATCATAATCGGCCCAGCTATATAACTAGGGGCTGTGGGGACTCCCCAAAGCCGGGCCTGCTGGGAGGAGGAGGAGGAGGAAGTCTCTGCCCCGAGTG
>252FP002331 Hist1h4f_1          :+U  EU:NC; range  -249 to    50.
ATAAACTATCGGTTGTCAGAACCTACAAGTACGCTCCTGAAGGACACAAACTAGTGACTAAGAACTCCAAGAGAAAAGCGGAAAACTCATATTCCCCTCGCCACAGGGGCTGTGCCTTCCGCCTAGCAATAGGATTCAGCCAGTGAGTTAGAGGGGCGGATACAGAATCACCTTCCCGCCCGCGCCTTTTCAGTCCTCTAAAAGGTCCGCATTCGCCATATATATACCAGCTGTAGAGGGCGCTTAAGGAATTTCAACTCAGTGCTCCATAGCCATGTCTGGTCGTGGTAAGGGAGGAAA
>253FP000030 Col3a1_1            :+U  EU:NC; range  -249 to    50.
TTTCTGTCATGCAAATATGTATTTAAGACTAATGCATGTTATAAACATATGCATAGGCTGATGTACACATGCTCCAGATGTGCTGTTTCTGTGTCTGTGGGTTGTGTCCTCTACACACAGGGAAAAATATATTAATCATTGCTTTTACTGCTGAGGGGATGGGTTCTGCTCTCATATTTCAGAAAGGGGCTGGAAAGTGAGGGAAGCCAAACTTTTTCCTATTTAAGGCCAGAGCAGAGGGAAGCGAGCGGCTGAGTTTTATGACGGGCCCGGTGCTGAAGGGCAGGGACAACTGATGGT
>254FP001206 Zscan4c_1           :+U  EU:NC; range  -249 to    50.
CCCCCTTTTGGCATTATCTGTTCCTCTGGGTCAGACTGACCTTGGATCTCTGGGCTTAATAGGCAGTGCTGGGGACTACTGACTCTCCTGATTCAATTTCTATTACTTTGAGTACTATGGATAAAATGGTAATCTGCCCCACCCAGGAACAGGAGTTTTGATAGAATCACTGTGTGAATTTAATCGTCATCAGTAACTGACTAACGGAAGCCAGGCGCTATAAAAGGGAACCAATCCTAATAGAACCTCAGATGAAGCAGAGCCAAGGCAGAGACACACAGTGCCTCCCTGGGCTTCTTG
>255FP002727 Mucl2_1             :+U  EU:NC; range  -249 to    50.
CCCCGTGCCTCACACAAGAGAAAGACAGAAGTTATTTACTGGACAACAGCTTGACTGAACACTTACATTATCAGAATTAAGGATTTGCCAAACATTTGAAGTCATGACCTTTCTAAATGGCCTCTGGCTGTGTGGTTGATTCTCATTTACTTCACTTCCCAACCTTTCCTGTTACACACCTACCAGGTTGTGGCAGCTTCTGATTGGTGTGCTCTACCTATATAGTCCTTGATGTGGAACCCTGGTGTCAAGAGTCTTCCTTGTCTCCTGGTATTGGAGCTTGATCTTGTGTGTTTCCTG
>256FP001302 Klk7_1              :+U  EU:NC; range  -249 to    50.
CTCAATCCTTGACGAGGTGATGCTAGAATGTGTGGGGGCTGGCTTCCACCCGCCCTGCCTGACTGCAGTAAAGAGGGTGGAGGGAAAGATCTGTGATACCAACTGTTGGGGTTGCCTCAGGGATTTCAGATAACCCTATGCTCAAAGCAGAGGGAAGGCACCCAGAGACAGCTCCACCTGTGCCCCAGGGAGCTGGAGGCGGTGCGGGGGCAGGGGAGGTATAAAAGGGCCAGCCCTATAGAAGGCTGGAGACACTGGTCTCCGGATCAAGGACAGAGCCTCGCCAAGTCACTCCCAGGT
>257FP003129 Ifit1_1             :+U  EU:NC; range  -249 to    50.
CACTCTCTCTCTCTGGACAGCAGTCTGGATCCGACATGTCTGTATCCGTTTCAGAGCCTTCTCCTCATCGATTTCAGTGGAGAATGCAGTAGGGCAAACCCCACAGTGCCCCACAGTGCGTCTCCCTGGATAAACTGCAGGCTTCAGTTTCACTTTCCAGTCTCAGTTTCAGTTTCTCACTGCTGACTGAAAAGAGCACACCCCCTAGCTCACCCAGCCCTTTAAAAAAAACCTGAGCTTCCAGTTGGTGTGACAGTCTGCAAGAGAGCAGAGAGTCAAGGCAGGTTTCTGAGGAGTTCT
>258FP000402 Matn4_2             :+U  EU:NC; range  -249 to    50.
CGTGTAGGATTCCAGAGCATTCCGGCTGCCCGGAGTGTCGCCGCCCGACTCCAGCTGTAGCCCAATTCCGGCCCGCAGCTCGCGCCTGCAGCTCCCAGAGCAGCAGGAAAAAGGGGCGCCGTGCTTGCTGGGGCCCGAGTGTTGAGAGGAAGGGGGAGAACGCTCCTGCCAGTGGGAGGGGTCGCAGCCCGCGCTCCCCCTCCCCACCCTCCCGCTCCAGGTTAAATGCAGCTGCCGCTTGGGCTCGCCCTGGCTGTCTGGCATTCCCCACTTAGGGCAACCTGCCCACGCCGCCGCCGT
>259FP001352 Anpep_2             :+U  EU:NC; range  -249 to    50.
TGCAGTCGTAACCACACACTGTGTTGGTTACAGCAGGCATCTCCCCTGCCCACCCCCATCCCCCATCCCTTACCCCAAGCCAGCTCTGCACACTGTTTCATTTCTGATCTCTCCAGAGCCTGGGCAGAGCGTACCCCTGTCCAGCCTAGTGACCTTCGCCTGAGCTCTGGTTAATATTTGTCCGACCCAAAGGCAGTGGGGCTCCACCCCCTGTGAGGATATAAGCTGGCCCCGGGGCTGCTGTTCTTTCCTCTTGGCCTGAGCTATTCCGAGCTCCCTGTCCACCGGCATCATGGCCAA
>260FP000299 Grem1_1             :+U  EU:NC; range  -249 to    50.
GCGCGGTTCCCTGGGGTGACCTCTCCCACCCAGACGGGCAGGGGCAGGGGGGTGGGTGTAGACAAAGAGGCGAGGCGGGCGGAGAGGGGACCCCGCAGGGAAGCAGGAGGGGTGCAGTGGGCGGGGGCACTACCGGGAAAGGGGGCGGATAGCGGGTCCCGCGGCGGCGACGGCGCCTGACCAATGGAGAGACGCAGTCCCCGGCGCTTGGCTGGCGGCATTTAAACCGGAGACCGGGAGATGCCCGACACTAGGTGCGCCCTTCGCAGACCTGGAGACCCAGAGTACCGTGGTAGCGGC
>261FP001575 Ces1b_1             :+U  EU:NC; range  -249 to    50.
AGTTCAAGGTGCACTGAGCTTTTCAGTTAGAAGTGTTTGCATAAGAGGTTGGCTTGATATCAGAGAGTGGGTAGTGTCTTTAAAGAAAAAGAAGAGTAAACTCGTAGTGGGTGTGGCTTGGAGGTCCTAACAAATACCTTGGGAGCTCTTTGGAGAGGGGGAGCTTTATGTAATTATGCTAATTGGTCTAGAGGTGGGTCCACAGCAAAGAGGCTCTCTATTTGAGCTGCAGACACCTCCCTGTCTCCTAGAGTTCCTGTCCTTCCTTCTACCATGTGGCTCCATGCTCTGGTCTGGGCT
>262FP001908 Ikzf4_2             :+U  EU:NC; range  -249 to    50.
TCCAGTCAGTAATTAGTAGCCAGCTGCTATCCTTATTGCTACTAATATTACCAATAGATTGGGGCAGTTCCAGATCCCTCTCCTACAGATTCCAAAGCTGCTCCTGGGAGCTCTCGGGAGAGCAGTAGGTAAAAATGTCCCTTACCACCTCCTCAGATCCCTGTTCTCTGTTCTACCCTGGCCCGCCCAGTAGTGGGTGATGCTCTTCCCGTCAGGCACAGATAAAGGTAGGGTAGGCCAGACTCGGCTGCTGAGCTCACGGAAGTGAGAGTCAGCAAGGGGCACCCGGCTGCTGTGGCA
>263FP002576 Siah3_1             :+U  EU:NC; range  -249 to    50.
AGCATTATGTATGGTTGGCTGTAATCACAAGATAAATGCAGTGTGCTGATCTATGGTAATGTTCAATAATACATTCTCCGCCAGGCTCAATTCATCAGGGAGTTTCAGTAGGGGAGGTATTTGTTATTGGCTGTCTCTGAACCTCAAGGATAACATTTCTGTCCTTTTGATTGGCTGCCTCGCTGCTGCAAGATTCTAACCGTCTTATTTTGATGATGAATATGAAGGCGCGCTAAGCCGGGCTGGAACGGAGAGTCTCCGAGGCTGTGCTCCATTCAGAGCCCAAGGACTTACAGCTTC
>264FP000426 Eef1a2_2            :+U  EU:NC; range  -249 to    50.
TCTCCCTCGCTCCGGTGCATCATTGCAGCTGCGTCCTCTCGGATCCTCATTACGCCGGCCCGCGTCCGTGGGTGCGCGGCCCCTGCGTCCACGCATCTTTCGCATCCCATCTGCCAGCCGCTCGGCGCCCGCCTCCCCCCTCCGGTACCGCATTGCCGTACTGCAGGGGCGCAGTGCATTGCGCCGGCACCGTCAATAGGTGGACCCCCTCCTGGAGAGATAAAACCGCCGGCGCCGGCGCCACCAGTCCTTCTGACTGAGTCCTCGGCTCTGGGTAAGGACGCACATCCCGGTCTGAGA
>265FP000031 Col5a2_1            :+U  EU:NC; range  -249 to    50.
ACACTCAAACAGAAGGAGAAATAAAAGTTTGTCTCTGTTGAGAAGCTTCCTCTGTGCTTAAAATCTACAAGAAGCACTGAAAACTCAAGTCGCAGAGGCGCGCGCTCTGATTTGGTTGTTTACCATCAATCAGACGGTTGCTTGGCAGACACTGGATGGTTATGAGCCTGAACAAGCTGAAAGGGGCAGGAAAAGAAGTGGAGGCAGCATTCTTCCTATTTAAAGCTGCACCGCTTGAAAAAAGTTTTCGCAGACTGTGCCGGACCTGGTGCTGAAACAGACTGAGGCAGCGCGGGGACT
>266FP000617 Snhg8_1             :+U  EU:NC; range  -249 to    50.
CCGCCAGAGCTTCAGCCACGAGACTTCTGACACCGCGAGAACTGTGGTTTCAGCTCGGCTTTTCCCCGCCCACCTCCACAGCCCGCCCATTCCTGTGACGCACGCATCGAATCCGGGCCGCCTGTACACCAATCAAAGTGACGAGGCGCGGGAGAGCTCGGAATGGGCGGGAAAGCCCCGCCCCTCGCGCGCAGGCTCTTGGGAGAGCGTCACCCGGGCTATAAAAGCGTGCGCGCACCGTTCAGAAGTCTCTTTGGCTGCGATCCGCCTACGAGTATGTAGTTGTATGGTGGGGATGAT
>267FP001620 Mmp3_1              :+U  EU:NC; range  -249 to    50.
CCAAAGTGGAAAAAAATGCCCCAGTTTTCTCTTTTGCCAAGGCAGGAAGCATTTCCTGGAGATTAATCACCATTTGCCTTGCAAAATTAAGAAGGTTTGAAGAACTTAGTAAAGAAGATTGTATCACCCTACTCTGATTTTTAATTTTTGGAAGTGGTCCCATTTGGATGGAAGCAATTATGAGTCAGTTTTCGGGTGACTCTACAAACACAACCACTCTATAAAAGTTGGGCTTAAGAAGGTGGACCTAGAAGGAGGCAGCAGAGAACCTACTGAAGGTGGTACAGAGCTGTGGGAAGT
>268FP001590 Rrad_1              :+U  EU:NC; range  -249 to    50.
CTCTAAACTACCCCCCATCCCGCGCGAGCCTCCTTCCAGCTACCTGCCCCGCCCCTGGCGGGTTTGCGGTCCTAGAAGGGAGGTGGGGGATTCCCGAGGGCGAGTGGATGCGTCAGCCTTTGCAGCAGCCCGGGAGGACAGGGGCGGGGGCGGGGGCGGGGGCGGGGGCGGGGGCGGGAGCGGGGGTAGGGGTAAGGGCGGAAGTCTGACTGGTAGAGGTTTAAATAGGAGGCCCTAGAACAGCGACCCAGCGCCAGCTGAGGGGCTGAGAAAGCAGCAGAGGAGAAAAAGACTGCAGTC
>269FP002661 Rpl3_1              :+U  EU:NC; range  -249 to    50.
TTTGGCTGCTGCAGAACGCCGTAGTTCTTTACATTCTAAACCTCAGCGTCGACGAGGCGTTTCGCTAAGCTTGAACCCAATCATTCTCCGTAGACCCTATTTGTCAATCCTAGTGGGCGGGAAAAATGTGTGTAAAATGACATTCGATGCGCGCCCTTCGACCCGACGCCTATGCGTCAACACGTTCGCACGCTCAGGGGGCGGAGCCATCACTTGGCTTTATATAGCCTGCACTGGCTCCTGGTCGCTCTCTATCTGCGGCGTGTGGCGGCGAGATGGTACGTATGGCCATGCTGCCTT
>270FP002704 Gm5414_1            :+U  EU:NC; range  -249 to    50.
GTTGGTGACTAACTCTGAGTTACAGTGAATGCAGAACTTACTATATTCAGATTGAGTCAACACTAGAGCAGCAAGGTATCTCATTAAGGAAGCCAAAACTGCAATCTGAATATTTCATAACATTTTAAAATAATCTAGATGTGATATCACTGTTTGTAAAGCCCTGTCCTTTCCACTCTGTAAACTCACCATCAGGACCCAGCCCAGCCCATTTGTACATTATAAAAGCCACTGCCCAGAATGCAACTTACTCATCTCTTCAGCTCTGCTCTGCCTCTCTCCACTTTGGAGCCATCTCAC
>271FP003130 Pank1_1             :+U  EU:NC; range  -249 to    50.
GACAATCCCCCAAATCACAGCCTATTAAACAGTGTTTCCACACAGCCAGTGAGACGGCTGGTGTAGAGGGAAACACCCACTGACACCATGTGGGCCGGAACGGTGTGGACCAATGAGGATTGCAGGTGGATTCCCCCCCTCCCCTTGGAGTGGGTCGAGTTGAGTGTTTGTAATTGTACAACTCCAAAAAGTGCGTTGTTTCACAACCTGAGACTTGTATATATAATGGTAGACTGTAAAGGGTACCTTCCCCACCTGACATTCTGGGATGTCAGTTTGTAGGTAGAGATTACGAGTTGT
>272FP003070 Cst6_1              :+U  EU:NC; range  -249 to    50.
GTCAGGGCCCTGGTATGAACTGTTCTCTCCCTCCTGGGAGATAGGAATGATAGGCCAGCATCTCTACACGTAGAGGTTCTGGGACCTGTGTGCCATCTCTGGTTCTTACACTGCGTAGGTAGGGGAGGTGCACCCGCCTCCAGGCACCTGCAAGCTGGTCCAGGCTTGCTAAGGAAACAAGCAGGCGTTGGGCGGGGCCGGGAGGGGCCCGCGAAGGCTGTAAAAGCCGCGCAGGATGGAAGTCCAGACACTGAATCCGCGGCTATGGAGCGTCCTCACTTCCCGCTGGCGATGGGCCTT
>273FP000077 Ptma_1              :+U  EU:NC; range  -249 to    50.
GCGCACGCGCGCGACCCCCCTCCGGCGTGGCGAGACCCAACAAAATTCAACACTCTGAATGACAGTGCGGCGGGGGACTGCGCAGCGCGCGCCAAGCCGAGGCACTGCCGCTTTAAGCTCACTTGCCCATTGTTCGGAATCGAGCCAATGAGAGGACGCCCGCTCCCTGCGCTCAGCCAATAGCGCCGGGACTAGGGTGGCTGAGCACCGCCCACTAATCTATATTAAAGCTTCTGGCGCCGCGTGAGTCCCCCACTGGCTGCTCCGAAAAGCCATCTTTGCATTGTTCCTGGGTCGTGC
>274FP002617 Trps1_1             :+U  EU:NC; range  -249 to    50.
CCTCCTCCCCCAGCCCGTCCGGTGGGGGAGGGGCGGGGCGGGACGAGCCGCGCGCGGTCCCCAGTTGTCGCGGGCTGGTGCGGCCGGCCGGTCCCGCGGGCGGCGGCGGCGGGTGCTCGGGGCCGGGCGGGGCGGCGGCGGCGGCGGCGCGGGGACGCGCCTGTCTCTTTAAGGGAGCTCGGTCTGGGGTGGCGCTTTCCTCCGCGAAGGCTCCTTTGATATTAATAGTGTTGGTGTCTTGAAACTGACGTAATGCGCGGAGAGTGAGGTCCTGACAAGCGATAACATTTCTGATAAAGA
>275FP000766 Edn2_1              :+U  EU:NC; range  -249 to    50.
GGGCCTTGGGCCTGCAGGGAGCCTGCAGAGTCCTGAAGGTGTTGCAGAGAAGCGCAGAGGGTGGAGCCCAGCCTTCCACCTCCCTCTCCCCCTCACCGGGAGGCCAGGGCGGGCCAGGCACCCAGGGAGGAGGCGGTGTCCCTGGCTCTCTGCCCAAGGTGCAGCAGCTAAGCAGGCGGGGCTGCACCAGTAGGGGCGGGCGGGCGCCCTGCCTGGTATTATAAGAGGCGGCCAGGGCACCTCAGCAATGAGCTCTCAGCTCGGCTTAGCAGGAGGACACTGGCGACCTGCTCTCCCGGC
>276FP002447 Cartpt_1            :+U  EU:NC; range  -249 to    50.
CTGGCTGCGGGGCGGACAGCGTTTCGGGGCACGGGGTCTTGTTTTCTGCGCTCTAGCCCATCTGTGCGCAGAGCCTCGTTCCCGGGCTCCCGGAGCCCGGCGGGCATTGACGTCAAACGGCAGCGGAGCGCTGCCTACAGACGGCTGACCCGGGCTCTCCTCCACACCCCCGTCCTTCTTCTCCCCCTCCCTCTTCCCGGCACCCGATTTCAACCGGCTATAAGAAGCCGGAGAGCGCAGTGCCCGAGCAGCGAGGAGGTCCAGAACCATGGAGAGCTCCCGCCTGCGGCTGCTACCCCT
>277FP001893 Slc16a7_1           :+U  EU:NC; range  -249 to    50.
CTGGGGGAAAATTACCCTTGAAAGCGTGCCCACTAAAACTACACAGAAGGAAAATCCGGAGGTTAAATGTAGCAATTCAATGTGCCAGACACGTCACCTTTTTGACCCTGGCTATAATTTAAGCCCGGTTTACGTTGCACTGTTGCACCATGAGAAGTGTAAACTAACTGTGCATGTCAAAGCAAGTTCTTCAGGAAGAGAGAGCAAACTACCTTTCCCCTATTTGAGAGGAGAGACGGAAGGGAGAGCAGATCCCCGTGGCCTCTGGAGAGCTGTGTGCAAGTTTGCTTCTGGCTAAAA
>278FP001372 Klhl35_1            :+U  EU:NC; range  -249 to    50.
GAAGCAGACACCCCAACCTTCAAAACACCGCAGCCCACCATAACACACAACCAATTCCACGCTTATCTACACTCCTCCCTTCCAAAACTGGCCCAAGAGTGGAACAAAAGCCCAGTGCCCATTCCTACCGGCTCCCTCTCCTCCCCTCCCCCCCTGGCGCCCAGACAGACCCTTTGTCCTCCCGCAGCTGAGCCCAAGTGGGAGTCTAGGCAAAGCGAGAATAAAATCAGCTCAGGCTGCAAGGCAAGCAGGCAGAGCTGGCAAGCGGCAGGCACAGACAGGAGCAGCTCTGCCAGAGAA
>279FP000349 Bfsp1_1             :+U  EU:NC; range  -249 to    50.
ATGCATCTCTTGTCCCCCTGATCCTCCGTGCAGTCACATAGCAACAGGCCTCCACAATGGCGGAACAAAGAGGTCCTTGCCCGATGCCCCTTCCACCCGGGAGCTGTATGGGCGGCTTAATCCCGCACACAAAGCACCCGCGGCTCTTCATTGTTGGGCGCCCGCCCCGAGGGCACATCTGCTGACCGGCTCTGGAACGTCCCAGCCCGGCCGGCCGGTTTATTTAGCAGGCGCAGCCCAGGCCGCGGCCTTCCGGGAGCCATGTACCGCCGCAGCTACGTCTTCCAGGCCCGCCAGGAG
>280FP002719 Krt18_1             :+U  EU:NC; range  -249 to    50.
AACAGACACTCAGGGGCTAACACCACCTGCTATCCTTTGTGCACCCCTTAGTTATCCACTCCCTGTGTCGGTGAGGATGGCAGGTATGCTGAGGGCGTGTGCAGAAGTGGAGAAGGGCTGCGACCTGTTAGGTCACAGGAATCCCGATCCTGGCGCCCCCGGCTCCGGTGGCTGGGGCGTGGCCTGCTGGGGGAGGTCCCTACCTCCTCCCGCGGCGATATAACAACAGGTCGAGGACTGCCACCCTCCGCGGCGGAACTCCTGTTCTGGTCTCTCGCTTCGCTCTCCTCTCCAGACAAG
>281FP000767 Cited4_1            :+U  EU:NC; range  -249 to    50.
CTCTTAACCAGTACCTCGAAGGCCTGACCAAGCCCCAGAAAAATGTCAACCACCCAGCCCTACCAAAGTGCCTGCATCCTGGGACGCCCTTGCAGGCCCAAAGGGCGGAGCTCTGGTAGGGGGCGGGACCAATACCTTCTTGGACAGGTTCACGACCCGCCCAGAAGGGATTCATCCAGCCAATGACAGAGAGTGGGCGTGGCGTTCCCGCCTCTTGGTATAAAAAATCTCCGGACTTCAAGGCACTGCGCGAAAGCCTGGGAACCCTTGGGCTGTCTGTTTCTTTTGCGGCCTGCAACT
>282FP003227 Pbsn_1              :+U  EU:NC; range  -249 to    50.
TTTTCTTAATAGGGACATAAAACCAATGAATAAAAATATACCTGAAACATGGGATAGGCACTGGGCATTGGAAATGACAATAAAAGTAAATTTTCCATCCCTAGTAAAGTTCTCCAGGAACCTATTTGTATACTAAATGACACAATGTCAATGTCAGTGCACAACTGCCAACTGGGATGCAGAACACTGCTCACGCCAACCATCCTGAAAGCCAACTATAAAAAGCAGAGAGATACTCTGCACCTTTTCAGTGAGGTCCAGATACCCACAGAGCAGAGACAGTCGCTCACACATGATGAG
>283FP002838 Tagap_1             :+U  EU:NC; range  -249 to    50.
CATGGTTTCCACTCCTAGTAGTTTGTAGACATTTTTACTTTGAAATGGGGGGGGTGGGAATTAGGGGGGTTAGGCTTGGAAAGAACCGGCGCTGCCCTAAAAGGAATGAGGAAGTGAGAGCAGAGCAGTCTCTGGCTGGCTTTGGCTGTGTAACAACCCATGATGTTCCTTCCGGCCCCAGTAATATTCTGAGTTTCCACCTGCCCGCCCCCGCCACATATAACACTCAGCACACGAGGCTGAGGGCCCAGTGCCTTGTCTCTGTGGGTGGACTCCTAGGGTCAGAGTGTCATGTTGTGT
>284FP000009 Defb18_1            :+U  EU:NC; range  -249 to    50.
AGCTTAGCATGTAGTTTAAACTAATTACCAAGGGAACTTTAAACTTCTTTTTTTCTTTTTCTCTTGTCTCATTGAAAATGAATTCATGTCTGGGTCACTGAGACCATAAGAGCACTATGTCCTCTATTATAGTTATTTGCTATTTCATAATACTTTCATGAATATTTGTTCAGTCCAGAAAGGCATAATTAATCAAAATTGGAATTGCTGAGAAGGCTATAAAAACAACATTCTCTTCTTTCCAAAACCATAAACTCTTTGAACTCTAATTCCACCTTAAGAATGCAATCAACAATGAAG
>285FP002931 Esp31_1             :+U  EU:NC; range  -249 to    50.
ATGGCAAACTAATACTGTGGAAATAGATGTGAATCTCCCTTCCTTGTCTCTCATTTGAAAAAGGAACAAATGGAAAAATCCATGAGGAAAGAGAAACAGTAGATTGTTGATACAACAACACATGAACGGAATGTACTTATGCCTGAGATCAAGTGTCTTATATATTCTGATGTTCAAGAATCAGAAGCCAAGATAAACATTTCAATCAAACCACTTTGCTTTAAATAGCAGGCTGTGTAGCACATCTGCATCTGAGTTCAAACTACTAAAGTCACTACTTCACAAGGAAAGGAGAAATCC
>286FP001947 Gm12185_2           :+U  EU:NC; range  -249 to    50.
GGCTCCAGACAGAGACAGCTATAACAACTAACACCAGAGATTACCAGATGGTGAAAGGCAAATGTAAGAATCTTGCCAACAGAAACCAAGACCGCTCACCATCATCAGAACCCAGCACTCCCATCTCAGCCAGTCCTGGATACCGCAACACACCGGAAGAGCAAGATTCAGATTCAAAATCATATCTCATGATGCTGGTAGAGGACCTTAAGAAGGGCATTAATAACTCACTTAAAGAAATACAGGACGAGGCTCGAGAGCTGCCAAGTGGGGGGAAGCATGGCCAAGCCTTGTGGGGTC
>287FP002287 Akr1c18_1           :+U  EU:NC; range  -249 to    50.
CGGTCTCTCATAAAGCAACTTAAAATACTGTGTGGAGTATTCTAGTAACAACATTCATTACATAAAGTCATGTATGTGTCACTATGTAGGATGTTGTAGCAAATTCTCTTCTGTATGAGAATAAACGGTCTGGTGCCAACTCTTTCCTCACAAGTAGAATGCTGTAAGAGCTCACTCCGCCCCCGTGCCATTGACTGCTGATTACTCATTCACTTGGGGCTATAATTTGCACTTGTTCGCTGGCTTGTGAAAGCAGAGGAAGAGAGAGAATCTTCTAGGTCAGAGCAGTGGCTGAGAATG
>288FP000690 Abca1_1             :+U  EU:NC; range  -249 to    50.
AGGGCTACAGAAAGCGGGCCCCACAAAGCTCTCACCATGCGCCCCCAGTGCCCGCTGCGGCGGCGCACTGTCGCCGGTTTAAGGGGCGGGCCATGTCTCCACGTGCTTTCTGCTGAGTGACTGAACTACATAAACAGAGGCCGGGAAGGGGGCGGGGGAAAGAGGGAGAGAACAGCGTTTGACCGGTAGTAACCCCGGCGCTCGGCACAGCCGAATCTATAAAAGGAACTAGTCGCGGCAAAAACCAGTAATTCCGAGGGCGAGCGAGCGGGCCGGGACCGGCAGAGCCCACTTCTCTCC
>289FP002093 Krtap2-4_1          :+U  EU:NC; range  -249 to    50.
AATCTGTCACATGGTCTAGCCTGGGAGGATTGACTGACAGGTGAGCAATAGTTCTGATGATACAAATTACCAAGTGTTCATTCCAAGGGAATAGGAGAAGGCTAGGAAGAAAAGCATCCTTGCAGATATTAGAAATGTTGCCTGGCAACTGAATCCAGGGCTCTCTTTTCATTGGGTAACCACAAGTCCAGGAAATGGCCGTTGGTCAGCACTGTTCAGGTATATAAAGGGACCCAACCTAGACAAGACATCGTACCTGAGAACTCCCAACCTCTCCTCACTTCTCAGCCCCACTCCAGC
>290FP000970 Pla2g1b_1           :+U  EU:NC; range  -249 to    50.
GGGCAACCTGAGACTTGTCATAATGGGGTTAGGGGGAGTAGTAAAGGATTCCAAGATCTGGAAACCATCCCCTTGGGGAGGAAGTGCCAGGCGCAAATCTGTGGCATTATTTTCTCTTACAGGCAAATCCCTCTGTGTTGTTCCCCCGATAGACCAAGGCCAGCCCAGAGTGGCTAAGAGCAAAGCAAACAGCCTTATCTTGGGAGCGTGGGGCCCCATGTATAAAAGAGGGAAGTCACTGGAGTTCTCCCCTCACTCCTTCTGAAGATGAAACTCCTTCTGCTGGCTGCTCTGCTCACA
>291FP002929 Ubd_1               :+U  EU:NC; range  -249 to    50.
TAGGGGGATTTTCAGCCTGGGCAAAATTCCTATCTTAGAATGACTATTCTATGCACAGAACTAGGAATACAGATAGATTGGCTAAGGGGAGAAATCTGTGTACAAACAGTGTCCATTATGAACTCTACCCCAGCAAAAGTGAAAGGAATTATTGAGAACAAAGGTTGCTGCTAAACTGGACAACACATTGAACTTGGGGATTTCCAACCCAGCTACTCACATATAAGCAGACACAAGGACTCTTTTCTTATTCAGCCTCTGACTACAGACATGGCTTCTGTCCGCACCTGTGTAAGTTGG
>292FP001988 Eif4a1_1            :+U  EU:NC; range  -249 to    50.
CCCGACTTAAGTATGTCACTTCCGCACCAGCGAGAAAGGCGGACCCTTCAGCCAATGAGGCCATAGGGCGGGGCTAGGCCATGATGGGCTTTCAAACTACCCAATAGGGCGTCCGAACTAAAGCGCCTACAAAGTAACGTCACGTCGAGTTGCAGAGCGCCGGCAGGCGGGGCAGAGGTGGCCAAGCCAATGCGATGGCTGGGGCGGGGTCGGACGCTCTATAAGTTGTCGATAGGCGGGCACTCCGCCCTAGATTCTAAGGATCATGTCTGCGAGTCAGGATTCTCGGTAAGAAAGGCT
>293FP003270 Gm15023_1           :+U  EU:NC; range  -249 to    50.
AATCTGTGGCTAGGTGGAGGTTAAGCCTCACTCACAGTTTATTTAAGTTTGAGTGATAACTGTTTTCTTTTTTTTTTTAATCTAAGACAATCTTGGCAGGTGGAAGGACACATACGCTGAACGTGCTGGCAATGCGATCCATGGTGCGGTTTAGCGGAAGGATCTAGAGACAAGTCAGCTGACCCTGAGTAGCCAATGAGAATTCTCCAGTTGCTGCTTTAAATTAGAGCCGTGGCCATTACAGGAGCCGTCGCCATTATGACTATGGTGCCCCCGCTACAGGGAAAGCCTCGCGGATAC
>294FP002090 Krtap9-3_1          :+U  EU:NC; range  -249 to    50.
CAAAACTGAAGCTAAGACTCAAGTGGAAATCACAACTCTGTTTGGGCTTAAAGCATTTAACATGTCTACCTCAGATGAGCATATGTAATGAGCATTAGCTGAGCAACAAAGACACACCCACTTACAGATATGTTTAAAGTAACTCAGAGGGCCAGAAAGTCTGGTTTTAGGAGTAACAAGATAAATATGTTACCTGTCGCAGAGTGACTGGCCAAGGATTATAAAAGGCTCTTGGTAGGATAGGCAGCCAGAATCCAGAAACTCCTCTCAACTACACAGCTCTCAACTCAACGGTAACAC
>295FP001509 Slc25a15_1          :+U  EU:NC; range  -249 to    50.
TCCCGGAGGCTGCCAGCTCGGCAGTCAGCGAGGAGAGCAGATTTCCGTTTCCTTGGCCAGCCTTCGGGAGGGAGGGGCGGAGGGGGCCTCGCGTGGGGGAGGGCCGGTAGGGCGGGACTTCGAGAGGGCGGGCCCTCAGGAGGGCGTGGCCTCCGGAGGGAGGGCTGGTGGAGGGGGTCTCAGGAGGGAGGGCCCGAGGGCCGGACCCACAGGGCGACCTTAAAAATTGCCCGGGGGCCCGCGGCCGCCAGCGGAGCGCGCGGGCGGCAGAGGGCGAGCCGGACACAGCCAGGCGCGGCG
>296FP000235 Sptan1_1            :+U  EU:NC; range  -249 to    50.
GGCTGCTCCGCTCTGTGCCGCGCCCCGCACCCCTCGCAAGCGCGTTCCCGTCCTTTACCCCAACCCCCACCACCCCGCCCCGCAGCTTCGGCTCCTTCCGGACGCGCTCGGTCCTCTCCGTACTGCAGTGGAGCAGCGAGTCCCGCCTCTCGCGTCGCCAACCGGGGCACTTCCCTCACGCTCGCGCTCGGCCGCCGCGGGGGCGCGCGCGGCCGCTTATAAAAGCCACAGTGCGCGCGCGCCGCCGTCACTATCCGCTGCGGAGCGAACGGCGTGAGGCAGGGGCCGCGGCGGCGCATC
>297FP002950 Pgc_1               :+U  EU:NC; range  -249 to    50.
GGCTGCTTTGTTCCCTCATATCGCAGCTACCTCCTGGCCTTCCCTGCTTGAAGTAAGAAAGTCAATAAGATGAAAAATGTCCTGGTCCTGCTCCAGAAGGAAAAACACACAGAAACTATTGATACTTGGAGTCCAAGGGACATCTTGGCTTGGGGCGGGGCAGGGGGGCGGCATGCTTGCCCAGGCTGGGAGTCAGGGGCTGGGCTAGCTCCTGGGTGTATAAAAGGAAGGAGTCCCGCTCAGCTCTCCACTCCACCGCAACGGTCGAGCTCGAAGTGATTTCTTCCAGTGAGACCAGCT
>298FP001054 Prss3_1             :+U  EU:NC; range  -249 to    50.
CTAAAAGCACTTTCTACCCATTATTCTCATTTCTCATTCTAGCATCCTTTCAAGAATCAGTTGTCCTCCCTCCCACCTTCCCTGAGAAGAAAACTTTTCTAGACACCTGAAGTCCAAAAAGAAGTGATAGGAGAAGGAAAATACAGCTGTGTTTGTTCAGAAAATATCAATGATATCCCACCCCCACCTTGAGAGGCAGACTTCTCCCTCCTTGAGGATATAAAGGTCTGCTTCCCTTCAGTGTTCATTACCTTCTTCCACCATGAATGCACTCCTGATCCTGGCCCTTGTGGGAGCTGC
>299FP001782 Col10a1_1           :+U  EU:NC; range  -249 to    50.
CTAAAAGGAAAACAGAAAAAAAAAAAAAATCATGCACAGCCGAAGCTATTAATATATAATGGAGACAAAGAGTTTATTTTTCAATGAGAATAACAAGGAAAAAAGCCTGATTTTGTACGCCTGCCCGTTAGGACTTCCCACCATAATTAGTGCTTCTTGCCCCTGAGAGGAGGAGCTTCGGCTCAGGGGAACTTCATGCAATAAGGGAAGAAAACAGTATAAATACTCCAGGGCAGCCGTGGGGAAGGCATTATCCACTGCTCCTGGGCAGAGGAAGCCAGGAAAGCTGCCCCACGCATC
>300FP001444 Muc2_1              :+U  EU:NC; range  -249 to    50.
CCTGGGGTGTGTGCTGGCATTGGGATAATTGGGGCTATGACATCCTGAGGAAGGCCAAGTTTACCCAGGGAGTCATATAAAGATAAACTCAGATAACCTGAATCAATATTTCCTCTCTGGGACCCATGGAGCCCCCACAGCTGTTTTCCTGATAACTTGGCAAATGCCCCACCCACCCTTCGCACCTCCCTCGTCCTCCGCCCTCGGATGCCTGCTAAGCATATAAGTCCTGGACCCCTGCCCTGGGATGCTCTTCTGTGCCACCCTCGTGAGCCACCATGGGGCTGCCACTAGCTCGCC
>301FP000915 Cxcl1_1             :+U  EU:NC; range  -249 to    50.
AAGTCTCACTACTCCTCCCCCCCCCAACCCCCCAGCCGTCACTTGTCCAGCGAAGCACGTCACTCCCTCCCCTTTGGGACTTTGGGGCAAAAAGCAAAAATCCCAGAGTCTAATCCTTGGGAGTGGAGCAAGGGGGAGGAGCGATGTCCTTTCCGGTTGCAGGGAAACACCCTGTACTCCGGGAATTTCCCTGGCCCGGAGCTCTGGAGTTTCGAGCATAAAAGGGGCTCGCGGGAGCCCTAGAGCTCCACAACAGGACTCAGAGCCTCTAACCAGTTCCAGCACTCCAGACTCCAGCCA
>302FP000743 4921539E11Rik_1     :+U  EU:NC; range  -249 to    50.
GTTAGGAATGCTGCTGTGACCTGATGAGAGAAAGCAGAGACCTGAAGGGCTAGAGGACAATGGGTTCAAAGAAAGGGTGAAAGGGGATTTGCCCCTGTGTGAAAGCACAGCCCCCAAAGCTACTCCCAAAGCAGGGGGACAGCTTTGTTCTAATACCAATATCTAGAAGGCTGGCTTTGTGACACGTAAGAATCCTGCATTCCAATTGTCATCATGCCCTAAATATAAGAGCAAGAGAGAGCTTTGGACAGACCTCTGCAGATTTCAGAAGTGAGTACACCTGTCCTGCCCCAGTTATAT
>303FP000231 Dbh_1               :+U  EU:NC; range  -249 to    50.
CTGCAGAGAGTAGCTGTTTCCAACAGGCGTCAGAGATTTGTTGGAGGACATCAGCCACTCTGCTTCGATTCTCCTGAAGATGTCCATGTGTCATTAGTGCCAATTAGGGGAGATGTGTTTGCCCCAGGGCATGGACTGGTGGGAGGGCCACCAAGACAATTCAATTCCCCACCAGACAAATGTGATTAGGTGCAGCCTGGCCCAACCCCACTGGACAGGCATAAATGGCAGAGTGGGGTTGGGGTGCTCATCCCTGCCATGCAAGCTCATCTCAGCCACCAGCCTTGTTGGAGCAGCCTC
>304FP000428 Myt1_1              :+U  EU:NC; range  -249 to    50.
TAATGCTTCTTGCTCTTTTGTGTGTTTTACATTTGATAAAACCCAATCATGCTGTATATTGATTATAGATATATTTAGGCAGATTTGGGCACATTTGTTGGTGAGGCTCAGAACAGTAAACAGGAAAGCTATTGGTTTGGAGCACCTCTCACCTTCAACTTGGCAGATCCATCTTTCTGATGTTATACTGTAAATTTATTTCACCTCAGAGAGTAAACAGATATATTGGAGCCCCAAGGGTTCATGGGTAGCGTATTTACAAAGGAGCCTCCTCCGCCAGCCCGTGCCACCGCTGCTAAT
>305FP002564 Bnip3l_1            :+U  EU:NC; range  -249 to    50.
TTCCGGCTATTGCGACTGACTCGCAGGAATTCTTTCCTGGCGCCCGTATCAGCTCGACTTCCGCACCCGCACGTCCCGAGCAGCTCGCGAATGCCCCGCCCAGCCCGGCCTGGTCACGCCCCCTATCCTGGGCTCCGACCCCGCCGTCCAGCTGCCTGTGTTGTCATCACATGGTCCGGGAGGGCCCTGACGTCACGAAGGGAGGGACTGCGCAGACGCAGAAAAGGGGGCGGGGGAACTCGACTTGTTGTGTTGCTGCTCGAGAGCCGGATACTGTCGTCCTGCGGCCGTGCCGCTTCC
>306FP001181 Mgp_1               :+U  EU:NC; range  -249 to    50.
CCGGGGTCTGGCTCACAAACATAGGGTGGCCACAATTTCTGCATCCTACTATAGCACAGCCAGGCCTGGAAGTGGAGGGAGCTGCCCACGCTGTGTAGATACTATCTGGAAGGAATGAGTACTTGGGCCAAATCCCAAGGCAAGTTTAGTGCCAAGCCATCCCACCTTTTCCAGCCCCCTCCCGCCGGTTCCTCCCCCTTTCAGCTGCTCAAGTTCCTATAAAAACAGCCCAGCCTTCCCCAGCAGCATGTAGGAGCCTCTCCCCTCTGCTGCTGCTGCTGCGCCAGACACAGAGGCAGA
>307FP001084 AK080009_2          :+U  EU:NC; range  -249 to    50.
TCAAAAATACCTTTTAAAGAGAAAGAACTTTTTTTTTTTTCAAAGTTGAGGGCAGTAACTAAAATACCCCAGACAGGAAGAAAATACTCCAGACAGGAAGAATGTTTGTCCAAGACTATTATACTGGGCATGGTCTGCCTAGAATTCAAAAACCACACCAAACAAGATGCTATTACCAGAGATAAGGCATGTTTGACAAATGGCCCAGGAATGGGCATGTCATAAAAACAGGAGGAAGAAAAGTTGTCCAGAGAGTCGCGGGCAGGCAGCAGGCATCCCTGCTTGGGTCTTTTAGGATGA
>308FP001929 Tmem17_1            :+U  EU:NC; range  -249 to    50.
TTTCGGGATAGCATTTGAAATGTATATAAAGAAAATATCTAATAATAATAAAAAGAATGTCAAGGGCATTTTTTTAAAATATCTATGTTCGTTTTCCATTTCCCTCAAGAAATGGTGCACCAATTTTGCAGAGGAATTGCTATGGTGTGAGAGCTCCTTGTGGCTCAGCCCAGGTCCGAATGGCTTATTACTTGTGATCATCTTAAGACGACGCGGCTTTAAAGCAAGACGGAGGAACCCGCCATTTTCAGCAGCACTAGGCCACGTTAGGCTGCGGGCCCGTGGCCCTGGCTCGCCTCT
