# Supplementary material for: iPro-CSAF: identification of promoters based on convolutional spiking neural networks and spiking attention mechanism
Source: PeerJ Comput Sci. 2025 Mar 26;11:e2761. doi: 10.7717/peerj-cs.2761 (PMC12190325; doi:10.7717/peerj-cs.2761)
Supplement: Supplemental Information 1 [file peerj-cs-11-2761-s001.zip › raw data/M.musculus_TATA_Data/Ptrain.txt]

>1FP001289 Scgb2b27_1          :+U  EU:NC; range  -249 to    50.
CTGCTGACAAAGGTTAGCTTTAACCCCTCTTTGGCAAGGAACAAACAACCTTTCTCCAGAAACTGATGACATCAGGCTGTCTCAGGCTGTTTGTCAGAGTGGGAGCGGCTCCCATCTCCCTCCTGCAAGTTAAGGCATCTACAGGTGCTAGTTTCTTGCTCAAAGCTCCTGGAGGCAGGTTTGGGGGGTGGAGTTTGCTCGGCTCAGGGTGATAATCGTTTATAAGGAAGAGGATTTGCTCTGAGAAGAGCATTTAGAATTCTCCACCATGAAGGGGACACTTCTTCTGCTGGCCTTGCT
>2FP001734 2310075C17Rik_1     :+U  EU:NC; range  -249 to    50.
TATGCTCGAGTGGCCTTCAGAAGCTAACCCTGCAGGAGTCACTTCTCTCACTCCACATGCAGGTCCCAGGGACTGAACTCAGGTTGTCCGTCTTGGAGGCAGAGACCTTCACAGGCTGACTCATCTCACTAAGCCTAAACGTTTTGTAACACATGAACTGGCACATCATTTCTGCACTCTAACGTCCTGACGCTGAAGAGAGTTCCTGACGGGAAGTTATTTATAGACCCTGGAGACAGCAGCAACGGTGAGACTAAACATACAGTTCCTTAGAGCACGCATGACATGCTGGGGCAAGCG
>3FP001350 Aldh1a3_1           :+U  EU:NC; range  -249 to    50.
GCTGCGGAAGCCCGCGGTGTGGCCGCCCAGCGATGCGCAGACAGAGCTCTCTGGCCGCAGCCTAGGTCGGTCTGGGACCGTCCCGCTCCCGGAGGGGCAGGGACAACAGGAGGGGTAGCAGCGGCGGCCGGGTCCCCTCCTCCTCTCCCGCGCCCGCCCTCCCTTCCTCCGTCCTGCAGCCAATTAGGCGGCCCCCTTGGGCGGGAGGCGTGGGGCGCTGCATAAAGGCGCGGAGCTGTCACCCAGAGCAGGCTGCGCACCGCCCAGGCCAAGCTGGTGCGTCGGGGACACGGACCGGAG
>4FP000342 Bmp2_1              :+U  EU:NC; range  -249 to    50.
GCGGATCCAGGTCCCGGGGGTCGGCTTCACACTCATCCGGGACGCGACCCCTTAGCGGCCGCGCGCTCGCCCCGCCCCGCTCCACCGCGGCCGCCCCGTAGGGCGCGCCGTCCACACCCCTGCGCGCCGCTCCCGCCCGCCCGGGGATCCCCGGCGCGCTGCGCCTCCGAGGGGGAGGTGTTCGGCCACGGCCGGGAGGGAGCCGGCAGGCGGCGTCTCCTTTAAAAGCCGCGAGCGCCGCGCCACGGCGCCTCCGTCGTCGCCGCCGGAGTCCTCGCCCTGCCGCGCAGAGCCCTGCTC
>5FP001980 Myh2_1              :+U  EU:NC; range  -249 to    50.
TATCCACCAGCCTGAATCTTCCTTTCAGATCATCTTCTCAAATTATCCATAGGAGATTTACCCACATACTCAATAAGAAAAATATTTCTAATTATATCCAACCATTCTTAATATGAATGAGAATTATGCAGAGACGCTCGATTGCCAAGAGGGTTTTTGCCAGACAATTCCTTTTGACTTAAGAAAGAAGAGGCAGTCGCATTGTTTCCATAGCTAGCCATATAAAAGAGTCCCGAACGAGGCTGACTCGTCCTGCTTTAAAAAGCTCCAAGGTAGGTGGGAGCAGGACACTGGCCACTG
>6FP002943 Hsp90ab1_1          :+U  EU:NC; range  -249 to    50.
GGGGGGACATGTCCTACTCCTGCAGAAATGGGGGATGTGCAAAACGATATTGAATTGGCCTTGACTCAGGAACCAGGCCCGGGGTCCCGCTCCTCCCCGCCCCCTCCACGATCTGCTACCATGACGTCAAGGTGGGCGGGCGGCGGCAGGTGCGTGGCCCGCAGCCACTCCTTTAAGGCGGAGGGATCCAAGGGCGGGGCCCGGGCTGTGCTTCGCCTTATATAGGGCGGTCGGGGGCGTTCGGGAGCTCTCTTGAGTCACCCCCGCGCAGCCTAGGCTTGCCGTGCGAGTCGGACTTGG
>7FP003277 Morf4l2_2           :+U  EU:NC; range  -249 to    50.
TACTTACTATCGACTTTAAAAGACACAACCACGTTTTTTTTTTTTTCGGAATTGTAACGAGAATAGTAGGGGAGAAAATGCCCTTTGTCTTCGAAAAACAGCTTAGTCAGGAACTCCACTACCCCCAAGGCTGTACCTGATAACCAGCCCCCAATGACATCAGTCGCTAAGATAACCAGACACGGGACAAGAATCCCATGACGCCCGCTGGACTGTGAGTATATAAGGAGGGAGATAGAAAGCATCGGTCTTTCGCTGCACACCTGGAGAGACACCTTGAGCCGCCCTTGTGGCTGGAGA
>8FP000128 Cdc73_1             :+U  EU:NC; range  -249 to    50.
CTTGAGACCGCACCGGGGCCCGGTTCCGCTAGGGCGCCGCACACGCGGAGCGCCGAGGCCCGCTCCCCGTTTCCCGAAGTCGGCGGCGCGCCCCGCGGGCGTCTGGGTGGCGCGTGTGCTCGGGCGGCCACGGCGCCCCCTGGCGGCGGCCCGCGGCCCCGGCGGAGCGTGGGTCAGTCAGGCGTTCTCCGCGGGCAGCCCGCGGCGGGGCCTTGCCTTATATAGCGCGGGGTCCTCGGCGGCCTGGGTGGCTTCTGCCCGTGCTGCTGTCGTAGACGCGGCCGGCTGTTGAGTGTGGCG
>9FP002711 Krt2_1              :+U  EU:NC; range  -249 to    50.
ATCTCCTCTTCTGATGATTTTACAAAAATCAAATTGCATGACAGATGCACAGATAAACAGGAGCCGTTCGCAAATCAAAGCAGGTTCTGGATTGGAGCTGATTAGTAGATGTTTTAATGGCCATTAGGTTGATAATCACTCACCAAGAATAGCTTCCAGGCAGACCAAACCCATGCGTAAGTGGGCCCACACCCAAGCTCACCAACACCTAGTTGGCAGGTATATAAGGGACCCTGTGAGTCTCCCGACAGCACACTTTGGTCTCCAGCCTCGGATCTGCTCAGGAATATTCACTCGTCT
>10FP003218 Ctag2_1             :+U  EU:NC; range  -249 to    50.
CTTTACTTGAGTGGGCATGCTCTCTGAAGAGACTTTAATTCTCATGAAATTCTCCTAATCTTGTGATATCTTTTCTCTCGCAATATCTTCTTACTCTCGCGATATCTTCTTACTCTCGCGAGATCCTGTTTTCAGGGGCACTGTGACCCTCACAATGGGGCCCTTTGTTTGAAAGGGCGGAGCTCCCACTCACTTAGCAACAGTTGAGTGGGTGGTAGTATTATAGGGGAACTCTGGGTGGATAAGCCCACTTAACCATGCAGGATCCTAGTGGGGACAAAGTTTGTAGAGCAGGTGGTG
>11FP002614 Dpys_1              :+U  EU:NC; range  -249 to    50.
CAAGTGAATTTCTTTCTTTCACTAAAGTATCTTTGCCTCTAGGGAGGCAAGCCCCTGACTGCAGCTTTCAAATTCCAAGACCCCTCCCCTCTGTGGACTCATAAACTCAGTGGACACCCCGACTTATTGTAACTGGATGCTAGGGGTTGTGCTTAAGGGTTTGTCCAGGTCTGCGGCAGGGCAGCCCTGCCCTGAGGTGGAGCTACATCTCTGTCCTGCATTTAAATAAACCCTTGTACCTCACCTGCCACCAGAGATCTGCCCGCCTTCAGCCCAGCGGGAGAGGGAGTTCTGGCACAG
>12FP002292 Actn2_1             :+U  EU:NC; range  -249 to    50.
GATCCATATGTGTCCTCTCCCTAGTTCTAAGCTTCCAACCCTCCCTACTTTCCTCTGGGTTGCTGTCCGAGGTGCCCCTAGGTCATCCCTGGAAGCCAGCAGAGAGCAGGGGTGGGCGGAGTCAAGGCAGTGGAACCTGAGCGGGGCTCTCCAGCCAGCCAACCACACGTGTTGGAGACGGGGAGTGGGTGGGGCCGGCAGCACGTGACTCTCAGCGGGCTATTAATCCGCGCGGCGCTGCCTGCAGGCGTGCTGGTACTTCGCCGGAGACTCCGCGCCCAGGCGTGCCGCCCCAGGAAC
>13FP002382 Foxq1_1             :+U  EU:NC; range  -249 to    50.
CCCTAGCCGTGCGCTCGCTCCCCATTGGCGAGACCGAAAGGGCGGGGCCGGCCAGACCCAAAACAAACAACCTGCGCCCGCGGAGACTCTGTGGCCGCGCCGCCGCGTGGCCTCGGCCTGATGAACGCCTTGGGGGGAGCCGCGGCCACCTCGGCCACCTAGTTCCCCCACCCCCTGGCCGTGGGCGCCCAGGCCCCGCCCGCGCGGAGCCGCCGCAGGGTTATATTGGGCCGGACCGAAGGTGGAGGCGAGATTCTGCTGCGGCCGGCCAGCGCGGACATGCTGCCCGGGAAGCCGGGG
>14FP003262 Rps6ka6_2           :+U  EU:NC; range  -249 to    50.
GAGGCACTGCTCACAGAACAAGGAAGTAAAAAATGCTGGCGTTGCTTCTAGATGAGAGTGGATCACTGGTGTTTTTTACTGTGCATTTCTGCCTTGCATGGAAGATACCAAACCCGTTCATCTCAACCCAGGTCCTGATTGAGAACTGATAAGTAGGACCTAAGAGAAAACAGAGCTTGGGACTAGGTCATGACCCCTCCTGTTTGTTGGGAGTGAGCATATAAATTGGGAGACCGGTGAACAGACGTTCTCTGCTTGAGCCACTTCGCTCTGGGACTCCAAAGGGCAGAGAACGCTCAG
>15FP002674 Miox_1              :+U  EU:NC; range  -249 to    50.
CCAACAAGAGGGAGTCAGAGGTCTGGCTACAGAGTGATCCCAGTTTATCTGAAGGACAGAGGAGGCAGCTATTAAGGCAAGGGGGGCTGGGCTAGCAGGTTTTGCTTCTGTACTGATACATTAACTTGCTGAGGTCAGGAGGAAGGAGCATGGTCACTTATTACTAAATGTCAAGGCCAAGGAGATAGGTTTTGTCTGGTCAGTTACATAACCTGTGCGCATATAAAGAGCTCCTGGGCCTACGATTTCGCTTTCCTGCAAGCTCTGCCGTCGGGTGACTGCTCCCTCAGGATGAAGGTC
>16FP000839 Cacna2d1_1          :+U  EU:NC; range  -249 to    50.
GAGTTCCTCCCTGCCTTGTACGGAGGGCTGCGCCCGGGCCGTCCCCGCCCGGCTCTGACGCCCGGCCCTCCCGCTGCCCACCCACAGCCGCCTCCCCGAGACCCGCCCGGGGAAGGCAGCCGGAGCCCCGCTCCGGCCACCCCCATCCCCGCAGCCGCCGCGTCCCCGCGCCGCCCCCTCCGCCCCCGCCCCGCCCCCGCCCTCTCCTCGGCGACCGCGGATAAATCAGGGAGGCGAGCGCTGGGAGCCAGAGCGCGCGGGCGCCGGCGGGCTGGCCGAGCTCTGTTTCCACAGTCGCCC
>17FP000745 Plpp3_1             :+U  EU:NC; range  -249 to    50.
CTGAACGCTAGGGGCTCCCTGATTCTCTGGTTTGAGAACAACTTTTTCTTTTACGATTTTTTTTTTTTTTTTTTTTTTGGAAAAGGGGTGGGGGAAATGTGGCCTTAATTATCCTACGTTTTAGGCAGCTTAAGGAAGGGGCTGTGCTTTCTGAATCTTGTTGGAGCCAAGTAAGGAGGTCCTTCTCCTCCCCCCTCGCTTTTTAAAGGCGCTCGTGAAATATAAGCTCAGAAAACAAACCGAGCGATCACAGCGGCAGCCCGGGCGGCAGCAGCAGGAGGAGGAGGAGCAGGAGGAGGA
>18FP001585 Ccl17_1             :+U  EU:NC; range  -249 to    50.
GAGGAACCAAGAAATGTTCCCTTTGAAAAGAGAAGTAAGTCATTGCCCTTACCCCAGACACAGACCCCCTCCCCTGTCCCGAGTCGAGTGACCATTCTCTGGAAAGCCACAAACATTCCCAAGCTGGGCTTCTACTAAGTTATCTCAAATTCTTTGAATTTCTCTAGTCTGGAAGGATTATAGGAGGGGACAGGAAGCGTGGGATAACCTCCAGAGAGGTTAAATAGGTCACCTCAATGCTGGGCACCAAGACAGGCAGAAGGACCCATGAAGACCTTCACCTCAGCTTTTGGTACCATG
>19FP000129 Rgs2_1              :+U  EU:NC; range  -249 to    50.
CAAATCTCTCTGTGTCCCCGCCCGCCACCTCCCACCCTGTGTGCGCACGAGGATGCGGCGCCTACGTCAACAGCGCCCTCGCTTCCAGGCCCTTCGGGGGCTGCCGTGACTGCCACAGGCCGGGGCGACTCCGCCCTCGTGCCGTCTGCAGCGAGCCAATCCGCGCTCTCTTGGGGCGTGGCTGACGCCTCCAGGTCCCGCCCCTATGCCGCCGCCCGCCTTAAAAGCCCGCGGCGCGCTCCCGGCCTCAAACAGCTGCGGTGGCCGCGGGAGTCTGAGAATGCAAAGTGCCATGTTCCT
>20FP002438 Thbs4_1             :+U  EU:NC; range  -249 to    50.
TCCCTTCCTCAGCACACTTCTGTGTCTGCCCACCCCTTCCCACTGTCCACCTCATTCCATTCCGTCTGGTCTCCACACCAGCGTTTCCCTCGGTGGCCCACGCTCCCGGTTCCCGCCGTCCCCGCTCTTCCTGGCAAATGGGGGATCCTGGCCAAGGGGGCCGCCCTGACTCGGTCCTCCCCCGCACCCTCCCCCCCCCCGCCCCCCGGGCGGCTGGACCATAAAGCGCGGGCTGCGGCCGCGGAGCCCAGCAGCCAGCGCCCCTCCGACGGCTGCGCACTGCCCTGCCCGCCACCTGCG
>21FP002443 Enc1_1              :+U  EU:NC; range  -249 to    50.
TCTTCCCGGTCCCCGAGGGCTGCAGCTGCCCGTTGCTGAGCGAGGGCGTCCGCTTTGTCTCCGTTCGCTCCCCGCCCCACTCCCCTAGTTCCTCTCCGGCTAACCGCCCCCCCCGTCATCCCCCCCCCCAGCTCCTCCCGCTCCTGCCCGCGTAGTGGACGCGCTTCCTCCCTCCTCCCCCTAGCGAGTCTCTTTGCATACGCGCCCCCTCCCGGGCGCAACTTATAGGCCGGCGCACGGTGGCCCGGCGCAGTCAGCTCCCGCAGCCTCAGAGCCAGCGGCGCGACGGAGGCGCTGCAG
>22FP000837 Crot_2              :+U  EU:NC; range  -249 to    50.
GTGCTTGATCGATTGGTTGGTTTTGCGTGTGCATGTTTCTTGGTTTTTCTCCCCTTGTCCTTATCCTCGGTGAGAAGCTGCCCTTGTTTTGGTGGGAGGAGTTTCTGAACTTTATTGCTTTCTGCTTCTGCTGCAACCTCCCCGCGGGCACCGGAAGGTTCCCTGTGCCCCTTGGGTCCATCTGATAGGCTGCTTGGAACATAGCTAGCTCTGTAGTGATATAAATCTCATGTCTAGCAGATGTCCGTTCTCTGTATTTCCAGCTTCTGTCACTATCCTCTTCTCCTTTCCTGATCTTTA
>23FP001846 Lmnb2_1             :+U  EU:NC; range  -249 to    50.
TGCATTTGTTTAATTTATTAATTGATTTCTGTGTGTGCGCTTATGTGGCTTCATGTGTGCATCTGTACACATGTAGAAATCAGAACGCCTCCTCCACCCGCAATCAGGGTAACTGCCAAACCCCGGGTTTTACTGGAAAGCTGGAAACTACATCTCCTGGCATGCCTCGCAAGCTGCCCTGTGGACTACGGCTCCCTGCGTGCTCCGCGCCAAGGAGACTACAAATTCCGGCGCGCTGCGGGCGGCGGCGCCATCTTCCGCGGCGCGGATTGAATGAGCGCGCCGCATTCGGGCAACCGA
>24FP001197 Mir290a_1           :+U  EU:NC; range  -249 to    50.
CAGTACATTTCATTAACTACGTGGTTTCATTGTAGAAATTTTGAGTTTCACTATACCTTGAGTTAGACCGATGTACTAACTCTTCCTTGATTTCATCCAGGTTTCCTTCAGGTTGGAGTGAATTTTAAGTTCTCCACGTTCTTTCCTCCTGGTAAATGTTTTAACGTCTGGACCGCCTCATCTTGCGGTACTCAAACTATGGGGGCACTTTTTTTTTTCTTTAAAAAGTGCCGCCTAGTTTTAAGCCCCGCCGGTTGAGAAAACGGCTATCTGGCACATTTACCAGCCCTGGTGCCACGT
>25FP001617 Agt_1               :+U  EU:NC; range  -249 to    50.
CTGGCTCCAGGGAACTGGGGTAAATGTGTAACCCAAGGCCAGCCTATTTTTGCATGAGGCTCATCTGCCAGTAGGGCTTCCTGGAAGGGGCCCAGAGGAACATCACCCTGGCCCTGATCCATCTTGGTCAAGCCTGGATTCTCATGGTTCCCTGATCTGGGTCCTCCCCCAGCCTCTGTACAGAGTAGCCCAGGAATAGATCCATCTCCACCCCTTGAGTATAAATAAGCCTGCTTGGCTCACCAGGGGATAGCTGTGCTTGTCTAGGTTGGCGCTGAAGGTAAGCAGAGCACTCTTGTC
>26FP002427 AK076966_1          :+U  EU:NC; range  -249 to    50.
TCTTTCTTAAATTAAACAGAAAAAAAATCATGAGCAATTTGATGGGTATTTAAAAGACGTGGAAATATGGGAAATTTTTGAAATTTTGTGAATGAACAAATTTGTGCCACCAGAAAAGTGATACAGCAACTGGCATCACAGTAGACTGAATAGTATTCTCTCGGAACTCAAAACAGCTTGGGGTTCCAGAATGGAGATTGTTTTGGAAACTGGGTCTTTATAGATAGAGTTGTTGACATTGTACTGCTTAGACTTGGCTCTAAACTAAAGGACTTGTGACCATCTAAGAAGGACGAAGGA
>27FP001177 Apold1_1            :+U  EU:NC; range  -249 to    50.
TGTTTCAAGTTGGGGAAGAGCCTGTGGTTCTCTTCCTGCGTTTGGAGGGGAAAGCGAACACACAATATTCATTTCCTAAATACGGGACGTGCTTTGCCAGCGTCTCTTTTTCCAACATGTCATATCCTGGCCGAAGGCAGCAGGGGTCAGGGCAGGAAACAGCAGCTTCTCAGAATGAGACAAGGCTTTCCCAGAGCCGTCATTGGCTCCTGGGAGCTATAAAGTATGCTCGTCCAGAAACAGTCTCCCACTTTTCTTCCTGGAGGCCAGAGTGAAGGGTAAGTGGGGAGTCCGAGGGAT
>28FP002672 Cerk_2              :+U  EU:NC; range  -249 to    50.
CAGCAACTCCGGTTCCCTAGGCCTGTTTGGGAGGGTACAGTCAGGTGACTGATAAGAAGACGCCTTCTCCCGTCTCTCTGGTGGCTGTAGACCCACAACCATCCACACATGAAGCTTCCACTCCCCTGGAAGGTAACCCCTGTCCTCTCCATCCTAGCCTTCCTTTGCCTACTGGGACTAACCTGCAGGACTCTTGCTAGCCGCCAGGAGACCAAGACCTAAAAAGAGACGGATGCCCAAGGTCAAATCGCTCCTGGGCGCACACCAGCAGTTCCACGGCCTCCTATCGCCTGCCCAGGA
>29FP001546 Ncan_1              :+U  EU:NC; range  -249 to    50.
ACATCCATGAGGCTCAGTTTTCCCACCTGTAAATCGGAGCAGGTGGCCTCATGAGGCATACTGGAGTCATTTAATGGGGTACCTAAGAGCTCAAAGAGAAGGGGGCGGAGTCAGGTGTAGCCAGCCCCTGGACTGTGTCCGGACAGACGTGAAAGGAATCTCAGGCAAGCCAGCTGGAGGCCAGGGGCTGCGCATGCGCAGAGCATCCCTGTGCTCCTTTATAAGTGAGGAGGCTGCGCCTGGCGTGCTGAGCGCCTGGGCTCTAGGGCTGAAGAAACACCGGGAGCGGGGCGTCGCGTC
>30FP002472 Plau_1              :+U  EU:NC; range  -249 to    50.
CAGACTGCGTTAAGTTTGCTCAGCTGGAAATTCCGTGACTTCGTCAAAGTTGGGAAGCAAGCGCGGTCCAGTTGCGGTGGGATGCAGGAAAAGGAAAAGGAGAGAGAGAGAGAGAGAGAGAGAGAGAGAGAGAGAGAGAGAGAGAGAGAGAGAGAGAGAGAGAGAGAGAGAGCCGCCCTCCAGCAAACCTGGGCGGGGCCAGGGCTCTGGCGGGCCCTAATAAAGGGCGAGCAGCGCCGAGCAGAGCCTGTAGCCCCAGAGCTCTGTCTGTCATCCATCCAGTCCTTGCGTGTCTGCCAG
>31FP000905 Ambn_1              :+U  EU:NC; range  -249 to    50.
AGCTCACCAAAATGATTGTCTTCAAAGCCCATGTCCATTATCCCCTTACTGTGTTCCCTGCAATCAGCTCTCAGAATAAATACAGGGGCTGGGTTACAATTTAAAATAATGAGAGCCTGCAGGCCCAATGTCCTCACATGCAATACAAGGGTGTGGACTAATTGCAGGAGCACAATTTTTTTCCTGCATTTGCCTCACTTTGATTGGTGGATTGGCGCTTTAAATAAAGGTTTCTGATCTTTCCAGAATGAGAGATACAGAGAGAGCCCCAGGAACAGTCCAGAAAAAAAATTAATCTTC
>32FP002479 Itih4_1             :+U  EU:NC; range  -249 to    50.
ATGTCTACATCAGGTTGTGACTCTGGAATTCTGAACCTAGCTAGCAGAAGGCCTGCTAATGCCCAGCTGCCTCTCCCCAGGGTATGTCCTTCTATCAGCAAAGTTTACTGGACATAGGTCACTTGTGTCCTTATCTGAGGCCTCTGGGATTTTTTGGCTTGGAAACCTGCATTTCCGAGAACTTGCACCAGCAGGGGCTGGCCAACCAGCAAGTTGCCAGTTTATAACCCACCTGCTCCAGGGCTCAGAAGCAGTCTGGCGGGCAACTGAAGGCAGATGAAGAGCCCTGCCCCTGCCCAC
>33FP000787 E130218I03Rik_1     :+U  EU:NC; range  -249 to    50.
ATGCTCACATCCAGTTCAGACCAGGGCCGAGGGAGGCTGCCTAGTACCTGATGGATGCGGGGACTCCTGGGCACTGTCAGCCAAGACTTGGCCTACATGCCTGGCCTGGCCTCTCTGGTAAATGGGGGAGGAGCTGATATTCAGGCCTGATGCTGATCCCTCCTGACAGCTGCTCCTAAGGCTGGCAAGGCAGCAGCAGGCAGGGGGGGAGGGACCAGATTTAAAGATCCAGCCGCCCTGCCCCCTGCCAGACTTGGGTAAGCCGGCATCGGTGAGCATCCTCTGAGCATACAGTGCCCA
>34FP003253 Tsx_1               :+U  EU:NC; range  -249 to    50.
TCCTTCATGCCAATACTCACTAGATCACAGAGATTTCCTTAATACTTTTACCCTAGCTGAAGGAAAATGTAGAGGTCAATGTTTTCTAAGACCTCCATGGAAGATAGGCATTTAGGATACTACAGAGGTGTGTCATTCTCTGGTTCTACCCATTCCCAATACCCGAGGCTCTCCAGACTCCGCCCCCTCAACTTGACCCCACCCCAGCACGAGCTGTGATAAAAACTTGAAGCTCTGGCCCAAGCCCTCAGGCCTTTATTCACAGCACCCACCTAGACTTGGGTATCAGCTCCACCAACA
>35FP002904 Csnk2b_2            :+U  EU:NC; range  -249 to    50.
ACTTCTGTACCGCAAAATGTCGCTCTTGTAATCTGTAAGATTGGATACAATCAAATAGCCACAGGGCAGAACGAGGCATGCGCAGGAGCAACAACAACAAAACATCCATAAGGTTCAAGTTTCCCGCGCTAGAACCTTTTCTAGCATCCTCGTAGTAAAGCATCGCGTGCCCAGTAGCGCGAGGACCCAAGGGGGAGCCTGTCGGTTGGGGTCCTGCTTTTACATAACGCCCCCACAATGCCCTTCGCCACCCTCCGCGTTCAGAAAGACTCTGAGGACACAGTGGGGAGACCTGTGGGA
>36FP001315 2410002F23Rik_1     :+U  EU:NC; range  -249 to    50.
CAGATATGTTCTTCATTCTCTTCATCCTCTTTGGGAACAACGTACCTTATCACCTGATCAGGAATGTCCTAAGGGCAACAGACGTTTATTCTTTCTGCCACCGTGAAAGCAGGATCCCCGGCTCAGGCGTAAGTGTGGGCTACCTCAGGGCGGGGCCCAAGAGCCGCTGGAGGCGGGGCCTTGCGAGCGCGATGGGTGGGGCTGACGGGCAGCGCGCGCTATAAATGGGGACACGCGGCGGTGGCGCGCGCCTGTGGCGATCGCGTGTGAGGTGAGGTCTGTCCCGGTGAGTTTTTCCAC
>37FP000577 Reg4_1              :+U  EU:NC; range  -249 to    50.
ACTACAGGATACTGTGGATTTTAATAACGTGGACATGAAAGAAGATTTTGTTTGCTCACAGGGAGGGGTCCTGCTCTTGCTTTAACAAAGCTCAATGTGTGTCCATTTTAAAGTTATCACCTGAACAGCTTTTTTTTTTTTTAACTATAGATAAGGTTAATTATTGGTAAACACTATTGCTTCATGACTTCAACAGATTACATCTTGAGACAAGAAGGTATAAGAGCTGCAGGACTCTAACGTAGGCCCACTCAAGCTGAAGAAGGCAGGGTTCTCGGAGTGTTGCTTCCAATCAGGTAA
>38FP002933 Esp15_1             :+U  EU:NC; range  -249 to    50.
ACCTATCTCTTGCTTGCAAAAGTAGTAAAAAGAAATATTCAGGTGTATAAAAAAAAGTGGATTTTTTGACCCACCAATTACGTGTATGTATCAAATATACTGAGGTCCAAGTATCAGAACCCACGAAAAACACTTCAATTGAACCGCTTTGCTAGAAATAGCAGCCAATGTCACACAACCACGTCAGTCTTCAAATCTCTGAAGACCCGCCTCTACACAAATAAAAGAGGTGAACCAGAGAATGACAGAAGCACCAGAACCTGCAACAGGAGCTGCTCTGAATTAAAAGGTATGAACTAA
>39FP001019 Brca2_2             :+U  EU:NC; range  -249 to    50.
AAGCTGGAACAACAGGTGAATACAACTGTGCCTCTCCTTTATTCTTCACTGTGATCTTTGAAGCTTTTTGCATTTATTGATTTTACATGTGTGCGTACACATATCCCCTGTGATGGTTTGTATTATCCTTGGGCCAGGGAGTGGCACCATCTGAAGGTGTGGCCTTGTTGGAATAGGTGTGACCTAGTTGGAATGGGTGTGTCACTGTGGGTGTGGGTATAAGATCCTCACCCTAGTTGCCTGGAAGTCAGTCTTCACTGGCAGCCTTTGGATGAAGACATAGAACTCTCAGCTCTGCCT
>40FP002039 KY467604_1          :+U  EU:NC; range  -249 to    50.
AGCCTGGGAGCCAGGAAGCCACCTGCCCAGGGCATGTGAGATGGCCTCTTCAGTCCCCCCCACCCCGCCCCCCTCCCGCCAATACCCAGCCTTGTCGCTGGTTTCCTGTCAGTCTGCACTCCCCAGGGAGGGGAGGGGTGGCTAATCTCTGATGCGTTGTGGAGGCGGGCTCCAAGACCGTTGGGCGCCCTGAGATCCGACCCACGTGGCCTCGGGGTTATAAGCCCTACCCACCCTGAAGGGAACCCCACTTTGGATCCAGCTCTTCTCAGCTCTGCAGCATCAGGTAAGACCTAAATC
>41FP001812 Slc5a4b_1           :+U  EU:NC; range  -249 to    50.
TTTCCCATCAATGAACATTCTGAACATCACTTCCAATTGGCACCCCATTTCTGACTTTTATCCCATACTCTTACATGCTACCAAGAACAGGACTAACAAAGGGCCGAAGGGCCAAGGTCCCAAAGCTTGGACACATACAGAGGTTTAAGGTCCATGCATCCAAGATCAGCCCTGACACCTTGCTCCATTTGCCTGAGGGTTGATCATTAATCCAGTGCCTACATAAAGACAGGAGGAGGCATCCTTAGGAAAGGACCAGAACCTCCTGAAGCCATGGCTAGCACCTTAAGTCCCAGCATC
>42FP003134 Hhex_1              :+U  EU:NC; range  -249 to    50.
CGCAGGAACACCCTGGCGGAGGGTCCCCGGAGCCCCACAGCCCGTGCGTCTCGGGGGCGGGAGCTGGGCCGGTGGGGGCGGATCGGCGCGGGGGTTAGTGGGGGGCGGAGGCGAATCTGAAGCCAGCGCCATTGGCCGCAGGGCCTGGCGGCAGGAAGGGGACCGAGCGCGGCCCCACCCCGCGGCTGCCCGAGCCTATCGCCTGGAGCGCAGAGCGCAAATAAATGTAGCGCGGCGCCGCCGGCCGGCAGCTCTCTGCGAGGGGCTGCGGAGCGGCCATGCAGTTCCCGCACCCGGGGC
>43FP001894 Avil_1              :+U  EU:NC; range  -249 to    50.
TGAATTATTGATGGACAGTGCACTTTTAAAAAAATCAATAGACCAGGGTGTGGAGCTGGAGTTAAAAGAAGCCTTTAGAAGTCTGCTCTTCTTGTTTTCGCTGTTTTGCATAGGAGCAGATAAAGCTTTCCTCTCTGGTTTGAATAAGTCAAGCCCAGGGCTAGGTTGGCTGTGATTGGCCAGAGCTAGGAGAATGTGGTTATGATGCAAACACAAGCAAATATAACCCTGTGTCTATGCTGTGCGGCCATTGCTGAAACAGGCTTCAGGACGGGCTGCTTTGGGAGACCTCATCAGTAC
>44FP000063 Tmbim1_2            :+U  EU:NC; range  -249 to    50.
GTGAAATCTGACTATGTGAAACCAGGGTCAGTAATTGCAACACTTGGGCTGAGGCCGGGTGACAAGTGCTGGAGACCAGCCTGAGGTACATAGCGACATCGCTCTTTTACCCAGAATACAAACAAACAAAAAAACAAACCCAATAACAACTTTTAAGACAACAGGATTAGCTCTAAAGCCCCTAGCGCAAATCGCTGATATGTAGGCACTGATGACGCATAAATAGCACTTCTTACTGGGGTGGAGTCTGGAATTCATGGAAAGAAGTTATTTTTTTCCCAGTGAGTTTGGGTTTTCGCT
>45FP003086 Slc22a30_1          :+U  EU:NC; range  -249 to    50.
ACTTTGAGTAAAAAATAAAATGGTTCACTTTGACATCTTTTTAATTGCACATTCTGTAGTGCATAAATGTAATAGGTTAACTCTTTTATTAATTTTTTGAGATTTGCAGATCAAGGTCCATATTTGACCATGGGAATTGTGTAAGCAAAATTCCATTAAAAGTAAATTTTTAACAAATTCTGTTGCAGAAATAAAACATTAGTAGAATGCTTGGTAACTTTAAAAGAAGAAGCTCCATGCATGACACTTAACCCATTAGAGAGTAAGGTTTCTATGCCTGCAGTGGAGAAGCGATGAGGG
>46FP000825 Rbp7_1              :+U  EU:NC; range  -249 to    50.
TCACACCCTGGGCTCAGAGGTGTTTAAAGTTAAACTAAAGGAGGGAGTCACAAGGGAAACAGAGGTTGCCAAGGTAGGGTGGGGCAGGAGAAGGGATGGAGCCAGGAGTACGTGGGAAAGGAAGGAAGGAGGGATAGCCAGGGCTCCACACCCCCAGCTTCCCTGTCCCCTCCTGCAGTCCCCTTGGGCTCCATCCTGGCTCCGCCCTCGCCCCATTGACAATATAGGGCACCACTGCCTGTGACTCTTGGGCTTTGGCTGCGGACAGACACCAAACCATGCCAGCAGACCTCAGCGGTA
>47FP001518 Mboat4_1            :+U  EU:NC; range  -249 to    50.
GAAAATATAGAAGAGTGTAATGGCCGGAAAGAAGATAATATGCCACACTGCCTGCAAGGTACAGCCTCTGAGAGTGACTTTTCAGTAAACACTGCGAGGGGAGAGAATGCCTGCATACTTTGGTTTCCATGGCTCCGCCCCTCTGTTGGGAAGCCAACCTTTACATTGCTTATCTCCAGTGCTTCCATTTCATTTTGTCCGGCAGGCCTTTCTACATCCTATAAAAAGGCTACGGAGAGCCCAGTTGTGACTTCCCTTTTACAAGGGCACCGCTTAGGGACTCTAGGAAGGACAGTGGGC
>48FP002166 Btbd17_1            :+U  EU:NC; range  -249 to    50.
TAGCTTTGCTGGGTTGTCTGAAGAGGTGGGGGAGGAGGGTGTCCGGATCTGTTCCCCTTGGGGGCCCAGGCCAACACAATAGCCCCTGGGGCTGCCACACTCTGGCTTAAGTAGTTGCCTAGGCAACAGCAGGGACCAGCTTCAACCAATCCATGGCAGAGACTGGTAGGGGGAGGGAGGTTAGGAGGGAAGCGGGTACTGTCCCCTTGCTGGATCCTATATAAGGAGGAGGGATGGGATCGGAGTGCTCTGGACTTGACTGTCCCTCCAGTGGACTTAGGGACAGAGCACAAAGATGCT
>49FP003162 Pitx3_1             :+U  EU:NC; range  -249 to    50.
TCCGGGCCACGTGGGGAGGGGGCGTTGCTCAGTGGATGGCAAACGCTTCTGATTGGCCATAGGGGCGGAGTTCTTGGCTGCCGGGTGGCAGGACCCCTCCCACTAAGGTGGGGCCTAAAGGTTCACAGCTGGAAAGGGAGGAGCAAGGGCGGCGCATCTGGAAAGGGGCGGGCCTGGGGCGCGCGGCATGCTGCGGCGGGCTGGGGGCGCCCTGGGTTGCCATAAAGTGAATGGGCGCCGGCGGGGGGTGGCACTGCACTGTGAGACTCACTCTCTCCTCCGCTAGCCTGGGAGAGCCCA
>50FP003266 Tnmd_1              :+U  EU:NC; range  -249 to    50.
AGTTCATAGTGAAAAATCATTTCAGTGTGTCCTAGGCTTGATCCCCTTCCAACCCAACCCCCAAGACAATAGTTTTCATTATAACCTTCTGTCTTTGCCATTCTGGATGGAATTCTGTGCACAGAAGTTATATACATATATGGGTATATCTATGTAACAAATCGTAGCACGGGAGCCCCCTGGGCTCCCTCCGGCTCTGGTATGACATATTTGAGCCATATAAATTCAGCTTCTCCTCCGGCATCTGGTAGCCGACTCACTTGCAACTCCACCTCAGCAGTAGTCCTCTCAGTCCTCTCA
>51FP001704 Pcolce2_1           :+U  EU:NC; range  -249 to    50.
CAGCAGTTTTACTTGAGAGCAGCTGGGGGCAACCCCCCACCCCGGAAAACCAAGGCTGGTCCTGGGTACCGCTGGCGGGGCTCCCTTCCCCCCTGCGGCCGCCCAGGGGACAGGCTGTGGCCCCTCCCGCTGGAGAACAAACGGGACATTCAGCCGCCGCCCGCGGCTGCCAGGGCGCGTCCCCTGGGGAAATTAGGCGTGGAGTCCGCCCGGATCGCCTTCAAAAACCGCCCTCCTGCCGGCCGCGGCGCACTCTGTACCTGGCTGCGGGCGCCCGGCGGGATGCTGCAGTGAGCTGCC
>52FP002866 Prss34_1            :+U  EU:NC; range  -249 to    50.
TGTTTTTTTCTCTCTTTTTGAATATTCAGTTTGCGGCCTGACCCATCTACCGCAGGGCAGGCTTTCAATACCTGCACAGCCCGCTCTGCCTGCCTGGGAGGCAGTGAACTTGCCCTGACTGGTCAATTCATATCTGCCCCAAGGAAAGACATGTGTGGCCACAACATGGCCCTCTGGAGTACAGATGTTGCATTCTGAGCCCACATCCTGTGGAAGAAAGATAAATGGGACCCTGGGGGCCTCAAGGGCAGACAGAGAGTGGAGTACAACTGTTCCAATCCATTAGCACCTCTGCCCTCA
>53FP000769 Mycl_1              :+U  EU:NC; range  -249 to    50.
ACCAGGAGACTGCGGGGCTGCATCAGCTCTTCTGCTCTGCGCTCCCCAGCGTACAATTTATTAGGGAGCTTCAAGGGATAGAATAGAAACGACCAGTTCAGCCAGGAGGTGGGGCCGGCCCCACCTGTCGCCAGCGGAGAGAGGGGCGGGAGGGGGAGGGGCTTGTCTCCTAGGGACCACCCCCCCTCCTGGTCCCCAAGCCCCGGGCACGCGACGAGATATAAAGCAGTCGGGAAACAATGCGCCTGCAGATCGCGCTCCCGCGTCGATCCCGGGAGCGTCCTGGCTGCCGTGTGCGAG
>54FP001253 Cyp2b19_1           :+U  EU:NC; range  -249 to    50.
AGTGCAGAAATCAAGATATGTTCCTCTTAATGCCCTTTTGTCCTGTGTGTCTATTTCATGATGTCATTGCCAACATCTAGGGTTGGGGTAAAGGAATGGGGAGTGAGCAGGTCACCAGCAGCCCAAACAGGAAGTATGGGTGCTCACACACCTGGACAATGATGAGAACAGAGGCGGGAATAGCTGGAGTTGCATAAGTGAGTAGGAGGGCAGGTTCACCATAAAAGATCCTGCTGGAGTGTGCACTGAAGTCAGAAGTGATTAGACCAGGACCATGGAATTCAGTGTGCTGCTCCTTCT
>55FP000305 Dll4_1              :+U  EU:NC; range  -249 to    50.
TCTCTAAGGACTGCTCGCCGGGCACGCGCAGAGCTGGAAGCCCAGAAGTTGGAAGAGGGGCGGGGACCTGCGCCCTACTGGCTGGCTGACAGGGGGAGCGGCGGGGGCGGAGGCCCCCTCCGGTGGGTGCTGGGACTGTAGCCACTAGAGGCCTGGAGGGGAGGGGAGAGTGACCGTGAGTCTGTCTGACTGACAGGCTGCGAAGAGCAGCCAATATATATAAGAAAGGCTCTGGAGCAAGCAGGTTTCAGTAGCGGCGCTGCTCGCAGGCTAGGAACCCGAGGCCAAGAGCTGCAGCCA
>56FP001203 Il11_1              :+U  EU:NC; range  -249 to    50.
GGGGACGCCAATGACCTCACCGGCCCCTCTCAGACCACCCCCCCTTCACTTTTCAACTTTTCCAACTTTTCCTTCCGTGCCCTCCTCCAAGCAAGGCGGTGTGAGCCCTGCTAGGCAGCCGGCTCGTCTGAATGGAAAAGGCAGGAGGGAGGGTGAGTCAGGATGTGTCAGGCCGCCCTCCCCTGCTGCCTGCCCCCCGCCCGCCCGCCCCGGCCCCCTATATAACCCCCCAGGCGTACACACTCCCTCACTGCCTGGCCCTTGCTGCTCACACTCACAAACCTCCCCTCCCCAGGCCGA
>57FP000592 Syt6_2              :+U  EU:NC; range  -249 to    50.
CCTCGTTTACGAAATGGAAAACTGAGTCCCAGAAAGGCCCAAGGTCATATCCGCAGTGAGGACTCAGTTGGCCTTGATCCTGCATGATGTGGGACAGCGGGGTTGGAACCTGCCCGGACTCAGGCAAGTCCCTGAGTGTGGAGGGGGCGGCCGTGAGGCGCCAGACTTGCCAGCTGCCGCGGGATGCCACGTGAGGGGCGGGGACCCTGCGGGGAAGTGATTAAAAGCAGAGCGGAGCCTCAGGGGGCCGCTGCGGGGAGGGTCTTCTTGGGGCCTTCTTACCCCGCCCCAGTCCGGCCG
>58FP002277 Snora28_1           :+U  EU:NC; range  -249 to    50.
TTTTTGAAGACAGGATTTTTCTGTAGCTCTGGCTATCCCAGACCTCTGAATCAGGCTGCCCTCTGCATCTAAAAGGGATTAAAGGCATTCACCACCATGCCTAGCTCTGGACTTTGTGACTTTGACTGTAAGACATTGGAAAATGTCCTGTTTTATGTAGCAATAAGGGTGAAAAATGGCTGCTAAACCAGATGTCTGTTGTTAAGAGTCAAGGCTTATCTATTAAGCTACAGTGACTTTAAAGCATTGCAAGCAACACTCTGTGGCAGATGAACAAAACCGTCTGACACAATTTGAGCT
>59FP001771 Rps12_1             :+U  EU:NC; range  -249 to    50.
TTTGGCTCCTCTCGTGTTCCGTAGGAGCGGATCGTGGGACCTCTGTGGTCCACGCCCCCTGGGCAAAGGCTGCCCGCTGCGATGCCTGCTAGAAATCCAGCCGCGTTCTTACCACGGACGCTCCTAAAGGCGGAAGTGGAAACTCCTAAGGCACGGCACCACCGGAGCCACCTCTTTAGTGGGAGGAGTTGCACATGCGCACAGAAGTCGAGCGGAGCGCTTAAATACCGTCATGCGGCCACCGCCGGCCTTTTCCCCTGCCGCCGCCGACTTGCGCGGAGGCGGAAGCTCGGGGTGAGT
>60FP002815 Gm10229_1           :+U  EU:NC; range  -249 to    50.
GTGTCTATTTGCATACCAGTGTCTTTTTAAATTGTAACTTAACACCCAGTGTTACCTGTAACCGCTTACATTGTTGTATAATGTGATTAAAGCTACCATGATTTGTAATAGATGCTTCTCTAACATTTTAAGTGTTTTCTTAACAGCACATAAATATATTAGTCATAAAATTAGCCAATGGCACAAGCCCATAGTGGGTCCCACCCACACTGAGAGAATATAAAAGGGCCTCCACTCAGGCAGAAGTATACAGACTCAAGTCACCTACTCTCCTCTCTACTCAAGAACAACCTCAACAAC
>61FP002989 Bambi_1             :+U  EU:NC; range  -249 to    50.
GAGGCTGTTCGCGCAGGCGTTCGCTAGGGGGAGTGCTGCGGCCGTGTCCACAGTGCTACTTGCCAGCGCCAGCGGGAGCCCGGCGGCTTGTCTGCCTTAGCCCGCGTCTGGCCCCGCCCCCTGCGGCTGGGCCCTGGGGCTAGAGGCGTCCGCCAATCGGAGAGTGGAGGCGGGGCTTAGGGCGGGGCCGCGCTTGGCCCACTCTGGGCGCCGGGCGCTATTTACGGCGGGGACTCTGGCTGCCAGGCTGGTGTAGGCGTTGCTCTCTGTGGTTACGTCCAGTTCCCGTCCGCTGTTCGT
>62FP002286 Akr1c14_1           :+U  EU:NC; range  -249 to    50.
GATTGCTGTCCATCAGTTTCCCCTTAACAATTTACACAATTAAGCATGGACTGTGAACAGAACCTTTTCTTCTACAAGAAATTCATGGTTTCATTTTCATGCTTTCTTGATTTATTGGAGTTCACTCTCATACACATGCAGACAGCCTCCAGTTTTTGTCTCTGGACTATTGCTTTAAGCTGGCTCCTCCCACATGCCATTGTTTAACTTTCCAGGAGATATTTAAGGAGCTGTAGCAATTTTCCTGGCGTTTATCCTGTGAAAACAGAAGTCTCAAGACCTGCGTGGTTGCATGAGTAA
>63FP001482 Angpt2_1            :+U  EU:NC; range  -249 to    50.
TAGGAAATAATTAGGGTGGTGCCTCTGACATGCCCAGGGGTCTTGTGGCTGGTCTGTGTTCCCAGAAGGCTTCTGCAGTACACAGTCCTTTGGGGCAGTAAGCACTATGCTCTGATTTTTCCTGTTGCCTGGCTAGTGACCCCCTACAGGAAGATAGTGGGTGAGCCAGGGGGCGGAGCGGCTGGCTGCACATGTCTGGCTGCTCTTATCAACTTATCATATAAGGGAAGGAAAGTGATTGATTCGGATACTGACACTGTAGACTCAGGGGAGAAACAAAGAGTCCGTGCAGACCTCTGG
>64FP002597 Ugt3a1_1            :+U  EU:NC; range  -249 to    50.
TAGGATGCGGTCATTGACAGGGTTTGCCAAGGTCCCTACATTCCCACTTTAGAGTTTTTTGAGGCTAACAAGGAAAATATTGTGATTTTAGGACAAGTTAAAAATTAACTCTTCACCTGTTTTTTCTTTCAACACTAGTTAAGGAGGGTGAAACAGTATCCACTGGAAAGAGATTAGCAGAGACAAGGCCAAGGGCAAAAGGGCATTTGGAAAAAGAATATAAACTATTTTCTCCCTTTACCCCATTTCACGGCAACAGACAGTGCTTTGTGACAGAGCCTTACAGGATCCCTTAGTGGA
>65FP001882 Tph2_1              :+U  EU:NC; range  -249 to    50.
AAATTAGACGACGGCTGTTTTGTTGCAAGAAAAAAAAATAATAACCCTGATGTATTGTTCCCCTCCATCTCTTCCCAAAGAGCTACTCGACCTACGAAACAAACAAATCTCATCAGGAGCACAGATAACCCCAAGCTTCAGACGTGTAATCTGACTGTGGCCATCAGCAACCAGAAATGAGTTTTTTCTAATCAGCTTTCCATCAGTCCTCAGTCACTCATATAAAGGAACACGGGGAGGGGAGGAAGCGCACTGCTCTTCAGCACCAGGGTTCTGGACAGCGCCCCGAGCAGGCAGCTG
>66FP001649 Slc37a2_1           :+U  EU:NC; range  -249 to    50.
AGACAAGAAAGAGGAGCCCCAGGAAACTCAAGACTGCTGGTTTCTGACTAGGAGAGAAAGTTCGAGAAAACAGATGGCAGTACATAGAAAACAGTGGCTAGTGAGCACAGAGGGATAGCTAGGACTTGCACTCGGCGCGACCTAGAGGGCAGGCCGGTCATGTTCAAGGGGCGGAGGCTCTGGCCATGGGCCTGCCTGGGGCGGGCCAGTCGGCGGGGCATTTAAATCGCTGCCGCCGCTGGCCGGGACGCGCGCCGGCTCTGCACCCTCCATAGTCTCAGCTTCGAGTGCCGGCGCCTC
>67FP001695 Eef1a1_1            :+U  EU:NC; range  -249 to    50.
GGTACCCGCCCCACCACAGTGCGAGGAGCATGCGCTCAGGGCTGAGCGCGGGGAGAGCAGAGCACACAAGCTCATAGACCCTGGTCGTGGGGGGAGGGGCGCACTGAGCGGGGGGGGGGGGGGTGATGGGGGGGAGGACCGGGGAGCTGGCGCGGGGCAAACTGGGAAAGCGGTGTCGTGTGCTGGCTCCGCCCTCTTCCCGAGGGTGGGGGAGAACGGTATATAAGTGCGGCAGTCGCCTTGGACGTTCTTTTTCGCAACGGGTTTGCCGTCAGAACGCAGGTGAGGGGCGGGTGTGGC
>68FP001943 Dppa1_1             :+U  EU:NC; range  -249 to    50.
CTTACAGTCACATCTAAAGTAAGGATCTTTGGTGCAGATGGAAAACAGCCCAGGGCACACTAGTGATGCTCTCACAGGCGCTCCTGTAATGTTTATTCCAGTGAGCAGATGCTATCTAGTGGGTGGGTTGGAGAACTGGAGACTCAGTTTTTACAAAGAACAGGTGAGAGTGTGGCCAGGAGATAAGGATGAAATTACAAGAGAGACTTGTCTTCATCCATAAATAGCTCTGAAGAGTTCATGGGCAGCAGATGACCAGAAGGAGAGACTAGCAAGAAGTCACTTTCCCCTAAGTACAGG
>69FP001686 C2cd4a_1            :+U  EU:NC; range  -249 to    50.
ACTCACGTTCATTTTGCCCATCCGTCCTCACAAGGACTGCGACATGGTCCACACTAAATCTTGTTTTCCATGTGAGGAAACAAACTCGTTCAGGGTTTTAGAGAACAGCTCCAACCACAGCAGAACTAGCTGCAGGATCAGCTCAGCAAATCCATCCACGTGGCAGAGGGACCTGGGAGGGCCAGGCGTCAGGTTACCAAGCAGCAGCGTGACAGCTCGTATAAAAGCCCGGACCAGCTATCCTGGAACATCAGGAATCAACTCTGCCGCGCTCTTTTGAATTTCTCCGCGTTTCTCCGG
>70FP001720 Cacna2d2_1          :+U  EU:NC; range  -249 to    50.
ACGGCTGGGGCTCAGGACTCGCGAGCTTGGATTCGGATCGGTTTGCGCGAGCCAGTAGGGCAGGCTCCGGGGTGAACGGGGACGAGGGGCGCGCGGGCACAGGCGGGCGCGTGACCGCGGCGGGGGCGCGCGGAGGCGGGCCGGCCAAGGAGAGGGAGGGAGGGAATGAGGGAGGGAGCGACAGGGGAGGGCGGCGCCGGCAGGTTGGCGGCGGCCGCTATTTGAGCGCAGGTCCCGGGCCAGGCGCTCAAAGCGCTTGGAGCCAGCGCGGCGGGGAGATCGCTGCGCGCAGCCCGCAGA
>71FP001645 AK020345_1          :+U  EU:NC; range  -249 to    50.
ATGCTAACTAAAATACAGCATGAACTGATGTCTTATGATTGATCCAATAAAAGATTACAAGGTGTCTGTGTAGGCTTAGTTCCAAGTGGTTGGAGAAATATAAACACAGACAGGATGTACCCTATTTTTGGAACATTATCAAGAAGATTCAGTTGGTTTTACCTTAAATTTATGATTCTCTGACTCTAGTTGGATGCCTGAGGGCAGATGATTGAAGTAAATATAGCTGGAACATCTTGGTGGTACTTTGTCAGAAGGAGGCCCAATTATGTTCCAGAAGCTTCTGCTGAGTGTTTTCAT
>72FP002445 2310020H05Rik_1     :+U  EU:NC; range  -249 to    50.
TCTTATTTGCCCTTTTTCCTGCCAGTGTTTTGGAGATCACGTCTTTAAAACCACTGTCAAGTCCATGTCCTGGTGTGCCCTGCCCCCTCCCTCCCCCCCCCCCCCCCGGTTTTCTAATATTAGAGCTATGGTTTCAAGTGCATGACTTCTTTATTACTCATTGTAGGAAGGATATCTAAGGAGCGGAGGGTGGCAATGAGTGGTATGAGGTCATAGATTTAAGAGCAAGACCTAAAGAGACCATGAGACAGTCAACAACACAAAAGCATGAGATGCTCTGCAGCAACAGTTCTCCAGGGC
>73FP001883 Lgr5_1              :+U  EU:NC; range  -249 to    50.
TGGGTGCAGGTGGGGGACCCCTGCCGGGCCCGGGACGCTGGGTGCAGGTACCCACCCATTGGAAGCGCCCAGCACTCCCCAAGACCTCAGGCTGCCAGCCGCCCGCGCAGCCGGGTCCAGGGATGGTGGGAGGGAGGAGGGAAAGCGAGGCCGGGCTCGGGGTGCCTGGAAAGCAGGGCTGCGCTGACGTCACTGGGCGCGCAATTTGGCTGGAGCGCTTTAAAAAAGGAGCGTGCGAGCGGAGATGCTGCTGCACACAGCTCAGACCGCCTGCAGCAGCAACAACGCTCACAGCCACTG
>74FP001711 Slco2a1_1           :+U  EU:NC; range  -249 to    50.
CTACCCCCAACCCTCAACCCTGGCCAGCAGGACCTGATAGGCAGCCAAGGCTCACCCAGCTCGAGTCCCAGAGCCTCTGGGCTTCCGCAGCCGCGACTCCAGGACCCAAGACACCTGCCTGGGGGAGGCGACAGCGGCTGGGCGGGGGCTAGCAGCACCTCTGACACCCGAGGAAGAGAGGGAGGAGAGAGAGCGCGTTTCATCATCGCTGCCACTTATAAAAACTTCTGGGCGCTCACTCTCTCGCTCAGTCTCCACGTCTCGCTCCCCATAGCCCGGCTACCGCCGCTGAAGCCTGAA
>75FP002732 Socs1_1             :+U  EU:NC; range  -249 to    50.
AGAGCGGGCACCAAGTCCTAAGCACCCCAGGCACGGAACACAAGATTCCGGTTGGAGCCGGAACCCCAGAGGTCCCAATGTGGGAAGGTGCGAGGCGAAACCAAGTTAGAGGAACCGTCTCCAGGGAGAGCCTCAGGAGTCTAGAGAGAACCCGAAAGACTTGCCGGAAAGAGAAACCGAAAGCGGGGGTGGGCTGGACCTGTGGGCGGGGCCTGCCTGGTTTAAGAGCCTGATGCAGGGGCGGGCAGCAGCAGAGAGAACTGCGGCCGTGGCAGCGGCACGGCTCCCAGCCCCGGAGCA
>76FP002939 Adgrf5_2            :+U  EU:NC; range  -249 to    50.
ACAAGTCTTTCCACTTGGAGGAGAGGCTTCTCCATAAGAGGACCTGAAGGACTTCCCATGGGCGTGAGGGAAATCGCACACGCCATCCGGGGAAGTGGACCAGGAAATCGCTTCTTGTTTTTCTAACAGCAAAGAGGCTCTAGGGGATGGCTCCGTGAGCTTGGAGGAGTGCAGCTCCTGGAGGCAAAAGTTGAGCAAAGGAGTGGCCAGACCTGTTCATAAAGATGCCTGCCCCGCTGCCTCCCGATTGTCTGTGAGGTCCCCTAAGAAGGCTGCGGGGCCAATGGCCCCGTAGTGAAA
>77FP002590 Dct_1               :+U  EU:NC; range  -249 to    50.
ACAAGCTTGGCTGGGACACATGAGCCCAATAAAGAGGCTGATTTTACCCTCCTGACACAAAGCCAGACACTTTATCAGCTTCATTGTGCACTTAGGGTCATGTGCTAACAAAGAGGATTTCTCTGGTTATAATCCCCTTAATGATGGCTTCTCCCATCCCTCCGCCCCCCCCCCCCCCCCCGTGCCCCACCAGGGCCCCGTGGCTTGGCGAGCCAGAGAGAATAAAGGCAACACGGTGCTTGGCTTTTGAACTGAGTTCAAGGCAATTAAGGTCAAGGGCTAGGGAGAGAAGGAGGAGGC
>78FP001303 Klk6_1              :+U  EU:NC; range  -249 to    50.
TTCTCCTTCAGATCCAGGCGAACAGACCCATTTCTTCCCTCAAAATTCAGAGATCTGGGGTCACTGTGTTCCAGAGTGGGTCACTGGCTTCCCTGTAGCTATCTGGTCAAGGGTCACCAGAAGCAGAGCTGTGGGGCAGAAGGAATGCATGTGGGCGGCTTAGGTGAAGAAAAGGGCGTGACTGGCTTCCTCCTGGCTCAGAGACTAGAAGAGAGAGGGGTTAAAAAGGAGCTGGGAGACTCTGAGAACAGAGTCCGCCTCTCTCTGGGAGGCCACAGAGCCAGGAGGGTTTCTGGAGAC
>79FP001773 Ctgf_1              :+U  EU:NC; range  -249 to    50.
TTTACTTCTTGGTGTTGTGCTGGAAACACAGCGCCTTTTTTTTTTTTCCTGGCGAGCTAAAGTGTGCCAGCTTTTTCAGACGGAGGAATGTGGAGTGTCAAGGGGTCAGGATCAATCCGGTGTGAGTTGATGAGGCAGGAAGGTGGGGAGGAATGTGAGGAATGTCCCTGTTTGTGTAGGACTCCATTCAGTTCTTTGGCGAGCCGGCTCCCGGGAGCGTATAAAAGCCAGCGCCGCCCGCCTAGTCTCACACAGCTCTTCTCTCCAAGAAGACTCAGCCAGATCCACTCCAGCTCCGAC
>80FP000355 KY467907_1          :+U  EU:NC; range  -249 to    50.
AGGGTAAACTTTTCATGCCACGTCACACTTCAGCAAATTTGCACAGATATTATATTGCCTCCCCCTCCTTTATTATTCTTTTTTTTCCAGGATCCCATTGTACTTAACTGAATTTTATAACGCTGATCGATATCTTGGTAAAATATTCATTTTTAAACTAGCGGGCAGTGAAATCTTTGCTTTGTGTGCTAAAGTCAACAGTCGCTCGGTTTGAGCTCAAATAAATGCAGGGATGCCTCGGCTGGGAGCAGTCCGCCGCCTCCCTCCGAGCGCAGGACGCTCCGACGCCCGCTTGCCCGC
>81FP000857 Dnajc5g_1           :+U  EU:NC; range  -249 to    50.
TCCATTAGTGAGTTGAAGACCCATGACGGTGATCGGGATGGTCATGGCCTCTCCCTGGAGATGAGATGATGTGGAAGGCTGTGCCTTCGGCCCTGGGGGCTGGAAGTAACGATCAGCCCTGAGCCTGAGGGTCAGGCTTCTGGAGCGACAAAAGTTCCGGGCCCAATATGGGCTCCCGACTCGGTCCTGCTGGCGGCGCCAAAAAACTCGCGTCCCCTACAAAGTGCGCAAGCGCAGTTTCCATAGCCCAGAGGCAATATGAAAGTTCACGTCTACCGGGAAGAAGGAAGCTTGTGTCAG
>82FP001567 Calr_1              :+U  EU:NC; range  -249 to    50.
CAGGGGGCGTCCCCCACAACGCGTGGTCGACCCTCATTGGCCCATAGTGCGACCAATAGAAATCAGCCATCTGGGATCCCAGCGTTCCGAGCCACAGCCTAACTTGCTGAGCCAACTGGGAAGCAATGGAAAGGGACAGCTGTAGGTCTAAACCAGTCAAAAGGACCGAGGGGCGGGCTCAGCGGCTGTGTCAGGTTCGGGTGAGAGGTAGGTGAATATAAATTGAAGCGGCGGTGGCCGCGTCCGTCAATACCGCAGAGCCGCTGCCTGAAGATCGTCTTAAAAGGCCTGTGTGCCGCC
>83FP000327 Nphp1_2             :+U  EU:NC; range  -249 to    50.
TTCTGGTTGAAAAGTGTTTGCCTGCTGTATCTCAGAGGGACCTGAAACAACAGAACAAGCATGTTTTTATCTTGGAGCCTAAGAAAGAAAACCTCAGGAGCAGCAAACTGAAGATCATGGCAGATGGGGGAGGAGGGAGCTGGAAGAGGGAGAGAGGTCAAGAAAGCAGGCAGGCCTCACAGGGTAGGCAGGTCTGAGAAGCAGCCTTGGGTAGCGTGTCTTTAAAAGGAGGGTTGTTTCTCACTCCTGGTTCCCTTCCAGTGTGACTCCCTCCCATAGCTACCCAAGGCCTAAGGCTGG
>84FP001538 Anxa10_1            :+U  EU:NC; range  -249 to    50.
GTCTGGACATTAATAATAATTAATCAGAAAATAAACCATGAGCTCAGAGCCTAATCAGCTTACCTTTCCATGAGTCATCAGCTTTTACAAAAGGTTACACTTCTTCATTATTTGCCTAATGTATTTCCTTAAACCAACGCATAAGCAGGAGGTTGGGCTAGTGGTTCTATTTATTCTATATAATAATTCTATCTATTTACATATGACTGATAGCCAAGTATAAATACTGTGTTTTGAGTCATGCTGTTCCTGATTTGCCTCTGTATTTTCTTGCCTGAGATATTTGGTCAGGCAGATATA
>85FP002267 Evl_2               :+U  EU:NC; range  -249 to    50.
CTCTCTCTCTCTCTTTGTTTCTTTCTTTTTCATTCAACAGGAAACTGGGGAGCTTGAGGTTGCCAGTCTCGGGCCTAGGCAGCAGATCTCAGCCACCCACACTGGTGGGGCCCTATGCTGTTAGCTTCTTCTTTCGCTATTTTCTACCTAGGTTTCAGTTTTTCACTTGGGTTTGTTTCCCCTTTGTCTCTGGTTCAGCTTCCTTTTCCTGTTTGGTTTTTAAGAAGAGTCTAAATCCTAGCTGTCTTCAGAGGGTTTGTGGTCTTCAGATTCAGAGCACAGGACTCTCCTCAGGGTTCC
>86FP003222 Srpk3_1             :+U  EU:NC; range  -249 to    50.
GGAATCAGCCTAGGGACAGAGTTGCTATCATAACCCCAGCTTGATGGCTCCCTCTGTCTCTAGAGTGTGGGTGAAAACAGAGCAGGGGTGTTTGGCTTAGGGGCTGGACTCTCCAGGCTGCCATCAGTGCACTACCCCCTCCCTGTTCTGCATACCTTGCCCACAGCTGAGCAGCTGGGAGGCTATTTATAAAGGCGAGTGAGATCAGCGGCAGAAGCTATAAATGCACTGGCCACGGCTGGGCCCCACAGGAACAGCGGTCCAGTGCACCAGAGCTTTGGGCTGCGACATCAGGATGAG
>87FP002885 Cyp4f37_1           :+U  EU:NC; range  -249 to    50.
AGAGTCACCTTTGCCCTTGACTCAGAGGTGCTGCATCCTAAATGCAACCTGCCTGTGTGTGTTGCCCTGAGTCTCCCCTCCACTCCAGTCTGGTCCTGCCCAACTTGATTTGGCCTGATGCCCAAGCAGGGAGGAAGTGGCTGAGCCTGGGAGGGATTTGATTGGTTCAGTCCAGCCTAACCCAGCCTCCCACACAGCTCCCTGAAGTTAGGAAGCAGGGGATAAATGTTTTTCACAGGAGTGGGGAAAAGGTCTTAGAGGATCAGCAGCTCCTGAGATAAGGTACCGACTTCGGCTCTG
>88FP003064 Gstp2_1             :+U  EU:NC; range  -249 to    50.
ATGCTGCAGAAAGCTGTCCAGCTCCAGCACAAAGTGGAAGGGAGCTGGACACACCCTTCTCGGAGCAGGACTCAAAAATGAACCCAGCACTGTGGCCGACTCGGGTCACATGCTAGTGTCTCGGGCAGGAGGCGGGAGCTGCAGAGATCCAATACCGGCTATTCTCTCCAACGTGTTGAGTCAGCATCCGGGGCGGCATCCGGGGCGGAGCGCAATGCCCCTTATAAGGCTGGCTGTCCTGGGGCCTGTGTTTGCTTCCATCCCTGAGACACCTCTCTGACTATTCAGCACTTGATCCCC
>89FP000443 Bhlhe22_1           :+U  EU:NC; range  -249 to    50.
TGGACTCCCAGTCTTTACCGCGGATATACAATTTGCTGAAGGAGCAAAGAACATCCTCGGCTCTAAGTAGGGCTTTTAGTGTGCTCATTGATGAGTGAAAGTCGCCACACATGTCAAGCTAAAGGCAGTTGTTGGGTTACTAACAGGACCCAGCGCCTTGCAAACATATGCGCTAAGCTGTGTATACAGATGGCAGGCAGAATAATGGAGCAGGCGCCTTTTATAAAGCTCTGGCTGCTGCCTGTCTTCAGACCTGGGAAATGAAACTATTCAGACTCGCGGCCAGATAGCGCTTGCGAT
>90FP000562 Hist2h2be_1         :+U  EU:NC; range  -249 to    50.
CCGAGGTGACAACTTCTGTAAAGCTAGGTTGATTCGTCTCTAAGGCCTTTATAGGCGCTCCTAGGGGTGGGGTGAGGAGGGAGCTTTTCATTGGTGGTTATTTGGCCCCTGAGAAGTCCAATGAAATCTGAAATTTTAGGCTTGTACTGAAAACGCAAGTTTCGCGTATGGGCCAATGGAAATTAAAAGTACTTTGAGACCTAATTTGCATAAGGCGTTCATAAAGGGCTCAAGTCCTCCGGGTCCCTGGTTGATTTTCTACTTACTAGACTGTTTTCCACTGTTTGCTTTTAATCATGC
>91FP001222 Gm5155_1            :+U  EU:NC; range  -249 to    50.
GAATCTCACCTTCCCAGAGCTGTGAGTACACAGGACAGATGGGGTGCTCAGCTGAGTCTCTTTGTCCAAAGGGCACCTAAGCGGGATGGAGACTCCCTCTTTGATGCTGACAGACTCAAGGCCATGATTCAGCAGATGTCAGCCCTAGGATGAGCTGTTATTCTCTGAGGGCATGGGGATGTTATCAGCTTTGTTGCTCTGCATTTCTTGGAGGTAAAACATAAAGGGAGACAAGTTGAGATGGATTCAGGACAGCACTAAGAGTGGAAAGAACAGAACAGTGCCTTAGACACAGACCCC
>92FP000587 Mab21l3_1           :+U  EU:NC; range  -249 to    50.
ATCCTCAGTTTTTCAGGACTGGTATAAGACCTGGGATTGGCAGATGAAGCCTGGAGAAGGCCGCCCCAGCGCCTGGAGGAGGGAGGTGGGTGGGGTCTGATGTGGCTCTCCTTGGAGCTGTCTGGGAGGATATGCAAATTTGGGGCCGCGGGAGAGAGTGGAAGGGCTGGATTGGCTGCGGTTGAGCATTGAGGAGGCTGGCTTGGAGAGCTGCCTGTTTGAAAGCCTTGCTCAGACATGAACTGGACTGCCAGCTCTGTTGTCTGTCAGTCTTTCGGATCAAAGACGGTGATACTCACG
>93FP000221 Lcn6_1              :+U  EU:NC; range  -249 to    50.
CTTTCTAGGGAAAGAAGGTGTGGACAGACATGAAATTGGCACTGTACTATTGATTAGAACAGGCTCCTGGGTCTCTCTCGTCTCTGCCATTGGTTGAGCTGGGCACCAAGGCCACCACAGTTTAACAGCGCCCTCCTCCACCCTGAGTAATTTGGCTTTGAGAAAGATTGGGATAATGTCAAGACAGGTAGTGACCACCCACACCAAGGCACTCAGATATATAAGCTGTTTCCTGGTTGGAGACATCCTGTAGTGTGCCTGTACCTCTCGGAGAATGAAGGTGATCCTTCTGACTGCTGC
>94FP002072 Igfbp4_1            :+U  EU:NC; range  -249 to    50.
CTCAGAGGCTCTCCGCGCGCAGGCCACCGCTTCCAAACTGCGTCGCTTTCTTCGGCGGGGCAAAGGACTTTCAGATGTTGTAGCGGTGGCGGCGACTCAGGCCAGCGCCCCCTCCCCCCTAACGGCCTCTTCTCCCGCTCCATTGCTCCAGTTCCCCCTCGCCCTCCCCTGCTCTCCCACCTCGGGGACGGCGCTGGGGGTGTGGCCAGGGGGCCGGTATAAAGTCCCGGGAGCCGGTCCCGGGCAGCCGCTCAGCCCCCTGCCCCCCGCCGCCTGCTGGGCCGGCCGAGGATGCAGCGC
>95FP001048 2210010C04Rik_1     :+U  EU:NC; range  -249 to    50.
TGAAGTTTTGCCTTGTGACTTTACAAACTTTTTTTCCTACTATGGAGAACAGTTCCCACCAGGTGAGTTTGTTTCTTCCATTCCCACACCCTTTAGATTTTTGTCCTGCATTATCTTCCATCTTTCACTGATTTGAATTCTAAATTTAGATTTCTGAGTTTCCAATGAAAGAACTTTTCTGGCACCCATGGCCATGGGTGTCAACAAGACATGAAGGTATAAATAGCTGTGGAGGAAAGCCTTCATCCTATTGACTGCTCTAGCCACAGTGAGCAACCATGAAGACCTTAATCTTCCTTG
>96FP001931 Stc2_1              :+U  EU:NC; range  -249 to    50.
ACACACACACACACACACACCACGCAAACGCGTGGCCGCCGCCAGGTCTGCAACTTTGTGGGGCGATCGCGGAGGCGCTCCGCTTCCTCCCGTAGAAGTTGGCGCAGGCCCCGCCTCCCGCTGTGTTGTCAAACGGGCCGGGGTCTCCGATTGGTCCAGCCTCCGGGACAACACCTGCTCGACTCCTTCATTCAAGTGACACCAGAGCTTCCAGGGATATTTGAGGCACCATCCCTGCTATCGCCGGGCACTCGCGGCGCGGCTAACGGCCTGGTCACATGCTCTCCAGAGAGCTACGGG
>97FP000491 Sema4a_4            :+U  EU:NC; range  -249 to    50.
GGGTTTGAACACAGGACTTCTCAGTGTGGCTGGCTCAAGGGTATGTGAGATGAGGCGGGGGCGGGGGAGGGGTGTGAACCTGCATTCAGTGGCCATGGGGGAGGCTGATTGCGGAGCTCTGGGGAGGCAGACAGGGGGGCTGGAGAAGTTGAGAGTCTGCCAAGGACTCCTGCCCAGGCCACTCCCAGGAAATACAGAGGGCAGCCCCACCACAGTGGTAGATAAACTGGCACGCCCCTATCCCTAAGAAGAAGGCTAGATGGGCCCGATTAAGCAAGAGTCAGAGCCCCTGGGGGCTGA
>98FP002742 Ahsg_1              :+U  EU:NC; range  -249 to    50.
CACCCCTCAGCCACCTCCTCTCTCTGCTGTTATCACCATGTTCCAGGCAGACTTTGGAATATCTTTGCCCACAGCAGCATTGACTTTGGCAGATCTGTTGGGGAGAGATGATGTCCTAACTTATTTGCTTTTCCAGAGCTGCTGTTTGCAAGGATTATTTGGAACCAGAACAGAAATCGTCCCACGCCTTTACGCAATTCCTTCGGCGGGCTCTGTCAGATAAATTAGGCCCTCTGCCCCTCTATTGGTCTAGCTCTCCAAGCTGATTATCCGGGCTGCTCCTGACATTTGCCCATTTTC
>99FP000340 Slc23a2_2           :+U  EU:NC; range  -249 to    50.
ATTTCTCTTCTTTGTCTGGGTTTGAGAAATACAACCGCAGCAGCTGCTGGGATTCTATGACAGACCCAGCCTGCTCTGAAGAAGCCTGCTGCAAGACTGGTTTCAAGACGATAATGGAGGCCTGCAGTAACTGCTTGTCACCAGGCGGTGGCTGTTGTGTAATACAAATAGCATTTGATGAGGTGCGGTTAGTTATACAATTTTGGCCAGCTCGTGTGGGATATAAGAGCTGAAATTACTTCAGCACCTGAAAGCAGCTCCTGCTGCACCTCAGGACAGTCACAGACTGCACAGGCGTGG
>100FP001636 Arhgap32_1          :+U  EU:NC; range  -249 to    50.
CCATACCTTTCTTGTTTTCCTTTGGCTTAACATGCCTCCTTTTTTCAGATACACTGTCCCCACCCACTTAGCAAACACAAATAACTGAATAGTCAGTAACTGGCAAAGCATGAAGGGCACAGTTGCAGTTTCCTAGGGCTGCTCTCTGACCAGGAAGCGCTCACCTGTGGGAGGCTGCTGGGTGGAGCCATGCTGGTGAAGCCTGTTCTGCAAGTGTGAGCTTAAATTGGGGCGTTCCTGTGGTGTGGCAGAGCTGTATGGCTGAGAGGAGGATTAGGCTCCTGAAGGCAGAGAGCTCTC
>101FP003297 Tmem27_1            :+U  EU:NC; range  -249 to    50.
TGATTGTGTCAGCTCAGGAAACATTCTTATGAGGTAGAGTTTGAGGAAGAACCCACTAACCTGCTTCTCAAATAGATTTTCGTAAATAACTGACAGGGGATGGTTCGCTTCTATGGACGTATTAACCCAACTGATGGGCGTTAATTATTAAACCTTTTAGATGGTGGCTCGCTGATTTCTCCGATACCCTAATCCGGGTCACAGAATGGTTAAAGCAGCTTTAAGTAGAGAGTGGATTATTTTCCCCTCAGTTTGTCTTCTGTTTGCGGCTCTGAAAGAATGTTGTGGGCGCTCTTTTTC
>102FP001806 Specc1l_1           :+U  EU:NC; range  -249 to    50.
GAGCGGACCTATTTGCCTTGGAGGAAAAACGAGAGACTAGGAGCACTTCCAGCACAAAAGACTGCAGTTATCTAGTTGCACCGCCGACTAGCACAGCGCGTGCGCGGTCCAGAACTCAGCGCGAAGAGGAGGTGTGACAGCTGGCGCCTGCGCAGTAGCAGCCCAGGGAGGCGCCGATCACGGCACATGCGCGGGGAGTAGAAGGGGGCGGCACCGGTGGATAAGGGGCGGGCGGAGGGCGGGAGCCGCAAGGGAGACAGGGCGGGCCGAGGGAGCGGCGCCGTGGGGTTGGCTGTTGCC
>103FP001850 Atcayos_1           :+U  EU:NC; range  -249 to    50.
AAGCTCCCTCGGGTTTAGCCTCTTGTAGGTCAGAGGGCACTGCTGTGCGCCATCCCGCCCCCACCTCCACCCGACCCAACCCCCCACCCCCGTCACAGCCTGGAACAGGTGCACGTAGCAGACCGGGCCTAGCCACGTTCGCGGTCGCTCAGCTCTTGACCATACTAGGGCAAGCAGCTCCCTCGCTATTAATAACCTGGCGGGGAGCCGGCGTCGTGTCTATAAAGCCGAGCACGCCAACCCCAAGCGGCTCCTTCAACCCCTGAGATCTTAAACAAAAGTAAGTACGCCAACCATCTC
>104FP000799 Aldh4a1_2           :+U  EU:NC; range  -249 to    50.
GTAGCACCTGTCGCGTCGACCGGGTCCCCCCCCCCCCCCCCCCCCGGCCACTTCTACTACTGAGCACGCGCTCTGTGCAGGATCTGTCATTGGCTCCTGCAACTCTCCAGCCCTGCCTAAGAAGGCTGCAGCTTGCCTGTCCTGCTGATTGGCCTGGAGGCTTTCATGCGAGACTCTGATTGGTCAGTGAGGCTCACGCCCTCTCTCCTTGGGTCATACCATAAGGAGAGGAGACGAGGAGAAGAGAGTATCATTTCAGGGCTTTTCTGCTGCATTCTCTTGACCCGCAGTCCACAGTAG
>105FP000233 Olfm1_2             :+U  EU:NC; range  -249 to    50.
GCAAGGCGCACGGGTCCCTCGGCGCCGCCCCCGCCAGCGCCCCTCACCGAGCAAACTTTTGGCACCGCTGCAGCCCGGGCGCGCCGCCGAGCTCTGCAGGGCGCGCCTCTCCGCCGAGCTCGGGCGCGCGGGGACCCGCCTGGCGCGCAGGGAAAGCAAGCGCAGCCCCCGCCCCGCCAGCCCAGCCCTGCCCGAGAGGCAGTCGCGCCGGAACCGGGACCATAAATATGCAGAGCGGAGGCTCAGCGCAGCACAGCCCGCGCGCCGCCCGCCCCGGCTGCTGAGCAGGCGCCGCCTGTG
>106FP002967 Txndc2_1            :+U  EU:NC; range  -249 to    50.
CCGGATATGTGCCTACCCTCTGGCTTCCCCACTCACAGCGTGGAAGAGAAATTGTCCCTTCCTCTCATCTGGGAAGCCTCATTGACATCACAATGTCATCATCCTTTGCTGCCTTGTAAAGCCCACATCCAAGGAATGAAGCCCCGTGTAACAATATCCCTTCTATGACACCAACAATTGTGAAAGGGTTGAGAAGCACTCAGCCCTAAATGAAACGCCTATATCAACCCTCCTCTACAAGGCTCCTGGGACCATCCTAGAAGAGAGGAGAAGAAGGATGCACGTGATAGGGGAAGGAAT
>107FP001526 Ankrd37_2           :+U  EU:NC; range  -249 to    50.
CCAGGGGGAGGTCGGCCTGGCCAATCAGCTGGCAGGCCGCGCAGCAGGCTCCGCCCCCTCCTCTTTTGCTTGGGGTTCCAGGCTGCACATGTCAGTGTTTGGGTACGTGAGGCCGCAGCGGGGCTGGGGACATCGCGCTGGGCAGAACCAGGCCGTGGGAACGCTCCCAGGCTGGGGAGCGGCGGGGAGGAGCCGCGGCCCTGCAGGTTCCCGAGAGCTTTAAATTCTCCCGAACTGGGGCAGTCCCTTGCATTCTTACCGGCCAGTGTTGCCTCTCTGAACTCCCGGGGACACTTGTCA
>108FP001273 Krtdap_1            :+U  EU:NC; range  -249 to    50.
AGGCTCAACCTGATTCCATCCCATTACCCTATGCATGAACAAGACCCATGGTGGCCTCACCTTGCAAGAGCTTGGGGAGTAATGGGAATTGAGAAATCAAAGATATACTGGGAACAGTGTCTGCCTCCCCCTCCCGGAGCCCCAGGGGTGGGCGACATGATCCGGGGATGAGTCACTAGGGTGGGAACCCTGCTCCCTCTCATAGCCACCCCTTGCTAATATAAAGGGCCATCAGGGAGGCCCCGCCTCAGAGCAGCCCAAACCGGACACCATGAAGATCCCAATTCTTCCCGTCGTGGC
>109FP003051 Tcf4_2              :+U  EU:NC; range  -249 to    50.
GCCAGGGAACGGGGCGCCAAGCGCGCTCCGAGAGCCACGACCTGAGTGAGTCCCACCCGCCGGCGGGACCGCCCTGGTTCCCGGAGGAGGCGTGGCCTAGAGCGCCGCCATCTTGGCGGCCTCTCTAGGCGCTCTGTTTACCACTCTATGGTCGCGTGCTCCCGCCCCGCCCCTCCCCAGTCATTGTCTGGTGGAGCAGCCGCGGCCGCAGCGCCTTCTCTTTATAAGCCGCAGTGCCCGGATGTGAATGGATTACAATGTATCTTTCAGGGAAACCTATTATTATCAATGTGACTCCTC
>110FP000353 Ralgapa2_2          :+U  EU:NC; range  -249 to    50.
TTTAAGACACACAGAGTGTGAGACATACAGAATCATGTTTCTTTGCAGCCCAAGATAAAAATCTAAGGGGAATCTACATTCTCTGGGTTTTGTGTTCATGAAGAAATCGCACAATTTTTCAAAATAATCAAAACACATCCTTTAACTTTTGCATCAGTAATGAGGAAGGGAAAATGAGACATCATGCTGGCTTCCCCCAGTGCTAATTCCTAAAGTTATATGTGTAGCGCCTCCATTCATTGTCAGATCATTCTGACTGCTCCTCTTATTGGAAGTGCATGATTCACCTTCAGAGGAAAC
>111FP000376 a_1                 :+U  EU:NC; range  -249 to    50.
CAACACAGATCTCCCAAAGACGTGAACAAGTTCATGGACTTTACCAGCATGAGACAAAGCCACCACACAACACAGAGGAGCACTTCCAGGTCTGGAGACACAAGTGGCAAAGAGCCTCCTTGCTAGGTGCCCACCCAGACACAAGTGAGCATGCTTGCTTGACATTTGCTCCCCTCCCCCTTAGCAGGGTTTGGCCATGGTTACAGCATCCTGACAACCTATTTAAACCAACATGCAGGAACTGGCATCAAAGTACCATTTCCCACCAGTCTGAGTCCTTGAGCCCCTGCAGCCTCAGAA
>112FP002638 Slurp1_1            :+U  EU:NC; range  -249 to    50.
GAGGGACAGCAGAGCATGGTGTCGAGTACTGGAGGTGCACCAGCAGAAGCAGGACCAAGACTCCCAGACAGAGGTTCCCCAAAAGGTCCATAGAGGGGCCCCACCCTGGGATGGTAGGTGATGATGGCTCCCATCCACCACCCACACCCCTAGCCCTGTGCCTCCCTACTGAGTCACTCTGGTCCTGCCAACACCCAGAAGCCGAAGCCGGAGGCTGAGTATAAAATCCTCACTATGAGGCCAGCCAGGGCTCCTAGCTCCTGAGCACTGAAGAATGACCCTTCGCTGGGCCATGTGGCT
>113FP003187 KY468243_1          :+U  EU:NC; range  -249 to    50.
AAACCTATTAGAACATGCATTCTGATCCTTAAATGCATGAGCTAGAAAAGAAACAAAAAAAAAAAAAAGGAGCTTGTCAAATCAACTACAACCACCAGTCTAATAAAACTGAGTCACATCCAAATGGGCTGTACTTACACTACCCTCCCATTCTGGGGAAAATTTGGCCAGGGGAGGTAGTGTGAGTCATCACCTGGTTTGTTTGACATATGCTTCCTTCCATAAATTGGGAATGGCAAGAAGCACAGTGCTCTGGGCTTGCCTTGGAGAAAGAGTTATCACAGCTTTGCCTGAGAAAAA
>114FP000693 Txn1_1              :+U  EU:NC; range  -249 to    50.
AGTGGGGCGGGGAAGCCAGGAGTGAGGCCAGCGCTAGGACAGTCCCCAGGCTGCACTAGTAGCCGACTCTGGCTCCGCCCCCTGGAAAACCGCCCCACCTCTTGGGGGCGTGGTCTAGGCGCGGCCTGCCCAGGCGCCTTGGCGGACGCGGGAGGCGGGAAGCGCGTCCCCGCCGCGCGTGCCCGTCCGCCCCGCCCTGCTGCGCTCCGCCCTATTTCTATAAAGAGAAGGCGGGCGCCGCACTCGGTTGCAAGCTCCGTTGGGCGCCTTGGATCCATTTCCATCTGGTTCTGCTGAGAC
>115FP001260 9530053A07Rik_2     :+U  EU:NC; range  -249 to    50.
TCTTTCAAGACCAGAGTTTTCCATAGCTCCTGGGGTGCAGCCACCATCTGATCTCACAGTCATCTCAGAACACAGGCTGTAGACTTATCCTTTGCCCTTCACAAGACTTCAGGACTCACTATTCCCTCTGGCCTGATATCAGCAGCCTCCTCCAGGAAGCTGGCACCATCTGCCTGGAAGATGGCCAATGGTGTGGCCCGAGGGAACAAGAAACGGGACTATATAGCTCAGTCCCCAGCCTGTTCCCGCAGCTCCGGGACCTGCAGGTGAGAAGAGATGGGGCTCTCTACGGAAGTAGGA
>116FP003225 Plxna3_1            :+U  EU:NC; range  -249 to    50.
GGGGTGTGGAGAGGCCCGCGCCTAGGACTCAGCCATTGAGCAAAGGGGGCTGTTCTCAGGAAGGGATCCCCAGAGACCCATGAGAGGCTTGCTTCTTGCACTAGAGTCCTGGGCCCCAGGGCCTAGCGGCCTCCCCCAACCGCCATGCGCTCTGCTTCTTAGGGCCCCGGCCCGCCCTCTCTGGGAGCCCCCTCCCGGTGTGGTGGTACGGTCCGGGTTTAAAAGGCCCAGGCGGCCGCAGGCCAGCCCAGTGTGTGGGCGGCGGCGGTTGCAGATTTTGCAGCGTGCGAGGCGAGGCTG
>117FP000717 Tnfsf15_1           :+U  EU:NC; range  -249 to    50.
GAGCATACTGTACATAAATATGCTTGGGAAAGCTTTCTCCTTCTCCTTCTTCTTCTTCTTTTTTTTTTTTTTTTTCTTAAACCAAACTTGGTTTCTGTTGTAGGCGGCGCATTCCCTAGCCGGGCAGGGCAGGCTGCAGAGGGCTGTCAGAGGGAGGGGAGAGTAAAAAAGGGAGGAGAGGACAGTCATTAACTCACTCAGTGTGACAGCTGCTCTCTTATTTAATGGGGGGCTCTCTGGTCAGAAGGGATCAGAAGTCTCTCCAAGACAGCAGAAGGATGGCAGAGGAGCTGGGGTTGG
>118FP003288 Il13ra2_1           :+U  EU:NC; range  -249 to    50.
ATATAAAAAAACGAAGTCTGAGGGCTAACCTACTTGTTGCCTTAAAAATATACAAATGACTCAGATGTGGAAGACATTCATTCAGTCATTTCCTTATTCTCAAATGATGCAATAGACTCAAGAAGGGCCATGAGAGATTTGCCTTAGACTTAAACAGAAATCTTTATTGTGAAATATTGGAAATGGTTCCTGAGGAATGTTGTGGCACTAGAGGGGATTATAAATAGGAGAGCCTTATCTGTTGATGGTATGAGAATCACAGCAAGACCTACTGACCCTCAGCTTTCTTCTGTAGGACTG
>119FP003150 Cyp2c70_1           :+U  EU:NC; range  -249 to    50.
CATGTGAGAGGTGAAAGAATAAAAGGAAAAAAATAGGTATCCATACTGCCCTCTAAAGAAGGGAGAGTCATGTTGTAACGACAAACACCTTTTTACAGTTGCTAATAATAGAAAAAAGTAACGTTAGGAAACGGGCAGTTTTATTTAAACAGACCAAAGTGTACTAAAGATAAAGAGGTCAAACTCAAAGTCCAAACTCTGTGTACTTTCGGAAATTGCATTTATAGTCCCTTGGAACATAAGCTTTCCAGTGCATTTGTTCCCAGTGAGTCAATGGCTCTCTTCATCTTTCTGGGGATT
>120FP001713 Acpp_1              :+U  EU:NC; range  -249 to    50.
TGGAAAAGATAAAGATGTGCCCGGAAAGCAAAAGAGAAGGCTGGGCAGGAGCCTGAGGTCTTGAGTTACGCCTGCTCTGGCTCCTAATTGAAGTGGAGGAGGCTGCTCTGAAGAAACTCACAGACGACCTGGCATTATTTGCATGCTAAGCTCTGCCCCACCCTCCTTGCAATCCTAATAGGGAAGAATGTGGCTCCGCCTTCCTGTCAATCTTTTGATTAAATAGGCACTTCCCTCCCGAAGGCTTCTGAAGTGCAGCACCTCCTAAGGCTGCCCAAAGCAGCTCTCTCCCCGACCATG
>121FP002027 Ccl5_1              :+U  EU:NC; range  -249 to    50.
GAGGAAGAAATTTTCCCCTACTGTATTTGGCCAGAGAGGGAGTCATCCTGGACTGGAGGGCAGTTAGAGGCAGAGTCATACTTCCAAGGGTGATTTCAGTTTTCTTTTCCATTTTGTGTTTTCATTTTATGACAGCAACAAGTGTTTGGTGTCTTTTGTGGAAACTCCCCAAGTCCTGGGGCTGGGGGGGGGCACTTCCTCTGCTACCCTGGCTCCCTATAAAAGGTCTGCCTGAGCTGCAGAGCACCCCTTGCAGAGGACTCTGAGACAGCACATGCATCTCCCACAGCCTCTGCCGCG
>122FP003075 Malat1_1            :+U  EU:NC; range  -249 to    50.
CTTGTGACCAGAAATTTTAAACCTATTTGTACCTATTTAGCTGGTACAAGCTAAACATTTCTCTGTATTAGCAAGGTCCAAGAGGCCCACACGACGTCAAGAAAAATCTAGAAACTTGGAAGTCAGGATCTATTTTTAACTCTCTGAGGAACTATTTTTCTTCCTTCACCAAGGTGGTGGAGGGTTACTAGGTTCCGGTGGAGTGACGTGTCCCTTTGCAATAAATACCGGCGCTCCGGGCTCTGCGTCAGGCATTCAGGCAGCGAGAGCAGAGCAGCGTAGAGCAGCACAGCTGAGCTC
>123FP001194 Far2_2              :+U  EU:NC; range  -249 to    50.
CAAGATGACTGACAGCATATTTTGTTCCTGATCTCTAGAAAGATACGAAGGCTGTGTTTCTCAAACCCGGGTGTGCTGAGTGCTGCAATGGCAACACTCTAGGACCAGAAGGCATTGTCTGTGTGTCACAATACAGAGAGGATTGCAGGTGTCCGAGGCAAGCCCAGCCCACAGAGCCTTCCAAGCTCAGCTGGGGGAGATCTAGAACACAGGCGGGGGATATAATGGTGCAATGAACCGTTCGTTCTTCTGGAGCCTTGTGGTGAAAACTGCTGCTCCTGAGATGCTGTGAAAGACTCT
>124FP002153 Ace_1               :+U  EU:NC; range  -249 to    50.
GTGTTTGCAGCGGGCAGGGACCCTTTTCTAGCTTCCTCTGAGAGAGCCCGATCTAGCCCCATTTCTCCATCCAGGCTGCTCCCTGGCCCCACAGGGCTCTCCTTGCCCAGGGCGGGCGGGGAATCAGCCGGGTTCGCGCTGCCGGGGACTTTGGAGCGAGGAGGAAGCGCGGAGGGGCGGGGAGGTGGGGGTGTGTCGGGAGGCGGTGGTGGCTGGGTTTTATAATCCGCAGGGCGGTCGCGGCACGAGAGAAGGGGCAGCGCCGCACCGCGCGCACCGCGCCATGGGGGCCGCGTCCGG
>125FP001362 Gm2115_1            :+U  EU:NC; range  -249 to    50.
TTCCAAACTGGCCTCCTAGTCTGATCTCTAACTTGAATGGAGTTTTCTAAGAATCCTCAAATAGGGGAGCTTCGTGGTTTGGGGGTCTAGTTTTTGCTTCTCTGCCTTCCAGAGAGACTTTTGCAGAGCCTGGGCGCCCTCCCGGAGCAGGAGGCACTGCACCGGGGGCCGAAGTTTCTCCCTGCCGTTTCCGCTTGAACAGCGTCCAAGTCTCGCCTTTAAAATGCCAGGGCGGCCTCGGCTCTGCTCACAGCCGCTCTCGGCGGCTGCCCGAGGCTCACCGCGCCGCCGCCGGGCGCT
>126FP002641 D730001G18Rik_1     :+U  EU:NC; range  -249 to    50.
CAAGACAGGGCTGTCACTTCGGACACCCTTACTTCTTCGGAGTGTCTCTGGGGTCTTGGTAACCAGAGGGGGAGGCTGCTGGCTCAGGGCCAAAGGGCAGGCCAAAGGGCACCTTGGAGGTGAGCTGAGGGAGCCTGGGTGACATGAGTCAGGCCAGCCCTGCTGCCCCAAGCTCATCCTCCAGACAAATTACCAGGTATCTCAGGTACCCCGTGGCCTTATAAAGGCACCCTCTCCCTGGTGGCTCCCAGTTGCTGGTGGACATCCATGATGAGGCCCCTCCTGGTGCTGTTGCTGTTG
>127FP001752 Zdhhc3_2            :+U  EU:NC; range  -249 to    50.
ATCCATGGCCTACAGAACCAGAGGCCACTTGGTGCTTCTCTACAATGGACCCTCACTGACTTAAGTGTGTACTTGAAAGCTGCCCTAGAAATAAGTAGGATGGAAGAGGACCTGCTGAGGAGCATAGGCAAGAAGTGGCTACTCTCAGGAGTTTGTTCCTCAAATGAGTAGGGATGAAGGACCCTAGAGCTCACTGCATTGGGTTGTATGCCCATAAGATAAATAGGATGTGGTGATTCCATCCATGGTGAGCAGAGGCCTGGTACATAGCGAGCCGACCACTCTACACTACTTGCCTGC
>128FP001329 Tph1_1              :+U  EU:NC; range  -249 to    50.
GCGTCAACATTAACTTAATTAAAACTCTACGAGAATAGCTGTGAATGAGACCGGCGCCTGGGTTGCAGAGCAGACAGCAGACAGCGACTAAGAGGTCAGGGCAAGCTGCTCCCGCCCACACCCGCGCTGTTCCCGCCCCCTCCTCGCCCTCCTCCCGCACTGCTATATCCTCAACCGTGCGCCCGGCGCCCATTGGCCGTTCTGACGATGCGCTTCTCCTATAAGAGGCGTCAGCTCCCATCCTCAAGTGACTCTTTAAACTCCAGTGGCTCTGAGGTGAGTGGGTGAGTGGGATAGCCC
>129FP000300 Gjd2_1              :+U  EU:NC; range  -249 to    50.
CGGGAGACTGGCGGCCAGGTGAGGTTACCTGGGCGCCTCAGAAGCCCCAAGGGGCGCTGCAGTTCTCCGTCTCCCCATCTCCGGCGCAGCGGGGGGACTCCAGACCGTCTCCTCCCCCCGCGGCGCGCGGCCGCGGCCCCTCGGGCTCCGACGCTCGGCGACAGCGGCACGCCGCGCTCTGCTCCCCTCCGCCGACCTGGCGTGACGCAGGCGGAGACTACTTAAGGGCGGATTAGAGGCGGTGGCCGCGGATTCCCCAGCCCCGCAGCTAGCTCTGCGCGCCGCAGCGCGGGAGCGCCA
>130FP000774 Azin2_1             :+U  EU:NC; range  -249 to    50.
CAGACCACGTAGACGCCTAGGATTCGAAGGATTTCCCCGCGTGGACCTCCGCGGACATCAGTCAGCCAGCTTGCTTAGCTGCGCAGCTTTGCGGAGCAGCCTCGCAGGGCTGAATGCTTTATGTCCGAATCGACCAATGGGCTGGCGGCACCCGGTTGCCCTGGCTACGGAGCAGGCAGGGGCGGGGCCAGGGCACCGGGGCGGGGCTAGGGCGGGGCTTATATAAGCGAGCGGCGGGCGCAAGGCGGGGCGTGGGGTCGGTGGCTGCTGGGCGCGCGGGGCGCAGGCCGCGGGGCCGGA
>131FP001558 Insl3_1             :+U  EU:NC; range  -249 to    50.
CTTTTTCAGTGCTAGTAAGACATGTGGGCTTCACCCTTACAAAGGGGCGCTTGGCTTGTTTTAAATGTTGGGGAGCGGCTCCTGGCACAGCGCCGCACCTGGGAGAGGACTTCAAGGTCCCAAGCTGGACACACAGCCCCTGACCGTGACTCGAGCCTCGACCTTTTGGGTGCTGCTTGCCTGTGTTCCCGCCAAGGCCCATGGGCGGCGCGAGGCAGTTATAAGGAGCATCCCTGCCCACTGCCTCCTGCCACCATGCGCGCGCCGCTGCTACTGATGCTCCTGGCTCTGGGGTCCGCG
>132FP003286 Tmem164_2           :+U  EU:NC; range  -249 to    50.
GCGGAGGGTGGCGGCCCCATGGCCCGGCCCCTGGCTGGCCCCGCGTCCCCGCCCTCCCTCTCGGCTTCCTCCCGCCGCCCGCCTGCGCCTGGGGGGCTGGTCCGGAGCAGGCGGAGGGCTGAGGGTGGCGCTGGCCCGGAGGGCGGGCGTGAGGGGCCAGGGGGGGTGGAGCTGGGGGTTCGGGGGTGTACCCAGGGGCGGGAGGCTGGACCGGGACTGCTCTAAATTGGCTGGAGAGGGGGCCCCGTCGGCGGCGAAGTTGCTAGCTGGGGGCAGAGACGGCCACGCGGTTGCAGGAGT
>133FP002621 Col14a1_1           :+U  EU:NC; range  -249 to    50.
ACTGCTTTAGTTGTGGGGGTGGGGAGGACCCAGGGGCTCCTCAATTGCGTTCTATACCCGGCTGCCACGCGCACCTGGGTCGGCTGCCAGTCCTTGGGCTGAACTTGGGAGGAGTGGGGCGGGCTCCTCTGCAACTCGAGCGGGGCGGGGATGCTAGAGAGGAGGAGGGAAAGTGGGGGTCTGTCTCCCCACTTCCCGCCCCCCGCCACCACCTTTGGCTTTATAATTGGCTCGCGCAGCGGTTTCTTTCCTCTTATCTGATCCTGGGTGAGAGGCGAGGGGAAGGAAGCTCTGTAGGGC
>134FP000445 Cp_1                :+U  EU:NC; range  -249 to    50.
GAAGATGCAGAATTGCGCATGCTGTGCATGTCCAACACAAACAGATGACATTCCTTTGTAGTTAGAGAAGCCTGGCCACAGGGAACTGTGTTTGTTTTGGTTTTTCCCCTTCGTGGTTTACCAGAACCAATCTGAGTTGGAAAATGCTATTTGCTTTAAAGAAATTAGTTACTCTTTTGCAACATTAAATTGTGTCAGCCAAGCAAATGAAGCCCTATTTATAAAATTGCTTGCTTCTGGTTTCACTTTATTGCATCGTGGGCTCCGAGAGGGAGAAAAATGAAGTTTTTGCTGCTTAGC
>135FP002030 Ccl3_1              :+U  EU:NC; range  -249 to    50.
CCTGCTCATAAGAGAAACTACTTCCCCACAAGAAGAAAGAATAGGTCACGAGTTGAGAGCTGAGACTTATATCTCAGAGATGCTATTCTTAGATATCCTGGGCCCCTGTGGTCACTGTGGACCCTGGGTTGTGTAATATCCATCATGACACCATTGCTGTGCTTAAAATTTTCCCTCCTCAGCCCCGGATTCCATTTCCTCATCTGCTAGGGCTACCTATAAGAGAAGGGGCATATGGCTTCAGACACCAGAAGGATACAAGCAGCAGCGAGTACCAGTCCCTTTTCTGTTCTGCTGACA
>136FP000526 Lce1c_1             :+U  EU:NC; range  -249 to    50.
ATGGCAGGTTCCTAATACAGATACCCTGTAGGAATGCCAGGTTTAAGTATCTAGGAATTCACCTCTTCCCTTCACGCCTAAGTCATCTTCTAAGATAATTGCAGCACGCCTTGGTCTCGAGACGGCTAGTGACCTATCACAAAACCATGTGGGTGTCATGAGGCAGGGCATCCCATCTCTAGCCACTGTATCACAGGCTGAGACAGAGCCCAGGATCAGAATAAAAGGACCTATGGACAGGGTGCTTCCATCCACTCACTGGCTGAGAAACCCACAGATCTTGTGCTACCCTTCATCTTG
>137FP002381 Irf4_1              :+U  EU:NC; range  -249 to    50.
CATCAGAGTCCCCAGCCCCCTCCACAGGAGGAGCTGAAGAAAGCCAGGGTTTGTCTGAAGTGGGACAGCCCTTGACCCGGTGGGCTCTAGTCCGAAGCTCCTGTTCCTGCGGGACACCCAGGCACAAGGCAGAGGTGGGGGGCGGTCCTGGGTATGGGCAAGCCACGCCCTCTCAAGGCGGGGCCGAAGCGCCCGCCCTGCACTCCGCCTCCGGCTCTATAAAGTTCCTCTTTCTCACCTCACTTTCCTAGTTTCACCACTTGAACTTGGGACCCTTTGCTGCCCTCAGCTAAGAGTGCG
>138FP000916 Cxcl2_1             :+U  EU:NC; range  -249 to    50.
TCACTTCAGCGCAGACATCACTTCCTTCCTTTTGAGGATTTGGGGAAGGACATCCCAGGGTCCCATAGTGGAAGGGCAGGGCAGTAGAATGAGGCAGGCAGCTCACGCGCGCGTGTCCCCAACCCACTCAGCTTAGGGGCGGGGCTCTGTGCTTCCTGATGAGGGGACCCTGAGCTCAGGGAATTTCCCTGGTCCCCGGGCTTTTCCAGACATCGTGCATAAAAGGAGCTCTCGGGACCTCAGAGCCCCAGACTGCGCCTCAGTGCCTCCAACAAGCTTCCTCGGGCACTCCAGACTCCA
>139FP001643 Gm17727_1           :+U  EU:NC; range  -249 to    50.
GACTAGGAGTTTCGACCTACATATTTTACATACTGTACATAAAAATCCCTATGATAAGATTGCTTTTTGGTTATTTTACATTTTCAGCAATATTATATCTGAAGAGGAACAAGAGAAAAATTCGTCACAGAAGAAAGATCTGGAAAATTGCCAGGTTATCATGACTTAGATTGGCATCTAGTTTTGCCTTTCATGTTCATATTGGCCAATAAAGAGAGTTATAAAATAGTTGGCGACTTATCAGCCTGTGCTAGCCTATCATCTAGTTCCATTTCTTTCCAACACCTGCTACAAGAGTTA
>140FP002489 Gdf2_1              :+U  EU:NC; range  -249 to    50.
CGGTCTGTGTGCCCCTGCCTGGAGAGTCTTCTGAACGAAGCCAGCTAGGAAAGGAACAAAGATTCTAATTAGGGTGGATGACCCTCCGGAGAAATGCCGATCCTTTACAGTAGTCAGCATCCTTTCCACCAGCCCCTAGTGCTGGTCAGATGTTTATACAGTCTTCATTAAAGAGAGCTGCCTGAGATAAGAGGTCCGAGCAGAGCATCCACACCCAGATAAGAAGAGTGGAGGATTGTTGGGGAGACCGTGAGACAGCCAAAGTCTTGGCTAAGCAGTCAGCAGGACAATGTGGGCCTA
>141FP002081 Krt20_1             :+U  EU:NC; range  -249 to    50.
GGACACCCCTTCCTCGTCCTTTTTGTTATCTCTGTTTATTAAAAAGAAACCTCCACTCCCACCACCCCCACAGGAAAGCCTTTAAAAAGTGCCTCTGGTAGAAATTTCTGGAATGGAATGAAACGTATTGCCGTACAAAAGAGGGGGAAGGGGAGACAGGAAGGTGGACTGTGTCATTCCTGAGGTGACACGGCAGCAGAGGAGGAGTCTCTTGAACTCTATAAAAGGTCATCTCCACAGCAGCCCGAGACAGACAGGCTGTGCTCCAAGTCCAGGCTACAGGCGTTGCCTCCCTACATC
>142FP001975 Ubb_1               :+U  EU:NC; range  -249 to    50.
CGCGTGATGATTTTTTCAATTTTTTGCACGAGAGGAGACGAGACGCCGGGAATACAGTGTCTCTCGTTTGGTAGTACTCTTTTCTTTGGTTCTGAAGAATCGGGAGCTCGGCAAAAACGCCTAATTGGTCTGGGGGAGGTGGGGGCCCGCGGAACTACTTTCGGTGGCGCAGGAAGACAACAGCTACGTAGGAGTGAGCAGTCACGCAACAGACGCTGCATAAATAGCGGCTCGCGCGGCCACTGAGCTCAGTGACGAGAGGCTTTGTCCGGTTCGGCGGTCTTTCTGTGAGGGTGTTTC
>143FP000027 Il1r2_1             :+U  EU:NC; range  -249 to    50.
CATGCCATTCTAGCGACACACACACACACACACACACACACACACACACACTCAAATAAGGAAACTCAGAGTTTCCTAGGCCACTTCCCCATATGGCAAGGATGTACGCACAAAGCACCATGAGCAGGGTGCTCCCCGTGAGCAGGGAAAAGGTGTGTCCACCACCACCCAATTAGAGTGAGTGACACAGGCCAGTTAGGAAACCACAAGCAGGAGCCTATAAATCCCTGAGGGGGCTGCTGGGACATCACAGAAGGTGAAAGTCTGGCCCAGCAGCCTTCCCCAGTCAGGCAAGAAGCA
>144FP002870 KY467421_1          :+U  EU:NC; range  -249 to    50.
TTTGGTCTGAGCGACTTCTTTTTCTGCCCAAGACAGGGAGATCCTAACTTCTTCCCCAACTCCACTTGATGGAGACATGAAAAGAACATGAGGCACACAGGCAAGTGATGAGGATTCCCTGCACCCAGAGGCAGATCCCCAACCCCAGACCTCTTGAGGGCAGGCAGAGCACAGGCCAATGAGGACTGCCCAAAGGGCGTGTCCCAAGAGCTGTAGGCATATAAGTGCTGCTTATTTCAGGTCCAGCAAATTTCTGATTCTGATGGACTCAAGAAGAAACCATGGTGATCTCTCAGGAAG
>145FP003265 Cpxcr1_2            :+U  EU:NC; range  -249 to    50.
TTGTTTCACATTTTTCCATTCTTGGGGAAAATTAAGATTGGAGGGGGCAGTTAAAAATGATAAGGTCACAGGATCTCTAAGCTTAAATTATTAATGCACATCTAGAGGAGATTTCAGGTTGCCATTTTAAATTGGGACACTAGGCAGAGACTATACTTTTGTTGCTAGGTTTCACACATGTAGTATCATTGTGATGCATACAATGGAATTTTCAGAAGGAATAAGTGTCAGTGTAAAGGGATGAATATCAGGAGAGCAGACCAGGACTCCTGAAGTCCATCTTGTAGAAAAAGACTCTTA
>146FP001622 Mmp10_1             :+U  EU:NC; range  -249 to    50.
TCTAAACATTTTGCAAATATTAATTACCCAGACAGTCCCTTTTCCTCTTTGTAAACACAGAAGCCACATCCTTGAGATTAAGCATTCTTTCAAGTTTACTAGGTTGAGGGATTCACTGATGTAAGCTATTCTCTCTTCATCTTATGAATGTTCTTGTAGTCATTTGGATTAAAAATAGCACCCATGTGAGTCATGCTTAGTGACCTAAACACCGACTCCCTATAAAAGAGTGGCCACTAAAGGGAAGATATGGAAACCAGGTGCTAGAGAAGGATCGGTTTTTAAAGTAAAGACTGTCTG
>147FP001452 Ctsd_1              :+U  EU:NC; range  -249 to    50.
CCCCCACGTGACCTGTATCCAGTCATTCTCCGGTCCCAGGAAAGTGGGCGGGCGCGTTCCCGAGAGCCGTGCGTAGGCCTGGAGTAGGGCACGCCTGCGCCCGGGCAGTGTTGGAGGCGGGTTCGGGTCGCCCCGCCCCTCGCCCGCGTCTCACGTGACCCGTTGAGGGCCAAACAAGCGGGTCAGCTGACTCCGCGGGACTGCGGCGTCATCCTGCCTATAAGCCGGCGACCTCTGGCTTTAAGCTTTGCTCTCTTCGGGCCGCCGCGACCATGAAGACTCCCGGCGTCTTGCTGCTCA
>148FP002128 Krt17_1             :+U  EU:NC; range  -249 to    50.
ACATGCACACACACACACACACACACACACACACACACACACACACACACGACCATGATACCCAGGACAGGGTTTGGTGAAATGAAGCAGAGCCCAGAGGTGGGAGGGGAGGGGGCCCATAGCCACCTGGGAGCTGGCGGGTGTCCAGGGGTGATGAAAGCCCAGGGGAATGGAAACAGCGGAGAGCCTGTTGTAATCGCTACGCCCACTGGCTGCCCTATAAAGGAAGCAGGCGAGCCCCAGCGCAGCACGCATCTTGGCGCCTCTCTTCCTCCCAAGCCCTCCAGCTCCACATCCGTT
>149FP000076 Sp110_2             :+U  EU:NC; range  -249 to    50.
TATCTGGATCTTGGTTTGAAGATCTTCAGCCATAGTGGCTATGGATTCCAGAAGATAGAATCTCCGAGTTTAAGGAACACACCTTTAATCGGGGCTATGCCTTTCATCTGGGATTAAAGGTGTGGTGGAACACACCTTTAATCTGGGCTATGCCTTTCATCTGGGATTAAAGGTGTGGTGGAACACACCTTTAATCTGGGCTACACCTTCTGCTGGAGACAATATAAGGACATTGGAAGAAGGGAGTCTAGCTCTTGCTCCTTAGCCTGCTTGCTGCGTGAGAGTAACTGCTAGATCCTT
>150FP001639 Gm27162_1           :+U  EU:NC; range  -249 to    50.
ACATAATCATAATTTCATGACTGAAAATCAGCCAACAGAAGTCTGTTGCAGTCTATATGGAGCTGTGGATTTTGTGTCTTAGGAAGGAGTGAGTTCCAGATGCTCTGAATGATTGTTACAAGTCCAGGATCTCTCCTCTCTCCTCTCTCTCTCTCTCTCTCTCTCTCTCTCTCTCTCTCTCTCTCTCTCTCTCTCTTTCTCTCTCTCTCTCTCTCAGTTCATATGGGATGGGACCTCCTGAACCCTTTTAGACAGGGCCGGCGCCACCTGCTGTGACAACTCTTGAGACGACTAGAAAAC
>151FP001339 Dbx1_1              :+U  EU:NC; range  -249 to    50.
AGCAGAGAGGCCGTCGATGCACAGCGTTGATGAGCGCCGGCCTTTGTTGCCGCCCCATTGTGAGGGCCATGCTTATGAAGACTAATCCAATCATAAATTGCATCCCTGAACCAATCAGAGAGCCTGGAGCCTCCCGCGAATGAAGCCCGAGTGGAGAACTTTGTTGAACTTCATTGTCAGAGCTGTCAGTTTTCAAAGAGCTGGAGCGGGCGGGCCACTATAAAACCATCTCCTGGACCGGAGAGCCACAGAAGACTCGCAGACGCCCAAGTAGGACGGTTACCAGGATACTGAGCCAAA
>152FP001460 Cd81_1              :+U  EU:NC; range  -249 to    50.
TTGGGAACCCTTAAGAAACTTGGAGATTCATCCTGCGCACGCACAGTGCACCGAGTCCCCAAGAACCAGCTGCACCAAGTTCCAGAACGCTTACTCTGGGACTGAGGTGGCAGCACCCACCCAAGTACCCCTGGTCCGGGCACCCCGCGGGCGGAAGGCGGGGCCAGGGGTGGAGCGTCCTCTGGGCGGGGCCTCGGAGGGGCGGGACCTAGAGGTCTATAAAGAGTGAGGAGCTAGGCGCGCGCGCCCGGTCCGAGCGAGCGCGTCCTTGCTTCAAAGAGATAGTGACTCTCGCGCCTC
>153FP002828 Olig2_1             :+U  EU:NC; range  -249 to    50.
CGAATCTCTCTACCGCGGGCGCCCATTGGCTGTGTGCTGAGAGGAGGCGTGTGCCGGGCCCGGCGGGTTTCATTGAGCGGAATTAGCCGGGTGACATCAGCTTCGCAGCCCCTCGGGCCGGCCCAGCTCATTGGCGCCTCTGCCCCTCCAGGAAAAGCACATTGTTCCCGCCCCCCGCCCGGACCACCGCCACCGCCGTCGCTGCTGCCTCCACCCAGCTATAAAAACCAGCGGAACCCCGAAAGGTGTGGATGCTTATTACAGACCGAGCCAACACCAGCGCCCAGAGCCAGGTTCTCC
>154FP001763 Fbxo30_1            :+U  EU:NC; range  -249 to    50.
AACAAAAAGCAAAGGCGCGAAAGGCGGACCCGGCAGGGAGCACCAAGGGAGAGGCTGCCCCGTGGGTTCTCTGCGCTCGGCCTGACCGGCACAGGACAGCGTGCGCATCCTCGCCCGCTGTGCGTGCGCGTGCCCGCTCACCCGCTGCCGGGCCGGGGGGCGGGGCGCAGCGGGGCGGGGCGGGGCGCGCGAGGAGGGCGGTGGCGGTTGGAGGCCGAGGAGAAAAGGCGGCGGTCCGGGCAGGGCGGAGGCGCAGAGGATTGGGACGGGACGGGCCCCGTGCGTGGTCCGGTCCGGTGC
>155FP002341 Hist1h2ac_1         :+U  EU:NC; range  -249 to    50.
AACCTCAGTGTGGGCTGGGAACGGACTTCTCCTACTTATAGGGCGTTTATGCTAATGAAGGATTTCGAACCAGTCTCAGCTAATTGGAAGAAGAAAAAGTAGTGGGTTCATGGGTGGGATTATGCAAATGAAGTTTCCAGAAGCAGATTTTCTATTGGCTATATCAATGAGCTCACTTGTAACCAATCAAGTAGTAGCGTTTACTACCCAGGAACCTACTATAAAAGCTGCCGCGTCTGTACAGTCTTGGTAACTTGTTTTTACTGTTCTGTTACTTACACAGCACTATTACTATGTCTG
>156FP003300 Tmsb4x_1            :+U  EU:NC; range  -249 to    50.
TCATGATAATAAAATAGACGTCAAATGGGGGGGAAAGCATTTTGAAGGCGTTTGTTCCTTTTCTAGTTCCGCCATCGATGTGGTTCAAAGGCGCTGGTGAATGGGGATGTGGGGGTTGGGAGGGGGTCTGACAGCCTCCGAACGCCCTTCCGGAGATGCGGCGCGAAGGAGTTAAGCCGGACTACGAGTGACATCACCTCATTTGCATAGAAGCACACATAAAGCGGCGTTCGCCGCGCCCCTCCCGACAATCCGCAGCGGCTTCTGAGCAGATCAGACTCTCCTCGTTCGCGCAGCTCG
>157FP001909 Pmel_1              :+U  EU:NC; range  -249 to    50.
CACTCTGTCTTGCTGAATTGTGACTGTTAAGTATGTGAATTGAGGCTGCCCATCAGTGAACTCTTTCCAGAATAAGTGTGTCAGTGAATGTGACCCAGCGAAACCAGAAACTGTCATTGAGCTGTGTGGGATGAAATCAGTTCTGGCCCTTTCCTTCTTCCCAGGTTTCCCCTCCTCTGGAGGGAGAGGAGGAAGGCCTATGCAAATGACCATCCCTTTCTATATAGGGGCTCGCTCCCACCCCCTGGTACCTTTGGCTGCTGGCAAGAGGACCACTATGGGTGTCCAGAGAAGGAGCTT
>158FP001134 Cidec_1             :+U  EU:NC; range  -249 to    50.
CTCAGACCATAAGCCACATCCATTGCTTCTGTGCCCTCTTGCCTAGTGCCATGGGCAGTACCTCTTCTAAAGCTTTCGAAACATGCCTTCTTCCCCGTTTCAGGGCCTTCTGGAAGCCAGTCTGACTTAAAATCCCTAGGGGAAAGTTTCGAACTCATTCCCCATGCTCTTTTCCCCAGCTGGGGCTGGGGGCTAGGGGAGTGGCTTCACAGGAGACAGAAATAAAATGGAGGGAAGCCTGGGCTGTGCCTGGCCACGCGGTATTGCCAGGAGGCTGGGAGGTGAGGGGGAGGTGAGGAG
>159FP002722 Hoxc10_1            :+U  EU:NC; range  -249 to    50.
GACAACTTGACCCCGCTGACGTCACGACCGTCTGAATCATCAAGGCCATTTTCAAATCCCATTGGTCTAGCCGTCACATGGTGAGGACCGAATGCGCGGATAATTATGGAGCTGATATTTCCCCCCTCCCCTTCTTTTTCCTCCCGCCCCTCCAACCGCTCCCCCCCCCTTCCCGGATGGGGGAAAAAAGATGTCAGCTCCTCCGCTGTAGTATTGCTCCTTAAAAACCCCTCTCTCTGAAAATGACATGCCCTCGCAATGTAACTCCGAACTCGTACGCGGAGCCCTTGGCTGCGCCGG
>160FP003047 Spink7_1            :+U  EU:NC; range  -249 to    50.
CTGTGCAAAGCTTAGTCTAAGTAACTGTCTTCACTTATGCAACAGATAGAAAAATACTGTTCACCTCAGATCACCCACCTGTCAGTGAGTAGGGACCCAGAATTTGGCTGACAGGTGTGGCAGCACCATTCAGGGTGTGGCGTGCTTTGCGAGCCACTCGGGTCCTATGCTGACTTTGGATGAGCTCACAGGAAAGGTGGAGAAACCGAGGCTTGCCATATAAACCTGACCCCTCGCTGAGTACATGGCACATTCAGCTTCAAGCCAGTCTCGCATCACTAGCCTCTGCATCACAGAGCT
>161FP002728 Dnase1_1            :+U  EU:NC; range  -249 to    50.
AGTGAGGGCAGGATGGGCAAAGGACACAAGGTTTTATAACCATGCACAAACACGTTATCAGACTGTTTTTACAGTAAGAGGCACCTTGTCTGTTGATGTCAGCACGTGCTATCAGCCTGCCCAGGGCCCAATGGGATGGCCACACAGGCAGCCCTATTGTTCTGTGCTCTTGGGTGAAGGGTACACATGCGCCCTGGGGAGGTCAATACTGCCTGAACCTTTAAAACTGGCAGAGCAAGGCAGGTTGGCATTGCCTGGACAGCGACCCTGAGAGCTAGCAGGTCTGTAATTCCACACTGC
>162FP001442 Sct_1               :+U  EU:NC; range  -249 to    50.
GGACACAGATGAAGATGTCCATTTCGCTACTTGGTAGCACTACTCCTCTAATCTCCCCCCCCAAGGCAGTTGAGGGGCGCCAACACGGCGGTAGGGACAGGAGGTGGCCGGACGACAGCTGGGTGGGCGGCCCTGACCTTCCTGCAATCAATGAGGCGGGGCCGGCCGCGCGGAGCCGGGGCGGTGCTGGAGCCCACCGCCGCCGGCGGTCCCGGCAGCTATAAAGCGGTGGCGCGGGGCTCAGGCTGAAGTTGCAGCATTTGTCACACCCAGAGCCCGACCATGGAGCCTCCGCTGCCC
>163FP000776 Tssk3_1             :+U  EU:NC; range  -249 to    50.
TGAGGGCGACCTGCCTGGAAGCGGAGCCCACATGGAGAAGGCCCGCCTCCCTGACCTACGCGGCCACCCAGGCCCGTTCCCCAGCATCGCTACCACTCTGCGCCTTGCTCAAGACTGACTTAACCCATGCTGGATTTGCTGGTGGTGGCGAGGGAAAGTAGGGACACTGCCCATGTTGTCTGAGGGTCACACAGCATTTACATCACAATTGGGCAGGAGTTTAAAAATGTCTGGTCCTCTCCCTCCCCACCACCTGTGGCTGTGTCCAGACGGAGAATGTTCTAGCCCTGGAGGCAGCTG
>164FP001524 Mtnr1a_1            :+U  EU:NC; range  -249 to    50.
ACTTGATGCCTCCACGTGTCTCACCGAGTCTCGCCACACGGGGGCGCAACGTGCACGCACTGTGGGACCTCCGAGTCCAAGTTGCTGGGCAGTGGACAGCAGGTGTCAGCAGGCGGCAGTGGCCAAGTGCAGAGAGGGTGTCCTACCACCGGGAGGGGCTGGAGTGGGCAGGACAGCCGCGAAGCAATCATAAGGATGCAAAGTAGACGCGGGAGGGCCATAAAAAGTGGCGGAGAGGGCTCGAGCAGAGCTGAGCAGTTGAGGGCTCCGGGGCGACAGGACAATGGCCCTGGCTGTGCT
>165FP001111 Actg2_1             :+U  EU:NC; range  -249 to    50.
AGTATGGCCTAAAAGGAACAAATCCATGGTCCAGAGTCTGTTACCACTGAATCCTTCTGCATACATTTTTCAAATGATAATTCACTCTACCCACCCTCCATCCACGCCCCGAAAGGCTGGTTTATTAAAAAAAAAACACCTTATATGGTAATATTGCTACCACACCGTCAGCTGGCCTTTTTAGGGACTCTGTTTAAAGAAGATCCGCCTTGGGGGTTTTATATTGCTCTGGTATTTCTGCCAAAGACACCACGGCCCTCAGTCTCTCGGAGAAGGACTTCTCACACCCTTGGTGAGTAC
>166FP002538 Mcpt1_1             :+U  EU:NC; range  -249 to    50.
GATCAAGGTCCCCCTCCCTTTGTGTTGCTGCCCTGCTTCCTGGGAGCCACTTTGAAGGATGCACTTACCACGTCATTGTGGGATCCAGGAGTGTCAAGACCTAGCCACAGACTCAGAACCACCAGTGGTCAGAGTATGAGAATTTCTGATAAGGAAAATAAGGCTTGTCCAAGCCAGATCTGTGGTTCCCAGCCCTGCCTTTCTCCCACGTTGGATCTATAAAAGCAGGAACCAGGACAGCCACACCCTAGAAGCTCACCAAGGCTGCACCACTGGCAAAATGCAGGCCCTACTATTCCT
>167FP002185 Cbr2_1              :+U  EU:NC; range  -249 to    50.
TTTCCTTCCCAGGTCTCCGGTTTCACAGCTCCACCTCTGTCAGTCCCTCTCACAGGCATGTGTGTGCTCAATTTCTTATTTTTTCTTCAAGTCCTAACAAGCAGTTGGATGCCATATTTGGGGAGTGAGAGCTACCCTTGGAGGAAGCGGGTCATGCCACCCTGTCCAGGCCTGTTGGCTCCTAGCCCCACCCACCCCTGCCCCGCCTGCTGCCCAGCCATAAAAGCTGAGCCCATCTCTTGCTTCGGAAGAAGCTGGTGTCAGCAGCATGAAGCTGAATTTCAGTGGCCTGAGGGCCCT
>168FP002461 Gm21761_1           :+U  EU:NC; range  -249 to    50.
AATGTGATTATTGTTATAAGCCAGGGTTTGTCTATAATACACCTGGATGTCCTGGAACTCACTTTGTAGACCAGAATACTCACAGAGATCCACTTCCTTGATTCAATTCCATAGTCCTTGAATTAAAGGCGTGAGCGAGCAGAAGACACTAAGATTTAATCCAGACACTGAAGCTGGAACACACACATTTAATTCAGGCCACACCTTCAGCTGGAGGCCTATATAAGAACACCGAGGAAGAAAGTTTTCACTTTGCCTGCCTGCTCCCTCCTGGCTAGCAAGTCGATTACTTCCCTAGCA
>169FP000499 S100a14_1           :+U  EU:NC; range  -249 to    50.
TTTTTCCTCTCCCTGTGACTCTGTAAGGTGATCTTGCGCCAGGGGCATCCCGTACCCAGCCCTCCACGGCTTCCTCCTCATGATAGGGGTGGGGACTGACTCTAGAGCTGTAGAGGGTGGGGCTCATAAAGCTGGCTCCCAGCCCAGGAGGCTGCAATAGCTGGGGTGGCTGAGGGATAAGGCCCTGGCCCTGCCCCGTCTCCCCTCCCTTCCCCCAGGTATAAGAGCAGAGCTCAGGTGAGCTGGCTCCTCCATCCTGTCTCCCAGCTGCCAGCAGGTAAGAAAGCTCAGCGCCTTCAA
>170FP001615 AK076318_1          :+U  EU:NC; range  -249 to    50.
TGGCGCGAGCAAAACGCCTTGGGGAGGTGAGAGTCTCGGTGAGGTTGGAGGACTGACCCGGAAGCTGTGTGTCAAGAGGGTGAAGGGCAGAGGGCGGCTACACAGGCCTGAGCTGCGGCTCGGTCTTTAACCACAGTGTGAAATCACTGGTGGATTAGGAACAGGAGAGAGGCTGATTTGCATATTAAAAAGATTGCCCAGCTGCTGGGTGAAGACTGCCTTTTAAAGGCGCAAAAAATAGAAATAGGAAGACCAGCTAGGGAGGGAGCGGCTCAGCAACGCAGACAGGAAATAATCACT
>171FP003195 Rhox9_1             :+U  EU:NC; range  -249 to    50.
GAGTTCTGCACCCGTACACGCCCAGTTGCTGCATTCCTTTTGAAAAGGACTCTGCTCTTTGGAGCTCTGAACTGCTTCTGCCTGTGCGCCTCAGGGAAGAAGCCCACAGCCACTGCGACTGTGCGAGAAGTCAGGACAGACCGCCTCTCCGGACAGACCATAATTTGGGTGAGGCGCCAGAAGAAAAACCCTTCCGGGTCAAGGATCGGAGCAGAGAGATATATATTCAGGCTCCGGAACTGTGAGGACACAGCGTTGGAAGCCTCTTCGGGAGCAGCGTCGGATCCAGAGATTCTCGCT
>172FP002760 Meltf_1             :+U  EU:NC; range  -249 to    50.
TGGAGTCCTCTAGCACAGAAAAGGATGGTCTGAAATGGCAAATTGTTGAGGACAGAGAGCCAGGGAGTAGCTAGGTCGGGTCAGCAACCCTTGGACCGGCCGGCAGGGGGCAGAGGAGGCGTCAGCAGGGGATGCCAGAGAGAAAGCCAAGGCCATGCTGGTCAGCCTAGGTGTTCAGTGCAGGGTGTGTTGAGGGGCGTGGACTCTCCCCGGGCTGCGCTTAAATAGTGAAGGCCAGAGAGACCAGGGAAGAGGAAGCCAGGACAGACCCGCCAGCACCCCAGCCAACCCAACGTTGCC
>173FP000804 Cela2a_1            :+U  EU:NC; range  -249 to    50.
CTGCCTCTACCTCCCCAGAGCTGGGGTTCCAGGTGTTTGCTGGCAAAGGACCTGTCTTTGGCATGTTTCTCAGTGTACTTCTAGAACGACAAGGGAATGGAAAAATAAACAAAAACAAGAAAACCAAACATTTGGACTCCAGCCCTTTATTGCACTGGACTTTGGGAAAATCTCCACCTTGCATATTCCTCCAGCGTCTCTGGCTGATAAGGCCACTCATAAAAAGGAAGCTTGGCCAGGGCCAGACCTACAGACGTCCAGGGACACACCATGATCAGGACACTGCTGCTATCTGCCTTG
>174FP001884 Ptprr_4             :+U  EU:NC; range  -249 to    50.
TATATATCTTGTCTAGCTCCACTCCCAAAGCACGGAGTAAAAGCAGTAAAAATTAAAACAGTCCTACTCATGTTCTTACCATTTATTACTAAATAATTCTGACCCTGCGGGTGTTCCCTGTCACTCCAAATAAAATATAATATCCTGGCAATTTCTACATGCGATGCTGCTGTTAGGTTTTGACAAAGGAAGTTCCATTTAAGGAGGGAAATGATCCTGATAAAAAGAAGAAGAAAACTGAACAGGAGTGGTCCCAACCTCGAGGCTTGTTTACTAAACCATCGCGAGCTTTTCGTTCGC
>175FP000991 Vps37d_1            :+U  EU:NC; range  -249 to    50.
GGGGTGGGAGGGTCCGCGGTGAAGCGTGGCAGGATGAAGGGGCGAGATGAGAGGATATTTGGATTTCGAGACATAGGTGGGAGGATGGACTTCGGGAGAGAGCCCGCTTTGAGCGACAGGTTTGCTATGGCTCGGGAACACCCCGGCGGGAGATCTCCGGGTGCGGCCCGCCCCCTATCTGCCCCACCCCCAGTCTGGCCAGCCGCGGCGGCTGCCCCTTTAAGAGCGGTCAAGGCGCCCCCTGGTGGCAGAACGCGGCCAGCGCAGCGCGCGGCCGGAGCTGGAGCTGGAGCCGGAGCC
>176FP000090 Hdlbp_2             :+U  EU:NC; range  -249 to    50.
TCACACGCCGGAGAACGCTCGTCAGGCGAGAGCACGGACCTGCCCCGCCCAGTAGAGCGCGCGCGAACAGATGGCGTCATCGCGCCGTCCCGCCCCTTGCCAACTCCTTCCTGGGCCCCGAGTAGTCCCCTCCTCCGCGGTTGCATGCAGAGCGCAAGCGTGGACGCGATCCTGCCGTCCGCCTCTGCGCAGGCGCTGTGCCCCTCCCACGGCGGTTGGCCATATAGAGGCTGGGGGCGGGGGGAGGTCAAGCGTAGCCTCTTCTCCTTTACCAAGATGGCGTCTTGTTCCTGTTTCGCC
>177FP002842 Slc22a1_1           :+U  EU:NC; range  -249 to    50.
CTATGCACACTCAAGCCTGTTTGCCTGCTTCCTCCTGCCAGGCCAGAGCCTTGGCTCACTTCCCAGAAGAGCAAACAAGTCTTCAGGTAAGCCTCGTGTATCCCTGCCCTGGCTCTCACACTGGTATCGCGGGGTAAAAGGTTGTTTCTGGTTGGTTGCCTTCCAGATGTATCAGGCTTGAACAGCAACTTGATTTCAAGCCACCGCAGTTCCAAGAACTTTAAATGAGACGCTGCACGAACCCCCAGTGGCAGTCCAGAGCAGGCCTGGCTGAGTTGGTGAGGGCCCTACCCAGCCATG
>178FP003301 Amelx_1             :+U  EU:NC; range  -249 to    50.
CAAATATATCAGCATATGCAGTCAACTAATTTGCTGACTTGAAGACAGCTTCCCAAACCTATTATTGCCTGTAATGAACGACTATATGCACTAATCACAACATGCAGTCTTGACAGTGCTCACGGCATCTAAAAAAATCATGATACAGGGATTTTTCTTTAGACTCAACACATTTTTCATTCAGAAACCTGATTGGCTGTTCAAAGTGCCCTGCATGATATAAATTGGGGCACAGAGTTGGAAGAAACCATCGGATCAAGCATCCCTGAGCTTCAGACAGAAACTCACTGAGCATACACT
>179FP001031 Lep_1               :+U  EU:NC; range  -249 to    50.
CTGCTCAGTAGCTGCTGGCCGGACCTCGAGGATTACCGGCTCATACCAAGCGCCCCCAAACTTGCACTCGAGGGCGCGGCTGAAGTTCTCCCTCGAGGCGCCTAGAATGGAGCACTAGGTTGCTGCTGCCACTGTTGCTGGCCCGCTGGGTGGGGCGGGAGTTGGCGCTCGCAGGGACTGGGGCTGGCCGGACAGTTGCGCAAGTGGCACTGGGGCAGTTATAAGAGGGGCAGGCAGGCATGGAGCCCCGGAGGGATCCCTGCTCCAGCAGCTGCAAGGTAAGGCCCGGGGCGCGCTACT
>180FP000317 Slc28a2_2           :+U  EU:NC; range  -249 to    50.
TTAAAAGAAAACAAACTTGAGACATGGAAGTAGAGGAGTGGCTAGTTTGGAAGAGAAGGAACATTGTTGGGAGTAGGAGACAGAAGAGGATATTAGGGCTGAATAGGATCAAAGTTCATTATGCACACCCATGAAAAAATAATGATTTCCATCCTCTGTTTGTAATTGATTTATGTTAATAAGAACATATCTCTGGTTCTACCTTGAAAAAAATGCAGTTATATAGCCAGCAAGCTGGCTGCAGGCTGGAATGCTGGGGTTCTCCAGAAGGTGCAGTGTGCTCAAATCAGTGCCCAATAT
>181FP000836 Abcb1b_1            :+U  EU:NC; range  -249 to    50.
CAACTGTGTACTATCCAGGTATATACACTTCTGTATGGACACTTACCTGAACACGTAAAGACAAGTCTATGTAAATGTCTGAGGGAACCAGCGCCCTTCTCAAAAAAATCAGGGTAAGCCTGGAAGTATCTCCTGTTTCGCAACCGCTCCAGCTGCCCATGCCCAATCCCACCCACCAGGCTGATTGGCTGCCGGGCCTTAGGGCGGCCGCTGGCATCTATTTTAATCCGGGGCCCGAGGAAGCCCTCTGGCTCCTTCCCGCAGTGGCTCTTGAAGCCGTAAGAGGCTGAGGCCGCTGCT
>182FP000153 Fmo3_1              :+U  EU:NC; range  -249 to    50.
GCAATCTGGAGAGTCTGCCACCACTAAAGCGAGGGCCAAAGAGTGAAACTGGAGGTTACTAACTACTGCTAACAGGAAAGCAGGTCTGAGTGGCCAGAGAGGTGGCCCACAGACCAGCACATCACAGGAGCTGGGGCATGTGCTTGCTTGCTACAGGATGGAGGATTATCCCTTTAAGATAAGCTCCTCCCTGTTCCAATGACTCTCCTGCACACACAAACATATAAGGTGCACAACATTTTCCTTTTCAGAGTCCCCAGAAGACTAGGGGTTTAAACACAGAGAAGAAAGGAAGACAAA
>183FP002965 Tnfsf14_1           :+U  EU:NC; range  -249 to    50.
AGATGCTTGCATGGAACCCACAGAAGCTCCTCTGAGGGAAACAAAAGCCACCAAGTACATCGGAGCAGGGGCTGCCCCATCCATCCCACCTGAGTCACATTTTCTGGAAAGTGTGAGCTATGGTGGCCTCAGTGAGAGTGATCGACCGGGGGCTGGGCCTTCTGGGGGCACAGGAAGAAGAGGAGGTACGTGAGGAAAGGGGAGGCACCAGACTTCAGCTTTAAAGTGAGTCCTAGGGGTGACAGGAACCTTTTGCAGTTTGCACAGCCCGAGCGTGTTGGGCAATTGTGGTTTCCTCCG
>184FP000257 Dapl1_1             :+U  EU:NC; range  -249 to    50.
ACCAGAGAGAAGAATCGTTGACGTTAAGAAAGAATTCATCCAGACTGGATCTTCTCTACACTCTCCTCAGACCTCACTCTGTCCTGTAAACATCTACCTGGCTTTCCCAGGCTAACGAAAGAAGAGAAGGCTTGCCAAAGAGACTCAGGTTCCAGGGCAGCTTAATGATGAGCCTGGTTGTTGCTCAGCAATGCCCTCAAGGGGCCCCGCCCCCTGAAGCTATAAAGCCTTAGTGAGGTGAGATGAGCCAGTTACAACTGGCACTCAGCCTCAGAGCATCGGCAAGGCACTGGCACACAG
>185FP001514 Htra4_1             :+U  EU:NC; range  -249 to    50.
GTAATAAAAACATGTGAAATAGGAAATCTGGTTGTGTGTTTTCCTGGTCAGATCTCGTGGCCGTGGGTGGGTGGTCACGTTTCTCCCTTGCCCCAAGACTGGTTTTTGAGTGGACCCCTCCCTTCATGGCTTTGGGGTGGGTGGCCCTTGTCCTGGGATGGCATGGGTGGTGGGTGATATATGGGTGTGTGTGTGTAGAAGTGAGCCAGACTCTGACCTTTATAAAGTCCGAAGGCTGGCTGAGGCAGCATCCAGGCCAGGAAAAACAGTCGAATCGACGAGGTCAGGGAGCAAGATGAG
>186FP000400 Slpi_1              :+U  EU:NC; range  -249 to    50.
TTGCAATGTCCCTCTGCTGATAACTTCCAAGACAGCTTCTGTCATTTTCAGCTCTCAGGTGGTTACTCTGATGGCCTCATGGTCCTGCCTGAAACAGAAAGTCTGCCACCTACTTCTGTAGCAGCAAGACTCCTGTTCTGTGGCTAAGCTTCCTGCCTGTGCAAGAGCCACAGGGAGGGGCCAAATGCATGCCACTGGGGCCACGCCTCCTGGTAAAGACATAAATAGTGATCCTCGGGACTGGTCATCAGAGCTCCCCTGCCTTCACCATGAAGTCCTGCGGCCTTTTACCTTTCACGG
>187FP002750 P3h2_1              :+U  EU:NC; range  -249 to    50.
AGCAAGTCCACATAGATTCCAGAAAACGACTGTGGACCTCACTTCCCCAAGTGCTGAAGATAAAGCAACACCATCGTCTTCTGCCACCCACAAGGGACCCCACACGCAAAACTTGTCCCCAGGGGTCGGCCTCTCAGGACTGTGCTAGCTCTCAGGCAGCTGGAGCGCGGCTCGCGGAGGCTCGGCGGCAGGAGGAGCGTGTGAGCTGGAGGCGTCCCTTTAAGAGCGGCCAGCTGGGCGAGCCTCCGCCTCCAGGACCGCAGCGCTGCCGGCGGTCACCTGGGGCTGTCGCGCAGCGGG
>188FP000084 Trpm8_1             :+U  EU:NC; range  -249 to    50.
ATCTATTGGCGAGCAAGGGTGGAAATCAGGGATGCTAACCTTACTGGAATTTAATAATTACAATCTTAGCATTTCTGCATACTTAGGCACTGCATGGCTCTCTATTCAGTTGCTAAAATTGCTCTTGCATGGTGTGACTTTTTCTTTTTTTCTTTCTGTATTCCTTCTCTTCAAAGAAGCTTAGTGCAGGAGGTGGGGCTGGGCTGGGCTGTGTGTGACTATAAAGTCCTCCCTCCTCCAGTGAGCTAAGAGACAAGCAGGCTCTTTGAGGAGAGAGAAGCTCTTGGCTGATTGAGCAGC
>189FP002897 Cfb_1               :+U  EU:NC; range  -249 to    50.
TGGAGGTGGTGGTCTGTGCTTGTTAGGAGGGGTCTGGGGGCTAAGAGGGAGCTTTGAAAGGGAAGTTCTGGCCCTTGGTCAGTCAAGGGTGGGGCTCACATAGTTTCTGTTTCCTCAGTTGGCAGTTCAGCTGGGGCCCTCCTTCATGAATGTTCCGGGAAGCAGTGGCTGCGTGCGCAGGGTAGGCTGGCCAGGCTGCAGATGCCAGAGCAGATTGCATAAAAGGTTAGGGGACAGTGGGAAAGGGGTGTAGCCAGATCCAGCATTTGGGTTTCAGTTTGGACAGGAGGTCAAATAGGC
>190FP000354 Nkx2-2_1            :+U  EU:NC; range  -249 to    50.
GAGCGCAGAGCTCCCCAAAACCCACAATTTCACATCTGCAAATACTGTCTTCATCCACTTGACTCCCAAGACCCGCCCACACGTGGCCAACCTTTGCGGTTTTAATGTCTCTTCCCCCCTTTTTTTCACCCCTCTCTCGCTCCCTCGACCCCCTCCCTCTTTTCCTCCCTCCCTTTTTCTCCCCCTCCCCCCTCCCCAGGTTCGTGAGTGGAGCCCAGCCTTATATGGACTGATCGCTCAGGCAATGGCCCATTTTTTCCTCGCCACCAGCCGCCACCGCGCGCGGAGCGGCCGCCGGAG
>191FP002047 KY467605_1          :+U  EU:NC; range  -249 to    50.
GTGTGTAAAATTTTCCTGTGCCTAGGAACATCCTACATGATAGGGTTTTCAGGTACATTCTGTCACTTGGGTCACACATTATCCTACCAAATGACTATTCTCACTCTCAAGTTATAGCCAAGGAAGCTGAGACTTGCCCCAGGTTACAAAGTCAGCAGGTGTTGGGTCATGTGATCGGGTCTGGCCCATAGGTGGCGCTGTTGAGCACTCCAGTGGCTCTGTAAAAAGGCCAACTCGCTGGAGGACGGAAGGGTGGCCTGAAGACTGAGGAGGGGCAGGTCAGGTGCCCAGTCCAGAGAG
>192FP001346 Chrna7_1            :+U  EU:NC; range  -249 to    50.
GAGAGTCCTGGAGGACTGGGTCTGAAAACTGTTACTGGTGTGAGTACAGAGCACAGTTGGTAGCAGGAGCAAGTAGCTCGGGGTCAGAGGCCATCAACTAGCTGAGCAGGGATGCAGTTCCCGGGGCGGCCACGGAGCTGCGCGGCTCAGAGAGCGCTCGCGAGGCGGGGGCGCGCTGTCACGTGTGGGGGTGCGCGGCGGCGGCGGGCGCGCGCAGCGCTTTAAAGGCGCGGAGGCGGCTGGAGCGGCAGCTCGGCCCCGGCGGACGGCGGGACACGGCGGCTGCTCCGGCGACATGTG
>193FP002873 Hmga1_1             :+U  EU:NC; range  -249 to    50.
GTTCCTCCAACGCCAGGCTGCTCGGGAACTGTGAGAAACGAGGGCCGTCGGCGCGCGTGCCCGCGGAAACCGCGCGCACAGTGGCGAGCTACCCGCGCGCGGCGGCGGCAGCTGGCGGGCGGCCGCCCTTTTAAATCCCCGGGCTCATTTGCATGGCCCCGCCCCCCGGTGACACGGCTGGCGCGGGCGGGCCCGTCCCCCCTGCCCCTGGGTCGCTCTTTTTAAGCTCCCCTGAGCCGGGGCTGCGCTCCTCTAATTGGGACTCCGAGTCGGGGCTATTTCTGGTGTTGGCGCGGCTCC
>194FP000145 1600012P17Rik_1     :+U  EU:NC; range  -249 to    50.
AGGGGATAGAGTCATACAGAACACCACCTAGGGCCACACAGCACAGCTGCTGGAGGAGGAATACAGCCAGGGACGTGCAGACAGCCATGCTCTGAGGCACAGGTGGGGAAAGAGGCTCAGAGACATGCTGATTGGGCTGCACACACACAGAGCCCACCTACCATCACACAGCCCAGCCTGGATGGAGGAAGTCATCCAGAGACCCACCCACCACCATGCCATAAAGCTAAGGCAGGGAGATACACCAGAGACCTGCCTGCTTCCTCAAGGCTCAGGTGGGCTATAGAGACACAGAGGCCT
>195FP003235 BC061195_1          :+U  EU:NC; range  -249 to    50.
TCTTGGAGATGTTCGAAAAAAACCTCCCAGTCTGTATCCAGCCACTATTGCCTTCATAGCATCTCCCTCAACCAGAGTGATCTCCACCCTAGTGCCTGCTCCCATCAGGCAGCAAGGTGCTTTGTGATGTCACAGCAGCTCCTCAGCCACTATTAGCTGAGAAGGACCTTGCTGACCAATCAGGATTCAGGGGTGTGGCCTCCCATTGTTCAGGGTGGGTTCATAAGACCGTGCCTCTGAGAGCTCTGGACCAGACCACCACAAGGCATCAGGATGGTGAAAGCAACTAAGAAGACACAC
>196FP002374 Prl7c1_1            :+U  EU:NC; range  -249 to    50.
CATGGGGTAGAGATGACTGTTTATTCATAATTTAATTTGGAACCTGGTCTTGGACTTGAAATTAGCCAAATGATGGAGAAGAGACTACCTTAGTCCCAATTGTTATGGTGCTTTTGACATCATTGAGGCCAACGAAATATGGAGCCATTGTTGCGACTGCAGGTGTGTACTTCTTCCTGCCTCATAGCAGCTTGTGGCCTTGGGCATGGTACACTGCAATATGTAGAGGTGGGAAATTAAAGCAGAACTACTGTGAAGCAGATTTCCAGAATCAGTAGGCTAGCCGTGGCTGGACTCATT
>197FP003030 Myot_1              :+U  EU:NC; range  -249 to    50.
CTTCCCCCCTTTTTCACTCTCACTCTATATGAGCTTGCTTGCTAGCTTATAGTCAAAACTCATGTCTAAAATAGAGGCTTGCAAGAGAAGTTCATGTACTCCCACTCCTGAAATATCACCAAGACATCTGAGATATTGTTCAGATTGTGGACTCTTACTTTGACATGCCAGCATAGGTAGATAGGCAGGAAGCACATCAGATGTCAGCTTGGCAGCTGATAAAAGTCAGGGCATAGTGACACTAAGCTCAGAGCCACGGGAGCCTGAGCAAGGAAATGCTTCTCCCTTCTCTTCAGTAGT
>198FP000055 Cps1_1              :+U  EU:NC; range  -249 to    50.
GAAGGAGTACACCTAAGGCTGTTTACCATGCCTGGGTCATGTTATTCAGCTACATAAGCAACTCCTTTGATGGCTAGCTTGCTTGCTACAGCAGTATCATGATTTCCACAGGAGAAGGTGCCACTTGTTATGTTGCAATTTGTATGACATGTCCATTGGAACATCTCTGGACATCAGCTTGGGAGGAGGGGCTAAGGAAAGGAGGAGCTGTAGATAGGTTATTTAATGGCAGAATGAATGGGGAGTCAAAGATCGCTGTGCAGTCAGCCTACAGCCTCAACTGTACTGTCGCCACACAGC
>199FP001376 Clpb_1              :+U  EU:NC; range  -249 to    50.
AATCTTGAATCCTAATTGCCACGCCCCACCAGAGTTTTCCTTTTTGCCACGCCCCTCTGCCCGAACTGCATTTCCCAACATTCTTCCAGCTCCGCTGTCAGCGGTCATTGTGATGTCATTCCACAGCCCTCGGGGAAATGTAGTTTGTTTAGTCTCCAGCTAGAGAAAGATCTGGGGCTGTGGACTACCACTCCCGTGAGGTAGTGCGCAGTCCCACCTTATAAGCGGCGTCTTCGAACGCGCCGCGGCAGCCATGTTGATCGTGGCTAGCACAGGGGCCGGCACCAGCGGGTTTTAGAA
>200FP000536 Lce1l_1             :+U  EU:NC; range  -249 to    50.
ATGAGTGAGTGCTTGAAGGTGGAATGGCTGGCCTGCAATAGACTTGGTGAACAGATATTTGTAGTCTCTAACTAACCATATTCCTCTTGAACTATTCCCAGAGAGATCCGAGAGTTCCAGACTAGGGAGTATGAGGAGAGTCATCTTCATTCCAGCCTGTGAAAGTGACTGCTCTACATACACATGCTGTGTCTCACTTCTAAGAATTTCTCGGGCCTAGCATAAAAGGACTCCTGTGCTAGGTCCACCAGTCCTCAGCGTTACCAGTTTCAGGCCCTGCTTCTTCTGCTCAACAAGTGA
>201FP002349 Hist1h3b_1          :+U  EU:NC; range  -249 to    50.
AAAATTATGTAAAACTTTCTTATGTAAAATTTCTGTTCACAGGAGTTATATACACTACAGTGTAAAATTAAAGTGATAGCAAAGATGGAGGGGAAGAGAGGCGGAGAGTGTGCATGTTCTGAAAGCTTTTTAACCAGGATTTAGAAGCAGAGGCTGACCAATCCCAACAAAGCGCGGGCCCTTTGAATGTTCTTCGGTCCAATAGCGGATAGTCTGATTGTATAAAAGGTGGACAGCGCCTTGCAGCTCACTATAGTGTCAGTCTATTTTCCCTTGTTAAAGTCATGGCTCGTACTAAGC
>202FP002981 Zfp36l2_1           :+U  EU:NC; range  -249 to    50.
CACGCCCCACGCCGCTCGGGACGCCCAGGCTGCCCGCCCCTCCCCTCCCCTCTCCTCCCCTCCCCCGAAGGGGAAAAATTGGCGGCGACCAATGAGAAGCCGAGAAGGAGCCTGACGTCCGCGGGCTGGCGGGCGGCGTTGCCTGGAGACCCCGGCCGGTCAGCGTTCAGTCCCCTCCCCCGGTGCGCTTTGCCCCGCCGCCGCGCCGCTCCGGGGCTGTATAAAGGGCGCACGCTCTCAGGTCTCCGAGTTCCACCAGTCCGCGAGCTGCCGACGGCTCGGGCGGGGGGCGGGCCGGGG
>203FP003217 Slitrk4_1           :+U  EU:NC; range  -249 to    50.
TCTCTCCTCCCTAGGCGATGTTTTAGGCAAAAGAGGAGATAGATGCCAGTAGGAAACCGTGTTGTCTTTCTAGTGTGTGGGTAGAAATGGACTCAAGTGGGGGCGTCTGCTGGAGGGTCAAGGGGCTCAGGAATGTGCCTTGATAGAAGTGATCGGTGTCCGGAGGGAGGGCTGCTTGTGCGCCAGGGGGCGGGGGCGGGGGCGGGGATTCGGCGCGTGTATGTAAAGGTGCAGCCCGTGTGCGAGGGTCTGGGTGCGCGCGCGGTGTCTGGCCGGGTGCGCGCGCGCGCCGCTGCCCGC
>204FP001243 Pinlyp_1            :+U  EU:NC; range  -249 to    50.
AAAGGTGCTTGGATACATAACTGAGCTTCTGGGTCCAGGTGGAAGAAATTTGGGCCCAGGTGCAGAAAAGGGCTGGGTCCAAGTGGTTCAGTTTTCTTGTGGATGCTGGTTCCGTGGCTCTGACCCGGAGGCTGTGGAAGACTCCCATGGGTTCTGAGCTCAGCTATTTCTCACCCCAGGGTGAAGGTGGGACCAGACCCGCCCTTCCCCAGCTTCTTATAAGGGCTGAGGACCTGGGACTACAGGTTCACACACCATGATTCTGTTTAGAAGACACAGGACCTTCCTGCTGGCCTTCAC
>205FP000430 2700069I18Rik_1     :+U  EU:NC; range  -249 to    50.
TTTGGGTTTTTGTTTGGTGCTGGTGGGGGATGTTGTTCTGTGTGTGCTTTTTGGGGGAGGGGGAAAGTGAAGGCAAGGTTGGGGCTAGAGGTGGGGGGAGTGGGGCGAATGTGTGTTCTGTGAGTGTTGACTGTGAGTGTGTGTGTGTGTGTGTGTGTGTGTGTGTGTGTGTGTTTGGGGGGGGGGTGTCCATGTTTGTGATCTGAACCTTTGGTACCTACAAAGAGGGTGTCTCACCGAAAGGTAGCTAAAACCTCTCCAGAACGGCGCACGGAACTGTGGAGACACAGCGGAAGGCTC
>206FP000050 Crygb_1             :+U  EU:NC; range  -249 to    50.
GCAAAACAAGAGCAAAGACTTTTCTCATTGATGGCAACAACACAACAGCTTTAGTGAATTAGAGCAACCCGAACCTACCAGAAAGAATGAGAGTAAACCATTCAGCCAACCCCAATGAGCAGAGGGAGGGAGAGAGCTCTCCGAGCTTGCAAATCCCCTTACTCACCGAAATGGGCCCCTTTGTGTGATTTCCTGTGGAGGCAGCAGTCATGACAGCTATATATACCAGGGGAGCTCCCCTAGAGTCTCACAGCTCCCAGGGCATCTCTTACTCTCAGCGAGATGGGAAAGGTAAGTCCT
>207FP002603 Cdh12_1             :+U  EU:NC; range  -249 to    50.
CAAGTAGGCAAACCCCTGGGAAAGTTTGTGCCAAGATAATTTACTTACATTCACACATTAGACTATGTAGAATTTATTATTACAAAACAAATAACACTTTTTTTTGATTGAGTATTACTGCTCTTAATTGTTAAACTCTCTGATACATATAAAGTTTGCTATCCAATTATGCTATATGGCCAGGAATAAGCTTGATGCCATGGCTTTCCATCAATGTCCGATAAATACTTAGATGTTAAGATAATTCATACATTTGCTTCTTAACATTGTTTGGTTTGTAGTATTAGCTCCTTTGTGAAG
>208FP000348 Otor_1              :+U  EU:NC; range  -249 to    50.
GTAGACGCCACAAGCTGTGGCAGATACAGCTTTAAGCATGGCATGACATTTGTGTGGAACACAGACACAGGGCGTTTGACTCTCTCTGAAAAATGAAATGCCAAAAAGCCTCTGGAATCCAGTTGCACACATTATAAAATTACAGGGGAGGAGAGAGAGGGGGGTGGGGGTTGGCCCCTTCCTATTGGCTGGGTATTTACCCAGAGAGTCAGCTTTCAAATAAAAGAACCCTTGAATCAGGCAAAGAGTGCTAGTCAAAACAGCAAGAAGGAAGATGGCAAGGATATTGATTCTTTTGCT
>209FP000508 Prr9_1              :+U  EU:NC; range  -249 to    50.
TTCTTTTTCTGCTGCCTCTAATGAAAGAGTCATGTGTGAAGCTCCTCCCTGCTGAGGTCTGGTGAGAACCCAGAGGCCAAAATGTAGGCTGATTAACAGGCATCACAGCAGTGACTCAAACCATTCGTGATTTCAAACGAAGCTTGTTACGGTGACACCACAATTACGACTTTAGCCCACGTGGCCTGTCAGTCCTCCAGGAGGCTATACCAAGCACTGTATAAAAGTCCCCACCATCCTAGACTCCACAGTCCACATCCTTCATTGAATCTCATTGAAGATCAGGTAAGCATTTCCTTT
>210FP001423 Cuzd1_1             :+U  EU:NC; range  -249 to    50.
GCCAGAGAAACTGCTACGTAGCTGCTGAGCCCTGTGCAGAATCGGGCTGGCTGGCTTATAGCCCTCTGAGATGTGACCTGGAAGACTGAGCCCAGTGCCAGGAACTGCTGGCCAGGTTGCAGCTCCTCAGCTGTGGAGTTCTCACCAGCACCACCCCTGGGATGGCCAAACTGACACGTTTCCCTAGATACCAGGAAGCTTACAAAACTCGGAGAATTATAAGAAGCCTGAGGGTGAGGGCCCTGAGGCACCCTGCGAAGATGGAGGTCACTGGAAGGCTGTTCATCTGGGCTATTTTAG
>211FP002332 Hist1h1d_1          :+U  EU:NC; range  -249 to    50.
TGAACATAGGTGCACAAATTAAGGCAAGAATGTAGCCTACAGGCTCTCGGATCAGTTTCCCCCAAGTCCCTAATTATTTCGTGCCCATATTTTTTATATTTTTATACTTTTTTGAGGGGCAACAAACACAGCCACAAGGCAAAGCTGAAGATCCTTTCTCTGGCAACGCGGCGCACGGCGCACGGCGCAGGGAACCAATCACCACGCAGCTTCTCTCTATATAAACCCAGAGCCTGCAGCACTGGGAACAACCTTCTCTGACTGTTTGTGCTTACTTTTTGCTTTACTAGTAAAGCTTAG
>212FP001068 Gimap4_2            :+U  EU:NC; range  -249 to    50.
TGGTTTTACAGATGAATTAGAGTCTAAAGAGCTCCTCTGTCACCCTGTGCCCTCTGTCTCCCCCGACCCCGAGAAAGTTTTGAGAAATTTTCTACCATTGATACTGGGCCTCCTTGCTAATCACCAAATCAAGTCTGTGCTAAGAACCAATGCTTTGTGTGAGTTTGTGGTTTCTTTTTAGTTTATGAGAAGCTGTCTTCCACCCACCTGGCCTTCAGGCATAAAAAGCCTCTTTCAAAAGAAGCATCTAGAGTTCTGCTTCACATCTGTATCTGAGGGCTCCCTGTGTGGGGACTCTGT
>213FP001703 1190002N15Rik_1     :+U  EU:NC; range  -249 to    50.
TCGGGCGTGCCCGCGCGTGGGGGCCCCGCCGCATCCTCTCCTCCCCTCCTCGCACCGTAGCTTCTCGAGTGTGAGGCGTCCGGGACTCCTCACTCGCCCCCGCGCGCGCTGCTCGCCCGGGACCCAGCAAGGCGCAGCTCAAGCGTCCCGGGCGGGAGTGCGCGTGCGCGCGACCGCGGCTCCCGCGCTCCCTCCTCCCCCCCCCCCTCCCCGCGCCTCTATAACTTGGCGGGCAAGGAGGCGGCGCCCGCGGAGTCGGAGGGCGGGGAGCTCGGAGGAGGGCACCGGGAGTTGTGGAGA
>214FP000495 Cks1b_1             :+U  EU:NC; range  -249 to    50.
GTCTGCTTTCCAAAGTTGGCCAATGGCTGCGCCAGCAGGCTCAAGGGGCGCAGTGAGAGCCAATGAGAATCCTAGTTTGACCCAGCTCATTCTTCAGAAACCTGAGCACAGCACTCCATTTACGACTTGAAGAGACGCCAAAGCAAGCCAATCGAGGACTTCAAAATGGAGCTGTCCCGCCTTCGGCCGCAGAGACCAATAGGAAGTGCGGGCGGTGTGTTTGAAAGCGAGGCCAAAGAGGGTGGGAGCGCGTGCTGCTGGGAGTTGTCTGGAGGCCTGCGGCGCGGGGCTGAGCGCCCT
>215FP001742 Ccr8_1              :+U  EU:NC; range  -249 to    50.
CCATCCAGAGGAAAGGTGATGCCCCCTGCTTATCTCTGCCCCAGATCTGAGGTGAAAAGACAGGAAGAAGGTACTGAGAGTCAAGGAGCCCTGGTTGCATAGCACGCTGTTCCATTGCTCTGGAGACAGGGTGGGTCTGTCCCAAACAGCAGAGGGGTTGGGGCTGTAAGTCAGAGGTAGCTCTTACTGTTCCAACCTTTGGATTGGCTGAGGCATGGCATATAGCTGAAGTGCTCAGGAGGAGGAGTCAGCACAGCAAGCAGACATGTGGCAGAGGAGTGGGCAGCTCTGAAACCTCAG
>216FP000739 Lepr_1              :+U  EU:NC; range  -249 to    50.
GGGCTGCGACATCAACCCCTTAAGTCCCGGAGGCGGAAAGAGGGTGGGTTGGTTTGAAAGACACAAGGAAGAAAAATGTGCTGTGGGGCGGGTTAAGTTTCCCACCCTCTTCCCCCTTCCCGAGCAAATTAGAAACAAAACAAATAGAAAAGCCAGCCCTCCGGCCAACCAAAGCCCCAAGCGGAGCCCCAAGCGGAGCCCCAGCCGGAGCACTCCTTTAAAAGGATTTGCAGCGGTGAGGAAAAAACCAGACCCGACCGAGGAATCGTTCTGCAAATCCAGGTATGTTGAGGCCATCTA
>217FP001118 Nat8f5_2            :+U  EU:NC; range  -249 to    50.
GGAAGGGACAAGGAGGTGAGGTGCCTGCATTCCATCATGAGATTAAGGACCCCTGAGCCATCTCAGATCCTGATTCCCTTCCAGGTTCATTCTGTGGTGGTCACGAAGTTGACTACACCTGAATGTCCCTCTCCACGGCCCATCTACTTGGCTCTGTGGTTTATAATTATCAAACATCCAGCTTTCAGCCAATGAGGTTTCTACCAAGTCTGCTACCTCAATAAATAACAGGCCACTGATTAGCCTCACAATCAGTCACAAGCACAGCACTAAGGCTGATTTGGACCCTGAGCTCTGAGC
>218FP001195 Tmtc1_1             :+U  EU:NC; range  -249 to    50.
CCCGGTGGGACCCTGGGTGGCCTTCCCGCGTGTCCCCTCAAGCCCTGCGGCGACCCGCTAAACCTGCGCGCTCTGGCTGTCCCGGACTCAGCGCCAGCTGGTAGAGGCCAGGTGTTGGGGACCTCAGGTCCCAGGATCCAGGAGGCGGAGGCGCGCAAGCGGGCATGCGCAGAGTGGGCGGAGGCGGCGGCGATGGCCCGGGGAGGCGGGGGGATCGCTGTTTATTTGCAGCTGGGCCACCGCGGCGGCAGAGCACCGGGCGCCCGGGCGGGGACAGTGGGCGTGCGATGCCTGAGCCAA
>219FP002245 Gm5662_1            :+U  EU:NC; range  -249 to    50.
ACCAGGCTGGCCTCGAACTCAGTAATCCACCTGCCTCTGCTTCCAGAGTACTGGGATTAAAGGCGTGGGCCACCACGCCCAGCTAAGAAGTGTCCTTTTGTTTGTTTGTTTGGTGTGGTGATTGAATTATTCTTGGAGCAAGGTGTGGTATTATTGGGAGGAGTGGCCTTTTTGGATTAGAGGTGTGTCATTGTAGAGGCGGGGCTTTAGGGAAATGTATATATACTCAAGCTCTGCTCAGGCTGAGACAGAGTAGTCTCATCTTGCTGCCTTCACTTTGGGAGACATAGGCAAGAGGAC
>220FP000363 Defb23_1            :+U  EU:NC; range  -249 to    50.
TAATCTTTTAAAATAAAAGAACAAGAAGTATAAAGATCATCTTTTTCTTGCCTTAGATATATTGTGTTCCACCCCCCACCCCAGACAAAAAATAACACATAGAAGTTTGCTGAAAAACTGTTATCAAGCAGAATCAGGGAAAACTCAGCTCCCCTGAGCAGCACACAGACCTCCTTGGCTGCACTTCACTGCTCATTGCCCAAGGCCATGAAGAGGCCAATAAAGGCCAGAGCTCAAGAACACTAGTCCAGACCCCGGGCTTTTCTACCACTCAGCCATGAAGCTCCTTTTTCCTCTCTT
>221FP001696 Col12a1_1           :+U  EU:NC; range  -249 to    50.
GGCTGCGGCTGTCCCCCTCTCTCCCTCCCTCCTCCCCGCCCCCGGAGGGGCATTGCTACTACGGCGATCGCCACCTCACGCCGAAGGAATGCTCGAAGTATGCACACGTTCCCAAAAGTAGACCTCCTTCACCGCCGAGGAGCATACATCACCCGTGGCAGCCTTCCACCTTCTCAGGCGTTTCGTAACCGAGTAAACTGAGAGCCGGGAACAGCCCTCTATTAAGTAGCCCGCGGCGCGGAGTCTCTTCCCAGTCGGCAAAGGCGGCCGCTGCAGACGCGTCCGCCCGCAGCTGCATTC
>222FP001119 Nat8f2_1            :+U  EU:NC; range  -249 to    50.
CTCCTTCATAACTGAGTGTCAGAATAGTAAAATTGAGCTTTGATCAGGATGACTGTCTTAGCTGCATCTTTCTCTCACGCTGCCTAGCCCCTCTTCTCTTCCAGGTTTCCAAGATGCCTTTCCAGACTAGCAGACATGTGATCTGCTGGCCGGAAACAACACCCTCCCATGTCATATTTCAGCTCTTGACCCTTGGTTTATGATTGTCCAGGAGTCAGCCAATAAAGTGCCAGACCAGATCTGCACCCTAGAGGTTCACCAGGCTCTGGTAGGTTTTACTGGATGTCATCGGAGGCAAAG
>223FP003073 Fosl1_1             :+U  EU:NC; range  -249 to    50.
GGGGGCGTGGCCGCCGCGGATGCTAGGGGACGCCAAGTCGGTCGCTTTCTGTCTGTAGAGGCGGCTTGCCACCCGAGCAGAGGGTCGTGAAGTTCCGAGCGGACCGGTCCACAGAGGTTCATCTGGAGAGGTGGGTCCCCTGCGAGGTGAAAGGCGCCGCTGAGACACGCCCCCACCCCCCGTGGTGCAAGTGGTTCAGCCCAAGAACTTTTCATTCATAAAAAAGACCAGACTCCGAGAGGCGCGAGTGAGTCAGAACCGCAGCCGCCAACGCGGACCCTACCGAACATCCAGCCCAGG
>224FP001466 Pcp2_1              :+U  EU:NC; range  -249 to    50.
AGAGATACACAATGGACCAGGAAGAAGAAAAGGGAGAGGGAGGCTCAGACCTTCTAGACAAGGTAAGAGGGCTCTGGCTGACTCCACCATCCGCTTCTTGAGGTCTCGGCACCTGTAATTGACAAGATTAATTCATTTATAGGGCATCTAATTAGCAAGCAAGTCTCTGGAGTCCCCTGACCCAGTTACTATAACACACAGGGGGTATAGGTAGGAGAGTATAAGAGCCCCTCCTCAGGGCAAATGAATGGATTCTTAGTACTGTCCCCCAAGAGATAGTAGGTACTAGGATTTAGGGGC
>225FP000985 Ubc_1               :+U  EU:NC; range  -249 to    50.
TCCCTCCGCGGAGTCGCCCGAGGTCACAGCCCTGCCCTCCCACACAAAGCCCCTCAATCTCTGGACGCCACCGTGAAACAACTCCGTGAGAGAGGTACCTTGATAGTTTTAGCCTGTCGCTTTCGCTGCCGAGACTGGACCCGGCGTTACAAAGTAGTCCCTGACCGCATTGCCCGCGGAGGGACCGCGCGGAAGGGGGGGGGCGGGGCTTCGGTGACTATATAAAGAGACGCCGGGCGTGCCGCAGCTAGTTCCGTGGAGACTGCGAGTTCCGTCTGCTGTGTGAGGACTGCCGCCACC
>226FP000279 Tfpi_1              :+U  EU:NC; range  -249 to    50.
CTGATCAAGTTAAGACTCTCTGCTTCGTGACCAGAGAGGCAGTCCCTCTTCAATGGACCTTGAACCAACCACTCCAGCAACACCCTCCTCAGCAAAAAACAGCTACAACCCCCCTGCCCTGCATTTTTTATACCGTCTCAGAGTTTACAATGATAGTTTCCTGCTGAAAGACTACACTTCCCAGCTTCCCTTGTGGACAATGGAAGTCATTTCCGCCCCTATAAGGGGCCTCATCCTATCTTCTTCTGAAGGCATTTTGGCCATCTGCACACGTGAGTGATAAAGTCCTTCCTCGCTGTG
>227FP000494 Lenep_1             :+U  EU:NC; range  -249 to    50.
GAGGAGGCAACCAGGCAGAGCACTGCCTGCATGGACGGGAAGTTGAGCTTTCCTGGCTGTGGAGGACAGAGGATGGAGCAGCCAAGCCCGCCTGCCCGCCCTAACCACCATTCCTGTCTGAAAGGCTGAGTCAGCCTGCTCAGAGGCCCAGAACCTTCTTTTGCTAGACCCTAGAGCCTTTGTTTTTAGTCATGAGGCCTGAAGGGGTGGGGACAGTGAATAAAAGGTCCCAAAGGCAGTGTCCACACCCTTCTGCTGAGCTGCTGTCCACATGAGGCCACCAACGCAGCCCCTGACCCA
>228FP000913 Cxcl3_1             :+U  EU:NC; range  -249 to    50.
GTGGAATGGGGAGTAGGAAAGGGGGCATTTGAGACAGGACTCATCTCAGGGTCCCACAGTGGGCAAGAAGCGAAGGAAGGGAACCAGTAGCACACGTGTGTCCTCTACACACTCATCAAGAGCCCGGGGGTGGGGCCCTATCTTCCTTCTGAGACAGGGACCTGGAGCTGCGGGGGGAATTTCCCCAGCCCGGGCTCGGGCTCTTCCAGTCATCATGTATAAAAGGGGTTCGCAGGGCCCTGGAGCCCCAGATCTCACCACAGCCCTTCGCACCAGCTCCCGCGCTCCAGACTCCAGCCA
>229FP003169 Ablim1_3            :+U  EU:NC; range  -249 to    50.
TGTCCTCAATTAAATAAAAGCCTGCGAGTGCTTGCTTAACGTCCTAGCCAAGATGCCATAATTAAATAGTCTCTAGGCCAACTGGACCCCAAAGGGTGCCTAACTCCTGAGGAGCCAGCTAGGAGATGAAGGACATTCATCATCTGCTGAGATCCACTGAGGTCTGAGCAGCTGCCTGGCCACGTGAGGACAGGTCCTGAGGGATTTAGTGGAGAAGATCTTATATAGGGAAATGAGACCTTAGTCAAGAGCCGCACCGTGGGTCCCGGGGACCGCTCCTCCTCAGGTTTTTCCAGGGAA
>230FP001058 Prss2_1             :+U  EU:NC; range  -249 to    50.
CATTGCATGATCCTTCCAAGAAGCAATTGTCCTCCTTATGTGACCTGAGAAAAAAGTTCCCTTGTCACCTGTAGCTCGCCATGTGACAAGGGCACCAAACAGAGCAAAGCTGATGCAAGACTCTGGGAAAGAGAAACCTGCAGCTATGTTTGTGCAGGGAAAAAAAAAAATGACCCCTCCACTTTTAGCCAAGGTGCCTTCCTCTTTGTTTAGGGAACTATAAAGACAGGCACTCTTTCTGTGCTCATGACTTTCTGTCACCATGAGTGCACTTCTGATCCTAGCCCTTGTGGGAGCTGC
>231FP000666 Cga_1               :+U  EU:NC; range  -249 to    50.
ATAGAAAATGGCCAAATGCTCTCTCTTCATAAGCTGTCCTTGAGGTCACCACTACCTCAAAATGTCTAAAAACAAAACTGATCTGAGGGTTGCAATGTGATATGATCAATTGATGTCATGGTAATTATACCAAGTGCCATCCAATCACTGGGTAGAATTTACCCCTGATCCCTGAGCTTATGTGCAGCTGGGAACATGCAATTTGTATTACTCTGCTGGTATAAAAGACAGTGGGAGACTTTATTAACTGCAGGCACTGAAAAATCCAGAGACATTGTTCCCCTCAGATCGACAATCACC
>232FP003083 Spindoc_1           :+U  EU:NC; range  -249 to    50.
CATTGGTGGGGATGCCCTACCGGGTCTCCAAGGCTGCCGGCGCCGCTCCCAGGAAAACTCCAGGCTTCGCCGCCGAGCAAACCGGCCAGAGACAAACGCGCTGCACAGGGTTCTGGCCCAGACCTGTGGCTGGGGCGGGGCTAGGGGGCGTGTCCTCACGTGATTGGCCAGCCTGGTCTGGAGGCGGGACTGCCGGACGGACGCTGACAATGAGCCTCCATAAAAGGGAGCGGCGGGGTTGGGGGCCCCGGATCGAACCCTCCCCGCCCGGGGTCGTGACGCGTTGAAGCCCGTGGCTGG
>233FP000599 AK080695_1          :+U  EU:NC; range  -249 to    50.
CAGAATGAGCACAGGGAGGGTGGTTGCAAATGAGGTCAGAAAGGTATACAGGGACAGATGGTAGAGAGCCTTTTAGGCCACAGAGGACGTTGGCTGTTTCTGAGGGTGAGAACAACCACTGAGTTTTGAACAAAGTCATAACAACACCTGACTTGTTTTTTCATCTCCTTTGCTTCTGCAAGGGGTCGGGGTGGGGGTGGGGGAGGGAGGTGGCGCACATAAAAGATTACAGTGTGTGATCATGGACTTGATTCTTTGAAGGGGATTAGACATCCAGCTCAGGTGGATTAGTCAAAGGCT
>234FP000470 Gm5538_1            :+U  EU:NC; range  -249 to    50.
TTTGTGCTTTGACAAGAGTCCTACTTAATTGTGCATTGCTGATGTATGGTTAAGAAAGAGCAGTCAGCTGCTATCATGTTGTCTAGTGTTGACTCATACTTAGATATTAGTTTCACTAGACACGCAATTACAAAATCATTATAATATGTCCTCTAAAGGTCAGTGTTGCTAAATGGTTTTTTATAGGTCAAAGACTTTACTAAAGCCCTTTGACTTAATATTTAATGATCTGTGTGTAGAATGACACTCATCATTGCACAGAGGTTAAAGGAAGACGTACCATGGGATACAAAATTCTGT
>235FP000939 2310034O05Rik_1     :+U  EU:NC; range  -249 to    50.
GCTGAGAACTCAGAGGGAAAGAATCCACCTTGAGGTGGAAACTTAAGGGTTCTTTGGAAAATCAGTTGTGTTGGGTGGTGTTTTTCTCAGGCAAATATGTGAAGGTGACTTGGGCCAATTGGCAGAATGATGTCAGCAGAGACAGACTCACATGGAGTTTTACTAAGTCAGACTCACGTGGTGAGGCAAGACACGCGGAGGACACGTGATGTTTGGAGGGATAAATAGGACTCAGCGGACTGTGAGAGGAGCTTGACTCACTGGTAGAGCTAGCTATGCAACACTTGCTGGTCTCTCATC
>236FP000750 Skint1_1            :+U  EU:NC; range  -249 to    50.
GTCTCTTCCCACAGTCAAGAGAGTCATGTTAGTACTTGAGTAATGCCAAGTGCAAGAACAGAGTTGAATAATGGTTTCATTTACATGTTGAGGTAATCAGTTCATTGGAAATTTCCCTTGGAAAGTAATGTAAATATTAGAGTCAGAGAATTGTATATCCAGGTGTGACTGCAAAAAAGAAAGTTTGGTAATGAATTCTCCTGGGTCCTATCTGCATCAGGTATAAACTTCCCTGGCTCTAGGATAATCACAAAAACACTGCAGACATCTAGGTGATCTAACTGGGAGTATCTCTACAGA
>237FP003065 Gstp3_1             :+U  EU:NC; range  -249 to    50.
GCACACAAGAAACCGAGTGGTTTGGGCGTGTTAAGTGGGAGGCTTATCATGTGACCATGTGTGCCTCTTGCAAAACTCCAGTAGCATATTGCACCACAGATAGAAAGGTGAGTCTGCCCTCCCCCACCACGTCTGCCAGGAAGCTGGTACACTGAACACCAGGACTTGGTCTGTTTCTGGGGCAGTGTGGGATGTCTGAGGAGGTGGAGTCTTCCTGTCAATATAAGGCCCCGATCACTTCCTCTCTTCCTGCTGAGCTTGCACCACACTGTATCCGCCCAACAGTAAGGAGAAACCTGG
>238FP001644 D730048I06Rik_1     :+U  EU:NC; range  -249 to    50.
AAGAATAGAAACTAAGGTCCACTGTGCTACTGATGGTAAGATTACCTGGTGAGTCATGTATCTTTAGTGCCACCTGAAACAAGGAAATATGAGAGAGAAATAAAAAAATAATAATAAGGGAGGTAGATTTGGTATGTTGCCAGTGTGGGAGGAGCTTACTTTGAGATTTGCTTCTGGGCTGTCTGATACACAATGTCCTTTGTTCTTGCCTGCAAGGATTATAAATTCACTAGAGGCTGGTCTTTTCTCAGGGTCATCTCTGATCATCAGCTGTCCGGTGCTAATAGAGCCGGCTAGAAG
>239FP000101 Tfcp2l1_1           :+U  EU:NC; range  -249 to    50.
CTCGCCCTGAGCAACTGCCTTGGGCTCAGCGTGGAAGCTCAGAGGCCAGTAGGCCACAGCGAGAGTGGCTGTGTCCCCAGGGTCAGTAGCTAAGCAAGTGCCAGCTCCCAGAAAGGCACAGCTCCGGCAGGTGCGGCTCAGCGCCTCCCTCCGGCCGTGCTAGCCGTAGGGACGGCCCTGCAATAACCACGCCCCTAATGCCACGCCCACCTGACGGCCTATAAAAGGCGCCGGCCGCAGCCCACTCAGGTTCGAGTGGGTGCTGCTTAAAGGTGGACGGCGGCCAGGGTTGCCGCGTCC
>240FP002037 Car4_1              :+U  EU:NC; range  -249 to    50.
GATGGGGGCAAGGTGGGGATACTCCGCTTCTAAGCCCTGAAGATGCGGAGTGGGTGAGGGGTCTTTTCGCCATGGGCGAAGGTAGCAAGGTAGCAAGGTAGGCGGGGAGATGATTCTTTCCGATCTGAGACTGGACAAGGCGAAGAGAGGCTCCGCCAGGAGGAGGAGCCGACTCCCACGTCTAGCCGTCCGGGCTCCCTTAGGTCGTGGCTCTGCTATAAAGCCTCCACCAGCATGATCGCGACGCCTAGGGTGGCTTCATTGGTGATTGACCCTAGGCTGGGCAGCGTCTTTCCCCTC
>241FP000960 Ep400_1             :+U  EU:NC; range  -249 to    50.
AGGCTCCGCCTTGTACCCATGAGGCCACGCCCCAGCCCGCGTGCACCGCCTCAGCCCCCCCAGCCCTTCCCTGCGCGTGCGCCGACTCCCCTCGTCCTGTCCGAAGCGGTCCCGCCTCGTACGGATGAGGCCTTTCGGAGGCGGCCCTGAGGTGGCTCTCCGCTCTCCAAACTCCGCCCAACGCACCTCCTGCATACAGCTCCGCCCCTAACCGCCTGCTTAAGAAGCCGCTTCGGTCCTGCCTCCGCCGTCAGCAGCGCCTCAGCTTCAGGCGACCCCGCGCGGCTGCGAGCGGCCCTA
>242FP001875 Nts_1               :+U  EU:NC; range  -249 to    50.
ACCAGAAGTACCTCTCACTATGCTGTATATGGCAGTGATTTTGAACAACTCTTTCTGTGAGTCAGAAATCCTGAGCAACAGCTGCAATTAGGGAAGATCGTCACTTTCCATCAAGGTTCACGGGTGGGGGATGAGATAAGGGACAAAGGGAAAGGAGGGGGGATGGAGATGAAGGCAGAGCACATCCTGTGTAGCCATGACATCATCCTCCTGCTCACATATATATAGGGACTGGCCACAGCATCCCTCACAGTTCACTCACTTTGAAAGCCAGCTGAAGGCAAGAGGAAGCACCGAGAG
>243FP000431 Pkia_2              :+U  EU:NC; range  -249 to    50.
TCACTGAATTTGAGAGTGGAACAAGGTAATTTTTTCTGTTTCTGACATTTAGACTTCATTTTTAAAATTGGATTGTTCACTCTAGAATCCTCTGTGCGTTGGAGGCAGTCTCTCTATCCTCCCTTCCAAGTGTGCGACTCCCATTTCATGTGTCCCATTTACAGAAGTAAAATTAGCATGTTCTTCAGTCACCATTTGGCTCATGACTCAAAGTCACTATAAAAACCATCTTCGCAGCTTCATAGGCTCAGCTTCTTCTAGGATACACCGATGTGGAAAGCTTCGATTTAAGATAGGAGG
>244FP001465 Pnpla6_1            :+U  EU:NC; range  -249 to    50.
GGGCTGATCGAATCGGACACAGGGGAAAGGGAGGGCATGTAGGGCGGCTGTTAAATAAAAGGGAATGTAAATGCGGTGGTCTAATTTGTAACAGGTGAGGCAGCCCTTTCATAAATCGTCAGCTCCTTTAAGAGGCCGCCACACTAGGCATGGCTGGCGCAGTGCGACCTTCCAAGCATGGCGGGAGGCGGGGATGGGGCGTGTCCTGCAGCGGAATAATTTAAAGGTGCCGCGTCTGAGGCAGCGGGCAGAAAACTAGGGGTGTTGGCCGAAGCTGGGTGGACCTGGTTGCAGCTCCTG
>245FP000071 Serpine2_1          :+U  EU:NC; range  -249 to    50.
GAGCCCGGCGCGTCTGGCCGGAGCTTTCTGGGGACCCGAACCCCCCAACCCCCGCGAGAGGGCGGCATCTGGCGACCGCGGGTCGGGCAGGGGGGCGTCCTAAAGTCCCCTGCGGTGCAGAGACGTTGCGGCCGGCTGCCACACAAAGGCGGCGGCGGGAAGGCGGGGCGGGGCGGGCCGGGGGGCGGGGGAGGCAGGAAGGGGCGGGGGCGGCGGCGGCGATAAAGCCCCCGCGCGGCCCGGCCGGCTAGTGCAGTGGTTGCACGGGAGTGCGGGCTGCACGCGTCACCGTCACCGCCG
>246FP000379 Myh7b_1             :+U  EU:NC; range  -249 to    50.
ACTGCCTTGTCCCTGTCACTCTGAATCCCAGCTTCCTGACTGAGTGACTGCCTCTCTCCGCCTTTGTGATCCCCTGACAATGGGAGGTAAAAATAGCCCAGGGGTTGAGCTAGAGGAGATAAAAGGGAATTTGCCTTTTGTGTCCTGTGGCCAGGCTGGGGGGGCTGTGACACGTGGAGATTGCTGACATAGCTCTCCTTTGCTGACCTTGACAACAGCAATAAAAGGGGTAGCAGTGCTCCGCTCCCTGTCCTCACCGTGGTGCCAGGTGGGTGATCAAGGCTGAGGGTGTGTGATCAG
>247FP002678 Slc38a2_1           :+U  EU:NC; range  -249 to    50.
CCGGGCTGGGAGGGAATCTAAGGGATCCGGCTCCGTAATTACAGCAGCCGCGGGTGGCGGCCACCCACGGGGCTGCAGTGCCCCGAGCCGCGGGGAAGCGGGGTGCGGCTGGCCCCCCGATTCGGGGTGCGGGGCAACCGGGAGGGAGGCGGAGCCCAGGTGCTGTTGATACACAAAGGCGAACGCCCGCGCCCCGCCCACTGACGCGGCGCCCCGCCGCTATAACTCGCGCTCGGGAAGCTGCTCCACACCGCGCCACGCCGTCGCCCGCGCCGCTACCCCTCAATCTCCGCCGGAGGA
>248FP002215 Lrrn3_1             :+U  EU:NC; range  -249 to    50.
GAAAAGCGCTGCACATTGCTCCAAAAGGAAAAGAAAAAACAGGAAAGAAAATGATTCCAAGGAAAAATATGCAAGCCTGTTTCATTTATTTGTACCCTAAGCAGCACTGTCATAGGACAGACAGGCTGCTTCAGCCAACCAGGCTGGAGCAGCTGCGAGTGCTACATCTTGGCAGTCTGAAGCGATTGGCTCCTCTCTGGGGAGTGGAGGGTGTTCAGTTATTAATGACCGCTGAGCAGGCAGCACCGTGTCAGTGTGACAACTGATCTGGTGAACGATGCACCACTAACCACCATGGAA
>249FP001823 Krtap12-1_1         :+U  EU:NC; range  -249 to    50.
ATGCAGAAACAGGAAGTGATGGAACTTGGTAGACTCCAAATGGCCCCAGGGGAGATGGGAGCCCAGACTCAGCAGGAGCTGAAACAGGTATAATTAGCCATGAGGCTGAGGGCAAACAAATCAGGTACACAGACAATAGCAAAGCTAACTTGGGAGGTCAGAGGAAGCAAACAAGGAAGGCCAGATGCATTCTGGGTAATTGGAACACTGAGCTGGGTATAAAAGCCACCCTGGGAAGGAGCTTCAGACATCCTCACCTTCTTCCAAACCAGCCAGCCTCTACCATGTGTCACACCAGCT
>250FP003107 Pcsk5_1             :+U  EU:NC; range  -249 to    50.
GGAATAAAAAGGATAGAAATCAAGACTCCGGAGGCACTCTCCTCTCAGCCCTTTGGGGAGAGGACTTCACTGGCCCGACCCTGGAGTTTACAGCAGGGAGAACAGGGAGGCGCTAGGACCTGGGTGGCTCCTGGCTGAGGCCCCGCTCGTGAGGGCGGAGGAGTAGAGGAGGAGGGAGATGTGGGAAAGGAGGGGTGCTCCGGGGGGCGGGGGAGTCATTTATGCGGAGCGGGCGCCGCTGCCGTCGCCACTCACAGTCCCGGCGCGCTGCTCGGAGCCGGAGGGAGCGCAGCGAGAGGG
>251FP001155 Gapdh_1             :+U  EU:NC; range  -249 to    50.
CCCCTCCCCCTATCAGTTCGGAGCCCACACGCTTGGTGCGTGCACATTTCAAAAATGAGGCGGGTCCAAAGAGAGGGAGGAGGGGAAATGAGAGAGGCCCAGCTACTCGCGGCTTTACGGGTGCACGTAGCTCAGGCCTCTGCGCCCTTGAGCTAGGACTGGATAAGCAGGGCGGGAGGCGGGGCGCGCGTCATCAGCTCCCCCCCACCATCCGGGTTCCTATAAATACGGACTGCAGCCCTCCCTGGTGCTCTCTGCTCCTCCCTGTTCCAGAGACGGCCGCATCTTCTTGTGCAGTGC
>252FP000227 Egfl7_1             :+U  EU:NC; range  -249 to    50.
CATAGGTGGGGTCTCTGACTGCTTCAGGGCTAGACCCTGGAGTCCCAGGGAATCAACAACCCCCTCCTCCACAGTTTGGTCAGCCCCCCTCCCTTAATGACCTCCTCAGCCCCTTGGCCTCCTGTTTGTTCGCTGACGGATCCCCGTTATCAGCAGAGAACACACACAGGAAGTCCGGCGGGAAGGGCCCATCCCAGTCCTGATTTACCCGGGATGGAGCATAAAAAGCCACCCTTCTTCACCCGGGAGGAGCCTCTGTGCACTGGCAGGCTGCTGTGCAGTCCACGAGGAAGGCTTCGG
>253FP002375 Prl2a1_1            :+U  EU:NC; range  -249 to    50.
GAAATTCACATATGTCTTCATAGAGCAGAATACTGTTGTAATTTACAATGTAATTTGAATTCTAAACAATTCTTGGAATAAGTAAAGAATGCAGTTATACATAGCTTAATCATCATTGCAATTGGGCTGTAAACAGCACCTGAGGGTGAGAGTCAAAGGATTTGCATATTACTTCCTTCTGCCCCTTAGCAATATATGGCCTTGAGGGTGGTATGAAACACTATATAGGAGGAAAAATTAACTTAAGGTAGGACTGCATTGGGAAGAATTCCTGACGCTGTAGTCAGCCTGCTGTGGAAC
>254FP001141 Atp6v1e1_1          :+U  EU:NC; range  -249 to    50.
GGGAGGGAATCCCTAAAGCTCTCTCAAGTCTCTGAAGTATTTTGTCCTTGCCAAGCAGTCACGAGTCAGTTTAAAAAAAAAAAAAAAAAAAGAGTCGCTCTGCGCATGCGCCTGGGAAAGGGCGGAGCCAAGGCAGAACTTCCGCGGGCACAGTTCTCGATCTATTGGTTGAGAAGGCTACGGCCCCTTGGTCACCAAGCCGGAACCGGAAGCGGGGTTTATAAAGTAAAGGAAGCTGGACCTCCCAGGGTTTTCGTCTCAGGTTTGCTCCGCCGCCACTTTGAACCCAGATTCGAAGCT
>255FP000110 Rassf5_1            :+U  EU:NC; range  -249 to    50.
CTGGGAGACGCCCAGAGGGGACGGGGCAGAGCTGAAGACAGGCGCAGGAGCCGGCGCCTACCGAGCTCGCGAAGCCTCTCGGGTGCTCGGACCTTCACCACCGCCTAGTCGCCGAGTCACTCCTAAATCCACGCGGCTCCGACCCGCAGTCACGCGTGTTGCCCTTCCGGCCTCTCGGTGGGCTCCGCCCCGCCCCGCCCCGCCCGCGGGCTGCGGGCCCTTTAAAAGCGCGCTCGACCGGAGCCGCCCCTTCTGTTGGCCAGGCTCGGTAGCTGCCGCCGCCTGCGGGCCTTGGCCATG
>256FP000313 Zfp106_2            :+U  EU:NC; range  -249 to    50.
TTCAATTCCCTTTAAATAAGCCTGCTGAAGCAGTGTGTCACATGTATCATCCAGACTAAGAACATTTGCTACTACTGTCTCTTGCCAGGGTCCGGACTCTTCACATTCCAGGCAGAGTGCCAGCTGTTTAATTTTTAGTTACCAAGCTGAGATTGGCTGTTCCCCCTCCTCTTTGCTCCACCCCCAACTTTCACTGGAAGAGCACTTTAGAGCTGGAGATTAAATGGATGTGCTGTCACCAGGCTTTCTGAGTGCAGCTGCCATCATGGGTGTGCCCCAGAGCAGCTTGTCTTTGCTCTG
>257FP002554 Serpine3_1          :+U  EU:NC; range  -249 to    50.
AAGGCTTGATGGGCATGGCTGGCTCTGTCCCCGAGGCATACTCTGCTCTCATCTGGGCTTTGCTGCCTACAGCTGAGATGCTTCTCCTGGCTCCCTGCAGAACGTCCAGGCTCCAGGAATTTGGACGGAGTGGTAGAGACATCGCCGGCAGAGACGGCAATTACCAGCTTCCTCCCTGGGATGTCTTGTGATTCGGGGCACATTCTGCTCCTACTCTTTTAAAAAGGGCAGCATGTTGATGCTCAAGGCACAAGAACAGAATCAAACAAGGAAACTACCATTTGATTAAAGAGTCGGTGA
>258FP001566 Ier2_1              :+U  EU:NC; range  -249 to    50.
CTCGTTGGTGGGCCTCATCCTCTGGCCCGTTGGTGACTCTGAGAACCCAGAACCTAGTGTCTTAAGGTGCAGTGGGGAAGTTCTTCCTTGCAGTAGTTAAGTCCTTTTTCCTTCGAGGCGTAAATTTATCCCTATTGCTTTAAGGACTCGCTAGCCACTGTGGAAAGCCCGGATGAGGCCCTCTGGTTGGGCGTGGTGTTGCAGTGACGTCACTCTCAGTATATTAAAAGGCTCCGGCTTGCTGCCCTCGCCCGAACGTCTAGCAGAGTACCTGCTGCTGTAAGCTTGTCGTCTGGGCTG
>259FP002035 AF374167_1          :+U  EU:NC; range  -249 to    50.
TCATTCAGGGAAAAACTCATGTGGGACTGCCTAAAATACAGCTAGGGCCTGGAAGTGTTTGGGACTGGATAAGAAGGGGGGAGGGAGAGCCAAATGCCATGTGAAAACCCATAGCCTGTGGAACCCCCGGTGTCCATGTGAAAACACTGTGGGCAGTCTCCAGGACAAACACTGTCCATTATGCAATGGGATCTTGCCTTTCGACACCAGGACTAGTCTTATAAAGAGGCCTCCCTGAGGAGATTTTCTGACCTTATGGTGTGAGGTTCCGAAAGACTCTTAACTCTGGACAAACGTGAA
>260FP002852 Cldn6_1             :+U  EU:NC; range  -249 to    50.
GGTAACATACAGACCTGTCTTCATTCGCAAAGCGAGAAACTGGGACTGGGGAAAGTTGAGTAAAGTCTCAAGTCATAGCCCAGGTTACTGAACTCAGCAGGTTCCGCCCTTGGAGTGGCCACCAACTAAGGGAACTTTGGGAAACGCACGCAGGTGGCTATCGCCGCAGGGGTCTCTGCTCCTCCCAAAGAGAGGTGGTCCAGTGACGTCATTGAGACTTTAAGACCCCTTGCCTCCGCCCTCATTCCTACTTTCGACCTGGAAATCTTAGCAGTCTCTTTTGCAGGTGAGCCTGGGGTA
>261FP002699 Krt83_1             :+U  EU:NC; range  -249 to    50.
TCCAAGAAATTCCCTTGCCCTTCTCTACCAGAGACCAAGGGAGGGGCAGAGACCAGGGCAAGCTTGTAAAGGACTTTGAAGATGAAACAGGCCTGTAGCCAAAGATTGTTGACACAGCCACACTAGGAGTTGGAGCTTAAGAGGCCAGGCGCTGCCAAGCCAATAAAACACAGCTATTGTCTCTTCTTGGCCCCTTTTATATGCCAGCAATTGCTAGCATATAAAAGGGCCTTCAATGACCCAGGGGACACACGGCCTCAGTTCCAAACACTGTCAACTTCTCTCCTCTTCGCGCGTGTC
>262FP000086 Hes6_1              :+U  EU:NC; range  -249 to    50.
AGTACAAGCACACCAGCAAGAGAGAAGCCGGAGGTCACTGCCCAGGAGTCCTGCCCGGCCTAAGTGGCAGGAGGTCTGGCTGTGGGCTCCGCCCCGCCAGCTGCCAGAGACCCGCGGGGCCTGACAAAGCGCGCCGCTCTCATTGGCTACAGGCTGCCTCACGGCTGGCCTCTCCGACCACGCACAGCCAATCGGTGCATTGACATGTAAATAAGTTGCTATAAAATGGGCGGGGTCCCGCGGGCCGGAAGACTCCGGAGAGCTAGTGGGGCCTCCGGGCTGCGACCCACCTCGCTGAGT
>263FP002879 Pi16_1              :+U  EU:NC; range  -249 to    50.
CCCTCAGGAGGGATGGTGGAGCTCATATAGCCTTTGGCCTGAGCCCTTTACTGAGAGAAAAGGAGGCTGTTGCCAAGGACTCCAGGGGAGTGGATTCTGCTCTGGTCCAGACCCAAGGCACCCAGCCCTCCTGGAGACATTGTGTGAGCCGGGCTGGGCCTCCAGACACAGCCCCTGCTGCCCCACCCCAGCCAGGGTGGTGCTTGTGTGGGAAGGACTTTAAGTCCAGCTGCCAGACCCCTGATCAGGAGAGGCAGAGAGGGCTGGCCACCATGCACGGTTCCTGCAGCCCGTGGGTGA
>264FP001802 Ank3_2              :+U  EU:NC; range  -249 to    50.
TGTCTCTGTCTCTGTCTCTGTCTCTGTCTCTGTCTCTGTCTCTCTCTCTCTCTCTCTCTCTCTCTCTCTCTCTCTCCCTGTTGATCTGTGTGTTTGATCTGAGGTGTCCCTGGGAACTCTAGTGTCACAGCTGCTTCCCCAGCCCAGCAGTTTCCCAACCTCCACCCAAGGGCAGGCCCTCCCTTCTTTCCTGCCCTCCTTCCACCTGACAGGGACCATAAATAACAGAGGCTCCCGGTGTTCCCAGCCGAGAACAAAGTTGAAAGTTTGCCTGCAGCTCCCGGCCACTCCTGCTCCCGG
>265FP001898 Ddit3_1             :+U  EU:NC; range  -249 to    50.
GCATGACTCACTCACCTCCTCCGCGAAGCCGCGTGACCCAAAGCCACTTCCGGGTCCGAGACAACGTAGACTCTCAAGCCAGAGGGCGCGATGGGGGTGGGGCCGTGAGACTCCTGAGTGGCGGATGTAAGGGATGAGGCGGAGCCAGTGCCAGCGTGCCGCTTTCTGATTGGTAGGCTCCTGGACCCTGCCCCCCCCCCAGGAGGGGCCGGACAGCATAAAGGATACTCGCTCTCCGCTCTTGAGGTCAGTTATCTTGAGCCTAACACGTCGATTATATCATGTTGAAGATGAGCGGGT
>266FP003004 Gpr17_1             :+U  EU:NC; range  -249 to    50.
ACTCCCAGGCTCCCAGGACAGTCACACACTTGGCCTCTGTGATACTCAGTGGCCTGGCTGGGGGATGGGGGCACGCACCATCTGAGGACACACTGGAATATTCAGGACGTGCTCCGTGGAAGCACACCCAGCTGGAGGAGCAGCCTACCCCACAAAGGACCCCTCAGGAATGAAGCAGCTTTTCAGGTTCTGAGGAGCTGTGGACTCTCCTGCTCTCCTTAAATAGTCAAGCCTTCCTCCTACAGCTACGAGGAGTCCACCTGGAGCACCATCTAGAGCACCCTCTGGAGCACCACCCAC
>267FP002763 Ropn1_2             :+U  EU:NC; range  -249 to    50.
GGCCCTGGAATGTATAATGGAAGAGAGCCTGTCCAAACCAAGAACTTGAAGAATGGAAAAGCACTTTACAGGATGTTGGGATAGTACAACAGTCCGAAGGAGTGGATGGTCTTCCCTACTTTAAAAAACTAATGTAAGTAGATGATGAGGTCACACCACTCAAAGGCTGAGAAGTTGAGCCAAAGAATCTAAGATTCCAAAGCTTTGTGATCCAAGAGTATATGGAACTCCTTCGAGTGAGTAAGAGACAGTAAGTAAGTGGAGGGGAATCTGGCCTGACCTTCTCCTCCTGTGTTGGAC
>268FP001776 Arg1_1              :+U  EU:NC; range  -249 to    50.
CTAGCACTTCACATGAGGTTATGAAATCACACATAATTGTCAATTGTCTGAGGAGAGATTAATGTCATCCAGCTGGCTTTTTCAAAAGGGTGTGAACTGGACGGATGAATAATGCTCAGAGGGAAGAATGGTAGTTCCTCTGATGGGGAGGTTCTGTTGACTCTGTCATTCTTCCATTCGGTGGGCGGAGCCAGTTGTTGGATAAACAGATCCAACCTGATTATAAGGGGGGAAAAAGATGTGCCCTCTGTCTTTTAGGGTTACGGCCGGTGGAGAGGAGCTGGACAGCCCGAGCACATG
>269FP001067 Gimap9_2            :+U  EU:NC; range  -249 to    50.
TTTACTTCATAGTTCAGTAGAAAACTTGAACCAGGTCAAATTGGTTCCTTGGAGAGATCCTGAACTCTCATTAACTGTTGCAGAAGAAGGTGAGTCTGGCTGGAAGAGACCTGGAGCGAGGGAGCTGTGAGAGGGAGGGCGAATGGAGCATCTATGGGGGTGGAAGTATTGTGTCTGCACAGGGAGGAAGCTGCTGGGGGGAGGGGTGGAGGCTAAGAGATATAAGGAGATGAACTGATGCGTTGCAGTGTGTCTGTGGGGAAGGTCACAGAGGGCCTGGTGCCCTTTATAGAAAGTTCT
>270FP002973 Ltbp1_1             :+U  EU:NC; range  -249 to    50.
TTCCCTCACCTTGCTGAGCCCTTTGTCTTTTCCTGGCGCTGGGGAGCGGGAATCCCTGTCCACCCGACCCATAGCCCCAATATCTGGATGCGGAGGGTGGCGGCTCATTCTCCGGCTCATCTCGAGCTTTCCCCAATTAGGATTTGCTGCCTGACGTCACGTCTGCTGCAGATTGGCTGTTCAGATCTGACACAGGGCTCCACCGGGGAGAAGAAACTTTTAAAAGACTTTGCAGCCGGGGCTGCCTCTGAGCGTCCAGCGCTCACGGTCGTCCTTGCTCACCCTCGCGGGGTTGGCGCC
>271FP000185 Coq8a_2             :+U  EU:NC; range  -249 to    50.
TTGCCAGTCGAAACCAGAGCCGTGTGCAAAATTAGACAGGAATATTATAAGTGTTGTTTTGGCTTGGCAACTGGGAATAGTTCTAACATTCCTGTTAACAGTCAAGAACTGGGGAGAGCCAGTGAGAAAGGAGGTAGTGGCGGGGGCGCTCAAAGATCCTGCTTCTTCTCTAGTTGGTTGTATGATGGGAATGGGCGTGAAGGGGTGGGAGGGGCAGCCTTTAAGGACAGGGTGACCTGAGTCACAGGTAGTAGAATCAGAGGGACCATAGAACTCAGCGTGTGGACTGAATATATACAG
>272FP000023 Neurl3_1            :+U  EU:NC; range  -249 to    50.
AACATGCGATTATAATTCACAGACAAGGGCTGCTTAGAAGTCAAACAGAAAACCGTCTGCTGCAGCCACAGTTACAGCCCCTGCTTCCCTTCTTATCTCAGACCAGCCTGCTGCAGCAGCAGTCCACTGTGAGCCACGAGAGGTCATGGGGAAAGTCCCGGATATCGTCATGCGTGACAGCATCTAATTAATCAACAACTCTGTAACGTGAGCTCCAGCCTATAAAAGGGGAACCTTCCGGAGTCTTGTAACCCTGACCACTGGCCTTCACAGACATCTTCAGACCCAGGGACTTGTGCC
>273FP003210 Zic3_1              :+U  EU:NC; range  -249 to    50.
CGGATCCCTTTCAGGGACGCTGAGCAGCGGCTGCCTCACCTGCCGGGCGCTCCGCAGCTACCCAATCAGCTGGGGTCGCCCGGCAGCGGCTGCCATGTTCTCCGCTTCGCGCTGCCAATCATTGTGTCGGTGGCCAATGGGCGACAGGGCCGGGGGTCAGGTGATCTCAGGCCAGCTGGCTCCCCATTGGTGCGCGCTGCCCAGCCTCCCGCTCGGTTTATGTGCGAGGAGTGAGTGATTGACTTTATCAGTCCAAGGACATTACTCTGGAGGTGAAGAGGCTTGGACTCGCGAAGCGAG
>274FP002684 Ddn_1               :+U  EU:NC; range  -249 to    50.
AATCAGAAGTCTCTCCCCGCCCACTCGCAGGTCCCATTAGGCTTGGGGGACCTGAGCAGTGAGTGGGAAGGGGCGTCCAATCCCAGGCCCCAGGGGGCGGCCGTGCACATGGGGGAGGAAGCAGCGCGGAGCCGTCCACGGCGGCGTGTCACATGCGCGCGCGCTCGCGCGCTAGCACACACTCACACACGCACAGACAGGCACACACGTGTGCCCGGGTATATATAGTTGCCAGTCCCTGGGCCTGCCGCTCTGCAGTGGGCGCCGGCTCCCTGGGTTGGGAGGGGGCTCACGGGGCGG
>275FP000602 Prok1_1             :+U  EU:NC; range  -249 to    50.
TGGATATCAAGTGAATTGCAGGCAACTGTTTGAAGTGTGGTACTCTTGGAAGACTTAGAACAACTGTCAAAGTCCCCAGTGTATCCATTTGTATCCGCTCTGACGGTGATGGGATGCTGTTGGAGATTCAGGTCTCATCTTCGCCTCTGAGCTCATCTGAATAATGGTGATGGGAGGGAAGAGAGAGATGAGGCATTTAGAGGCAGCCCTGGATCTGGCTATATAAATCCGAAGGAGGTCGGGTAGGACAGCTTGGCCTTCTCGGCTTGTCTAGCACAAGGCAGCGCAGAAGGAAGTGAG
>276FP002972 Srd5a2_1            :+U  EU:NC; range  -249 to    50.
CACCCCCCAAAACACTGTCTGTCTCTACAAAAGTTTCAGTTCTGTGTCCCAGCTGAAGTCAAAAGAACCAGACGGGAGAAATGGGCATTGTGGCTAAGCAGAGCCAGGGCGGGCTGCGCCAAGGTGGGAGGCACGCGGAAGGGGGGGTGGGGTGGGGGAGGGCTATAATGGGGAGGGAACCCTGGTCCGAGGGGCGGACACGGGGTGGCGTCTGGCGCTCCATAAAGGGGCCCGCGCTCTCCACCAGGCGGGCAGCAGCTACCAGCTGTGAACACAGGCGAGATGCCGATTGTGTGCCAT
>277FP000671 Aqp3_1              :+U  EU:NC; range  -249 to    50.
AGACCGCTTGCTCTTCCCGTTTTCACAGTATCCCAGTCCTCTCAGTACAACACTCACTCCCCTAAGAATCCTGCAGAGCCAACCCACCCTTAAAGCTCCACAGGACCCTCCTTACAACTGTCACCCCGCGTCCCCACCAGCGCCTCCAGGCTAGGTGGAGGGGTGGTGGCCGCACTCCGCCCCCGCGGGGTTCCGAGGGTGGGGCTCAGCAGGCTGAGCGTATAAAGGGCGCCACCTGCGCTCCGGGCCACCGCTCTCGGTGCCTTGCGCTAGCTACTTTGCACTCGTACGCCGCCGGAC
>278FP002694 Grasp_1             :+U  EU:NC; range  -249 to    50.
ATATAAACCCCTGCTCTCCCCAAATGTCCTGTCCCTCCCGCTGCCGTGGGCAGCTAGATTTCCCCCACTGAGCGCCCAAGTCCCCCAGAGTGTCCCAGAGCCTGGCTGATGGCTGCGCACTGTGGGCGGGGCTCCCCATAGCGGTCCCCCCCTGGAGGCGGTGCCTGCGTGTCGGGGGGCGAGGCCACTGGAGGCCGCTCCCCACGCCTCTCGGGAGTCTATAAAGCAAGGCTACACGCGGCCCGCTGGGCTGGCGTCCCAAAGCCGTCCCTAACACCATCAAGCAGAGAGAGCGCGGCC
>279FP000946 Ibsp_1              :+U  EU:NC; range  -249 to    50.
TATTATTATATATATTCAGAACTCTAACTACCATCTTCTCCTCACCCTTCAATTAAATCCCACAATGCAAGCCTCTTGGCAGAAGGCCCACCTTTCATGTTTATTCAACTGAGGCTGAATCTTGAAAATGTGTTGAAGTTTGGGATTCTCTGGTGAGAACCCACAGCCTGACGTTGTGCTGGCCACAGCTGTGATTGGCTGTTGAGAGGCGGAGAAGGGTTTATAGTCAGCAAGAGCAAGTGAATGAGTGAGTGACAGCCGGGAGAACAATCCGTGCCACTCACTCGAGCCAGGACTGCC
>280FP000444 Crh_1               :+U  EU:NC; range  -249 to    50.
CCTTCCATTTTCGGGCTCGTTGACGTCACCAAGGAGGCGATAAATATCTGTTGATATAATTGGATGTGAGATTCAGTGTTGAAATAGCAGAACTCTGTCCCTCGCTCCTTGGCAGGGCCCTATTATTTATGCAGGAGCAGAGGCAGCACGCAATCGAGCTGTCAAGAGAGCGTCAGCTTATTAGGCAAATGCTGCGTGCTTTCTGAAGAGGGTCGACATTATAAAATCTCACTCCAGGCTCTGGTGTGGAGAAACTCAGAGCCCAAGTACGTTGAGAGACTGAAGAGAAAGGGAAAAGGC
>281FP001386 Olfm5_1             :+U  EU:NC; range  -249 to    50.
TAATCTATTTGTAGAAGAGGGTGGAAGGTGGGGACGGGTATCAGTTTGGGATAGATGAGGACAACAGTGTTTTCATAGTGGAAACCCACTTCCACCCATGTTTGAAGTCACCAGTTTGCTATGACACCTTTTCCTTCCTTTCAAGACCCTTTACATATCTTAGCCTTTTTGATGTTGAAATCATTATCCCTCCTACTGAGACTATTCATGTGCACTGGAGATAAAAGCTCAGAGGAAGCCTAGGGACTTAATCCCATACCTACAGTTGGATCAAGATGCAGTCTGACCCAGCTCTTTTGG
>282FP000657 Ccne2_1             :+U  EU:NC; range  -249 to    50.
GGCGCGCGCAGGTGAAGCGCCGAGAGGGGCGGAGGAGCACGGTCCAGGAGGGCAGCCGTACGGCCACTCGGCGCCCGCCCGCCCGCCAGCCCGTCCGCGCGCACTGAGGGCAGGGCGCGGCGCGCGCGGGCGAGCTGGGCGGGCGCGGGTGGGGGAGGGGAAGGCGCCGGCCGAGGTGTCAGTCTGCGGCGCATGCGTGCGGGGCGGTCCGGGCCCGGCCTATATATTGAGTTGGCGCCGGCGCCAGCTGAGCCGAGCTGTGGAGGGTCTGGCGGTGAGGAGGTATTGGGGACAGGGGCA
>283FP001305 Klk1b8_1            :+U  EU:NC; range  -249 to    50.
CTAACAGTTCCAACACCAGGAGGAATTGCCCTCCCAATCTCATCCTTGGGAAGGTATCCAGGGTGACCCAGGGCCTACTGGACAGCAGGTGTAACAGAGCCAATGCTTACCACAGCAGGGAAGGGGAGTGCAGAGAATACACTTCTGTCAGCAAGAGATGGCTTTTAGTCAGCATCTGGGTGGCAACAGGTCAGGGGAGGGGCTGTGGGGAGAATGAGGGTTTTTAAAGTCACCCCAAGGAACCTCACCAGCTCCAAGCTCACTGCCTGCTGCTCCTGGACACCTGTTACCATGAGGTTC
>284FP000827 1700045H11Rik_2     :+U  EU:NC; range  -249 to    50.
CGCAGGCGCCTCGCCGCTCTCTTGCCCTCGCTCTTTCTCTCTGCTCGCTCGCAGGCTATGCTCGCGCTCGCTCGCTCGCACAGCTCACGCTCCGCGCCTCGCACTCGGCCGCCGACGCCGGCGCAGCCGACGCCCGTATTTATACGGTGAGCGACAACGTGACGTCAACGCCCGCAGCCCCGCCTCCTTCACGCAGCCAATCCGGGCGGGCGGACGCTTAAAGGGGCGATGCCGCTACCGAAGAGTTTGCGTGGGGCCCGCCGGGCGGCGCTAGCAGCCTCGTCTCCTGAGGGGACGTTT
>285FP000203 Il2ra_1             :+U  EU:NC; range  -249 to    50.
CTTTCCTTGTACAGGCAAAACACAAAAAAGGACTCATAAGTGAAGCCTGATCCTTCTCACCAAACACTGCCCACACCTCCTAGTAATTGAACTTGAAAAAAAAAACTGGTTTGAAAAATTACCGCAAACCATATTGTCATAAAAAAAAAAAAAAACACTTCCTATATGAGATCACAGAACAGAGTAGGCACAAGTTCCTGCTGAGCAGATCAGCCTAATGCTTAAATAGAACAACTCCTGGCTGTCATTGACATTGTCTAAAAGCCAAGATGACAGACTGAGAGGCCTGAGCCCTTGTTC
>286FP000586 Vtcn1_1             :+U  EU:NC; range  -249 to    50.
TGGAATTCCTCAGACAGTGAGTTTAGATCCTCCTTGTGGCCTTGTGCAATTGAAAGATAGCGACCTGTATGAATTCAAGCCCCGAGGTAGAGACTGGGAAACTTCTCCTCACCCTTTCACAGGTCAGGGCCTAGAAAGGCATCCCTGGGCCTTGGCTTCACGGAGCTATTTCCTCATACCTGAGCCGTCCACAGCTACATGCACCCCTCCCAGCCTGCACTATTTAAAGACAGCACAAAGGAACCCGATGTGAGTCACAACACCCAGGAGGGCAGCAGCAGGCAGGCAGCTCCACTCACC
>287FP000447 Cpa3_1              :+U  EU:NC; range  -249 to    50.
AGAGACATTTATATCTCCTATTAATAAGAAAGTAGAGGGCTGGAGAGGTGGCTCAGCCATTAGAGGCTAGGCTCACAACCAAAAATATAAGAAAGTAGAGAGAGGCCTGGATATTCACAACCCTGCCCCCTCTCAACTGAAAAAATATGAGGTGGAAGGACTGTTCATCCCCAGGAACCACAAAGGAAATCAGCTGTTCGTCGAGATAAAAGCTGAGGTATAAAACCCGTATAGGGGTCAGATCAAGCCAAGAAAAAACATGAGGTTCTTCTTGCTTATGGCTGTCATCTACACTACACT
>288FP002611 Grhl2_2             :+U  EU:NC; range  -249 to    50.
ACCCCCATCACTAATTGAGAAAATGCCCCACAGCTGGATCTCATGGAGGCATTTCCCCAACTGAAGCTCCTATCTCTGTGGTAACTCCAGCCTGTATCAAGTTGACACAAAATCAGCCAGTACAGCGCCCTTTGAGTTTTGTGTTGGATTTGAACATTACAAACTTAAGTTTTAAGACCTGGGGGTGTGGCCAGGTTGGAAGGCTGCTCACTTAGCTTGTACAAAGCCCTGGCTTTGATCTCTGGTATCACACAGACCAGGAGTATATGCAGCCCTGTCCAGAGAGAGAGGGAGGGGGGA
>289FP002269 Wars_2              :+U  EU:NC; range  -249 to    50.
CGGCCCAAGTAGCTAGCCAGTGGCTGGACTTGCTCTTGAAGAAAGCTGGGCAAATGGCTCAAATGCTTTTGGGAACCTGAGTGATTTCTAGGAAACCCCTCAGTAAGTGAAACTGAAAGGGTGTGGCAAAGCAGATAAGAAAAACAATAGTCTCTTCTAAAAAAAAAAGAAAAAAAAAAAGAAACAAACAAAGAAACTGAAAGGGGAAGAGGAGAGTATTAAAGACCTCCACCCTGGCTGGGCAGTCTCATATGTTCAGCTGTCCAGCTTGAGCACCCTTGGACTACACAGCCAGGGTAC
>290FP002449 Ocln_2              :+U  EU:NC; range  -249 to    50.
CTTTATTTTAGGTGGCTTTTTCTGCGTATGTTTTTTTTGAAATAGGATTTTGTGATGTGTCCCAGGCCATCCTTGAACTCACAGCAAATCCTGCCTTAGCATTCTGAATTACAGGCATACTTGTGCTTTGATTGGTTTTTCCTTGACAGCCAATGGTACTGGCATACTTTAATATATGTGTTAGACATTTGTCATCATTTGATATTTGGAATTTTACTTTTAAAATTGGCCTGTTTAAAATCTTTATGACTGCTTCTCGGCCTTTTGGCTAAGACCAAGTGTGAAATCTTTATGATATGC
>291FP003183 Ddx3x_1             :+U  EU:NC; range  -249 to    50.
ACCAGGGGATAGCAAACCCAGGAGAACCAGAACCACATATACCCAAGGCTTCTTTATGAGCCGACGAGGACGCGGGTAACTGGACTGATTAGGAAATCTCACGGGACTCAGCCGAGCAACGCACCGTAAGCAGGCAGAGCTCCTAACGGCAGTGGCCGGCCGCCCGGGAGAGGAGGGCACACGTCTTACGTGCTGACGTAGCAGTCCTCCGAGTCGGTATATAAGGTCGGTGGCCGCGCGGTGCGCTTCAAAGCCGCAGTTCTCCCGTGAGAGGGCCTTTGCGGTAGAGGCAGCCTTTGC
>292FP000316 Duoxa2_1            :+U  EU:NC; range  -249 to    50.
TTCCTGGATGCCCGTTCACCCTTCGCTCTTCGTCCTGCCTAGCAGGTGTCGCTCGCGCCACCGCTAGCAGGTGTGAATGTGTGAATCAGAGGTTTGCGGTCGAGTTAAGGACAGGATTTCAGTTATTTGCATGTCTCCGCCCCTTCGTTTGCATGACCTCAACCAGACAGGACCCTGCTACCTGGTTTGGACGCCGCCCCTGCTTGCTGCCCACGCTCCTATAAAAGGAGGGGGTCTGCGTTTCTTTGTGAACACTGCGTGAAGTCGCAGGGCCAGGAAAGAGTTTCGGGAGATCACGCC
>293FP001464 Fgf15_1             :+U  EU:NC; range  -249 to    50.
CTATTCAATAACCACCAAGATACTGTGCATTGAACACTTGCTCCCCAGGCCAGGGTCGCAAAGGGGGGGCTCCTCCTCTGCCAGATCTGGCCGGCCTGGGCGGGGTCACTGGGTTGGGGCTTGAATGGGTGTGTGCGGGGGGCGGAGACTTGATGCAATTAGGAGGAGAAATGCTCTGATGCCCGGGTCACCTACCCGCGGGGCCCGCGGGACGAAACGTATATAAGGCCGCGTGCCCGGAGCCACCCCACTGTCGGAGCAGTAACTCTGTGCGCCCCACGCCACAAGCGCCCAGTTGCT
>294FP002787 Abi3bp_1            :+U  EU:NC; range  -249 to    50.
CTGCGAGGAAAGAGAAGAGGCAAGCTGTTGCAGCATTGGAGAGGGAAATGTGATGATATGTTTTTGCTGTTGTGCCTACTTTCTTTCTTTTTCTTTTCTTTTCTTTTTTTTTTTTAAGTGTGTGGGAAAGGGTGTGATGTCATCTTGTCTCCACCCCCTGTGAGTAAGCCCACAGCAGAGAGAGCAGCCTCCCGCCTCTGTCAGTGGAGGACGCCCACTTAAATGCAGTTCCAGGGTTGCAAGGCACCCAGCCGCATCACTCCCCGTGTGAGCAGGCAAATGCAACATGCTCTCCAGCCT
>295FP000810 Pramef6_1           :+U  EU:NC; range  -249 to    50.
TAATATGGAAGAATAAAAAGTCCCAGGGCTCAAAGTTTGAGAAGTATCCTGGATGGGCTTGGGACCATAGACGACAGTTCAATACATTCCCTCATGAAGATCTGATTCACTCAACTATGTCAAAATAAGATTAAGTGGGTGGAGAGTTCATAATCCTATCAGATGGTAACTTTGGCCTGAGAGGTGTGGCTAAAAAATGGAGGTTTGAGGGAGAAGGAGTATATAAGGACTCAAATGGCTCCACAAGACACTCTGAGCCTTGGAGTGTGGTGTGACTTCCTGACCTTGCTGAGATTGGAG
>296FP001157 Fgf23_1             :+U  EU:NC; range  -249 to    50.
AATGACCCAGGGTCACAGATAACTTTTGCCCACACATCATTCACTTATGGGAGCACTGGCTTGAAATTGAGGGGTGTGTGCGTGCATGTATGTGTGTGCCTGGAACTGACGCGCCTTCCGCAAGCCTAAGAAGTCTGGGCTTTTTCTTTGAATGGATGATTACAACACAGAGGATGTGGCGGCATTGTTTTTCCTGCTTGATGTCACACCACCACCCTTTAAAAGTCCCGGGGAAAAAAGGAGGGAATCTAGCCCAGGATCCCCACCTCAGTTCTCAGCTTCTTCCTAGGAAGAAGAGAA
>297FP001100 Capg_3              :+U  EU:NC; range  -249 to    50.
AATGGAGGAGGAGGAAGAGGAGGAGGGAGAAGGAGTAGGTCATCATCACATGTACTCAGGGCAATGAGACAACTAGTCAGGGGGAGGAGGAAAAAGTAGTGTAGGGCCAGTGACCCAACCCAGGAAAAGTGACTAACCAGCCACAGCAGGGCCTGAGCAGACTCAGGCCTCTGCCGGGGCTAGTGAGTGGAATGGGACTTTCCTTGCTGGTCTGACTCTTTAAATTGTTCAGAATCTGCCTTGCCCGAGGCCGCTGTGATGAGACCTAGTCAGGCTTTAACCTCCCAGTGACCATGTCTG
>298FP002410 Neurog1_1           :+U  EU:NC; range  -249 to    50.
GCTTGATCCGGCTCCCGGAGCAGGCCGGGCCACCGATTGGCCGGCGGTAATTACGGGCACGCTCCAGGAGGGGGGCTGGGCGGGGGCGGCCTCCCGCGAGCATAAATTATGCAAATAGCAGGCGCCGCACGGGGCTGACCTGCCGCCTCTCGCCATTCACCCGCGCCGCCTCGGGGGCGGAGGTGGCCAGGGAGGGGGCGCCCATTGTTGCGCGCCGTACTTAAGGGGTCCTGAGGCCGGTCGTGTGCCACACTTGGTGCTCACAGGAGCTGATCTGATCGCCGGCGACATCACTCAGGA
>299FP000957 AK146255_1          :+U  EU:NC; range  -249 to    50.
GCTCCGGGGGCGACCCTAGGGAGGCCTAGGGTGAAACGAATCCGCCTGCCTCCAAGGTCCAAGGCAATAGAGGCTGAACGGCGGCGGCGGGCTCAAAGACTGGGGCACAGGCCGGCGCACGCCCCGGGTCTTTGGGCTTCGTGCAGTTCAGACTGAGGAACCCGAGCCTCTTCGCCACCCCCCCCCAGGAGCGCGTACAGAACACACCCTGTTGTACCCACTTAAAAGGAGCCCAAGGACTCCTGCTTCAGATTCCCAGTCATAATGTATAGTCACACGCCTTGGTCGGGTTTGGCTCCC
>300FP002000 Aspa_1              :+U  EU:NC; range  -249 to    50.
GTTATATTTGGGAGGATTGGGCTTAATGTGGTATTATTTTATAAATAATCATTCTGAACAGAAGACAGGATTTTTATAGCAGGGGATGCTAGCACAATTGTACTTCGATCTGCTGACCATCTGAGTTAGAAGTTAACAGCTGCATCACGATCCTTGATCCTTGCATATTTTAATCCAAATATGGTCAAGGGAGGGGTTACAGAAGGGAGTGTCCATAGAATAAACAGGCTGGGAAGTTGTGACAGAAACAGTTGTGAAGTCAGTTCTCAAGAGAGCTCTGTATTTTGCACTTCTCAATTA
>301FP001573 Neto2_1             :+U  EU:NC; range  -249 to    50.
CAAGGCTGAGCAGACGTTTTCAAGCACCTGAGCTTGAGGTCCTCCGAGAGGGGATGGAAAAATCGGACCTGGGGAGCTCAAGGCTTCGAGAAGACACCGGCAGGGAGGGGTGGGCCGCGCGCGAGGCCCGGGAAGCGAGTGGCGGGCGGGGCACGCGGGAGGGCGGGGCTGCGCGTGCGCAGTGGCCCCGCGGCCGGCACGCGGCGCTGCGCTCGCTGCTTAAATGAGCCGGGGCTCCCGGCGCGCGCCACTTCAAGGGAGCCCGCCGCGGGAGCGTCCGCCGCTGGCTTTCCTCAGCCC
>302FP001491 Defb7_1             :+U  EU:NC; range  -249 to    50.
GGGGGGGGCATATGGGGGACTTTTGAGATGACATTGGAAATGTAGTTGAGGAAAATATGTAATAAAAAAAACATTTAAATAAATAAATAAAAAAGAGACTCTGAGTGTGCTCTCCAAGGTCACTTTGAGAAGAGAGATAAGGTGCTCTGTGTTTTATAATTGTAATTCCTTGGATTTAAGTCAGTGTAGAATCCTACTGCAGAGGCAGCACCTGGCACTATATAAGGCACTGAGCTCAAGTCCCTCTGCATCTCTGCACCTCACCAGGCTTCAGTCATGAGGATCCATTATGTTCTGTTC
>303FP002735 Prm1_1              :+U  EU:NC; range  -249 to    50.
GTGTGTGGCACTTAACACCTAAGCTGAGTGACTAACTGAACACTCAAGTGGATGCCATCTTTGTCACTTCTTGACTGTGACACAAGCAACTCCTGATGCCAAAGCCCTGCCCACCCCTCTCATGCCCATATTTGGACATGGTACAGGTCCTCACTGGCCATGGTCTGTGAGGTCCTGGTCCTCTTTGACTTCATAATTCCTAGGGGCCACTAGTATCTATAAGAGGAAGAGGGTGCTGGCTCCCAGGCCACAGCCCACAAAATTCCACCTGCTCACAGGTTGGCTGGCTCGACCCAGGTG
>304FP001044 Svopl_1             :+U  EU:NC; range  -249 to    50.
AGTGCTGGTGTTCTTCTGGTCACCCATCTAAAGAAGGCACTCGGAGGCTTGGCAGCTTCAATCTCTCTGAGAACACTGTTATTTTCTCTTTAACAAGGGATCCGGTGAGGGCTGTTTTGGAGGGGGTGTGACCTCAGAACGCCAGGTGGCTCCTTAATGAATCCAGTCTGGAGAAGTGAGATGAAAGGAGTGGGGGGAGGGAAGGGGCCAGGCCGCTCTAAAAGGTGAGTTCAGAGGAGAGAGGCCCCCAGTGCTGCCAGAGGGCTGTGGGGAGACAGCCAGCCAGCGCACAGGGACCTG
>305FP001621 Mmp1a_1             :+U  EU:NC; range  -249 to    50.
TTCAAATACAATGGATATGAATAAGAGAAGACAGCAGTGTAAATGCTGAAGATCATCTCTTTCACACATGTGCTGCTGGATAGTCCTGGTATTGCTGCACCAAACCAACCTAACTCAACTGCTAAGGTCAAAGTGTCTGATTTCTTCTCTGCTACAGAAGAGGATGTTGTCAACCATGAGTCACATAGCCTCTGGCTTTCTAGAAGTACAAGAAGTCTCTATATAAAGATGGAAGTTCCTGACTAGGATGTTGGAGCAGGCAGGAAGGAGGCCACTGGTGATTTTGCCCAGAGAAAAGCT
>306FP001835 Ptbp1_1             :+U  EU:NC; range  -249 to    50.
CCCCCACCGGCCGTTTCCGTCTTCCGTCTTGACTGACGGCCGTCCCGCCCAACAGCTGTCTGCTGTCTGGATGCGTTTCGCCCTTGGAGTAACCTTTTGACCAATAGAAGGCCCTGGCGGGGGCAGGCGGGGTTGACCACGCCCACAGACCGCAGCGGGAACCAATGAGGATCGCGCGCGGGGGACGTGTGCGGGCGTCTCCGCCATCTTGTGAGTCTATAACTCGGAGCCGTTGGGTCGGTTTCTGCTATTCCTGCGCCTCCGCTCCGTTCCCCGCGGGTCTCTTCCGTGTGCCATGGA
>307FP001730 Myl3_1              :+U  EU:NC; range  -249 to    50.
TCAGAGCACAGGCTGAGCAGAGGCCGAGGCCTCTGTCTCCCTCTCCCTCCCTCTCCCCAACAGGTGACTGGGGGAATGGAGCACACTCCCCTCCCCCACCCATTCCTGGGCTTGAACAATGCCCTCTCCAGGACCCAAAATAGCCCCTTGAGCAGAGCCAATGCCCTTTTATGGCCCTGTCCCTATTGTGCATGGTAGGGGTGGGGCTGGGGTCATGAGGTATATGAGCAGGATAAAGCCCAGGGTGGTAGTAGGACTCACCTATCTTACTCTCTTCTCCTTTCCTTCTTCCCTCCTCTT
>308FP002005 Bhlha9_1            :+U  EU:NC; range  -249 to    50.
GGGTCCGTGCAGCACAGCAAGTATGTTCCCTGTGACAACTGGAGCATTGCCCAGGGCGTGGCCAGGCTGCCCAGCTGGTCCTGTGTACAAGAATCTGCACGCTTCCTTCCTTGCTTGCTTCCTTCCTCTCAGGTCCTCCCTCACCATCTCACCTGGGGGCAGGTAATAAAGCAGGAGGAGGGAGATGGATGGACTGGGAGGGCGGGGAGCCGCGTGGTGCCATAAAGCCCAGCTAGAGAGGACCTGTCCAGAGAGTGTCCAGCCAGCAAGAGCCATCAGTCAGTGGACCAGCAGCCTTTT
>309FP003200 Apln_1              :+U  EU:NC; range  -249 to    50.
GCAGTTGTGGGTTGTCCGAGCAGCCGCTCGGCCTTTGTTGTGGGGCCACCTCTGGGTTCTCTCTCGCGCCCTGGATAGGGCTGCAGCATGCTTCCCGGGAGGGGGGCGGTGCGGGAGGCTCACTCCCTCTCCCTCTTCCTGCCTCTCTTCCCCCCCCCCCCAACCCCCCCGCCTCCTAATGACCACATGACCAAGTGGGCTCGCGGCCAAACCACAAGCTACAAAATGCAGACCCCGAAGTGAGCAGGGAAGCATTCTCTCTAACAGCCTGGACCAACGGGTAGTTGGGAGTCGCGGGCA
>310FP002999 Dsc2_1              :+U  EU:NC; range  -249 to    50.
TCAGGCAGCTGTAACTCAGCCAGGGCAGTTGTGGGTTTGGGAGTTAACCCCCAGGTAACTCCACCGGCAGTGGGCAGTGCTCTGGGCGGGGCCAGGGTCAGAGCTCCCGGTGAATCTTAGTACAGTCAGGGCTTCTGCTGGGCAGGGCCAGCTGTTAATCCTGCTAGACCGCCATCTGGGGCGGGGTGGGGGTGGGAGGTGGGGGGTGACAAGGGACATATAGGTGGCCTCTGCTGGTGAGAAATACCTAGTACAGGTGAAAGGGTGGCGGCCAGAGGGAGTTCCCACCGGTTGAATTCT
>311FP000240 Qrfp_1              :+U  EU:NC; range  -249 to    50.
GGGAACCTCCAGTGTCTGAGCCCGCGGTTGACCCGTGATGATGCTCTCTGTGCTGCAAGGGTGGCGCCCGCCACTCTTCATCAGACCACATCCTGTTTGCGTTGTCTCTTTGTCCTTTGGCCCACGGTGCCCCTTCCTTCACCACCAGCAGCCCCAAAGGAATCCTGGGGCTAGGAATGCATAGCAATCAGGCAGGCTGGGGCTCGCCTCTCCAGGGAGCTTTATAAAGCGGGGGAACCCCAGAGCCATGCCTGCTGGACCGGGACCTGAGCAGCTCTGCCTGACAACTGGGGTCCAGGG
>312FP000040 AK009383_1          :+U  EU:NC; range  -249 to    50.
AATCTCCAAGGAAACAAAATAAATTTTTATTCACAGTGGGGGTGGGGGGGTATGGCCCGTGTCCAAGGTAATGAAAAAGACGAATTACCCTGCAAATCCTTCCAAATGGACCACACTCAGCTCCAGTGTGGAGTGGGTGGAGCAGAGACCAGAAGCAGCTGTCTCAGGACTGGCCTCCTACCACTTTCCATGACTTTTTCAAATCTAAATTTAGCTACTATTTATAGGTGACCAGGAGAGCACACCCTCACCCGCACCCGCAACCCCTGCTGCTGCCCACTGGAAGGGCAAACTAAAGCT
>313FP000613 Amy2a4_1            :+U  EU:NC; range  -249 to    50.
AATTCTCCTTGTACGGGTTGGTGGAGGTCACAAAAAGTAAGATATAGTATCAGTCAATTAGTAATTGATATTTAAAAGAATTAAGTTTATTCTCCATGGGAGTTTCTGAAGAACCTTCAGCTGTGCACATCATTGCTACTAATCTCTTTCGAATGATAGACTGTACCTTAAATATTTACTCATGAGCATTTACTTTGGAAAATGTACTTTTTGTAGAAATATAAATAGGCGCTAGAGAGAAAGAACACTGACAACTTCAAAGCAAAATGAAGTTCGTTCTGCTGCTTTCCCTCATTGGGT
>314FP000982 Atp2a2_1            :+U  EU:NC; range  -249 to    50.
CGCGCGCACAGGCGCCGCGCGCGGCCTCGATCCGGGTTCCTGGGGGGCGGCGCGCGGGAGGAGGCGGGGCCTGCTGGCGGCGTGGGCGCGCGGTGCGCGCGCGCGGGAGGGCGCCGGAGGAGGGGGCGGGGCCGCGCCGCCCGCGCCGCGCTGGGGGCTCTCTCGGCCAATGAGCGGCGTCCACATGCCGCGGCGGCGGCGAGAGGGGAGGCAGCGGCGGATAAATGCTATTAGAGCAGCCTCCGCGGAGCCGTCCCCGACGCCGCCACCTCCCGTCTCCTCCGCCGCAGTTCCCTCCGC
>315FP000226 Gpsm1_3             :+U  EU:NC; range  -249 to    50.
TTTCAAATAAGCTGTCCACCCCCACAGCCTTTAGCATGCCCACCCACAGGCCTCAAGGGGTGTGCTCTGTTGAGCTGGGGGAAGCCAGCTCAGTGTTTACAGAGTGAGGGTGTGTGTGTGTGTGTGTGTGTCTATGTGCATGCGCGCGCATTCAAGCACTTGTGAGCTGCAGCAGCGAGGGCGGGTATTGGGAGAGCCCAGCCTTCTCCCTAGCTCCTATTTAAGCATCAGGCGAAGACCGTGAGTCCCAGGAACGGTGAGGAGGCACTTGGCACTTGGGACAGGTGGTAGCAGCTGTGC
>316FP001438 Ifitm1_1            :+U  EU:NC; range  -249 to    50.
ACCCCAGCCTCTGGGGATTAGGACAGCTTGAAAAGGGGTGGGAGTGGCTCTCCCTGCCCACACCCTAATGGTAACTTGAAACCACTATTTGCCCTTAACTCCGCAGCCCCTAAAAAGCACACCAAATTGTAAACATAAGGAAGTAGGTTTCTGAGAAACAGACCCCACTGGAGGAAAAAGGCCGGCCCACTGCGCAGCAGGCTCCGGACTGCCCAGTTTGAAAAGCCTTCTCATTCCTTCCTTATTCTCACTCTGCAGCTTCAAAAGCCGAGAGATGCCTAAGGAGCAGCAAGAGGTGGT
>317FP002524 Tcra_1              :+U  EU:NC; range  -249 to    50.
CTAAAATATGACATAGATCCAAAATGTCTGAATGTTTATTTGGCAGTGGCAGTAGTGGAGCCTGCTTAGCCTTAAGTCGCCTGCTCCTCATTCATTAAACAAGATAATAACGTCCAAGGTCACAGTCTCAGCGAGGTGATGTAATCTATGTAGATTGTCAAGCCTCTTGGCATATCCTATGTCCTCCATAAATGATGAGTTTTCGCTCTCCTTACAAAGTATATATCATGGGCTGAAAAGCCCTATGCTGCAGGCCATTTTTGTGGAGAGGTTTGCTGCTGTGTGACTCGGGATACAACA
>318FP000506 9130204L05Rik_1     :+U  EU:NC; range  -249 to    50.
GGAGAAGAAAAGGGGTGTGAAATGGGAAATAAGGAGAAAGAAAAGGGGAGAGAGAGAATGAAGGGAGGAGGGGAAGAGGGAAAGGGACGGAGAGAGATAGAAAGAAAGGGTGGAGAGAGAGATTGGTTTTTGTCCCAATTGTAGACTTGGCAGGGTCACCACGTTATCAATGTGACTCAGTGTTTCCCTGGGAGAGTCATATGTACAGTCTGGTCCTACCTATAAATGATTCTGTGCACCTCCTCTTGTGCACACTCTGGGTGGCTCTTCTCCTTTGGTAAGTAATCTCCAGATTTCCCT
>319FP002315 Hist1h2ao_1         :+U  EU:NC; range  -249 to    50.
TCTGGAACTCTAGCACGGAAGCGACTTGGTCCTGTCTATTTGATGAGGTCTTATTCAAATGAGGCATGGGATCGGGCGCCTATGATTGGTTCATGATATACATGGCGACATCCGAAGTCTTGTCCAATTGACGTGCGCCCGCGAATGCTTCCCATTCGTCTAGAAGAAAAGAAGAAGTCAGCCAATCGCATAGGCCCTTTTTTGCGCCCAGAGAAAACTATAAGGGCCAAGCTCTTGCTCTTTGCAAGCGTACGGTTTTCAGAAGCTGTCTACTTTCTACCATGTCTGGACGCGGCAAGC
>320FP000938 Tmem150cos_1        :+U  EU:NC; range  -249 to    50.
TGGAGAGCCTGGGGTGCACTGAGGGCAAGGGAGCCAGCCCCAGGCCTGCCTTCTTCACCCATGCACCTCTTCCATTTGACTGATCCTGAACTGTATCCGTCACAATAGAATGAGCATTAAAGAACGTGTTCTGCAAGCTATCCACAGCAAGCACGGACGTGTACGTGCACACCCACGAAGAACTGTTAGTGTAAGAAACAAGGAAGTCAGGATTTAGCATAAAACCCCTTTATTCAGTGGCCAGGTCCCAGTGAGTAATGTCAGTATTGGCTGGATGCTGCTGCTGCCGCTGCTGCTGCT
>321FP002406 Gadd45g_1           :+U  EU:NC; range  -249 to    50.
ACAAAAAAAGAAAGGCGAGATGAAATCTGCAGGCTCCAGTCTGCCTGGTAACACCCTGACAAAAGCGGCAGATTTGAGGCTGTGTCATCCCCCGCACCCCTCCCCACGTGGCCTTCTGGCACGAGCCGCAGGCCTGCCGCCTCATTTGCATCAGAAAGCGGGCGCTGGCCAATGGGAGTGCAGCCTCCCGCCAGCTGGCGGCGGCGCGCCGAGCCTGTCTATAAAAGGGCTCTCCCGGCCCAGCCTGGCGCACTCGCTGGTGGTGGGCGCGCATCGGACTCTGGGAATCTTTACCTGCGC
>322FP003175 Foxp3_1             :+U  EU:NC; range  -249 to    50.
CAGATGACTTGTAAAGGGCAAAGAAAAAACCCAAAATTTCAAAATTTCCGTTTAAGTCTCATAAGAAAAGAATAAACAAAGTAAGAGAGCAAAGAAAAAAAAACTACAAGAACCCCCCCCCCACCCTGCAATTATCAGCACACACACTCATCAAAAAAAAATTGGATTATTAGAAGAGCGAGGTCTGCGGCTTCCACGCCGTGGTTTTTCTTCTCGGTATAAAAGCAAAGTTGTTTTTGATAATGTGGCAGTTTCCCACAAGCCAGGCTGATCCCCCTCTAGCAGTCCACTTCACCAAGG
>323FP002126 Krt14_1             :+U  EU:NC; range  -249 to    50.
CTCATGGGAAAGTGTAGCCCGCAGGCCCACCCCTCCCCTGGTGAATCATGCCTGGCGGGACGAGAAAGCCCAAAACACTTCAAACAATGAGTTTCCAGTAAAATATGACAGACATGATGAGGCGGAGGAGAGGAGGGATCTGATCGGGAGTTGGCGCTGGCCTGGGAGTGATGAAAGCCAAGGGGAATGGAATACGCCAGGCCCGCCCCCTCCTCACCACTATAAAGCACTATCATCCTTTTCTAACACACCTGAGCAGCTCTCTCTTCTCTCTGCCGACTCACTCGCTCACTTGCTCAC
>324FP002730 Cdip1_1             :+U  EU:NC; range  -249 to    50.
CTTGGCCGGTGAGGGGCTGGAACTGACGGTGAGTCACCTCTGAGACTTCCAAGCGGCTTCCGAAGGGACCCCTCTCACACGCCGAGGCGGGGGCTAGGCTTCGAAACCCTCCGCCCGCGTGACCTAGCCCGCCGAGCTCCGCCCTCACCCGCCGCGCGGTGGGTGCCGGGAGCTGTAGGCTCCCGCCTCAGGGAATGCTGCGGGTGCGCCGAAAGACTACAAATTCCAGGGTCCTCTCGGTGCGGGGGCGGTGAGTGCTGCGAGTCCTCTGGTAGAGGGGCTCCTCGGAGCAGCGGGCCG
>325FP002496 Mat1a_1             :+U  EU:NC; range  -249 to    50.
AACCACTCAGAGATTAGCTAAGGAGCTGAAGGAAGTCCGAAAGGCACTTCCGGTCCGAGAGGCTAAACAGCCTTCCTAATCTCACTTAGACCACAGACTTGCCACTTGAGACATCAGAGCTGAAGGCTGAAATTCCTCAAGGTAAAAAGACCTCCCCCCTTCCAGGAAATGGACTCCTCCACTGTCCTTGCTTGATTATTCAGGCACTTTCACTTTTCCATATATAGGAGTCACCTGGGAGCAAGCTGCGACCAGCCTGGAGTGACACATCTGTATTCCATCCGCTATCTCCCTCTTTGC
>326FP002636 Arc_1               :+U  EU:NC; range  -249 to    50.
TCCCCAAAATCCCTCCCGGTGGGAGGCGCGCAGCAGAGCACATTAGTCACTCGGGGCTGTGAAGGGGCGGGTCCTTGAGGGCACCCACGGGAGGGGAGCGAGTAGGCGCGGAAGGCGGGGCCTGCGGCAGGAGAGGGCGCGGGCGGGCTCTGGCGCGGAGCCTGGGCGCCGCCAATGGGAGCCAGGGCTCCACGAGCTGCCGCCCACGGGCCCCGCGCAGCATAAATAGCCGCTGGTGGCGGTTTCGGTGCAGAGCTCAAGCGAGTTCTCCCGCAGCCGCAGTCTCTGGGCCTCTCTAGC
>327FP000835 Steap4_1            :+U  EU:NC; range  -249 to    50.
GCTGCAGCTGACCTGGGATGCCCCACCCCAAAGGTTCCGGAAAACCCCTTTTATACCCCGCTTGGCAGCGGAGAACGTCCATCTGCGAGCCAGAGCTGCACAATAAGTTCTGGTCCTTCCAGCTGTGCGGGATTCCCAGGTTGAACTCTTCCCGGAAACTTTGCTTCACAGCTCCTCTTGCGAAATCAAGCGGGCCCTCCCTCCTCCGCTCTTTGGCTTAAAAGCGGGAGCCTGGAGCCAGCGCAGAGCACAGGCTGGCTACCTCTGCAAGCCTAGAAGGCAGAGCCCACCGCAGCCGCG
>328FP002329 Hist1h2bh_1         :+U  EU:NC; range  -249 to    50.
TCCTAAAAACTATTTCGTCTAGTTTTCATAGAGTCTATTGGCTAAACTTGGCCAATCAGAAGAAAGAAACGAGTCTTCATTTGAATAGAGCCCTGTAAAGTTCGGTCCGCTTCTCCGTGATACTTACGCAACTAACCACTGAGCGAATATGCTTCCTTTGATTGGACAGTTAGTGCTTGACGTTTGCAGACTCTCTGACAAGGACAGCCACCGCTTTATTTAAAGAGCAGGAAAGGAACGGAACAGTTCAATATCTCTTTTCTTGGCCTACCTTCATTCTCTGTTCACTATGCCTGAGCC
>329FP001783 Slc16a10_1          :+U  EU:NC; range  -249 to    50.
CCCCAAGAACTTCTAAGGTTAATGCTGAGAGGAGGTGACATTACTCCTGGAGGTAGCTAATTTGGCGGCACGCCTTCAAGCGCGCGCGCGCGGGCGGTCATTGGACACCCCTCACGGGGCGGAGCCTCCGCTTGCGGATGCCCAATCACCTGTGGGCTCAGGGTGTAAGGCCCTCTGGTGGCCACGCCCCTAGGCGGTGCGGGAGGGCGGAGGGGCGCTTTTAAGAGGCGGCTGGAGGCCGGCGTAATCAGGCGCGAGGGGCAGCCGGTGTGTCAAGTCCTCTGGCCGCCTTAGGCGGTG
>330FP001382 Hbb-b2_1            :+U  EU:NC; range  -249 to    50.
CAGTATTTAAAGAAGATGTTATAGAAACAGAATTAGCTGCAAGGATAAGAACAGACACTACTCAGAGTGAGACCCAGAACTCAAATGTCTTAAGCCTGGGCCATAGCCACCCTGTGTAGATATGGTTGTCATCTCTGAAGCCTCACCCTGCAGGGTAACACCCTGGCATTGGCCAATCTGCTCAGAGAGGACAGAGTGGGCAGGAGCCAGCATTGGGTATATAAAGCTGAGCAGGGTCAGTTGCTTCTTACGTTTGCTTCTGATTCTGTTGTGTTGACTTGCAACCTCAGAAACAGACAT
>331FP000126 Mir181a-1_1         :+U  EU:NC; range  -249 to    50.
TGGAGGTTTGCCAAGCTCTGGGCTGGAGGAATCCTGCTTCTTTTCTTCTGTACTCTTTTGAAATGGTTTAAAATGTGTGACAGGTTTGGTTAAAGGATTGGGCTTTCCTCTGCCTCCCTCCTGCTCCAGACTCCCACAGATACTGTTTAAATCAGCACATCTCTGCCTCACAGGTTGCTTCAGTGAACATTCAACGCTGTCGGTGAGTTTGGAATTCAAATAAAAACCATCGACCGTTGATTGTACCCTATAGCTAACCATCATCTACTCCATGGCCCTCTGCGTTTGCTGAAGACAGAA
>332FP000879 AK040684_1          :+U  EU:NC; range  -249 to    50.
ATGCAAGCAAGAAAAAAAAAAAGGACAATCTGAATTTTGTGAATGTCCCCAGCACCCCACACCACCCCCTACACACACACACAAAACAGGCTGAACTGGTCTGCACATTTGAACTAACTTTCAAAAAGCATCTCACCTCACTTCTCTCAGGGGTTTTAAAAAGAATCAGATCAACGTCACCAACAAGTAGAGGCCGGATTAATAATCAGGAAACAAAAATGATTAAATATCTGGCCGAGATAACGTTGCTGGCCATGGAGTAAGACTGGCGCAGACATCTCTACTCTCAGAGTGTTACTC
>333FP000927 Cxcl10_1            :+U  EU:NC; range  -249 to    50.
TGATTTCTCAAACAGCTCACGCTTTGGAAAGTGAAACTTACCTCACTCGTTAAAAATTAAAAGGAGCACAAGAGGGGAGAGGGAAATTCCAAGTTCATGGGTCACAATAAACACAAGCAATGCCCTCGGTTTACAGGGGACTTCCCTCGGGTTGCGGAGCCTTGCTGAGTCATCTCCAAAGTCAGCCAATCAGGACTCAGGGAGGGAAACTCTTTGCAGATAAATACTCCTCAGCAGCCGGCACTCGAGAAGCGCTTCATCCACCGCTGAGAGACATCCCGAGCCAACCTTCCGGAAGCC
>334FP001957 Il13_1              :+U  EU:NC; range  -249 to    50.
GTTAGCTTTGCTGATGCCCACCGTGGAAATAAACCACCCAGAACCTGGAAACCCTGTCCCAGACCCTTCTCAATAAATCCACTAAATCAGACTCTTTCCTTTAGCGGCCACTGGATTTTCCAAAAAAGAAAAAAAAAAATTCAAGATGAGTAAAGATGTGGTTTTCAGATAATGCCCAACAAAGCAGAGACCAGGGGTGAGGCGTCATCACTTTGGTTTATAAAAGCTGCTTCAACAGGCTAAGGCCACAAGCCAGCAGCCTAGGCCAGCCCACAGTTCTACAGCTCCCTGGTTCTCTCA
>335FP001140 Fxyd4_1             :+U  EU:NC; range  -249 to    50.
CTCTGGAGCATGGACTGAAATCCAGTAGTCTCAGTTTTCCCGTCTCTCCCTCATTCCTTAGCTTGAAGGAGCCAGGACCCAGCACTGGCTCTACCCTGGGTGTGGTAAGTGAGCTATGGCCTTAAGAGCAGGTGGGGAGGGCTGCCTACGGGAGCATAAGAGGTAGGACCAGTTCCCTCCAGACTGCTGGTGTGTGGCCCAGGGCGGAGCCCCTGGGTTTAAAGAGCAGAACCCACCTAGGCTCTCCTCAGACTTCCTCTCTGCACCACTCCCCTGGCTCGAGTCATCTCCCGGGTGAGT
>336FP001597 Hsd11b2_1           :+U  EU:NC; range  -249 to    50.
CAGGGTTGGGCAGACTGGCCCTTTCCCGGGCGAAGCTGGCGACTGACGGCTCCGCCTCATGCAACTTGGGGACTTTGTTCCGGCTTCTTCGAAAACGGATCTAGACAGGGGGGCTGGGCGGGGGGGCACCTGCCTGGCGTGGGGTGCTAAGATAGAAGTGGAGGAAAGCCCCACCCTAGCCCCGCCTTCGCACCGCCCCAACCCCGCCCCCAGGGCGCTTTATAAGCTGGGTCCGAGGACCCCGCAAAGAAAGCGAGTATCCCTCCCACCCCAGGCCGGTGTTCCTCTGCATTCCGTGTC
>337FP003126 Ifit1bl1_1          :+U  EU:NC; range  -249 to    50.
TCACCAGAGTACATGATGGACAGACAGCTCCTGGGTGCTTAGGGAGGGGAATCACTCTTAAGGAAACAGAATTAACAGCAACATACAAACAAGCACCAGACCAACCTACCACACTTCCTCCTTATAAAAGAGCAAACAGCACTCTGTAGGTTTCATTTTCTGTAGGTTGGAACATTGCCAGTTTCAGTTAGGAACTGAGGGTGTAGCAAACCTTCCCTATATAAATACCTTGCTTATCCTAGAATCCCTAGAACACTTTTGATTGAGTTTGGAAGCATCTCTTGGCCTGGATTAAAGTGC
>338FP000168 Apoa2_1             :+U  EU:NC; range  -249 to    50.
ATAAACCCATCAACTCCTGATCCCAAAAGGATAAATCATAAGCAGACATTGGCCTTCACTAGAGTTTATGCCCCTGTGGTTCACTGTGACACCAAGAGTCCCTTTTGCTTGTCCTTTTGTCCATGTCTAACCCTTGTTTACTCCAGCCTGATCTCTGCCCTTCTGGACTTGCCATTCTCCGTATCACCTGACGGGGTGGGGGTGGGGGAGTATATGTGTATATAGCCCCTACCTCCAGTCAAGCCCAGAGTAGACGGGAAGGACTGCAGCACAGAATCGGTATGCTGAGGGAACAGAGCT
>339FP002272 AF357355_1          :+U  EU:NC; range  -249 to    50.
ACCTTGGTTGTGGGCACGCACACTACTGTTGAATTACCACCTTGTCCAAGTGGTAAGTAAGCCTCTGCCTCAGATGTTTAACGAGATTTTTGCCATGTAGGCAACATATAATTAAACCATTACTATAGGATAAAAGAGCCCGTGGCTGTTGGTCATATACTCAGTGATGTTTTCCTTAGATGTTTTTGTGATGCATGATCACTTGATAACGATATAGATATTAAAAGAGATAGAGGGGTCTGATGTTGGATCTGTGATGACAAAGGGTGGCGTATGAGTTGTGGATCATGAGTACATGTC
>340FP001541 Npy1r_1             :+U  EU:NC; range  -249 to    50.
TTGTAAATGCGCCTTGCTTGAGTCAAGGACTAGTGGGGTGAGAGCTCCGTGCGTACGGGTCTGAAACATAGCTTAGGTTTAACTGCTTTTCTTTCCAGAATTCCTAGGCAACGCACCTCCGAGTTGTGCATCCGAGGTGTTGGGAGGAGGCTGTGGGGGAAACCTTGGGTGATCCTCGTGGGGTGCCATCACATGATCCTGGATGAGGTGGAGTTCGGCTTTAAGGGGGCGTCTCTTCCTATCTTCCTCAATCTTTAGGGTTTGAGCAGGAGAAATACCAACAGATCTTTTCTCCCTCCA
>341FP000337 Rnf24_2             :+U  EU:NC; range  -249 to    50.
ACCTGATCAAAAGTCCATACCTGGTGTGCTAGCTAGTTTTATGTTAACTTGACACAGGCTAGAGTCATGTAGAAAGAGGAAACTATCTCAGTTTAGAAAATGCCCCCACCAGATTAACCACTGGGCAGGCCTGTGGATCATTTTCTTGATTAATGATTGGATGTGGATGGGCCTAATCCCAAAGAGGGTGGGTCCACCCCTGGTCAGGTGGTCCTGGATGATATAAGGAAGTAGTCTGGACACTCCATGAGGAGCAAGTCAGTAAGCATGGTCTCTGCTTGAGTTCCTGCCTCCAAGTTC
>342FP000648 Uox_1               :+U  EU:NC; range  -249 to    50.
TAACCCCTGTCTTTAAGGGAATAACTTCTAACCACTATTCTGAAGGTTGCTTCAAACTAAGAGCAAATTCAATTGAGTTTCAGCAAAAATGTTGACATTATCTTCCACACACCCCTGGTTCTGACCACTCAGCGAGGCATTTGGCTTTGAAAGGCCTTTGTGTCTCACTGTCCACTATGCAATCAGGGCAGTATTGATCGCCTACTCTTCGGGGTTAAATAAAACCCTTTACCAACCACTCTTCGCTTCACACCATTCCGTCTCATTCTTGAAATCGAACCTGAAGTTAAAGGCTGAGGG
>343FP000403 Sdc4_1              :+U  EU:NC; range  -249 to    50.
GCAGTAGATCGGTTAACTATCATGGGCTGCAGCTCCTGGAGCTACAGATTGAGGTCAGTTTGGAGCCGGCAGGCACGCTGTGGGCGGGTCCCCGGGCGGGTTGGGTCCCACCCCAGTGGTTTCCAGCTTGCCCAGCGCAGCACCCCGCAGGCCTAAGCTTTCCCGGGGGAATTCCGGGCGGTGCGGGCGAGCACTGGGGGCGGGGCAGGGCTGCTGCCTATAAGAAGGGCTGCGCGCCCGCTCCGGGCCACTGGTTTGCGCTGTTGAAGCCATGGCGCCTGCCTGCCTGCTTGCGCCGCT
>344FP002860 Kctd5_1             :+U  EU:NC; range  -249 to    50.
ATAAAAGCATGTAGAGTGTACACTTTGTTTGCCATGGAGCCTCTTTGAGTAGGGGCGGAGCTTGAGCCGAGGATGCTCGTGAGAACCCGAGACTTGCTCCGGCCGGAAGTGGTAATCTCCGGCCTGCTTTTCGAGCCGGAACTTCCGCCTTGCACATGAGCCCTGGGCGGGCACTTTATTGGGGCGTACCTATGGGCGGGACAACTCAGGGGGGCTGTATTAAAGAACGGACGCTTCCGGCGAAGGGCCGCTGTGGCGGGGCTTGTTAGGATCATGGCGGAGAATCACTGCGAGCTGCTG
>345FP002522 U46581_1            :+U  EU:NC; range  -249 to    50.
AGAAGACAAAGTAGAACAGCCTTGTACGGGCTGCAATCACCTCTGCTCGTCTCCATTATAGAACACTTGGGTTCCAATGGCAGAATGCTATGCTCACCACTAGATGGCAGTGCCTCTCTGTCAGAAAGATGGGGGTTGCAGTTAGGGGTTGGACGAGGGTGCTGAACCAAACCTGTCTATGATTGGCTAAGCAAAAACCAGAGACTCAGCTGGACAAATATAAACTCATCAGCCAGAACAGACTCTTCTGTCCTAGGAGCCAGGTTCCACTTCAGGGTGCAGCACAGCGTTTCCTGTGAC
>346FP002060 Nfe2l1_1            :+U  EU:NC; range  -249 to    50.
CGAGATGTGGTTGAGGAGCAGGAGGCGGGACCCGGGAGGCCGAGAGGGGTCTTGATCGGGCTCGGGCCCTGGACACGGCCGGAAAGAAACGCGGGGCCGACCAGAAAGCGTGTTCCTGGGTGGGCTGGACTGAGAAGGGCCGAGGGCATGGGAGGGCGTGGTGAGGCTGGGCTCGCGAGCGGGGTGGGGCCTGGGGAACGGAGGGCGGGGTGAGGCTCGCTTTTAAGGGTGGGTCAAGGCCAGCAAAGTAGCACTTGTCGCTCCGTGTCCCAGAAAGCTTGGAGGCGCGTCGGCGAGAGT
>347FP001881 Nap1l1_1            :+U  EU:NC; range  -249 to    50.
TGGGTCGTCGCTGTGGGATTGGGATTTCCATCGCAGCGTAGAAGGGAGAAGAGATGGCGAGCACAAGACCGCCACAGGCGGGAAGCCTAAGGTGCCGGGGAAGAAGGACGGCTCTGTAACCAGGCAACAAGGCCCAGGCCCGCCTCCCGCTCCCGTTGCTACGCAACGCCGAGGCCAGGGGGAGGGCGTCGGAGCAGCCCTACGTGCTGACGCTAATTGTATATGAGCGCGAGCGGCGGGCTCTCGGGTCTTTTTTAGCGCCATCTGCTCGCGGCGCCGCCTCCTGCTCCTCCCGCCGCC
>348FP002616 Angpt1_1            :+U  EU:NC; range  -249 to    50.
TTGATTTTCCGTGCATCTGCTAAGGACTCAAGGCAATTGTCTGCGGAAGGGGGCGGGAGGCCCATACATGATCGAGGTCATGCGCATCTAGCCAATTTGTAAGCCGATCCGCCGCCCAAAGCCATCAGCAATCCTTAGCATAGGGGCACACTCATGCATTCCTGTCAAGTCATCTTGTGAAGGCTGCCTGCTTCCAGCTTGGCTTGGATGTGCAACCTTAATAAAACTCACTGAGGTCTGGGAGAAAATAGCAGATCTGCTGCAGATAGGGTAGAGGAAAGGGGCTAGAATATGTACTCG
>349FP001348 Pcsk6_1             :+U  EU:NC; range  -249 to    50.
CGGAGCCCAGGCTGCCACTCCGGGCAGCGCCGTGTTCCGAGAGACCCGAAGTCTCGAGCCTCCCCTGCGCCGGCCCCCGGCTGCTGGCGGGCCGGGAGACTGCCGCACGAGCGCGGGCCCAGGGGCGCCACCGGGCCGCGCGGGCGGGAACGCGCCGCGGCGGCCTCCTCCTCCCCGGCTCCCGCCCGCGGCGGCGGCGCTTCCCCGGCGCGGAGCGGCTTTAAAAGGCGGCTCCCCACCCCCCGGCGCACTCGCCGCTCGGGCGCCGCGCGAGCCTGCCGCTGCCATGCCTCCGCGCGC
>350FP001245 Atp1a3_1            :+U  EU:NC; range  -249 to    50.
GGGGTCTCTGAGTCCCCACCCTGGGGATGTCCGGGATCACCCCCCCCCCCCGCACTGTGCTCAGCTTCTCAGTGGCCGCCACTTTGCAGAAACAAGGTTGGAGCGGTGAGGGGGGGAAGGGGGAGTACAGCTGCAGTACTGGGGGCCGGGCCGCAAGCTGTCCGTCTGCTCAGTACTGCTCCTGATTGGCCGGAGCCGCCTCCCCCCGCGGGCGCGGGCATATGAGGAGGCGGAGGCCCCGGCCGCCGCAGCCTCTGTGCGGTGGGACCCACGGACCGACAGACGCACGCTCCCACCGCG
>351FP002814 Krtap22-2_1         :+U  EU:NC; range  -249 to    50.
GTCAGTTTTACAACTAGAAGTTTAAGTAGGCCATCTCTGAAAGACACAGAAGCAGAGAAGTCACCAGGAGTTTCATGATCTCAGCTTTTAGAAATCCTGACACTGACAATTTCATCTTGCACACATGGCTGGCATGTTTGTTGAGGGCGTATCTGTCGTTTCTTTTCATGCTAATGAGTTTGGAGGACTCTGTGGTTTGCCCCACATGCCATTCAGGCAGTATAAAAGGACCCACACCTGGTTAGCAGCAGACTCACACACCACAAGCTCCTCATCTGCCTCAAGAAAACTCCAATTCCT
>352FP002996 Cabyr_1             :+U  EU:NC; range  -249 to    50.
GCTGCATCCACAACCACTAGTCCAGTAATCAAACATGGAGCAGCAGCTGGGCCTTCCAAAAGTCAGTTCACCTTGAAGGAGGGGCAAAAGACAAAAAGCTCGGATCTCTGGCTCATTCCATCCCGGCCTTTGTCCTCTCCGGCTCCCTATTGGCTGGGTTGGCTGAAGTCCCAGCAAGGGGGCGGGGCTCTGTGACGCACGCGTGACGTGTTCAGGGGTATAAATAGTCGGCGGTCTGCGCTCTCTCGCACAGGAGCCGCCGGCAAGGGGGCAAAGAGGAAGCTCTATTGAAGCCGGAGA
>353FP001209 Cabp5_1             :+U  EU:NC; range  -249 to    50.
CTTGTTCCTTTGGGCGCATGGCTGATGACCACATTCATCCTTTTAATCTTTCACTCACTAAAGGTCAGGCTTAGATGAGTGTTCAAAATGCTTGTTGGTACAGAAAATGATTGGAGGCCTCACCCTAATCCCTCTTTCAAAATGTACTATCCAATTCCATTCTGGGGATAAAAGAGTTTCAGAGGCCCACATTGGCTCCCCCTCCCATCTCACTCCAGCCATAAATGGGAGGTAGGAAGAGCTCTAATCCCTCCACTGTCTAAGTAGAATTTTCCATGAGCTGTCACAGATCTCTCACAG
>354FP001453 Lsp1_2              :+U  EU:NC; range  -249 to    50.
GAGTGAAGTGGTAGGCAGAGAGGTGGGAAATGACAGAAGCTGCCAAGATGGTCTGAGGGGGGCAGACCACCATGCTGCCCACAAGCGGGCGTGGAGGTCCAGCCAGGCCCCCACACTGCGGGGCTGGGAGGGTTTCTCTCTGACATTTTTACTAGTCTCGGAAGGAGGAGGAGGTGGTGGAGGTGGAGGAGACCAAGGGGGCGGAGAAGGGGGCTGGGGGACAAAAGGAAAGCAGCTGCTAAGCATCCTGAGAAAGGAGAGGGGAGAGAGACCCACAGAAACAGGGTCCAGGGACAGTGG
>355FP001547 Borcs8_1            :+U  EU:NC; range  -249 to    50.
GCGTGGCTTCCGCTGAGGCCAATGGGTACAGTGGCGCATGCGCACGCTATCCTTCCTAAAGGGCTGAAGGAGCCTTAGACTCGCTGAAGATTTTATTGCGCGTGCGCTTCCCCGCCCCATGCACCGCCCCCTCCTGTCTGCCCCAATCGGATCCACAGACGGTGGGAGGGCGGAGCATTTGCCCCACGGGGCGGAGACACATGGGCGGGACTTGTCAAATTTAAAGAGACCGAATATTATTGTTACTTTGTCCATAACAATTTCCCTGCCCTGGTCCCTGAGAATTATCTGTACGTGTAG
>356FP002442 Fam169a_3           :+U  EU:NC; range  -249 to    50.
TCTGGGCTGTGGGGCTTGTGCAAATTCTTTTCTCCGGCGCGCTCCTGGGGGGCAGTGGGGTCTGGTGGTGTCCGGGGTCGGGTGGGGTGGGGTGGGGTGGGAAGCCGGCGTCCCCAGGTTTGCAGAGCATCATCTCCTTCCCCACCGGGAGGTCCGGAGGCCGCACCCACCCGGGCGATTTTTCCAGAGGCCCGAGGCGGGGATGCCGCGCAGGTCGACCTTAAAGGAGCCGGCTCGCTCAGCGCGAGGCCCCCGCGGCTTACTCGCTTCTATTCCCGGCTAAGCCAAGGTCACTCTTTA
>357FP000992 Ccl24_1             :+U  EU:NC; range  -249 to    50.
TCATCTAAAACATTTTCCCTTGGCTGTGGCCCAGGCAGGATGACAGCCCTCCCCCAGCTTTCTCTTGCCAGAACCCCAAATAATTGCTGACTCCACTGGACAAGAAATGGGCAACAACTTCCCCATTTTTTGGACCACAGAATGCTCAACGATTTTCGAGGAAGTCCGTGGGGGAGAGGGCGGGAGGGACACCAGAGCCTCTATCTCCTGAGCTGTCCATATAAAGACCAGTGGGAGGGAGATCGGGGTGTCCTCATATCTCCAGGATCTCTTTTCTGCACCCCAGCTTTGAACTCTGAG
>358FP001710 Amotl2_2            :+U  EU:NC; range  -249 to    50.
TATGAGGTTACCGTGGCTGCTTTGTCTGGATTGGGGATACAGGTGGCTTTTACCCTCAGCTAGCTCAAGAATTCCTCTTTGTCTTCCTTGGAAAATCCTCTGCGGAGCCACGAACTGGCTCTCACTTAGAAAGAATGCAGCCTGCTGTCCAGTCCGGTGACGTCAGCGCTGAAGTATTTGGAAAACAAAGAGGGTTAGGGAGAGAGGCGTACCCGCGATGCTTAAAGACCTCTCGCGGTTGCGGGTTTTGCTCGCCCGGGGCGCTCGGGCAGCCACCGGTGCTAGTGGTCTGCCTCGGTA
>359FP000411 Eya2_3              :+U  EU:NC; range  -249 to    50.
TAAAGCCTCAAAGTGCTTTCTTTACTCCGCAGTTGAATGTGAGATTTTCTTGCAAGGCACATTGGGCCCCAAAACCATCCCAGGGCTCAGACTTGACAGCCCTCGCTCCTTGCCTGTGGAAAAAGCAAGGCAGAAACGCTATCGCCTATCCTCCCTCCCTCTTCCCGCCTCAGTCTGAAATGCTACATAACTTTTAACGACTTTAAGTATATATAATATATAACGCGATATTATATATAAATATGTCGTGCGAGGTACAGAAGCCACTCCTGGTGGGAAGGTTTAACGAAGTGAGAGAAA
>360FP001891 AK005678_1          :+U  EU:NC; range  -249 to    50.
ATCCACAAACTATTAGTAAGTTAAGGAAAAAGAAAACAGTCATTAAAAGTTGCATTGTTAAACTGTGTCCCCCGTGTTTACAGCAGTTTTTCACTAAACCTGGGACTGTGAAGGGATTACAAAGTGATTAATATAGTCCTTCTCAAGGTTATGCGATTTCGCCCACCCCGGCCCCGCCCCTCGCCCAGCCCCGCCCCCGCCCCACCCCGCAGGAAGTAGAAAGACCGTGGCAGTTAAGAATAACTGGTCACTGCAGTGTCTTCTCCCTTCAAAAGATCCAACTGATGCTGAGGTAGAAAT
>361FP001062 Sval2_1             :+U  EU:NC; range  -249 to    50.
AATGGGACAGGATCAGTTCTAATAACCTAAGAACACCCTAATCTCATACTGACGAAAGAGAAAATCTCATTCTTATTCACTAGAATCCACTTTGAAGATCCAGCTGGATAGTGACCTTTGTTACAGAAGAATAAACAATGTGGCAATGGGAGGCATCCTAGCATATGATGGTTTTACCTAAGTAGCCTGGCAACTGCTCCATCGTGATCCTGCTGCAAATAAAAGGAGAGATATGGGTTTCAGATGGCTAAGGCTTGTGAGTGTCAACTCTTACTTACAGCATGGCTTCTCTTCAAATGT
>362FP002143 Arl4d_1             :+U  EU:NC; range  -249 to    50.
TCGTCAGGCGCAGCCACGCCTGTTCCTTTAGTCTGTCCCACCTCCCAGCCCTAATGAGTTCCAGGCTCTGTTCCAAATACTGAATAAGGTAGAAAAGATTAAAATAAAGCGGTTCCGGATAGAACGAGCTCTCCATTTCCAGGCTGGGGCTGCAGAGGCTGGCTCAGTCCCCGCCTCCGGGACGCTGATTGGGCCGCGTCGTGTGACGTCACGAGAGGGTTTTTAACGAGGAACCGGAGCAGCGGCACTGCAAAGTCCGCTGTGGCTGAGACGCGACGAGTCGGTGTCTGGTTGGCGTGG
>363FP000234 Cel_1               :+U  EU:NC; range  -249 to    50.
TATGCGGAACACCCAGCCAGAGTTGGCCCTGGGAGGCACCCCCTCGACAATATCCATGCCACCTGCCTCTGCTCCCAGGTGGGCAGTAACCCACACAGGTGCACTGTGGGCACCACTCCGGATGCTCAGGGCCAGCCTGACCTGGGAAAAAATGGACCATCCCACACCTGTGTGTCTGTGTATACATGGTATGCACACACATGACCTTGGCCCCAGCTCCATAAATACTGGAGAAGAGGAGAGAAGGCCGCCTAGAGGCAGACACTCACCATGGGGCGCCTGGAGGTTCTATTTCTTGGC
>364FP001102 Tmsb10_1            :+U  EU:NC; range  -249 to    50.
AAAGGAGATATATCAAGAAAAGAGACCACCGGGAGCTGGTGCCTGCCACCCTCCACGCGGGATCGCAACGGGTTAGGAACGCGGGCCGAGAAGGGCGGAGCCCCAGGCAGCCTGGAGATGCTGAGCGCCCCCCAGCCCCCGCGCGCGCTGGCCACGCCCTCCGCGCGGGCTGGCCACGCCCTCGTTGCGGCGGGCGAGAGGCGGGGCGGGGCGCGGTGTATATAAGACGAGGGGCGGGCGCCGCTCTTTTGTCTCTTGCTGCAGCAACGAGAGTGGGAGCACCTGGAGCGCGAGCTCGGA
>365FP002226 Esr2_2              :+U  EU:NC; range  -249 to    50.
TTCTTGGTCCTCTGTTTCTACAAGTTTTCTGCCCCACCTTCACCAATGTTCCCTGCCTTGTGTGCAGGGTTTGTGCTGTAGGTGTATCCACTGGGGCTGAGCACCCCACCAGTTTTTGTTCTCTGCTTTCTGATCAGCTGTGAACTTCTGTAATCGTCTGTCTATTGTAAAATGAAGTTTCATTGATGAATGGTGAGGACTAAGGTTATCTGTGGGTATAAGGATAGACATTGGCTCCAATCCGGTTTCATCCGGTTCTCCCACCGCCCCCTCGACAACGGGGTCGCAGAAGTTCGTGTG
>366FP000534 Lce1k_1             :+U  EU:NC; range  -249 to    50.
AAAGGACTTCAGGAATACCTACCTCATCCACATCTTCTCTCCAAGTATTCCTACATCAAGCAAACACATTATAACCCAGGAATACATGACTGGAGTCCAGTGGAGGGTGGCAGGTGAGGAACATCCAGTCATGACCTGTCACAGAGTCATGTGGGTGTTAGAAGGCAATCCTCCATGCCCAAACCCTGTCTCATATGCCAAGGGAAGAACTTAAGAGCAGAATAAAAAGGCTGGCAGCCAGACAGAGTGAACTTCTGTCCACTCACATCTTGAGGTGTCTACAGAGTCTGTCCTGTGTGT
>367FP002279 Mir203_1            :+U  EU:NC; range  -249 to    50.
TCTCGGGCTTCCAGCGGGCGCGGCCCCTGCGTCGACCCCGGCCAGGTGCGCCAAGCTGGGCGCCGGGTGCGGCCGGTGACTCAGGGCCACCCCCGCGCGAGCACGCGGAGCAGCTCCCGGGGCCTCGGGCCGACCCGCCGCGCGACCCGCGGGCCTGGAAAAACCGGTCAGGCCAGCGCGGCTGGCGCGTTCCGGCGCCGAGCGGGGCGACCTAGACGCATAAAAGGCGCAGGCACGCCGGCTGCCGCCGCACAGAGTGCAGCCCGGCCACGCGGGCCGGGTCGCAGGAGGGCGCTGAGC
>368FP001043 Chrm2_1             :+U  EU:NC; range  -249 to    50.
ACCGAGAACTGGGCTCCGGGGTCGGACATGGAGAGATGCAGAAAAGAGCTGAGAGAGAAAGCTGTCATATTTGCACCGAAGAACCGCCAAATCAGAGCGCAGAGAAGATTTCATTGGCGGAGCCCCCTTCAACGGCAACTAATCCTGTCAGAACGAAAGAAAATTGTAAATGCTCTCTCCAGAAACTGTCCGCCCATTGCAGCTAATCGAACACAAACGCACAAATAGAGGCACCACTCTCGCTCTGCTGCTACACACAGCGGGTGAGGGCGAGGAGACCAGTTCCCGGGAGCAGGCACG
>369FP001633 Gm1110_1            :+U  EU:NC; range  -249 to    50.
TAGTAGCAACGATCAAAGAAAAGTCTAGTAAGAACCACAGTTGAGGAGGAGGTGGCCTGGAACTTTCAGTCTGATCCAGGAGAGGTCATTCATGAGGGCACTGCCCACCTCTGTGGGAAGCTAGCCTGCTGATGGATTGAGGCCACAGGCTACCCTGCTCTTTTCTAGATAAATCTGCAATAAAGAGGCGTTTCACTTCCTGTGGCGACTGGACAAAGTACAAATAATGTTGGCAGAATTTGAAACAGAGCTTCCCTCCACCCACGAGGTCCTGTGCCCACAGGCCGAGAGAAGGGCTTC
>370FP000646 Cyr61_1             :+U  EU:NC; range  -249 to    50.
AGCATCCCGCCCTCCCCAAAGGAAGTTGTTATTTAAAGTGGAAAAAAACGAACTTTTTTTTCTCTCTGATGGATCTGAGAAGAGGGGGGAAAAGGTGCAACGGAGCCAGGGGAGGTGCTTGGCAGCAGCCCGCGCCAACCAACATTCCTGAGATGTTTGAGAATTCTAGAACGCGCCGACAGAGCTACGTCACTGCAACACGCGGCGCCTAGGCAGGCATTATAAAGGGCGGGCTCCCGGCGCTGGGGCAGACCGTGAGCGAGAGCGCCCCAGAGAAGCGCCTGCAATCTCTGCGCCTCC
>371FP001715 Col6a5_1            :+U  EU:NC; range  -249 to    50.
AGCCCCAGTAGCCACAGTGACCTCTCAGCCAGCTGAGATGGTCGTGGATTTCTGAGAAACTCTGCCTTGCCAAGTTCATGCGGCTTCCCTAAGACCGGTACAGTGGGCCAAGCCAAAAGACAGCTGGAGGCCTCTGACCGCTGGAGTTGAAGTTTGCCAAGCTTTAGAGAGTCCCTGGGGGGAAGCCCGGCCAAGGGCGCAGGGCGGGAGTCAGCGCTGACTTAAAAGAGCTGCTGGTGCTTGGTCAGCACCTGCCCCGGAGCAGCAGGAACCCAGCAGCGAGGTGCATGCTCCAAGGGG
>372FP002527 Slc7a8_1            :+U  EU:NC; range  -249 to    50.
ATAGAGTTCACAAATGCTGTGCGACCTGAGATGAAGCCTTGGCTAGTGACTTCCCCCTGCGGCCCACCCTTCCCTTGCTCCCACTATGAAAAGAAAAGAAAATGTTTTAAGCCCCTTCCTCCGTGATCTTTGGGGGTAGGGGGTACTAATAATTAAATAGAAGAAGAGGGAGGAGATGCGGCTTAAGGATGGAGGAGGTGGGGGGCGGAGCCTCGGTCCGCAAATAAACGCCGCAGCCGAAAGGGAAGCACATTCGCGAGCGCAGCAGCCACCCTGCCCTCACAGATGGAGCGATCTGCG
>373FP001949 Tgtp2_1             :+U  EU:NC; range  -249 to    50.
CCCCTGGAGAAAATGCCTCACCAGGGGCCCACAGAGGCATCCTCACTACCACCACCCCCCAAACACACACACCATACTGCACCTCTATCAAACATATTCCTGGTTGTTTCTTTTTATAAAACACAATATAGTTGACATTTGATTCCTACAAGCTAGCCATTTCCAGGAATCGAAACCGAAACCTACTCTGATTACAGCCCCCCTCTTTGGTGGTTTAGATAAATAGGGCTCAGATCCTGGCAGAAAAGTGTAGAGAGCAAGGGCTGTGTGTGGACCAGTAAGGACAAAGAAACTCAGGGA
>374FP000124 Myog_1              :+U  EU:NC; range  -249 to    50.
AACTAATCAAATTACAGCCGACGGCCTCCCGACCCGTGCACAGGAGCCGCCTGGGCCAGGGGCAGGCCTGCAGGGTGGGGTGGGGGCAAAAGGAGAGGGAAGGGGAATCACATGTAATCCACTGGAAACGTCTTGATGTGCAGCAACAGCTTAGAGGGGGGCTCAGGTTTCTGTGGCGTTGGCTATATTTATCTCTGGGTTCATGCCAGCAGGGAGGGTTTAAATGGCACCCAGCAGTTGGTGTGAGGGGCTGCGGGAGCTTGGGGGCCAGTGGCAGGAACAAGCCTTTTCCGACCTGAT
>375FP001429 Msx3_1              :+U  EU:NC; range  -249 to    50.
GAGGAGCTTCATAAGCGTTCCTACAGACGGCAGTAAGTCCCGAAATCCTGACGTGGGCACGACAATGCTACCCCAGGTCTCGGGGCACTCAGTTCCCAGGCAGAAGCCCCGCCCCTCTCTGTCGGTCCCGCCCCCGAAACACTGAATCCAACCCGCACTGAGACCCGCACATCGGCTGAAACAACCATTGGGTAGCGGCGCATGAAAGCGGTGCTACCTTTTTATAGGGTGCGGAGGGGCCCGAGAACCACAGAGCCCAAGGTCCTAGCAAAATAAACCGCCGCTGGGTCCCACGCGTCC
>376FP001638 Kcnj1_1             :+U  EU:NC; range  -249 to    50.
GGGTCAGAAAATTGACTGGGAGATTGATGATAACTAGTTGTTTCTAAGCCAAAAGTTATTTGGCATGACTTAGGAGAACAGGAAGTGAGCTATAGAGCGTGGCAAAGAAAAGGGGGGCCATGCTGGCATCCAATCCATGTCTGCTGCCCAGGACCTCAGCTGGTGGTTTGTCATGTCTTAGCATGACGGTATTCAAGCCATGTGAGGTGTGAAAAAATATATATATATGCCTAACTGCAGACTTGGTCTGAGAACAACCACTTGTGTTGGTTTAAACCACACAACTCCACTCTTGAGTTA
>377FP002930 H2-M2_1             :+U  EU:NC; range  -249 to    50.
AATGATATCTCGTCAGGTGTCTGGGCAAAGGCCAAGGCACAAGGAGAGGCTCCTAGAGTCTCCTTAGGGGAATTCCAGCAAGGGAATTCCTCACAATCCTGGAGTTTCCCTTCTTTTGTAAGCCAAATAAAGATCTTCTGCATGGACACTGATGACTATGCTCCAATTCTCATTCCTACTGGCTATGATGTTCCTAGAGAACTGCTGTTGAAGTTCCTCATTATATAGTCACCAAGGACCAACAGAGACAGACTCGCTCCAAATCCAGAGAATGGAGACTTCAGCATTCTTCACTCTCCT
>378FP002009 Cryba1_1            :+U  EU:NC; range  -249 to    50.
GGATAGGGACAAGCATTCACTGTAGAGCACTTCTGTCCTTAGCTCCCAGCTGCTCTGAGAAGCCCAACAGTAGGGCCCCTGCACTTCTGGAACCCTAAACAAAGCTCTGAGGGACACCTCCCCCAATAGGCTGAGCCACTAAAGCTCTGGGGATCAGGAGGAACAAAGAGAGAGGGAAAAGAGAGTGCTGACAGAGCCGCTGGCCATCATCTGTGGGACTATAAAGAGGGGATCCGGAGACGAAGCTGCACCAGATGGAGACCCAGACTGTGCAGCGGGAGTTGGGTGAGTAAGGTCTTG
>379FP000625 Dkk2_1              :+U  EU:NC; range  -249 to    50.
GAGCTTTCCCGTGTTCTTCTGGAGGTGAACCCCAAGTTTTTAGTTGTAGAGTGAAGGAGGGATGGGAGGGTAGGAAAGGTGAGAGGCAGGAGAGACAGCCTCAGAAAGAGCGCCTGCTGGGGGAAGGGGAGGCAAGCGGGAGCGTGGGGTGGGGGAGAGAAACGTTTTCACTCTTTGTCACTCTTGAATTGGGGGCGGAGGAAAACCCACTGAGGAAAGCTATAAAAAGCTAAGAGGGCGGGGGAGAGCAGCAAGAGAGCACTGGCCCTCCGCGCAGCGCATCACTGCTTCGCTGGCAGG
>380FP000158 Fmo9_1              :+U  EU:NC; range  -249 to    50.
CCAATTTTTATTATGCTTTCCCTGGCTGACAAAAACTATTTCATTAGTTCATCATTACAGTATGTCAATTAGCATTAGATGCAGTTTAGACAAGTGTGAGTTGATAACTATAAATACCATCATTAGCTATAGTCCCTTCCCTAATATGTCCATGACATTTTTTAATCCAAATTAGAAGAGTCATGGGAAGGGATTATATATTAGTCAATTCCATCAGCTATAAAAGACTTCAAGTTGCTGTGTAATTTTGGTTCATCTTCAAGAGCATGGGAAGAACGACATCTCTACCTTCATCCAGAA
>381FP002813 Krtap16-3_1         :+U  EU:NC; range  -249 to    50.
GGCCTTTGAAGAGGGTGAAATCGTTTTTCATCTTGGAAGCATTTTCTTTACTGGAATGCAAACTCATTAAAAAAATAATGATTACTAACAATTCCTTAATAGAAGTTTGGACCTTTTGTTAAGTAACAAAGAAACTATTTAAATGAATTTATAGACTTAAAATTATTCTGTGCACGGAGATGAGATAACCTGTCCCTGTTTAGTGCGCTCAACACAGGGTATAAAAGCATTCTGGATAGCTAGGCATACACACATTCAAGTTTATCCTCACTGCAAAACAGTTCTCCTCTCCTGATATCA
>382FP000789 Slc30a2_2           :+U  EU:NC; range  -249 to    50.
CTCTAGGCAACTCTTAGCAAGTGCTTTTCTCTTTGCTCCAGGCAAAAACTTTAGGTCGCAGTCCGGCTCAGCTCCTTCGGGCTCCGGGGATGCAGGGGTCAGGTCCTGGGGGCAGAGCCGCAATTCCCTTTGCAGCCGGCCACCCTCCCCCCTCCCCGCGGGCTTTTGCACACGACGCGCGGCGGGCGGCTTCACACCAGGTGGCGAGGAGGGCCGGGGATAAAGCGGGCGGGCGCGGGGCGCAGCGGCAGGGCCGGAGCGGAAGGTGGAAGGTGACTGCGAGCTGCCATCGTCCCGCGC
>383FP000134 Lamc2_1             :+U  EU:NC; range  -249 to    50.
TCTCTGGACCGCAGCCTCAGTACCACGCCCTCGGCGGGGCCAGGTGTGCTCCCCGGTTGCGGAGGGGGGAGCCCGGGGCCGCAGCGAGCGGGTTTACTGCTCGGCATGCGCTGAGTGTTTGTCTGCCTCGGAGGGTTGGGTCCTCCTTGTTCACAGGTGAGTCACGCCCCGAAACACCGGCTCTCTTCCTGTCAGGACTGAGTCAGGGAGAAGAGTCGATAAAACACCTGATCGAGGGAAAAGGAAGGCACAGCAGAGCGAAGACTCGGCGCCCGGCAGGCACCCGCAGCGGCGGAGCGC
>384FP000703 Mup15_1             :+U  EU:NC; range  -249 to    50.
GGAATATGTTTTGAGTAACATAAGATTACTAAATCAATCCATAGGTTATGAAATTGCCAAGTTTGCAAAGGGCAAGGAACAATTCTTGGCCTCTAATCAATAAATGAGAAAACATTCCACAAAGCCTGACAGAGGTAGAGGAGACCCATACGGGAAGAGGGAAAAAAAAAACAAAACAAACAACAACAACAAAAAAAAAACCCGCTGAACCCAGAGAGTATATAAGGACAAGCAAAGGGGCTGGGGAGTGGAGTGTAGCCACGATCACAAGAAAGACGTGGTCCTGACAGACAGACAATC
>385FP001682 Pclaf_1             :+U  EU:NC; range  -249 to    50.
CTCCATACTTCGTGCCCCCCTCTTCCCCCACCCAGAGTCCTAGCACCGCCTACCAGGGAGGTACAAATCACGACCACTGGGGCTGATGGACTGACTGGCCAGCAAAACCTTAAGTCTCGAGGCTGTCACTGCTGGACGCTGTCAATTGGTCCAGAGTGAAGGCGCGGAACCAATAAGAATCGAGGTTCTCAAGCGCTTGGAGCGCGCGGGAAAGAGACCCATTTAAACGGTGGCGGGAACATCATTTTCGGGTTCTTCTCTAATTGAGACATCTGCAGTTGGGGTGACGGTGAAAGTTGT
>386FP000958 AK142627_1          :+U  EU:NC; range  -249 to    50.
ATGCACATAATGCATTCTCCTTAAATTTTTTTTATCTAAATGCCTTTTATACTATGGAGAGCCAGAGTACTGCCATGTGAGCAGTGTGTATTGCCAAGACCATAAGAGCAGTGTGTGTAGCCAAGGTCTTGAGGGCAGTGTGTTCAGCCAAGAGGAACTCTTATCTATGTTTCCTCTGTAGAGGAACTTTCTCAAGAAGAGGTTTGATTGTTGAAGTGCTTATAAGTTGGAGCTGCAGAAATAAACGTTGAGCCTTGATCAGAACACTGTCTTTGCTCCATGCTTCTCTTTCCCCAAACT
>387FP001556 Plvap_1             :+U  EU:NC; range  -249 to    50.
GTTGGAGTGGGAGAGTGGCGGTGGTGGAAACTGAGGCCGGACCAGGCTGGGGAAGCCAGTTCAGTCACCCAGTGAGTGCCCCGCCCTCCACCTATCACAGCTGCCCAGACTGTCAGTCAGTTCCTCAACAGCCTGGGTGGGAGTGTTGTGATAACCCACAGTCCCCATTTCCTCCTGGCCAGGAAGGAGCCGGGCAGAGGAAGCATTAAGAGGAGTAATATAAACACTCCCCCCTGCCTGGCGCAGTTCAGATCTGGCCAGGCAGACAACGCCAGACAGTGCGCCCTGTGGACACTGCGC
>388FP002956 Hdgfl2_1            :+U  EU:NC; range  -249 to    50.
GTAGCCGCTTAAACCTTTCGTCTTTTACCTCCGACACCCTCCGCCCCACCCACTGGCTCCTAGTCCACGCCCTTGGCTTCTGCTCCGTTATCCAATCCCGTTAACTAGCTCTGATCCAACCCCTCCCTTTATTGGCCCGCGCGCGTCTCTGTGGTCATGAGCGACGGCGACGGCGGCCCCTAGCCAAGGGAGGGCGGGACTTCCGGTCGTGCTGAACCCAATAAGTAGACGCCGGCCGGCGGCCCGTGCGGACGCCTCCGCCCCTCAGGCGTCCGACTCCCGCCTCTGACTTCGCCTCTC
>389FP000692 Klf4_1              :+U  EU:NC; range  -249 to    50.
GCCAGCTGCCTGGCTGGCGTCACGGCCTGGCCCCGCCCCGCCCGCGCCCCTCCCTCGCCCCCGCCCCCACGTGCGCGGAGTTTGTTTATTTAGCTACCATGGCAACGCGCAGTGGGGGCTGCGGGAAGGCGGGGAGAAGAAAGGCAGGGGGCGGGGCCTGGCGGCGGAGCCCCGCGCGCCGCCACAGGGAGGAGGCGGGGAGCAAGCGAGCGAGAAGTTATAAGTAAGAAGCGCGCGGCGGCCGCCGGCAGTTCCCCGGCCAAGAGAGCGAGCGCGGCTCCGGGCGCGCGGGGAGCAGAG
>390FP000571 Gm15441_1           :+U  EU:NC; range  -249 to    50.
TTTGGTTTCAGGGCCTGCATTCTCAATAACTAGCTCTCCTAAGTACCTGTGGTGGTGAGTGTTTTGTTAACCCCAACTAAAGTCATCTGGGAAGAGAGAGCTTTAATTGAGGAGATGCCTCCATCAGACTAGTCTGTGGGGCATTTTGATTAATGATTGATGTAGGAGGGCCCAGCCAGAGGTAGGTGGGGCCATTTCTGGGCAGGTGTTCCTGAGCCATATAAGAAAGCAGGCTGAACAAGCTATGGGGAGCAAGCCGATAAGCAGCACCCCTCCATGGCCTCTGCATCAGCTCCTGCC
>391FP001552 Rab3a_1             :+U  EU:NC; range  -249 to    50.
TCAAACACCTAGCAGTCACCATTGGGCCTCTAAAGACGTAGGAATCGCTGATTTGATATTCGGTCCGTCGCTCGAGAGCATCAGCCAATGGAAACTTCATGCCTCCCTAGAGCCCCGTCTTCCAGTGGCTTACCAGGCCCTGCCCCTCTTCTGCCGGCGCAGGCCAGTGTGGTCCCGCGGCTGTCGATGCAGTCCCTCCCCTAACGTCACAGCTTCGTTTGCATAGAAAGCCCCGCCCCTGGCTTTGCAGGACGTCAGCTAGGACTGCAGGGGCCTGAGCCTCCTCCGCTGCCGCCTGCA
>392FP000092 Cntnap5b_1          :+U  EU:NC; range  -249 to    50.
ATAGCTGTGACATTAATAGCTGACTCATAAGTTCAAAATGTACCACTCCTTTGCTGACAAAATCACAATAACCTAACATGGGGGCAGGCAAAGTGAGTCACTAGGCCAAAGGGTTACTTAGTCACCCTAGAGAAACCAACCAATTCCTGATAGGGTTACTTGCTACATCAATAAGAATAAGCCAGTTATCCCGTTGCCTAAATCTGCCCCTTACAAGGTATAAATGTGTAATCTTTCTTTGATCTGGGTCTCTCCTCTTGCCTGTGTGCTGAGAGGGGGGTCCCCAACATGCTGGATCAA
>393FP002266 Tcl1_1              :+U  EU:NC; range  -249 to    50.
TGGCCGGGTGTACCTGGAGAAAAACAAGATCTTCTGGGGGCCTTGAAGAACCCTAGGTTTGATGGGGTCAGGTCTGCAAGCCTAGACCTTGCCCCTGTTCCAGAAGTCCACGTTGTTGTCCTGCATACCATCCTTGTGGTTCGCCCCACCCACACTACTCTGCCCCGCCCCGTTCCGCCCTGCCTCGCTCCAGGGGGCACAGGCCCACACCTGGTAGTGATAAATAGACGCGTTTCTCATGCTCACCGTGTAGGAAGCAGTTTTATCACGGACTGGCATTGCAATTTTCTGCTTCTTGCT
>394FP001765 Tnfaip3_2           :+U  EU:NC; range  -249 to    50.
AGTCAAAAGCGAGGATTGAATGGTGGTGGTCTTCAGTGACAGTCTAGACTCGGGACTCTGCTGAGTGACATCAGAGAGATGTGAGGTTGGCTTTGTGGAGCAGTACCTGTCGCTGAGAGAGAGACAAACTTGGATCACTGACAAACATTACTGAAAACGTGGGTTATTCCCCTCCTCCTCAGTACCACGCTCCGCCTTCCTTCTCTTGTTTAGACTAATCTTTAAAAGTGATGTAACTTAGAACAGTCCAGTGTGAGTTAATCTTCAGGGCCAGCTAGTATCCTGGGAGTAGAGGTGACT
>395FP001070 Aoc1_1              :+U  EU:NC; range  -249 to    50.
ATATTACACAGTATGTAACAGAGAAAGCCAAGCATAGTTCTTGCGAAAGGTGGCCACCTATTAAAGGGGAAATTACAGGGAAATGGTCCAAGGGCACTTGTACCTCAGCCAGCAGCACCCTAGCACCTGTCCAGGGAGGATCCCCATGGGCTATAGGTCCCCAGCTAGGTTGACCCATATCTCACCCTGTCCCTCCCTGTGGGGTGGGGTTCAGTATCTTTAAGAAGACTTCTTGTGTCAGTGGCCAGGAACAAAGTCTGGGAGCTGGGGAGCGACGGAGCAGAGCACACAGGTGGGTTC
>396FP002618 Aard_1              :+U  EU:NC; range  -249 to    50.
CTCCATGCATTCTCAAAGCCAAAGCTATAACAGACTGAAAAAAAAATTCCAGTCAGAACTTCTAGTCACAAGGCCTCCCTCCGTTGTTGCTATGAGGCAGAGAAGACAGGAGATGGGCAAGGAGCCGAGCAGCGCTCTGAGTGGCCGGGCAGTAACAGCGTCCACTGCCAGGGTCCTGCCTGTTCCGTTAACTGCCCCCGCCCCCGACCCGATCGGCCTTAAAAAGCTCCAACTTGCAACCAAATCCCCAGTCGGAGCGCTGCAGAAAAGGACCACGATGGGCTTGGGTGACTACAGCCA
>397FP002841 Slc22a3_1           :+U  EU:NC; range  -249 to    50.
AAACCAACTAAGCACCGCTGTTTTCCGGAGAGTCTGGATGCGGGGATATGCAAAGGACTTTGACTTGACTTCTCCTTTTGAACTTTGGGACTAAGCAAATCTTTTAGCCCTGTGGGCTGTCCCTCTGTCCCATTGTAACAGTCTGTCTCTGCTATTTCGCCATCATCCCACCCGGAGCTGGAGGAATGTGATGACGCAGGTGCAGGTGCAGGTGCAGGTATGAAACTCTGTTCCTGGAGCTAGCTGACTGTCACTTTGAGAGCACAGTGGCTTGGGCCCCTGCAGCCTAAGAGTACTGGA
>398FP000114 Slc26a9_2           :+U  EU:NC; range  -249 to    50.
CTTGTACTCCCACCTTCTCTCTGCCTGGTGTTCAGCGGGAGTGACAGTGATGTCACAGGTGTGGAGTGCCAGCCACGTGCTGGGTGCCAAGCAAAACAGCCAGGGCGAGTGTGTGTATCATCAGTACCTGAGAAGGAAGGCCATCGAAAGAAGTGAGTCTGGCGGAAAGACTTGACAGAGGAAGGGAGGCACCTTGCTAAATAGGGGCGGGAAGACGGGAATAAATCTCTGTTGCAGTGAGGACCGGAGAGAGGAGGCCCCAGCTGGCCCTGAGAAGGGATGCCCCTCACCTTTCCACAC
>399FP002031 Ccl4_1              :+U  EU:NC; range  -249 to    50.
TGGTGTACCACTTCCCCCTCCAACATGCACCCCACTTCTCCACTCCATCTCCCTCCTTTCTCTTCCGTGATGTCACTGCTGGGGGGAAGACAGTCTGTCAGGAACTCCTCACTTTCAGCCAACTTCAGTTTCTTTCTCGATGCCATGACATCATCTTTACTCATGAGATTCCGTTTTCCTTCCTGCAACCCCAACCCTTGTCTTAGGCCCCAGAGTCCCTATAAAGAGGGGTTCCCAACTCAGATCAGCACAGCACTCGGCCAGCTTCTGAAGCTTCTGGGCCCTGCAGTCCCAGCTCTG
>400FP000883 Tecrl_1             :+U  EU:NC; range  -249 to    50.
GTAATAGGTTTGAAGATTACTGTATCCGGAACTGGGAGATAATAAAAGCACTCTGTTCTTTTCTGCTTTGGAATTTCAGATAAGAGTACTCATAAGTAACAGAGATAAAAAGAGAAAGCAAGAAATAATTCAAATGCAGAAGGCAATGTACTACTCTGCAGCAGTTCTCAATAGTGTTATATATAGAAATCAGATCGGTCATTGTTTCCCAGCCTGCTAAATAAAACTAGACCGCTGGAATGGCATGCCACTTGACCTCCAGGGCGTCCACAGCAGTGTTTAACAGGCACAAAGGGAGTA
>401FP001609 Hsd17b2_1           :+U  EU:NC; range  -249 to    50.
TGTGTGTGTGTACGTGTGTGTGTGTGTGTGTGTGTTTGTGTGTGTACGTGTGCTCATGTGTAAGTGTTGAGTGCCTTAGGGGAATGAGCAGGTATTTATATCACAGTGCACAGTTTAAATTACATCCTGGGAGTAGTCTCCCCTATCACTACCTTTAACATGCTTGTTCAAAGGGTGCGGGGGCTGTCGTTCCCCCCTCCCGCTTGCCTCTCCCTTCATATAAGCCTGGGCTGCCTCCAGCCAGCTTCTGCACTCACAGTATTCACTGGCCCAGAGCAAGTGAAGGCCAGTGGAGAATGA
>402FP000105 Cxcr4_1             :+U  EU:NC; range  -249 to    50.
GGGTAAGGATGGATGCGCGACCCGCAGAAACACCCTGGCTGGCATCCTGCTTTCCCCAACTCTGAGAACATTATCCGGCCAGGCTCTGGACCCATACTGACTTAAAACACAACAGCAGTGGCTCTTGGACTTCTGTTTGCCCGCGCCCTGCGCCCCGCCCCCGCCAGTCTCCTCCCGCCCCGTCCGAGCTGCGCATGCGCCGCCCCGGGAGCGTGTTTTTATAAAAGTCCGGTTCGGGCCAGAAACTTCAATTTTGTTGCCTGGTGCAGCAGGTAGCAGTGAAACCTCTGAGGCGTTTGG
>403FP002398 Ly86_1              :+U  EU:NC; range  -249 to    50.
ACCTGCCCATATGCGCATGCGCATGTTCAGAGATATGCGCGCGCGCGCGCACACACACACTTGCTATTTCAAGTATGTGAAAGCCCCCTGGAACAGTATTCAAATGCCCCTCCCCGCTGTCTGTCTTTGTCTTCTCACAGTATATTTCCCAGAGACTAGTATTCGAGAAGTGAAACTGAACATACTACTCCTTCAGGGGGAGGACGAGCTTCGGAGGTCTTTTTATTGGGCTGGCTTACCATTGGGCACACACAACCCCCTCGCCATGAATGGTGTCGCAGCTGCCCTCCTTGTGTGGAT
>404FP001082 Evx1os_1            :+U  EU:NC; range  -249 to    50.
AAGGCGACAAGGCAGGCGCCGGGTAGCCCCAGCGCCGTGTCGACGGCGACCGCGGAGATGGCAGTGGGGAGCTAGGGTCACCTTGTGATGCGAGCGCTCCTCTGTGCCGCACCGCCTCTGGGAGGAAGCCCCATTGCCCTCTTCTTTCTAAGCTGTCATCCTCCTGCTGCAATCGTCATTACAGTACCGCTGGTGACGCCACTCGGCGAACGCAAGTGGATAAATAGAAACGTCTGCCACAGTGAAGATGAAAGGAGACCCGCAGCTAATGGCTCGGCAGTGATGCGCCAGGTGTGGGCC
>405FP002324 C230035I16Rik_1     :+U  EU:NC; range  -249 to    50.
GATAAAAACTGAAGTGGAGAAAGTAAAATGGAGTATTTAAGAAAGAGTTTCCTGAGTTAGGGTTGGTGTTTTATAATCCCAGAACTGCAGGGAAGGGGAAGAAAGAAGTCCTAAGGCAGGAGAATTGCCCCCTCTTTGAGGCCATCTTGTTTTACATAGCAAAAAGTGAGATTGTGGCTTGGTTGTCACGGAACAGTCCCGGGGTTACTTGCGCCCTCTATAAATGAAAGACGGTACCGCCAGTTCTGGGAATCGCACAGGGGTGCGTACAAATGGACCAGGACGCGGAGAGCACGGAAA
>406FP000800 Padi4_1             :+U  EU:NC; range  -249 to    50.
AGGGGTGGCTAAGGGCATAGCCTGTGCTCTCCCCTCACAGGCTTCCGAGTGCCCCACTCTTCTGCTGTTGCAGGCTTCACTGTGGACACCCATGGGTGGGTGGGGGGGTCCTGGGTGGCCCAGGGTAGAGGAGGCTGTGCAGCCACTGGGGCACCTGAGTGGAGAGGGGCTGGGCCTCCGGGGCAGGGCAGGTGCTGACTCATGGGCTCGCCTGGCACTATAAAGGAACCAGCCCAGGGGCTTCCTGCTGCCTGCTGACCGAGCGAGCAAGGATGGCCCAAGGCGCGGTGATCCACGTGG
>407FP000028 Il1rl1_2            :+U  EU:NC; range  -249 to    50.
TATCTCAGCTTCACTGACCCAGCAAAGACAGGGGCGGGTGATTTAATTGGTTCCCCTGAGGTGGATTATGACGTTGTGCTCATGGTTAAATATTTATGTGGTAAGTTTAGGAATTTCCAGTAAGTGAGACAGCAGCATTTTTGAACAAGTCATGGATTTTGGCTAAAACTAAAATTCTATGATGGGCGGGTTAAAAAAAAATGCCAAGACATCTGTGTATTTAAAAAGAAAGAGGGAGCATGCCCACGTGGGTCGTCTGCAGAAATGAGACGAAGGAGCGCCAAGTAGCCTCACGGCTCT
>408FP001991 Eif5a_1             :+U  EU:NC; range  -249 to    50.
CGCCTGCGCATTGCCGACTGGTTGGAAGCACTACGGACTGGAAAGGGGCGGGGTCACGTGTGTGCGTCATCCGATGGGTAGGTGGGAGAGAGGGTGGAGATCGGGGAGGGTCCATGCGCTTGCGCAGTGCGGGGGTGGAAGGTGGTGGAGCTACCTAGCACGCTTGCGCGGCTGTCATAGGGCTGCTTGGTTGGTCAGTGGGGAGTCGGCGCCTGCGTACTAAGACCCGTGTGCAGCAGCGGCGGCGGCGCTAGAGGCGGCGGCGGCGGCGGCGGCAGCACAGTAGCGGGTTCGGAGGCA
>409FP002992 Mkx_1               :+U  EU:NC; range  -249 to    50.
GATGAGACTGCCTGGGGCTCCCGTCTTGGCCGGTGGCTGCTGTCTACCAGAGGGGTTAACAGCAGCTCCCGCCGCCCGACCGGCGCGATCGCTTCCTCTCTCGCCGCCCGGGAACATGGATACCGCGTCCGCGGGATGTTCGTAGGCTGGGCCGGACAGTCGGGAAACATGAGAAGGCTTCGGTATTCCTGTTCCTGGGCCGCGCGCATCAGTCTGGGTAAATAAAGCAGAGACGACTCCGGTGGCCCCGGTGAACGCGTCGGAGCCTGAGCCGAGAACATGCGGTGGGGATGGGAGTGT
>410FP001694 Ooep_1              :+U  EU:NC; range  -249 to    50.
AGAGCACAGGAGGTGATTCCAATTAAGCCACCAAATCAAATTCTTCGTGTCAGCAGTATCCTGGGCAGGGCCTAGAATGTGACAGTCTGAAGACCTGGTAGAGGACCTTTGTTAGTGTTGGCAGACCCAGCCTACCCACTTGCGCGGTGCGCGCCTTGCTGGAGGGGGGGGGGGGGCGCCGGCGTGGCATAGAAGGGGCGGGGTCGGGCTGGGCAGCTTTGAAAAGCGAGACCAGACCGGCTGCCAAGCAGCGCCCCGTCCTCCTGCTTGCAGTATGGCATCCCACACGGCTGATGCTGA
>411FP003211 Fgf13_3             :+U  EU:NC; range  -249 to    50.
GGACCTTGCCTGTCCGGGGAAATAGGGAACACCCCGCTGACAAGATCGCCCGCACTTCGCTAGGCTGCCAGGCTTTTGCAAGGCGGCAGCTGACGTCTGCGCGCCCCTGCCGAGCTCTGTTTTTACTACAGCCGGCAGGCGGCTTTGTGGGGCCCCGCCCTCGCCGGCTGCCCCCCCCCGCCCCCCGCCCCCCGCCCCCCGCGTGCCCACACCTTGTCGTTTATATAGAACGCACCCCAGTGCCGATTCCTGCCTCTCTGGGATCAGAGAGTTCTTTGCCCGGAGAGTGGCAGCGAGGGA
>412FP002412 Il9_1               :+U  EU:NC; range  -249 to    50.
GGTTGGGGCTAGATCTTTAACTTTTCCTTTAGTATTTCAGAACCCGACTATTTGAAGAGCATCTTTTCTGAGGAATGGTATTTCCTGGCATAAGACAGCCTTTGTCAAGTGACTCAGACTGATTTTTTTTTCAATATCTCAATTGGCCTCAACTTACAGAGAAAAAAGTGGGCACTGGGTATCAGTTTGATGTCAGGGTTTTTCCCGGTTTGAAGAGCTTTAAATACAGCTAGACTGGAAGATGCTGGTAGACTGAGTTCCAGACTCCCGTCAACATGTTGGTGACATACATCCTTGCCT
>413FP000338 Erv3_1              :+U  EU:NC; range  -249 to    50.
AAACTGTCTGATGTTGTAAAAAGTTTGACTGCCTCTGCTGTTCTTACACGATAATGGGTCACAAGGCTAACTGCTGATTCTACTTCTGTACCAAACGCTTGATTGCTCAAGATAACCAAGGCATCTGCAAGGCATCGGTAATAAAAGTTTAGCTCTGCCTGCATGTAGGCAGCGTGTGTGCCAACTCAACCCCCACATTGTAACCTGTGGTTTTTTGCCTTTATAAACCCCAGACTAACAGTAGCTGGGAACACACTTTGAGAATCCCAAGTCTCCGGTGTGTAGCTGGCCAGTATCTAA
>414FP002914 Cdsn_1              :+U  EU:NC; range  -249 to    50.
TGGGTTAGGCAATGGAGAGCTAAGGAAGGCCAGCTGGGGTAGGGGCTAGTGCCCAGTGGCTCCAGGTCCCCTGCACCGCAGTCACCTCTTCTGCTGAGTAGGCAGATGTGACACCGGATTGCCTCAGCTTCTCCTGCCACACCAACTTCCCTCAGGCAGCCTCCCCCTCCACCCCTCCTCCTCCCCACAGTGACTCCTGCCCAGAGAATGTCCAGCCCGGCATAAAGGTCCCGGTGCCCATGAGCTTCTGTCAGTCAGGAGGCCACGCTGTGCACAATGGGTTCCTCTCGGGCACCCCGG
>415FP000451 Rpl22l1_1           :+U  EU:NC; range  -249 to    50.
TCCACTCTGGTTTGTAAGTTTGCAAAGTCCACAGCCAGAGCAGAGAATCAGTCGGCTCCGGCTTCCCACTCGAAGACGCAGGCGGAAACCAAACGCCAGGGCATCCCCGCCCCCCAACGCCACGCCTCCGTTTCCTAGGTGACTGCCAAGCACTCCGTGCATATCCGGTTCCGAGTTGCGTATTTCGCACGCTCTGCGTATGACGCAGCACGTTTTTATATAAAAGCGTGCGTGCGGCGCAAGCCCGTTCTCTTCCCACGGCTGCAGCTCAACATGGCGCCGGTGAGTGCGCGCGCGTGT
>416FP001559 Klf2_1              :+U  EU:NC; range  -249 to    50.
TGGTTTGTTGACGCCGTCGCCATAGGGACGGTCGGGGGCGGGGCCCGGCCGCGGGGGCGGGGCTTGAGGAGCGCAGTCCGGGCTCCCGCAGTAGCCGCCACAGCCACCACCGCCAGGCTTATATACCGCGGCTAAATTTAGGCTGAGCCCGGAGCTCGTCCCCATCCGGGACGCGTTTCCGTCGACGCCTCCTAGCCCGGCCCTCTGTGCCTGCCGCGCCTATAAGGCCTGGGTGGGCCGGGCCACAGCACACACAGTCCCTGCCATGGCGCTCAGCGAGCCTATCTTGCCGTCCTTTGC
>417FP003122 Acta2_1             :+U  EU:NC; range  -249 to    50.
GAGGGCTTAGGATGTTTATCCCCATAAGCAGCTGAGCTGCCTCCTGTTTCGGGAGCAGAACAGAGGAATGCAGTGGAAGAGACCCAGGCCTCTGGCCACCCAGATTAGAGAGTTTTGTGCTGAGGTCCCTATATGGTTGTGTTAGAGTGAACGGCCAGCTTCAGCCCGTCTTTGCTCCTTGTTTGGGAAGCGAGTGGGAGGGGATCAGAGCAAGGGGCTATATAACCCTTCAGCGTTCAGCCTCCCGGGACACCACCCACCCAGAGTGGAGAAGCCCAGCCAGTCGCTGTCAGGGTAAGT
>418FP000273 Cerkl_1             :+U  EU:NC; range  -249 to    50.
AATTTCTGAAAGTAAGAGTTTTCTAACTTTGGAATGTTTCATGCAACTATTTTTTTGTTTTGTTATTTGCTTAGTGTCCATGTAACCTGTCAAACCGAATGCTTAAACAAGCCCAGCACAGTGTAATGTAGTACTGTCAAGCCTCCCATTTTTAATTGAACTGTGGTTGGCTAGTGGAAGCCCCAAGGCGTCCAATCAGAGACTATTGTATAAAGGGTACAAAAACAAGTTACCGGAAGAGAAGAGGTTGGAGTAAAATGGTGCAGAGCAGTGAACCCGGCAGACTCCGGGGACGGATGA
>419FP002692 Smagp_2             :+U  EU:NC; range  -249 to    50.
ACGCCCCTCGCTCGCCCTACAGCTGGCGCTGCCGACCCCGGCCGAGCCCGGCACGGGGGCGGAGCGGCTCCGGACAGTGGCCTTTCCTCCCGGGGGAACCTGCTGAGGGCGGCCCCGAGCTCCTTCCTGTCCCTCCCACCGCGGTCCGGGCTCGGCGGCCGCTCGGCGCGGGGTCCCGGGCGCGGCTCCGGCGACTCTCGGCCGCTCCCACCCCGGCGAGTTCAAAAGGACGCGCGGCGCCCGGCCCTGCCCGCCCGTCGGACTGGAAAGGTGAGCGCGCTGCGCGGAAGCCCGGAGCCC
>420FP001522 Triml2_1            :+U  EU:NC; range  -249 to    50.
TCTGGGCCTGAGATCACACCCAAGGTCTGTGTTTTACCGAAGAGTTTTCAGCCAAGGTCAGTGTTTTACTGAAGAGTTTTCAGACAACTGTTTAGAAATGTAAATTAACCTACCTAGGAGGTGGGGCCAGGAAACAGATTCAAAAGTATCTGAAGCCACTTCTGCTGCTTCCGGACCAATCCGGACCAATCCGGTAATAAAGGTCGAAATGGCCGGTTTATGTGACGCTTTGTGAGACCCGGAACTGACCTTCGTACTGAAGTCTCTGGTCTCCACTGGCTGTGGCTTTCCCTGAAGGAA
>421FP002922 Gm8909_1            :+U  EU:NC; range  -249 to    50.
CAGGTGCACAAGGGCCTCACTCTGCTCCCTGCAGACACCACCCTCTCCTGCAGCTCAGCTCCTGCCCCTCCCTTGCCCTGGAGCAGCACCACTTTATAGCTCCTGGGGATCTGATGCCCTCTCTGACCTCCTGAGGTAGCAGGAATTATCTGGCAGGTCTCGTCTCCATTGGGTGGCAGGATCCTGGGGAAGGAACCAACAGCTCCTCCGCGGGCGCTGGTTATAAAGTCCAAGCAGCCTGAAGGCCTCAGATCTCCTGTATCATCATTCCCAGATGGGGCAATGGCACCGCGAACGCTG
>422FP002122 Krt13_1             :+U  EU:NC; range  -249 to    50.
GTGAAGTAGAATTTGGTTGTCAAAAGAAGTCTGAAGCAGAACACTGCTCCCTCTGAATCATCCCTTTTGTTAAGGATTAAAAAGAAAAAAGCCACCCCAAAGACATAACCCACCCTAGAGAGTAGAGGTAACTGGGCTTGTGGGAAAGGAGGAACAGCTGGCATCAGGTCAGAGGGTGGGGAAGGGAGGAGAGAGGATGTCCCACCCCTGTGGAGGACGCATAAAAGGCATGCACGGCAGGGAAGTGCCATAGTCTTCTCTTGGCCTTGGTCAAGTTCAGCTCCTGTCTGCTCTCTCTCT
>423FP000024 Ankrd23_1           :+U  EU:NC; range  -249 to    50.
GGGGTGGTAAAATGGCTCCCTGGTAGATGTGGGTGCAGCAGGTGCAGGGTAGTGGGTGTCCAAGGGAGGAGACTGCCAACTCAGCACCAGACAGCTCCTTTTCCCGCCCCCAGTGGGCCACATTCCCAGAACGGTATTTTGGTCAGTGTGACAGGGCCCCAGAGTCATCTGGCCTGGGCACAAGCTTTGTCCTTTCCCTCCCCCAAGAGAGTGCTCTCCCATAAAAGAGCTGAGCTCAATTCGCTAGGTGCATGGAGAGCAAGGGGGGACCATGGACTTCATCAGCATTGAGCAGTTGGT
>424FP000988 A330070K13Rik_1     :+U  EU:NC; range  -249 to    50.
AGTTAGTGTCTTATTGATTTAGAGCCACAGGAGCCAGCAGCGGCAAGGACCATACCTCCTGCTGATCTCGGGAGAAGTGCTCCAAAATCCATGGCTGTGGAGTTGGGGGAGAGTCGCTAAGCCATCTGAAGGAACAGAGCACTGCAGCTCCTCAGCCTGATGGGCCAGGGCGAGCTTTAATTAACAGGGTCTGATGCCTCTTCTTTTTTGGTAACTGAGCAGATTTAAAGGGCTAGAGACCCAATTTGAAGGGTGCTGCTGCCTGCTGCTGCTGCCACTCGCTCGGGCTGCTGCTGTGGC
>425FP003055 Slc14a1_1           :+U  EU:NC; range  -249 to    50.
TTGAGTTTGGTTATCACTAAGTAAAGACCCTGAGACGCTGTGCAGATGTGACAAGATGGTTGGCACCATATCAAGAGAGGAGAGAGCAAGGGAGAGACAGGAGGCACTGAAGCCAGGGGCCACCCCCATCCCCCACCCCAACGGCATCACTCTGGAGTCCGAGGCTGAAGTGGGAGGAGAAAAGCAACTGGTTCGCAGACCTGAAGAGCAGACTGTGGGTATAAAAGGGTGAGGCGCCTCTTCTGCACCACCTCTCCACAGCACTAAGCCTGCCGTTTAAAAGAGCCTGGCTGCTCTTTA
>426FP001879 Ppp1r12a_1          :+U  EU:NC; range  -249 to    50.
GCGTCTGTGGTAGGAAGAGAGGCCCGCTCGGCCGGGCTCGCCCCAGTGCTCTGTGGGATACTGGAAGTCTCGAGCGTCTCCTCCCCGGCTCGCGGCTCCGCTCCGCTCCGGCCCCTCTCTCTCTCTCTCTCTCTCTTTCTGTCGCCGACGCGGTCGCATACTCCCCCCGGCGGCGTCCCCTCGCCGCCGCCGCCCCCTTCCCCCCCGCCCCAGCTCGCGATAAGAGGAGCCGGCGGCTGGAGAGGGGATGAAGATGGCGGACGCGAAGCAGAAGCGGAACGAGCAGCTGAAGCGCTGGAT
>427FP000771 Tfap2e_1            :+U  EU:NC; range  -249 to    50.
GAGTTGCATTCCAGCCTCGAATCCCATTTGATCGCAGCTGCAAGCTTGGAGGCCAGAAGGAGCTCACATCAGCTGGACTCGAATTCATTCACTCCTCACCCCACCGGTTCCCACCAGAGCCACGCCTCCCTTTCCGCAGCCAAGGGAAAAGGCTGAGATAGGCCATAGCTTGTCTCTTTAATGCGCGCCCCCAGAGGCCCGAGCGCGCCCCCGCCGCTATAACTAGAGTGCATGGAGCAGGCTGAGCTCAGAGGGCGGGCGCTGGGCACCCGTTGCCCGACTTTTTTCCAAGTGCCATCA
>428FP000895 Ugt2a1_1            :+U  EU:NC; range  -249 to    50.
TAATTTGAAGATTGCTAATCACTGTCATTTTTCAAAATGTACTTATAGTAGACAGCATAGGCGGCATTCATTGTAAATAGTTATAAAGGAGCCAATGGAAAAATATACCTTCAACAAAAGGTGTAATAGGTAGGTTGGTTAGGTGTAAGAAGATTTATTTAATCTTTTTACCTTCAAGATCATATTCCACATCCTATCACCTTGTCTAGCAAGACTTTATTTAAATTCCACTTTTTCTTATTGGCAAATGAGTCCTGCTAACACTGCTGTGAAGACTGGGTAAGAGCTTGATAAACATAA
>429FP000420 Pck1_1              :+U  EU:NC; range  -249 to    50.
AATGTTGTGTAAGGACTCACTATGGCTGATAGAGGGGCCTGAGGCCTCCCAACATTCATTAACAACCACAAGTTCAATCATTATCTCCCTGGAGTTTATTGTGTTAAGTCAGTTCCAAACCGTGCTGACCATGGCTATGATCCAAAGGCCTGCCCCTTACGTCAGAGGCGAGCCTCCGGGTCCAGCTGAGGGGCAGGGCTGTCCTCCCTTCTATATAGTATTTAAAGCAAGGAGGGCGGGCTACCAAGCACAGTTGGCCTTCCCTCTGGGAACACACCCTCGGTCAACAGGGGAAATCCG
>430FP002017 Ccl2_1              :+U  EU:NC; range  -249 to    50.
CCCCCCCCCCCCCTACTCCCTGCGCAGCTTCATTTGCTCCCAGGAGTGGCTAGAAAAATACCAAATTCCAACCCACAGTTTCTCTCTTCCACTTCCTGGAAACACCCGAGGGCTCTGCACTTACTCAGCGGATTCAACTTCCACTTTCCATCACTTATCCAGGGTGATGCTACTCCTTGGCACCAAGCACCCTGCCTGACTCCACCCCCCTGGCTTACAATAAAAGGCTGCCTCAGAGCAGCCAGAAGTGCAGAGAGCCAGACGGGAGGAAGGCCAGCCCAGCACCAGCACCAGCCAACT
>431FP001413 Cdipt_1             :+U  EU:NC; range  -249 to    50.
CTCCAGGAGTTTACGCCCTCTGTGAAATGCAAAATGCAGATTCCCTCTCAGGTCTCTTCTGCTGCTCCCTTTCCAGTTTCTTCCTTTGCGGCTGGCTCTCGAGTCTCTCCCCTCCCCTGTGCGTTGGTACGAGCCGAAGCCTAGGGGCCCCGGCAGGAAAAGGAAGCAGGCCGGCCTTAAAGGGACCTCAGCCATTATTTATTTAATTAATTTATTTATATTTAAAAGCCGCTCTCTCCTTCTTCCGATGTTCTTAACGTCCCGGACAGAAGAGTAGGCTCCAGAAGCCAGGCGCAGCGG
>432FP002002 AK006051_1          :+U  EU:NC; range  -249 to    50.
GTACTCCCCTACCCAACCCTGCTTCCGCGTGCGCACCCTCCTCCCGCTCCAACTCCCTGTCGCTTCGTCCCGCCCTCCCCTACGCCCCCCCTCCCCGCTTGCCACTATAAATAGCCTCTTTTCCCGTTTCCTAAATTCTCTGCTGACGTCGGCAGCGCGTCAGTGTGTAGGAGCCGCGGCCGCATGAATGAGCCGCCGCACGAGTACTACGCGCGCCTATAAAAGCGGCGGCGCCGGCCGGGCTGCGGGAGGCAAGCCGGCACTGGTGCGACGCGGCCCGACAGGTAAGGACCACCAACA
>433FP000384 Nnat_1              :+U  EU:NC; range  -249 to    50.
ACTGTAGAGCCACGACTTCCCTCCATTTTACACCGAATTTCAAAAGCGGGCAGAGCAGAATCTTCTGGAACGGTGTTAGAGCGGGCTCAGGAGGTGGGGGTCGGTGTGGAAAGAACAGACGGGATTTTTTTTTCTCTCTTGGCGAATGAGGAGCGCCCCCCATCACCCCTCCTTCTCAACATCCCCCAAGCGCGCATGCGCACTTAGGTGGCAAGAGGGTACTTAAGGCACGGCCACCGGGGCTGCGGCATTGCGCCCAGCAGCGGACTCCGAGACCAGTAGACCTCGGCGAACCCTTGC
>434FP000595 Ovgp1_1             :+U  EU:NC; range  -249 to    50.
AGTCTCAGGGCTACTGCATTTGTTTTTGTTATAGCCTGTGGTGAATACTCACTCCCTGCTAGTGTCAGGTCAGGGATATTGATTTGTTGGCTCTGAGAACTACAGCTGTTCTGGAGAGAGAGTTCAAGTTGTCAGCGGTCATTGTGACTCTTGAATCATTGTTTCTGGCGTGGTGCTTACGTGTAGCTGACTCCATGCTGCAGGTGAGCCAACTCCTATTAAAGAGTCTTGAGCTTCATCACCAGAGCTACCAGGCAGTTGAGATGGGGAGGCTGCTGCTGCTGGCTGGTGAGTGTGACA
>435FP002476 Asb14_1             :+U  EU:NC; range  -249 to    50.
CTGTTTTCCAATGGCTATGTCCCTAAGTCTAAAGGACATGAATTCTTTTTCATGGTCAACAATCAGCAAATACTTTCTATTTCCCAACGAAGACGAAATCTTTTAAATTTGATGAACCTAGCCATGAAGAAAAGAGGTCATATTTCCAAACCCACATGTGAAAAACAAGGAGAACATGCCAGACTGTCTTATGATCAAGTATTTATAGTAAAGCTATTTATAATGGTCACCGGAGGAGAGTGGAGAGCCAGATAACCCTGCAACATGGAAACTTCAGAGCAGCCCTAGAGGATATGAAAA
>436FP003013 Slc4a9_1            :+U  EU:NC; range  -249 to    50.
TTAGGGTGGGTATCAGTTACTCCTGTCTGTTTACGCAAAACATAGCAAGGTCAGACTTGATGCACACACACACAAGTTGGGAACTTCTGAAAGGTCTAGGAAAGGCCAGATTAGTTTTACAAACAGGTCAGCAGGGGGTCAGAGACCAAATAGAGGAGGAGAAGTCTGGCCTTTTCTGGAGCCAACAGGCTTTGCTTTGCTTATGCTGTAGAAATGGGTATAAAAGCAGCCAGCCAGAGGGCCCCTAGGATACACAGCTCCCAGGATTTGTGCAAGTCTTTCCAGGATGAAGCTGCCAGG
>437FP000847 Prkag2_3            :+U  EU:NC; range  -249 to    50.
GTGATGTCATGTCCAAATGGAATGTGCTCTGGCCAATTGGTGCCAAGAATTGTCTGTACAGGGTGGTTTCCTTTTACAGTCTTCTTAAAGAGACATCACGCAGACCTGCACATGACTAGCAGGCTGGTGCCGGCTCTGCCTACTCGGGCTCCCCTCCTGCTTTAAGTGTAAAGAGAGTAAATAACTCGGAGCTTGTCAGTGAGCCAGTGACCTTAACTACATAAACAGATCCCCTGCAAGGTTCTGTTCATGCCTCTGGTGGCTTCTTGCCTACTTAAGGACAGGCGGCGAGGCTGACAC
>438FP002448 Naip1_1             :+U  EU:NC; range  -249 to    50.
TTTATTTAATAAAAGAAAGATGAGCATAACGATGAGGTGGGATATACATAGAAAGTTCCTGGAGAATACTGGTTCTTGATTATTGTCAAATGATTGTACAGTAGCTCTTGTGTTTGGATATTTTTGTCCAGCTACTAGTGCTGTTTGAACAGTTTGTGGAACCTTTAAGAGGCGGAGCCTCATCAGAGGGAGTGAGTAGTTGGATACAGCCTTATGCGTTTATAGCCTGGCCCAATTCTTTCTTTCTCTGCTTCTTCACTGAGAATGTAACGTGACCGGTAGACTCTGATCCTTCTACCA
>439FP002516 Rpgrip1_1           :+U  EU:NC; range  -249 to    50.
TTTGTGAACCTTCAGCCAATCATGTATTTCTCAGGTTCAGCGTTAGTGGAGAAAGTCCTGGGTTGATGCTTTATATGCTGTTTCTCCAAGTTCAGCACGCGATGAGGGAAAAGTACAGTCTTCTCTAGGAAGAAAGCTAGAAACAGAGCTACAAAGAGTTAACAGCTAAAAGGCCTGGATTAGTGTCTCCTCTAAGGAGGACAAGAGGATTGGAAGCAGTATTAGAGACAGCAGGGAATCCAGGGGAAAGAACTGCACAGAACTCTCTGGAAGGAGCCAGGACTGTAAGTTTATATCTAA
>440FP001323 Lhb_1               :+U  EU:NC; range  -249 to    50.
AGCCTGCAGTGGCCTCCCCTTTACCTTGTTTCCCGTGCTTCCAATGTCAGCTAAGCCCTGACACCTGGGCCGAGTGTGAGGCCAATTCACTGGGACACTGGAGCTAGTCCCTGGCTTCCCTGACCTTGTCTGTGTCTCGCCCCCAAAGAGATTAGTGTCTAGGTTACCCAAGCCTGTAGCCACTACTTAGTGGCCTTGCCACCCCCACAACCCGCAGGTATAAAGCCAGGTGCCCAAGGTAGGGAAGGTATCAAGAATGGAGAGGCTCCAGGTAAGATGGTAGGGCCCAGGGTACTTCCC
>441FP001942 AK144274_1          :+U  EU:NC; range  -249 to    50.
CCTTGTATTTCTTGCACTGGACTTTCCCATAAATTTTTATTTTAAAGCTGTGACATCTTGCACTAGGCAGATAAAAAGCAAGGGAAGCCCCTGCAGAAATCCAACCTCTGTTGTATGTATGGAGAGGGCCATGTGTGTGCCACACGACAAGTGTGGTCATCAGAGGACAGTTTGTAGAAACTAATTCTCTCCTTCCTCCGGGTCCAACCCCTTTTCAGTATAATAGACTCAAATGAGGAAGTGCATGCTAAGACTCGGAAGATGCATTGCACATGTCCATGGAGTGAAAGAGGACAGATC
>442FP002252 Chga_1              :+U  EU:NC; range  -249 to    50.
CCCACGGACGCACAGCAAGTTGGCAGGTGGAGTTTCAGCTGTGCCACCTTCTGAAGCCGGGTACCCTTTACAGCCACCAGATACAAGCGGGATAGAGACAGCTGATGGAGAAGCTGGAGGTGGGGGGCGGGACCCCGAAGGTGGGGAAAGGGCGCGGGGGGGCGGTCCTATGACGTAATTTCCTGGGTGTGTGCGCGCGTGTGCGTGCGTGTGCGTGTATATAAAAGCCGGCATAGCATTGCTGCTGCTGCCGCCGCCACCGCCACCATCACCGCTGTTACCACCACCGCTACTGCAGTG
>443FP003097 Ccdc86_1            :+U  EU:NC; range  -249 to    50.
TATACCCCCACCCCATCCCCTTGCAAGAACTCGCAGTTTGCAAAAAACGCATCGCAGAAACCAAGCAACTAAACTCTGTAACTGAGCTCATGCACAACACGCATGCGTCTACTAAGCCCAGCCTCCCGGGACCGACTTCATCCCCGGCTCCGCCTACCCACGGGTCTCTCTACCGCAAGTGCGCTTCCTGCCCGGTACGGAAATGGACGAGTCTGACGTCATATGAAGGCGCCGACAGTTCCGAAGGCTACAGAGGCTACACGTGAGCCATGGATACGCCGCTGAGGCGCAGCCGGCGGC
>444FP002125 Krt9_1              :+U  EU:NC; range  -249 to    50.
CTCAGCAGCAGGGCTGATTTATGGTGCCCTTGACAGCCTAATATCTTTAAATTACCTCACACAATGGAGAAAGGCTGGGCTGCTGACGGGCAGTCACCAAGGGACGCAGAGCCTGGGGCTTCTCTGCTGCTCCCATATCCTAGACCTTCTCTGAGTCTATGGGGGGGAAGCTGGCACAGAGTGAGGACACACCCAGGCTTGCCACCTTCAGCAGGGGGTATAAGTAGGCAGCTCCGGGGGTGGCTCAGTACCCAGCAACCCTGAGACCGCTTCCTGGCTACATCCTCTGGCAGGCAGCAC
>445FP000914 Cxcl15_1            :+U  EU:NC; range  -249 to    50.
CCCCTTATATTTACACAGTTTCAGCTCCAACAAAAAAGAGATTCTTATCCATATGCCTCGAGTTCATCTCAACCTGCTCTCAACTTCTTAATTAAACAAAGCTTCAAAGCTAAGCCCAGCCTCCTTCTGGGCTTGTGAAGTGGCAAGCATGCCACTTTTCCTTCTTCAGTGGGGAGAGTGGAAGAAGAGAAAGAAAATCTCCGGGGCTGCTGGGAGCATATAAAGAAGCCCTGTGGCCTTGCTGGTTTTACCATCCAGACCAGAGTCAGGCCACAGACGGACATGGCTGCTCAAGGCTGG
>446FP001857 Igf1_1              :+U  EU:NC; range  -249 to    50.
CCTCAGTATTTAATGTCTGCTAACCCTGTCAGAGACACACATTCTTTTAGGGGGGGGGGGGGTGAGTCTCTGTGCTCCAGTTTTTAAGAGCGAAGGTATGATGTTATTTGTCACGGTGCCCAAAAAAGTCCTTACTCGATAACTTTGCCAGAAGAGGGAGAGAGAGAGAAGGCGAATGTTCCCCCAGCTGTTTCCTGTCTACAGTGTCTGTGTTTTGTAGATAAATGTGAGGATTTTCTCTAAATCCCTCTTCTGCTTGCTAAATCTCACTGTCACTGCTAAATTCAGAGCAGATAGAGC
>447FP002491 Fam25c_1            :+U  EU:NC; range  -249 to    50.
CCAGACCTGTTCAGAGATGACCTCTCTGGTTCTGCCTTTTATCTCTGCTTCACAGGGTCCTTGAAGAGGGGGTAGTGGGTGGGGGCTCATTGAAAGAAGGCTTGTGCACAGTACTGGGGTAGCCCCACCCAGGCTCTGACCTGACTCATCTGCTCAGCCTACTACTGGCTAGGTAAGGGCTTGGTGCCCTGGAGCCTGGCAGGCTGTGGTAGGCATATATAAAAAGCACGCTCTTCCAGTCTGAGGAGCAAGCTTTACCTGTCACTGTCTGCTGCCATACGATGCTGGGAGGCCTGGGGA
>448FP001791 Pla2g12b_1          :+U  EU:NC; range  -249 to    50.
ATCTTGGGAAGAGCTCTGCAGTAGAGAAACCTGAGGTGCTCAAGTGTGCTGGAGAATCCTGGGGCTCCCGTCCAGCCTCACAGAGTGAGCAGTCATCCCCCCAGCGCTTCGGGGTCCACTGGGAAGTCCCCTCTTGGGCCATCCTCATACAGCCCCTCCCACGGTTTCACCTTTGTCCTCTCTAATCGCTCGGATCGGCTCCCAGCCTCCATGGCTGTGTTTAAAGTCCACCTCTGGGGAACACAGACTGACTGTACCGATAAGCCCGGACACAGGGCTGTGTATGTCCCCAGGGCTTCC
>449FP000080 Akp3_1              :+U  EU:NC; range  -249 to    50.
ACTGCATAACCCCCCTCCCTACCCGGGGAGGACACCGAGTGCTCACACAGAGCTTACTCGTCAGGACCCCCAGCCCAGGCTGGGTTAGACACACCCTGCCATTTTTCTCTAACAAGCAGGAGTTCAGTTCAGTTCACAGGGATGGGGTGGGGCCAGGATGGCCACTTTGATCCATGGGAGGGGCGTGGTGTTGTGCAGTTAGGAACAAAGTCTCCCCCTATTTAAGTCCAGGCACTCTGTGCTTTAGTTGATCCCTGGTGTCTCGTGTCTTTGTCTGCTGCTGTCCCGCCACCAGCCCCA
>450FP002120 Krt32_1             :+U  EU:NC; range  -249 to    50.
CTTTGAAGATGTGTCTTGATGCTCTCCCCCGGGTGACCAATGACAAGAACCCAGAGTCCTGCTTTAGCCAAATGATAAGTTTGGCCTTTTTTATGAGGAAAGGAACTCCTTATTGGAAACCAAATTACAAATTAATTATCAGTTTCCTCTGGGGCCAAGTATAAACATCAACACTCCCCCATGAGAATACTTTAGTGCGAACCCCTTCACTTCAAGAGTATAAAAAGGCCTGGGCAGGATGGAGTCTGTAGAGATCCAGGGAACTGCTGGGGGGAAAGGACTTCCTTAGCATGCCATCCA
>451FP000375 Bpifb9b_1           :+U  EU:NC; range  -249 to    50.
CAAGGAACCATCAGGTTCCTAAAGGCGAGGCATATGTTCTTTATGACGACACGCCTGCTCTGCCATCCCAAGATCTGCTCTGACAGGCATAGGAACATGCCAACAAAAGCAAGAACAAAGGTAGAGTACTCTTCTGGAAAGCATCACACCTGTCTTATCAGCACAACTACCTCAGGCCCCTTCCTCCATCGTGACCTTTAAAGGAGGCACTGGATGGGCTATAAAAGGGGACACATGTTTCAGGAAAACAGCAGAAGCAGGAGCAGGAGAAGCAGCTCCTGAAGACAGCAAACCTTCAAC
>452FP001989 Polr2a_1            :+U  EU:NC; range  -249 to    50.
GTAAGTCCTCGGTTTGAGTGCACGGGAAACCCGAAAGGAGGACGACAGGACCAGGAACATTCTCCTCCTCCTGTCGCGTCAGAAAGAACACCCAACCAGGGAGCCGGAGCCCTAGCGTCAACAACTCCGCCGCGCGCGCTCCGTGTAGGCCGGTGCGGGCGGCCCCGTAGCGCAAGGGAGGGCGGGAAAGGAAGGGGCGGGACACAAGGGCGAATCTATAAAGGGCGTCACTCAGCCAGTTCTCTCCTCAGAAGCGCCGAGAGCGCGACCGGGACGGTTGGAGAAGAAGGTGGCTCCCGG
>453FP003246 Gpr165_1            :+U  EU:NC; range  -249 to    50.
TAGGCATGGCGATGTTAAAAGAAGAAGCCATAAACAGTAAACCCTGGCTTCCAACTGCAGGATTAGAAAAAGGAGAGCCAAAGGAGAGCAGCGAAAGGAGGGGCTTGAGACAGGAGTGACAAAGACTTTGCCAGCCTCTCAGACTCCCCAGCCCAGAAGGACAGGGCGGGGGTTGAGTCGAGGCTCCCCATTGGCTCCAGCGCGGGCCCCTGGACTTTCTATAAAGGGCAGCTGCAGAAAGCCTGCTTTGCACGGGCTTGGAGCTGGAGTGGCAGTGCCTGACTCCGCCCTGCCCAGAGC
>454FP000108 Il19_1              :+U  EU:NC; range  -249 to    50.
GAGTTTATTTTTCCCAGAAGCAATGTGTCAAAACTCAGGGGAAAAAAAGGAGGTATTTCTTAATAATGATTAATCAGTTGTTTAACAAAGCGGGGGTGGGGGGGGGAGAAAGAAATGAAAACAATTAAGAAAATGAAATACTAAAGAAATGGGGGGAGGGGAATCTCCTGAAGGTGGACCCACCCAGCAAACCTTGACAGCATTTCCTCTCATCCACCACATAAAAGTGAGCTGCAGTTTCTAAGTGGCAAAGAGCACAGGGAGAGAGGACTCTGCTGGAGCAGGAGACACCAGGAGAGG
>455FP000834 Samd11_1            :+U  EU:NC; range  -249 to    50.
TCTCTGACACCCGACACTGGTGAGGATGAGGGGGATGAGTCTCACGCCGATTAATCCTATAAAGTACTTATACCCCACCTGCCCTCTGGGCCTGTGGTGCTGGGGTGAGGAGGACGCCGCATCTGGGCCCCTCGGGGATGTCTGCTGAGGACATTTATCTGCTTAGGTGCCAGCCCTGGATTAGCCCGGCTCCAGTCACCCTGGGCAGGAGCTGGAAGCTATTTAATGAGGTTTAGAGTCGATACCCAGGTCACTTCGTAGACGCTCTGCCAGAATCCAGGGCTGCTGTCACAGGTGGGC
>456FP001020 Kl_1                :+U  EU:NC; range  -249 to    50.
GTGGAATAGTCTGCTCCCTGAGCTGGCTGCAGCAGGTGCTTGTTCTCCGACGTCCCTATGACCCCTGCTGTGCTCTCTCTGGGCACCCTGGCTGGCTGAGCCCCTGTCCCGCCCCCGTGCCAGGCCGGAGTGGGGGGCGGCGCCTGCTCTGGATAATCATTGCTCGTGGGGCGGCGGGAGCGGGGGTGGGCACCGCGTAGGGAGGGCGGCGGGGCGCGGGCATATAGGGGCGCGGCGCGGTGCCCTCCCGGCTCCCGCAGCATGCTAGCCCGCGCCCCTCCTCGCCGCCCGCCGCGGCTG
>457FP000664 Bach2os_1           :+U  EU:NC; range  -249 to    50.
ATTAAAATCTAAAGCACATTTTATTGTTCCAGTATTGTTCCACAATTCAGATGGGTCCCCACAAAAGGCTTGCTAGACATGTGTAGGACGTGCCCAGGAATCTTACAGATCTCTCAGGAAAAAGAGTCACTGGAGAAAGCATGTGGGCCTGGGTTTATTGGTGAAGAAAGCAACTTCCTGTTAGGATTCAGAGGGTGGAGTGTTGAGTCTGTGTTCTTTAAGAGGTCAAGGGTATGGCTAGTCTGCCCTGAATCTGGGAGTTATCTGTTGGTTGCATCAGATAGTCATGAGGCTCAGTCC
>458FP002230 Tmem229b_3          :+U  EU:NC; range  -249 to    50.
TTGGGTGTCACTCTGTGACTTGGGAACCTGCCAAAGTCATAGTGTTGAGTGCTGGTCTCACTCTAGAACGAGCTAACAAGGTTGAGTCGGCCTCTGGTTCCACCTGAGTTTTCACTATTGAAGTTCTTAGGGTGGGGCCCTGGCCAATCACCAGAACTCCTTGTGATAAAGTGATTAGAGGGGTGGACCTTCCAGCCCCCAGCGTTAGCCTCTCAAAGTATAAAGCTCTTGACAATCTTATCAAAATGTGCGGTGCTCCAGTTGCTGAACGGGCGCTGGCTGTGCAGCACCCCCCCCCCA
>459FP003220 Gpr50_1             :+U  EU:NC; range  -249 to    50.
CTGAGCTAGTCACGAAGCAAAGGTTCCTGAGGGATTCAGAGGGGGCTGACTAGAGAGGAGGGGAAGCACAAACAAGGTAGTCGGAAGCAAGCTGACACCACATAGTGGATTTGTCCAAGGCAAGGTGGTGACTAAGGGGGGGGAGTGTGGAGGTGGTCAAAGAGCTCTGATTGGTCAAGGGGAGTGGTTAGGGGTGGGGCTAGCCACCCCTCGAGGCTTTAAAAGCTCACCGGAGAGGGGCGGGGAGCTGTCATTTGCTCTCTGAGCCTCAGAGAGTGCGCCACGCTTTCCCGGAGCTCC
>460FP002124 Krt19_1             :+U  EU:NC; range  -249 to    50.
GGCCAGAAAAGGGACGTGACATGTTGGCAGTAGCTTTGGAGTGGGCTGGGGCGGGGCAGCTCTGGGAAGGACTGAGACCTCTGGCTCCTGGGAGGGGAGAGGTAGGAGCAGAATCGCCAGGAATTGACCAATGGGGAAAGAGCCCATATTTGCACTCTGGGAGCTTGGAAATTTCTGATACCCGCCCCTTCAACATCTCCATCCCCCTTCCCGCCCCGGGCATAAAAAGCCACAGGTGAGGGCCTTGTCACTCCTCCTGCGGCCAGCAGTTCTCAGACCTGCGTCCCTTTTTCCTTCGCT
>461FP002882 LOC102631757_1      :+U  EU:NC; range  -249 to    50.
TACCAATAGTTTATATGTGATGCTGTTCTTACTAATTAACTTGCTTGGCATGCCTCATCATCAGGTTAGGCAAGGCCTCCTGGCCCCAGCTGTCACCTGTGTCTTTTTTCTGGTCCTCTCATTTGACCCCTTGCTGTTCAGGACCTTTATTCCTATGGCTTCAGGCCAGTATGTTAATGATTTGCACGGTTGCAGCAACAATGCACCCGGTAAAATCAGTTTAAAGCAGGCAGGGTTTCTTTGGCTCACAGACCCAGGCCTTGTATATGAAGCGTCCTCCCCTTCCCCAGGGCTTAAGTC
>462FP001349 Selenos_1           :+U  EU:NC; range  -249 to    50.
AAATCTCTTGAGCCTCAATGTCCAATCAGTATCAAATACAAGATCGGTTATCCGAGCTATGCCGAGTTGAGCTGCGAGCTCCTCCCTGAAAGTCAAACGCGCTTCCGCCTGGGCATCTTTCAGCCCCGCCCTCTGGTCACACCCCCCCTGTGATTGGTCGAGCGTCGAGGTAGGTCGAGCCACGATAGGTCAGTACCGCCACGGCAGTGAGCGCCACGTGTACATAGGGCCGAACCGGAAGCGCAGAGCAGAGAGGAGCAGCGGGCTTGTCGTTGGTGGCGGTGGCGGTGGCCGCCATGG
>463FP002497 Sftpa1_1            :+U  EU:NC; range  -249 to    50.
TTTAGAATAGAGGGTGACCTTGACAAGAGAGAGATTCCCTTCCCACACACTTGGGAGTTTGCCTTCTGTGGTTCTGTGCCACCCTCAAGGGTTCTAAGTGCTCTTCTTGTTAAGTGCTCTGAAGGAACCTGAGCTGTGTACACACGATGGCTGCTTCCTGTCCGGCCCTCCTTTGTGATAGGGGCTCTGAGGGTGGGGAAAGCTGTCAGCTTACATATCTATAAAGGATGCCGTCCACTTGTCCACTTTGACTCGGAGGCAGACATCCACACAGCTTGCAGGCTCTGTGTGCGGGTGAGC
>464FP003008 Pkd2l2_2            :+U  EU:NC; range  -249 to    50.
CATACAACCATAGCATAAAACAAAAGTGGTCACTTCTGCTTAATGGGAAATCTCCAACATGTCCCTTAAACAACACAGGCAGGTCATGTAAATATAGTTGCTAGAAAAGGTGTTTATGATATGTGATGGTTATTTTTGGTTGTTGACAACATCTGGAGTTAACTAAAAAACCCAAGTCGATGGGCACAGCTGTGAGGTATTTTTAGTTAATTGGACCATTTAAAGTCCAAAGACCCACCTTAAATCGGGGCCACACCTTCTCCGGGCTGCGGCGGTCCTTGCTCTCACTTCCCTGGTATC
>465FP001586 Mmp15_1             :+U  EU:NC; range  -249 to    50.
TTGCGCCCTCCCTCAGCATAGGGTCGAGTCATGGGTCACTCCTGCTCCCCAGAGATAGGAGCTAAGCAGGCTAGGAGAGGTTTACTGCCATCAGGAAAAATGGAGTAGGGTCACCCACCTGCCGGGTCACCGCAGGCGGCACCTGCTACTGAGAAGCCTCGGGTTAGGTCCCGCCCCCAGCCTCCGCCTGGCTTTGCGCACAGGGAGCACACTGGCCCTTTAAGAACCGCGGCTCCCGCCGCGCACTGGGAGTAGGGCTGCGGAGCCAAACTCGCCGGGGACGCCGGGCGCTGGCTAGCT
>466FP002127 Krt16_1             :+U  EU:NC; range  -249 to    50.
TCTGACTACACAACGTGAGTCAGTAGTGACTTGAATTTGTGTGTTTTTCTCTTGGCCCCACACCCACAGATCTGGGCAGGAACTCTGAGCCAGCAATGGAAGAGAGAGAGTCCACCCTGGGCTGAACAACCCAGAATAGGGTGTTAGACAGGACTGACTGAGGAAATCCCCAGGGGAACTGGAGTCAGCAGTTGGAGGTCCCGCCTTCCCCTGGTGCATATAAAAGAACCTGGAGTCTGAGGCACCCTCAGCATCTGCAGCCTCCACTGAGCAGTTCTCTCTTCTCCCTGCTCACTTGCC
>467FP001774 Enpp1_1             :+U  EU:NC; range  -249 to    50.
GTTCGTAGGGTGCCACGATCGCGGGCGGGGACAGGGTTTGGGGTGGAAGTTAAAGACACGCCCACGTCAGGGACCCAAAATAGCCCACGCGCCCAGGGCCCGAAATCAGACAGGAAGCCAAATACCCGGGGCGTTGAGCGGCTCGGGCCGGAGCGCTGGCCGAGGGCTGGGAGCCAAGGGTCTGGCGGGGGCGGCGCGGGGCGGGGCGGGGCTGCGAGCCTATTAAAGCTCGGCCCGCGGGGGCAGAGCGGGGCGATGGAGCGCGACGGCGACCAGGCAGGGCACGGGCCCCGGCACGGG
>468FP000504 S100a8_1            :+U  EU:NC; range  -249 to    50.
GACATGGACTTATTGCCATGCCCCATCCTGATTCTTCCTGCTGGGTACTCCTGTCTGGTAAATGTTCCAACACTCCCACTTCCTCAGACTCAGAAATGCTCACTGTACTCAGTGATTGCCACATGGACTTGGTTAGGAAACAGAGGCTGTGGCAACTCTGGAAGGGAAGAGCGTTGTCTCCATAGCCCGAGGCTGTGGGCAGCTGGCCAAGCTTTCCTCTATAAAAGCAGCTGACACTTAGCCTCACATATCCTTTGTCAGCTCCGTCTTCAAGACATCGTGTAAGTAGGGCTATGTGAC
>469FP000151 Fmo1_2              :+U  EU:NC; range  -249 to    50.
TTAAAGACCACAAGTGAGTGAACGGAGAGAGCCAGCTCTGGCCAAGGGGTGGGTACATAACCCAGCTCAGGGGTTAACTCGATGACCTGAACGTTTTCTTTCTCACATTGCACACCACACAGATAGTCTACAGAGGACGCAAACTGAGAAAATCCCTTAATCTCCCAAATTCTTTTCCTGGATTGTTGAGTAGCCAAGGCTTGGGTGGGGCTTTTGTGAATAAAACGCTGCTCTCGGTTTTCCCTCTGCAGAGAAACATGGTGAAGCGAGTGGCAATTGTGGGAGCTGGGGTCAGCGGCC
>470FP000556 Selenbp1_1          :+U  EU:NC; range  -249 to    50.
ACAAACTTGATACAGACCCAGGCATCCAAAAATGGCTCAGATGTTTTTTGCATGTGTATATACACGTACACATGTGCACAAGTGTGCGTGCGTGCACACACACCCTGTAATTTCAACAGCCAGGCCACTTGACAGCTTCCTGGCTAGCTGCCCTTTATAGTTTACCCTGGAAGGCAGCCAGGTCCCTCCCCTTGCTCCACCTCTCCCCCAATTGGTTGCATAAATTCCCTCCCTTTGCCCCTTGCCTGTGCAGTCCGCACTTAATACCAGCACTGGTCTCTGCTGAGCCTCTGCTCGTTC
>471FP002099 Krtap4-6_1          :+U  EU:NC; range  -249 to    50.
CTCTTGGAAGAAATTTTTTTAAAAAGCTACTTAGGATATGCATCAGCCAGAACTGACTATGAGCCCCAACACACCAGGAAAGAAATCACATTTTTCAATTCACCTTGAAAGTATAATCAGGAAAAGAAGCTGGCCTAATGTGATAATCACCTAATAATTAACACAAACAATAACAAGGAAAGAATGCTGCATGTGAGGACAGCAGCCCCTCAGCAGGGTATAAAAGGGGATGTGGGCAGGGAGACTCTCACTTCCAAACCTTCCAACCCATCTTCTTGTAAACCCATCCAGAACCTCCAC
>472FP002238 Jdp2_1              :+U  EU:NC; range  -249 to    50.
CGGGGCCCGGGCCGGCCCCGCAGGCGGAGGAGCGCGAGCATCGGCGGGAGGAGGGCGCCGGCGGCGGGGGAGGTGAAGGTCAGTGGGTGTGAAGCGGGCGATCCACACCCCCTCCTCCCCGTCCCCTCCTTCTCTTCCTCTCCGTCCCCCTCTGACGTGTGGAGCTGGCAGCTCGGCCGGTTCCGCATTCCCGACCCCTCCCCGCCACTCAGGGCCCGCTATATAGCCGGGGCTGATGCAACCCGTCCCGCCGCCCGCCACAGCCTGCGGGAGGGACACTCGGCGGCCGCGACGGGGGGC
>473FP003173 E330013P04Rik_1     :+U  EU:NC; range  -249 to    50.
AAGTAGTTTGGGAAGGATTGTTTTCGGACTTTTTTGGTTCGCTGTGAACAGACCTGATCATTTGCGTTGGTGCCTGACACAAGTGGTTCTCATGCGCCATCTAGTGGCTGCTGTGAAACTGTGCTGTGTCACGGGAAACCCTTTCTGAACAAGCCTTACTGTTGCGAATTCCTGTCCCGGTCGTCGGGCAGCCACTGGACACTTGCCCATCTTTCAGCCTTTAAATTGAGAGGAACCACCGAAGAACGCATGCACAGTGTTTCCCAAAAGCCCTGTATCCTTGGGAGCAACCAAGATGTA
>474FP002364 Prl8a2_1            :+U  EU:NC; range  -249 to    50.
AGATAGCTTCAGAGATATCAAAATAATTCGGACAAGAATCATCATGTAGAAACAGGCAAAAATAAAATAAAATAAAAAGCATCCAGACACAGATAAGTATGTTGTAATTAAATTGTTAATGTTCCCTGAAAATAGACAGATGGTTCATGAATGAGGAGTACTCTATGTGACTTCTTGCTGTCACATGGTTGTGCATGCCCTCAGGGTTATCTGTAAAACTATATAGGGGGAGTAGAACTAGCCTAATGTACGGCTCCAGTGAAGCATCTCTTCAGAGTCTGAACTCATCCTGCTTGGAAA
>475FP001024 Pdk4_1              :+U  EU:NC; range  -249 to    50.
CTGTGGCTGCTCCCCCTATCCCACCCCAACCCTCCTCCCTCTCACCCTTTGCCCCTTGCAGGCCATGGAAACCGTGTCGGGATCACTGTGCCAGGCCTTTCTAGTGACCGCGGCCAAAGGGAGGAGCCCAAAGTTCTTTCTCTGAGCTGATTGGTGTGGCCCCAAGTTCAGAGTCCCAGAGCCTCCTCCTGGCTGGAGTTGTGGAGAGGGCGTGGAGGTAGATAAAAGGCAAGACATCGGGTGGTGGGAAGACCCAAGTGTCAACCCTTCACCCAGGCTCGAGCACCCGGGACCCTGGGA
>476FP000948 Spp1_1              :+U  EU:NC; range  -249 to    50.
ATGCTCTTCCGGGATTCTAAATGCAGTCTATAAATGAAAAGGGTAGTTAATGACATCGTTCATCAGTAATGCTTTGTGTGTGTTTCCTTTTCTTCCTTTTTTTTTTTTTTAACCACAAAACCAGAGGAGGAAGTGTAGGAGCAGGTGGGCCGGGTAGTGGCAAAAACCTCATGACACATCACTCCACCTCCTGATTGGTGGAGACTGTCTGGACCAGCATTTAAATTCTGGGAGGTCTGAGCCACCAGCAGCTCACACTGAAGAAGCATCCTTGCTTGGGTTTGCAGTCTTCTGCGGCAG
>477FP001328 Myod1_1             :+U  EU:NC; range  -249 to    50.
CACCAGATAGCCAAGTGCTACCGCGTATGGCTGCCAGTCTCTCTGCCCTCCTTCCTAGCTAGGCAGCTGCCCCAGCACAGAGTCGCGGGAGGGGGCACTCCCTGGCCCCAGTGGCTACCCTGGGGACCCCAAGCTCCGCCCTACTACACTCCTATTGGCTTGAGGCGCCCCCGCCCCCAGCCTCCCTTTCCAGCTCCCGGGCTTTTAGGCTACCCTGGATAAATAGCCCAGGGCGCCTGGCGCGAAGCTAGGGGCCAGGACGCCCCAGGACACGACTGCTTTCTTCACCACTCCTCTGAC
>478FP002156 Ddx5_1              :+U  EU:NC; range  -249 to    50.
CGTCGGGGCGAGGCATTCTAGTGGTGTCACCCAGTCGTGAAGCGAGTAATAAACGGGCGCCGGGGAGGGAGCGCCCGCCCGCGGAGGGGGAGGGGCGAGAACATGGCGGATTCCGGAACCCGGGCGGGCGGGCGTTGAGGGCCTCCGAGCCAGGGGGGCGGGGTGATTAGGTCATAGAGCGGCTCCCAGCGTGCTTTGCGGCGAGGAGGCGGTCCAGACTATAAAAGCGGCTGCCGGGACGCAGCCGGCACCTCATTCATTTCCATCGGTCCTTGCCCTCGCAGCTCCGGCCCTCGACAC
>479FP001263 Lgals4_1            :+U  EU:NC; range  -249 to    50.
CTGCCCACCTGATCCACCCTCCCTCTGCCAACAGTCCTCTGGGCAGGGTTTTATGGTTCTGATAAAGCCTTGCAAGGGCAAAGTCCAGAAATACTTCCTCCTTGTCTGGGCCCTAAGAGGGTCAGCATCCCTGCTAGGATGGGAGACAAGGGTGTGCCCTAGAAGTCTCCACCAGAGAGACCTCCTGTACTCTCTCCCCTGCCAGCCACTCCCTCTAGTATAAGGGCCACCTGCAGCCAGCCACCACTTCCCACACATCTCTTCTCTCCAGGCAAGCTATCAGCCCAGACTCTCAAGATG
>480FP000876 KY468047_1          :+U  EU:NC; range  -249 to    50.
ACCAGGCGTCCCAGTATCTTAGGTTCCCGGTGCTCCCTTCTTGGGCTCAGCCAAGCAACCATAGTGTTTTCCTTCCTTCCCAGCATCTCCTCAGCCTAGTCTTCCATCTTGACATATCTGTCCACCCCCTCTCCCCTTGTTGCTTAGAGGCTCACTCCTAACCGTTATTCCCCTAATCCGCTTACAATCCCCGTCAGTCAGATTGATTTATTTTTGACCTACATAACCCTGTTTTCCTTTGTTGCTACCGCCAACTCTAAGATTTTACCACAGTCTCAGCAGCCATGGGTTGATGTGGAG
>481FP002848 Has1_1              :+U  EU:NC; range  -249 to    50.
ACACTGACAGCTGAGAGAGGCAGCTGAGGGAAGGGCTGAAAGAGGGGGGTTGTGAAAGGCCAATTTGAGGGGCAGAGAAGGGAGGTCCTATCTGAGCCGGGGATGGGGAAAATGTCGGGAATTGAAGAGGGTGGAGCAGTAGGACTGCCTGACCTCAGAGCCCCTGGTCAGACTTGTCCTGACGTCAGCCCTCCTCCACCCCCGCAATGTGTTGGTCTTCAAATGGCCCCCCTCCAGCTAGCTTCAGACACACTCAGATTGCAGAACAAGACGGAGAAGAGAGAATCCAGGAGGACCCAC
>482FP001581 Mt1_1               :+U  EU:NC; range  -249 to    50.
AGGGACATGATGTTCCACACGTCACATGGGTCGTCCTATCCGAGCCAGTCGTGCCAAAGGGGCGGTCCCGCTGTGCACACTGGCGCTCCAGGGAGCTCTGCACTCCGCCCGAAAAGTGCGCTCGGCTCTGCCAAGGACGCGGGGCGCGTGACTATGCGTGGGCTGGAGCAACCGCCTGCTGGGTGCAAACCCTTTGCGCCCGGACTCGTCCAACGACTATAAAGAGGGCAGGCTGTCCTCTAAGCGTCACCACGACTTCAACGTCCTGAGTACCTTCTCCTCACTTACTCCGTAGCTCCA
>483FP002213 Scin_1              :+U  EU:NC; range  -249 to    50.
GGGACCAGTGTGGACCCGCCCGAGTTGATCCGAGCAAAATCTATCTGTTGCAACGTAAAATAACAATTATAATATTTATTTACATTTTTTTTTTTTTTGGAGGGAGGCATTTACTAGAGTTTTGGTTAACTTGGTCCAAACTGGGATTCAGGTTCCCGCCCGGGTTCGGGCGTGGCTGTTGGCTTCCCTTCCAGCCCCGCCTCCGCTTCTGGCGAGCCGCTTTAAAGCCGGGAGAGCAGGTTCGCGGTCACCGGTCATCGGGCTCTTCCTTGGGCTCAGGGCACGGATCAAGTCCTCGGC
>484FP001033 Ahcyl2_3            :+U  EU:NC; range  -249 to    50.
GTAATAATGTGTTAGGAAAAAAATAATAAAGCAAACCATCCAGGGCTAGGAATGGCCGCTGAGCTGCTAACAGAGCTGCCTCATTATTAAATCCTGTTGGACGGCTGAAAGGGTTGTTGGAGCTGCTTCAGAGATAGCCACCTCCCTCAAAAGGGAAAAAAAAAAAAAAATAGAAGCAAGCTGGAACCAGAGCCAACAGAAGTGCTGATGAGGAAAGTTTAAAAGACCTACCACAAGGGTCCTTGGGCCAAAGAGGTGTCCTATTGCCGGCAATGTCACTGTCTGCTGGCTGGTAGCGTC
>485FP000450 Tnik_1              :+U  EU:NC; range  -249 to    50.
CCCTGGCTAGTGGCGGAGGGACCCGGTCAGGAAGCGCGGCCTCTCCCCAGTCGGAGACCACGCCTCTCCCCCCCCCCCCACTCCTCCCAGGAAGCGGTGATAGACAGTTCTGTGTGGTTCTCCACCCCCACCTCCCAGCTGAGTGGAGGAGTTGATATGTCTCATTATAACAGCCAATGCAGCCGCCATCCACGCACAAGCAAAGAAGCATGTCCCATTTAAATACACCCACGCAGCCCCAGCGCCCTTAGCCGATCAGGGCGCGCAGCCCACACGCACCGCGGCTCCGGGCTTGGAGAT
>486FP000106 Yod1_1              :+U  EU:NC; range  -249 to    50.
TGGCCTCAATGAATCAGTTCGGCGCAGCCACGAACCCCGCCAGCGGCGTGACTGTTTGGTGGGTCCTTCTGACCTCTCTTGGCATTTGTTTACCTTCCCGACGATGAGTCGGCTCTGCCTGGTGTTTGGGAGGCTGCTTTCATCATTGGCGACCTCCCTGCAAGGTGACATTCTGCTCTGCTAGACTCGGGAACTCCTTCCCCGCCCTCCTCCCTGGAGCATAAATGCTGCCGACGCGAAGCTCGCCTCACCGGAGCGCTCGGGAGAGCCGGCCGACCCCCAACCCTCACCCGCGGCCGC
>487FP003145 Cyp2c68_1           :+U  EU:NC; range  -249 to    50.
TTTAGTACAATCTCATAACTTTTACAAATTAACTCAAGTGTATTTCAAGTTTTGAATGATTATTATTTATCAGCCTTACTTGTCACAACTCAACAAAATTAAAACCCACATGTCTTACAGGCACGCTACAAAAATGACAATGTTAAAAGTGCTTGTTTTTTCTTATCATTGAAACAAAGTCCAATTGGAAGAGAGTTAAACAGTAACTAGTTGATTGTACAAAGATGACCAAACACAAATATTGATTTTGCGAATGCACTACAAAGTGTCTGGAGTGCCTGATCATACCAGTGTCAGTAA
>488FP003278 Tmsb15b1_1          :+U  EU:NC; range  -249 to    50.
AAAGCTGTGGAAGAGAAGGGGAACTGACCCTTGCCAATCATTATCTCTTAGGCATCATCAAGCCATGCTATAGGTGGGCTGCAGGTAAACAGAACAGAGACAGCCACCCAGAACACTAGACCTGAGGAGGGGGCGTGTCAAGCCAAGATGTGTCCAATCAGGGACGCCTGTGTAGGGATTACGTTTAGACCTTCTGTTCAATCATAGAGGGGATGGGCGGGATATAGGGGCGGGACCCGTGGCAGAGTTAATCAGTTGGTCACTGCACTCCTGAGCACAGTCCTGATCCAGAGGTAACTG
>489FP001187 Iapp_1              :+U  EU:NC; range  -249 to    50.
CTTGTATCTCACAAAAAAAAAAATGAAACTCTAAACGCCTACGGCCCCTGATGCGCCATCACCCACACAAAGGCACTCAGTATGTGGTCTACTAATATTTACCTAAGTGTTAATGTGTTGATGGCCCACCTGCTCCATCTGCCAATGAAACCCTTTCATCTACAGGATGGACATTAATGACAGTCTCTCTGGTGACAGAGCTAAGCAAGTTGAAGGATATATAAGAGCCAGCTTGCTAATTGCCAAGTCGTGCATGCAGACTTGGGCTGTAGTTCCTGAAGCTTCAGGCTGTCAAAGCAT
>490FP003207 Arhgef6_3           :+U  EU:NC; range  -249 to    50.
GTGGGATGGTCTTTAATGGCTAGATGTCAGGGATGCTACTTAACTTCCCACAAGACATAGGGCATTCCTCTCCCAACATTGACTTCTGGTCTGAAAATGTGTTTAGCCTCTTAAACTGGTCCAAGTGTTTCTCACTTGCCAGTACCTACCTGTGCAGCATCTGACTGCTGCTTCACAATGGTCCCTGAAATGTCACAATCTGAGATGAGGTAGGTTATGCCTTAAAACTGAAGCAGTCTGTCAGCCACTAGCACAGTTGGGACCATCATCCCCCGGGTCAGTTGTTCACCAGAAAGCCAG
>491FP001210 Bsph2_1             :+U  EU:NC; range  -249 to    50.
GAAAAAGACAGAGATCAAAAATAACATAACAAAGTTTTCAGATTGGCTGGCATGTTAGCAAAACCAAAACCTCCCCAAAAGACAACACTATGACACCATAGAACATTTTAAAGTAGATGTTTCTAATGTGTTGAATAACTCTATGAAATTTAGGACAAAGAATTCACTGTGGAGAAAGTGTGTGTGAGCAGATGGAGTAGGAGGAGCAGAAAGAGAGAGTATAAAGTCAGAGGCAAGGTATGCTCCTGTGTGTGCCATCTGCAGGCAAATGGAAGTGATGAGCCATCTTGTGCACTGGGT
>492FP002435 Mctp1_1             :+U  EU:NC; range  -249 to    50.
TCTTTGTCCATGTGTGACGTGATTCTCACTTTTTACTGTGGCTTTTGTCACAGAGAAGAGGCTGATTAGAAAAGGTAAATAAAGATATATGTAGTTTGTAAGAATTTTAGGTCCCCAGCAATGATGTTTTTTATGTAATTTGTACTAACAGTTTGCAAAGGGAAACTCTTCCCCTTTGAGAGTTGAGTCATATCCTGTGGATCTGAAGCAATGGGTGGTATTTAAACCTCACTGGTTCCTCCTACTTTCACTCTAAGTCTCTGCAGTTCAGAGCTGCAAGTGCTCGGTGCTGAGAGGGCG
>493FP000885 Stap1_1             :+U  EU:NC; range  -249 to    50.
CTCGCACCTGCTCCTTTCATCATTAGGAGATGGTAATCTGCTGTTTATTTTGTTACCATCAACCTAAGCACATGAAGTTTACACAGCAGACGCCTTTTAAAAGTTGGTCTGTGCCTGATCTTTTTTACTTCACAATAACTGAAGGAGGGAAAGTGTGTGTGTGTGTGTGTGTGTGTGTGTGTGTGTGTGTGTGTGTGTGCTGTTGGTGGAAGGGTTGGTGGTTAAAAAGCGAGTTGAGACTTCCTCTTTGAACAGTTGCCTCTCCTCTCAACACTACGGAGATTTCGGTTTTTTTGAGGC
>494FP001268 Hspb6_2             :+U  EU:NC; range  -249 to    50.
CACCTATAAGGGTCTGCCTCCTAGACTTTTAGCTTCCCCTTACAGAAATGGAAAAAGGCTTAATGACATTTCCCTGGTGTCCTTTTCCGGGCATCCAGCAGGCGTTTAATAACTGGCCAAGTAATTATTGAAGTTTCTAAATAAGGAATACTAATGCCTGAGTTTGGCCTCAATCCCAGTGTCCCTGAGAGGCCCGCCGCAGGGGCGGCACAGGGCACAGTATAAATCGGAGCCAGCGTGCGTTTGGGCACTGCGGGGCCCAGGGTGGCAGCGTAGGAACAGGATGGAGATCCCCGTGCC
>495FP002271 Meg3_1              :+U  EU:NC; range  -249 to    50.
TGTAGGGAAAAATCACCAGCGACCACAGGGTGTTGGTCATGGCGGCCAGGGGCACTGCGGCAGATTTTTTTTTCCTTCGTTCTTTGCTGCAGTCTGGGTGCGGCTACAGCAATTTGTCATAGAATCTGGGGGGCTCATTTTTCCGGCCAATCACTTTTAGAGAAATGAGCGCATTGCAGCAGAATGCGCTGACGTCAAAGACCACCCCTTCTGCGCCTTTATATAAACCCCACCCAGCCAGCCCCTAGCACAGAAGACGAAGAGCTGGAATAGAGCTCGCCTCGGCTCTGCTGGCCTTGG
>496FP003103 Keg1_1              :+U  EU:NC; range  -249 to    50.
GAGCCGAAAAAAAAAATAATGCAAGCAAAACTGAGAGGGCACACACAATCTGTGTCTCAAATTTGCATTGTCATTTTTCTGTGAAACACATTTGTGGGGATACTACTGACTCTCAAAGTAGCCAGCATTCTGTTTTCCCATTTTCTAGGAAAAAAAAAAAAGCAAGGTCCACAGTACATCCTAAGTCTAAAGATTTCTGTAAAACATTTACCAAAATCACTACAAATACTGGCATTTTAAGGAAGAGGCACTGCTTGTTCTTTGTTCTGAGGAAGCTCTCTGTGTGGATACGGAGTTATA
>497FP002878 Cdkn1a_1            :+U  EU:NC; range  -249 to    50.
TACTGTTGTTCATAGATGTATGTGGCTCTGCTGGTGCGCTGCGTGACAAGAGAATAGCCCAGGTGTGGGGGAGGGGAGGGCGCGCCCTCTTAACGCGCGCCGGTTCTAGCTGTCTGGCGCGGGCTTAGATTCCCAGAGGGGAGGGCGGGCCAGCGAGTCCCCGGGATCGGTGAAGGAGTGGGTTGGTCCTGCCTCTGAGGGGGCGGGGCCTGGGCCGACGCTATAAGGAGGCAGCTCGACGCCAACTGCAGCAGCCGAGAGGTGTGAGCCGCCGCGGTGTCAGAGTCTAGGGGAATTGGA
>498FP000762 Lao1_1              :+U  EU:NC; range  -249 to    50.
TCCTTAGCAACAGGAGAGCTGGGAGAGGGGCTTTTCTAGAAGAGACTGTCAGGGGGAAAGTGGATTGAAAGTGAGGGGAAGGTGAGGTCAGTTATTACTGTCATCCCACCTGACGGGTCAGGCCTTGGTTCAGGGCCACCTTGCTTGGCTGAGTCAATAGGGCCAGAGACCGATTGGTGGGATAAGAGCCAAATATTGCCAGAGAGGTGCTGCTTCTTCATAAAGAGAAGAGGAGAGGCTCAGAGTTCCGCATGAGTTTCAGGACCATGGCCAAGAAGAGTGGTAAGTGGGTCCTCCTCC
>499FP002624 Fbxo32_1            :+U  EU:NC; range  -249 to    50.
GGGCACCGAGGGTCAGCGGGACATCTGGCCTGGCCATGCGGCTTCAAGTTTCCACGGACGCAAGGTTGTGCAACTGCGAGCAGAGCGAGAGCCGCGGGCGCCTCGGAAAACAAGGCGAGCCTATAAACAAAGCCACGTGGCCTCGGGGCGCGGGGGGGGGGGGGCGGGCTAAGAGCAGGCGGCTCTTCCGGCAACAAAGAGACGGGGCAGCGGCCCGGGATAAATACTGCGCTCGGGCAGCCGCTCAGCATTCCCAGAGTCAGGAGGCGACCTTCCCCAACGCCTGCGCCCCTGTGAGTG
>500FP000081 Prss56_1            :+U  EU:NC; range  -249 to    50.
TGCCCACCAGTCTCCCTCTGCCTGGCCCCCAGCCCAACGGTCAGTTCTCCAGCCCCATCTCAGCCCCTTTGAAGCAACCGCAGGAACAAGGGCCGCTTTCACAGAAGTGGGGAGACGCAGAGTGGGACGATGAGACTTCAAAGGTGAGGGTCCAGCCCACTACCTCATTCCCTCCCCCAGTCCTGGCTGCCCTCCCACGCACACACACCCCTCTGTCCTCTATATAGCTCCAGGGCATCGTTTCCCTGAGGGCTCCCAGGAGGTGAGGGCCAGGTGAGGTGCGGACCATTAGAAGTGAGT
>501FP001242 Zfp428_1            :+U  EU:NC; range  -249 to    50.
CCAGCCCACCACGATTAAGTCTGCAGTCCCCTACACGCATGCGCTTTATTTTTCCAGGTGCCCCCCCCCTCCCCATCCATATGCTAATCACTGCGCTCTGAAGAACAGCCTCTCCCGGGAATATGCAAATCACATCCTCCAGTGCGGGAGGCCTTCCTTTGTCCCGCGCTAGGATTATGCAAATGAGCGAGCCTCCAGCCCGGGGGATCCGGGCCGAGTATTTAGGCCCCCACTCTCCCCCCTCATTCCAAGGCATCCACTATTTATAAGGCGCGTTCGCTCTACCGCGCACGCACGCAC
>502FP002984 Six3_1              :+U  EU:NC; range  -249 to    50.
AGAGAGAGAGAGAGAGAGAGAGAGAGAGAGAGAGAGAGAGAGAGGATATTAAGAGTTGCAAAGATTTTTTTTAATTCTGTTTCGCCCTCTTCTCCCTCACCCCCCCCCCCTCCGGCTAAGTGGTAAAACCGTCCTTACGTTCTCAGTATTGATTGGCAGGGCTGACAGTGATTGGCAGTGGTTGCCGTGGCAACGCCACAACGACACGCCACAGACCAATAGAAAAGCGAAACAAAATGTTTCAATGCTGCACTCACTGTGGATTTAGGGGAGATATTATGAGGCTGTTGTCATTAGGGC
>503FP000125 Elf3_1              :+U  EU:NC; range  -249 to    50.
GAATGACAGATTCTGACAATCATTAAACCAGCCAGGCCTGATTTCCCAGCACCGCCTGCTAGGATCTGGGCCAAGTGGCACGGAATATGCAAATCACCTGGGACAGGGAGCCCAGTCTGAAGGCCAGGAAATCCCCAGCATCCAATGAGCCACCAGCTCAGGTTACAACCGGGGACGTACGCCGAAGACCTGGAGGGGAGGAGCTCCTGCTTTGCTCTATTTAGAGCGGGTGGGGGCAGCGCCCTGGCCACACTCATCACTGCTACCTGCGGAGCCTTCGACCGCTTAGATTTCTTCCCT
>504FP000591 Ampd1_1             :+U  EU:NC; range  -249 to    50.
ATCGAGTAAGAAAAGGCACACTTGATGAGCCAGCATGTTTGTGGGGAATGTTGAAATTCGATTTCTGGCCACTATCGCTACCTTTTCTAAAATTCCAAGATAAAGACTGGAGGCTTCACCTGTTGCTCACTGTCGTTGCCTAAAGCTATAAATAGGTCTGCAGCTCATCTCCCCTTTTAGCAGGGAAGGGTCAGATTACAGGGGGCAAAACAAAATAATAAAATGAGTGTCCTGGTATTTCAGAGAGTCATTCCGCCATCCCCACAGTCTCTCTCCTTCCTCTGCTGTGCTATCCTAGAA
>505FP000204 Vim_1               :+U  EU:NC; range  -249 to    50.
TGAGTAGAGAGTTCGGGTGATCACCAGGAAAGCCCCTGAAAGGCCTAGCACTTCCAATTAGTAACAGGACTGTGCTTGATACCCTACAGCCCTGGAGGAAGGCTCGAGGGGAGCTCCCTCCCCCACCCCCCTTCCTCACTTCTTTCCGGGTCCCCATTGGCTGGCTCGCTCGGCGGCTAGGATGGCAGTGGGAGGGGACCCTCTTTCCTAACAGTGTTATAAAAGCAGCGCCCTTGGCGTTGTCCAGTCCTCTGCCACTCTTGCTCCGGGACCCCAGAGACCCCAGCGCTCCTACGATTC
>506FP001994 Vmo1_1              :+U  EU:NC; range  -249 to    50.
GAGCTAGTGTTAAGTATTCAGTAGGCCCTAATTTAAACTCAGTGGCTTCTACTGCCCTCCCTTCCCTAACTCCTGGGGGCCGCAAATCTTCAGGGTTCCTGGACTGGAGCAGATTAGTTTTGAATGTCACTTAATCCTGGTCATTCTTCCGCAATCTGAGCCATGAAAGGACAGGGCTGGTAGAGAGCTGCAACCTGAATCTTGATAGGGCCAGGACTGATATAAATCCATCTAAGTGACCAGATTCATAGGTCATGCAGGATGGAGTTGCAGGCTGGAGCCAGGCTGTTACTGCTGCTG
>507FP002703 Krt75_1             :+U  EU:NC; range  -249 to    50.
TAAGTTTATTCTCACTGGTCTGCTGATCAAGTTACAACTAGAAAGAAGTTTCCACGTGGGGGAGGGGGAGAGGGAGGCAGCAAACCAACCAACCGGTGGCTTTTTTTTTAATGCCATTTTCTGCGGGGTACTCAGGGTGAGCTCAGGGCTGGCAGATGCCTAGGGGATGCCATCAGCAGGGGCCCCTTCATTAATCAAGCTCCGCCCTTTGGGGGAGGCCCATAAAAGTCTAAGGACCTGCACCTCCCTAACCGCCTGGCTTCTCTATCCCCTTCACGAATCTACGAATCTACCTCGGAG
>508FP001899 R3hdm2_3            :+U  EU:NC; range  -249 to    50.
AATATTGTGGGGGTTTTCTGGACATTTTCAGAGGCTGTTTTTATCTTTAAAATATTTTAAATATTAGGTTTGCTAGAACTTGTACTGTTTGCTGATTTCTACTTCTTCCATGATTATTTTAAGCAATGCCTCATTCAGATTTTGCTTATGAGAATCACTGTGATTTCTGTTCTCTTTGGTGATGCTGTTGACGCACATTGCAGGAAGCAGGGAATCCCCTATAAATATCCTTCACTGTGTCATTACCCAGCTCTCCCTCCATGCCCGACTGGTGACTGTGCCTCTGTGTCCTGTGTCTTT
>509FP000997 Mospd3_2            :+U  EU:NC; range  -249 to    50.
TACTGACTTAATCATACGTTTCCCAGGCCCAGATAAACAAACGCTAGGTCGTTGCTCACAGTCCCGCCTCTCGCACTTAACTCTCAGACAGAGAAGGAACTCAGGACACATAAAATTCTTACCAAGATCAAGCCAATCAGTGGTGCCAAAGGAGGCGTGTTTGGTCTTTGAAGAACACCAATCAGCGAACATTGGGGCGGAAGGGATTCAGCACCCACCAATAAGAGAGGCCGTACGGCGGAAGTGCATAAAGGAACTCTCGGGAAGATGGCGCCCTTAATTTGGTCACAAGTTGACCGG
>510FP001673 Gm10658_1           :+U  EU:NC; range  -249 to    50.
GCGACCAAAGAACTAGACCCCCAAAATACCGAAATTGGGGAGACCAAATTAAAAGCAGCTGTTTAACATACCTCCGGAACCAGGCGAGGAGTCCTGAATGAGAGGGAACGCCCCCCAGTATCTATTGGCTTTCCTGCGTATACGTCAGTCCCAATGGGTCCGCCTCCTCTCTCTCCCCGCCCCTTCCCCTTCATTGATCGCCCCTTGCCTCCACCGAAATAAAAATAAATAATTAAACTATCCACGAGTAAGAGTCGCCTCCAAAGCAGAGGCTCTTACATCTCTCACACCGCCACTTGG
>511FP000082 Kcnj13_1            :+U  EU:NC; range  -249 to    50.
AAACTTACTAAAAACCGGTCCTGATTAGAGGGAAAAAATGCACCCCTTCTCCACGTCAGTTCTAGAGGCTTTCTCCAGAGTTGTTAAGGTTTGTGTTGGGTAAAGAAAGACCTCCTAACAAACCAGCATTCTTTTCCACATGATCAGAGCTAATTGGCCCCCCTGCAGACTAAGTGACCAATCACATCAGCTTCAGCTGAAACCAGCCCTCACGGACATTATAAACACAGGAATGTAAGCTGCAAAGCCAGTCCAAGAGGAGAACCTACAAACGACACTACAGGTTAAAACCACCGGGTC
>512FP002493 Rgr_1               :+U  EU:NC; range  -249 to    50.
TTTCACTCACACACCATTTGGATCCAAGACCTTAATCCTGCCTAGTGGGCTGGAATGAACAAGACAGAGCTCATTCCAGCTTCACAAAAGCTGCACTATCCATCTACTGAATGGATTCTTTCTATGTGAGCCAAGAGGAAGACTTAGAAGGATAAGAAATAAAAAAGGTGTTATTAGTCTACCATAATAATCTCCACATGCCAGCAAGGGAGTGACCATTTAAAAGGAGAGACCTAGCTTCAGAGAGCCAGAAAAGAGCTGTGTAGCTGACAGAGGGAGTCCAGGGATGGCAGCAACCAG
>513FP002049 Chad_1              :+U  EU:NC; range  -249 to    50.
AGGGTAGGGGAAGGTGCAGCATAATGTTTGCAAACAGGAACCAAGGGGTTGGGGTTCAGGGGAAGGGCCCTCAGCCCTACACACGGTCTCCTGCTGTGAAAAGAGGCCCCCAGCCATCGAGGATGGGGACGCATCTCTGGGCGGGAAGGGGTTAAATCAGTGGCTTCGGTGCTCCACGTAGTAGCTGGCTCCGCTGCCAACTGCGGTCAAGGCTGCCCTATAAATGGGCCGGGAGACCCGAGAGTCGAGGACTTGTCGCTGCCTTAGCCCCCAGCCCAGGCTCAAGGCGTTCCAACCATG
>514FP001608 Sdr42e1_2           :+U  EU:NC; range  -249 to    50.
TTTGAAATAATAAAATAAAAAATTGAAGAAGGGGAGAAAAAGGAGGGGAAGGAGGAAGAGGAGAAGGAGGAGGAGGAAGAGAAGGAGGGGAAAGAAGGGGAGAAGGAGGGAGAGGAAAAGAAGGAAGGGGAGGAAGAGGAGGAAGAAGGAGGAGGAGGATGACGATAGCTAAGGGTGAGCTCTGAAATTAGATCAGTGATGAGCACTCGGTGACATAATTTATAAACAAATTGTAGCTTAGTGCCTGACACATTAAGGGCTTAAGAAGTGACAGAGGACACCACTAAGGTAGGATGGAGT
>515FP000194 G0s2_1              :+U  EU:NC; range  -249 to    50.
CTAGGGTCTCAGGGCGCACACAGCAGGGGCGTGCACTACTCGTGGTCACCTCCCTGGTCCCCCGCAGCGCCCCTCCCGTTCTTCCTTTCCACCCCTCCCCACCCCCACCCCACCCCACCCTCCCCCTCCACCACCACCCCCCGCTGCCACTCCCGCCCCGCTTCTCTTTCTGCAGTCAGGGCTCAGGCCAGTGAGCCAGGAGGCGGATCCCGGACAAAAGATATAAGGACTCTGTTCACAGAGCGCTGCAGCTGCGGAGTGTCCCTCCCAAAGAGCAGCAGCTGAGGGAAGAAGAACGCC
>516FP001657 Apoa1_1             :+U  EU:NC; range  -249 to    50.
TGGGGACCCCTGGAGTCTGCAGCCACCCCCTGCTGCCCCCACCTGAACCCTTGATCCCAGCTCGGCAGCCCCCGCAGTTTCCTGTTTGCCCACTCTGTTTGCCCAGCCTCAGGAACAGAGCTGATCCTTGAACTCTAAGTTCCACATCGCCAGCAAAAGTAAGCAGTGGCAGGGCCAGGCTGAGCTTATCAGTCTCCCAGCCCAGCCCCTGCCCACACACATATATAGACCAGGGAAGAAGAGCTGGACACCCAGACTGTCGGAGAGCTCCGGGGAGGTAAGTGCTGCTACCTGCCTTCG
>517FP000889 Ugt2b35_1           :+U  EU:NC; range  -249 to    50.
CTATGATTCAAAACTCCTGTAAACAGGTTTACACAGGTCACAACTCCTAACTTTACTTCTTTACAAAACGTGATTTTAAACACTTCCAAATAAATCTGAAATAATTAATATTTGCTTTTACTATCTCTCTTCAGCCACCAACTTCAATCTGGTCATTAAGTTTGCTTGCACCAACTCAGGTTATATTTTAACTCGTGGATTTTTTTTTCTTCTTCTTAGATAAGAGGACAGGCAGTAAAGCAAGGGAACACACAGTTAACAGAAGCCCTTTGACTTCCAGGATGCCTGTGAAGTGGATTT
>518FP000720 Gm428_1             :+U  EU:NC; range  -249 to    50.
CATAAAATGAACTTAAATTAATTGGCCTAGTTGTAACTTAGTTTCTTTGGTCATTTTCAGTAGAGACGGTGGGGTCTTGCTATGTAGCCTAGGAGATCCTGCTCACGAGCCTGTTTCTTTCCTCAGCATGGGATGTAGGATTAAAGGCCCCAGGTCAACAATTGAGCCACCCTAAACCCATGGGTTGGGTGGGTCAGATTCAATTAAACTGTAGAGCTTTATAAAGGACCACATTTGCACAGGAATCTCCTACTTGTAGTAGTCCAGGGAAGTAAGCAGAGCTCCTTGCACTGCAGACTC
>519FP002680 Amigo2_1            :+U  EU:NC; range  -249 to    50.
GGCTCCCCCGCGGGCGCGGGGCGAGGGGCGCGGGGCCTGGGGGTGCAGAGTCGCAGGCCTCGCTGCGGTCCCACCCGGCCGAGAGGCGGCGCGGAGCCCGCACGGGGCCGCCTCTGCGATTGGCTGCGCCCCCCCTCCCCTGCTCCGCCCGCCGCGGCGCCCGAGGAGCGAGGACGCGGGGACCCGCCTCCCGCCCGCTCCCGACCCCGGGCGCACGGGATAAAAGGCGGGCGGCGGGCGCGGGAGCCCGGGCCCTGCAGCCTGCGAGCGCCACCGGCGGGCCGGCTTCCCCCGCCGCCC
>520FP002839 Ccr6_2              :+U  EU:NC; range  -249 to    50.
ACTGTCCTGGTGGTGCTGAGGTTTTTACACTTCCTTCCTCCAGTAGCAAAAATACGGGTTGCTGACTATAGTCCACTAGGTGGACAGGACCCCCTTTCAAAGAACTTTACAGTTACCTAGATGATATGTAATTTCCAAGAATCAAGAAGCATTCCACAGACTTAATAATTCTGAAATGAAAAAAATTTGCATGTCACAGTGAAATCATTGACCTAGTTACATAAGTGCCCTCCTGCCTCCACCTTTGCTACCTCCAGTTTGCAGCGCTGAAAACAGAACACTTGTGGTAAGGTATCTACC
>521FP001189 Sult6b2_1           :+U  EU:NC; range  -249 to    50.
CTTTACCTATTTAGGACAAAGGATTTGATAGTGGTACAATCTTAACACAGTGATTACTCCTGGCTGCCTGGTAGTTTTCTATGCAAATGAGCCTGAACTGAGTGGAAGGACACATTTTGTAACCTGTGTTATCAGAAAAATTCAGATAACATGACTTTTATAATAGACATTGGCTCAGTTGTGGTTTAAAAATTATTCTTCTAGAGAGCTGCAAAAGGTATATATAGACACATGGAATATCAGCTTGGAGATACCAAGATTCCTCTGCCACTCTGCTGAGGTTGTGACCAAGGGCCAGGT
>522FP002949 Gnmt_1              :+U  EU:NC; range  -249 to    50.
TAGGGGTGGAGTGATCTCTCATTGCTTTACTTTGTGAGTTCCTCCCGGCCACCCTGGCGAGTCCTATCTGACCTGTCTTACTAAGCCAGGTCCAGGATTGCTGTGCTGAGCCATCCTCAAGGCAGAGGCAGCAAGCCTGGCTCTGGGCCCAGGGCCCAGCAGGGGCGTGTCCCTGCTCTCACCTGCCATTGGCCAGGTGGGACTGCCTTGCCAGAGGATTATAAGTGCGGATCGCGTGGCCTGAGAGCCAGGCGCCGGTCAGGATGGTGGACAGCGTGTACCGTACCCGCTCCCTGGGGG
>523FP000190 Fam71a_1            :+U  EU:NC; range  -249 to    50.
CATTTCCTCGAATTCCCACAGGCTTTGAATCTTTTCAGTTTGGGCTAAGAGAAGGAAGTACTCATATACAATGTTCCCATTTGGAAGTACTTATATACAATGTTCCCATCTGATGCCATTTCATGTTGGTACCCTCCTGGTCCTGTCCTCCTGGAGGGCAGCTGGGGGATGGGACAAAGGGGGATGTGCCAGCGACAGGTCACAAAGGGAGAGGGGGATAAATATGGCTGTGCAGGGGCTTCAGGCTCTAGTGGTCACCTCTCTCACTAGGGCTGCAGTTTGTAGACTCTCAGGGAGCTT
>524FP002177 Timp2_1             :+U  EU:NC; range  -249 to    50.
TGCCAATCCAGCGCGCAGTCAGGTACGCAGCGCGCATGGCCCTACAGCGCAGCGTGCCAGGTGGTGCGGGAAGCCCGCAGCCTGTGCCAGGCTGGGCACAACAAAAGCCGGGGTTCTGGGGAGGGCTGGGCGGCGCGGCGCGGGAGGAGGGCTGCTGGGAGCGCCCGGCCTGCACTGGCCGCCAGCCACCGAGAGGAGGAGCAGAGGATCCTCGGAGCGCAATAAAACGGCGGCTCGGCCCGAGCCCGCAGCAAACACAGCCATAGAAGGCAGCGGAGGAGCCGAGCCGGGCTGCGCTCG
>525FP001023 Peg10_1             :+U  EU:NC; range  -249 to    50.
ATCCTCCCCTCCCCTCCCTTTCTTTTTTTCCTCCCAGCTTGGCCAGTTCAGCATCGCGCACCCCCCCTTCCTGAGCCCATGCTGCCCCTAGCGGCGGGCCAAAGCAGTGCATGCCGCGCCCCCACCCCATCCCCCAAGGCGCCCGCCCACGCGCCCCCCTCCGCCCCCGCTGCTCGCGAAGCACGCTGGGATTTGGCGCCCCCCCTCCTAGGATCTCTCTATATAAGGCAAGCAGTCCGGACTCCCGATACACGCGTTTCCAACTTGAGTTGGTGTGTGTCGAAGAATCCTGACCAACTA
>526FP003237 Maged1_1            :+U  EU:NC; range  -249 to    50.
GAAGGAGTGGATGCGTAAGGAGAAGGGGAGGAGGAACCTTTGTCCACTGTCAACCTGGTTGGCGGTGGGATAGTGTGCTGGCAAGGAGGCGGGCTCTCCTCCAAGTGCACATGCGCAACAATGGCTCTGGGATGAAGCTTTTGTTGGGAAAGCAAGCGGGACTCTTATTTGGACAGTGATCTGCTGCGCATGCGCGGCGCGTCCAGAGGCGGTGGGTGGTATATTAGGCGGAGAGGCGGGGTCGCCCGAGCTGCCGCGCTGGCATTTTCTCCTGGACGCGGAGAGAGTGCGGGTGCCGAG
>527FP001656 Slc37a4_2           :+U  EU:NC; range  -249 to    50.
CCTCCCCTGGGCTTGTGCAGACAAAAGTAATTAGGCTGAGCCTTTAATCACAGCTGGCTTCACAGGCAAGAAGACTTGGGAAAGGAGGGAAGGGCAAGCAGTCCTGGGGACCCTCTCCTCCCCCGGTTTGGCTCTCAGTAACCTGTTTTCTTGTCTCTCTCAGGACACTGGGTTCCCTGGTTGCTGCCCCAGGCTTAATGATTGTCCAGAAGGCGGCTATAAAGAGCCTGGGTGGAGGAGAGAGAAAGCGCACAGAAAAACACAGCTCAGCAGATCCAGGCACTAAAGAGAGCTAGCTGC
>528FP001418 Tgfb1i1_2           :+U  EU:NC; range  -249 to    50.
GGCTAGACTTCAGTGTGGCCAAGTGGACCAAGCTGGGGAGAAGTAGTAAGTATGTCACAGCAAACATCTAATCAGGAAGTTGGGTGTCAAACATACAGCCGATTGAACAATTTGGGTACAGTAAGAGACAATCTGGGCTGCACCAGAAAAGATGGAGAGAATAAAAGATCATTAGTTGGTTTGTACTTGGCTCCCAGGGTAAGTCAAGGGAGAGGTCTGATCATAAATACCCCGCCACCCCATCCCTCCCCCTCCGCCCCTCCATCCCCACTCCCCCCGCGCTACTATTCTACTTTTTTG
>529FP000006 Pi15_1              :+U  EU:NC; range  -249 to    50.
CACTCACTGAAAAGGTAGAAAAGGGGGGTGTCTCATGATTTGTGCTTTGTAAGCTGTGGGTGTGACTCAATTTCCTCACTGCCACATAAAAAGGTTGCCACCCAATCTCTGTTGTTGGTTGTTTTTTTTTTTTTTTCTTTTCTGTCCCAAGCCCCTCCCCTTGGATTTTGGCTGAGAGACCCTAAGAGAGCCTGCCCTTTCTGGACTTTGCAAACTGACATATAAAAGCTGTTAGCTGTTTCTGTAGCCAGCAGCATTCAAATCTTGCAGACTCTTGCACTCTGAGAGCTTGTAATAAGA
>530FP003216 3830417A13Rik_1     :+U  EU:NC; range  -249 to    50.
AACCATTCTAGATAGAGAAGCCTTAATAACCAAGATACTTGTGTCCTTTTGAGGGTCTCACATAAAGTCGGGGAGGACTTGTGACAATATCTGGGGACCCAAACTTCCGCATCAACATCCAGGGACTTGGATGACTCAGCGACCTTTAGTGATGTCCCTGGAGGCTAGAAGATTCCTCAATGCTGATTTGTGAGAAAGATCCCCTCCCCTCTGTTCTACGTTTAAAGCCTGGGAGGTTGGGGACTCAGAGCCATTTTGTGAAGCTCTCGGAAGAGTGACGTTCCTTCAGCACGCCGTGTA
>531FP002168 Cd300lf_1           :+U  EU:NC; range  -249 to    50.
CCTTCAACCTATTGAAGCGCTGGCCTTCTGGGCTCCAGCAACTCTTGCTCTAGCTGATGGAATCCAGAAGCACCGAGCCTGCACATTCAAAGCAGGAGCCCCTGTTCTCTTTCCAGAAGTCAGTCTGGAGCTGAGGACATGATGTTTCTCAAAGTCCTTTTCACAAGTCTGACTTCTTGCGTTACACTTCTCTCACCCTACCTCCTTCCTCTTTTGGTGCTTTATATGCCAGCGGGAAGTGGCTAAAGGAGGAAGTGCCGAGTGAGAGTGAGGGAAACCACAGGACCAGGAGACGCAGGA
>532FP001510 Slc20a2_2           :+U  EU:NC; range  -249 to    50.
TATGAATGTGCTTGAACATCAAGTGCTTGCCTGTTCTGGAGAAGACCGGGGAAGACTGTATTACTCTTTCTCTGTTGGTACTTGCAGAACCGACTTAAAGTAAGTTAGTACTATTCAACTGAGTTCAGTAATTAGAGTACTCCTGATGCCGTGCATTGTTCGGCAGGGCACGCCCCTTGGCGGGGATCCCATTAAAGAGGACACCAGTGTTGTCCTAGTGAATAAATCCCAGCCCACATGATGCAAAGCAGCGTGTTCCTGCCTGCTGCTCGGCTGTAGTTAATTTTAGCCAGCGTTTGT
>533FP003044 Slc26a2_1           :+U  EU:NC; range  -249 to    50.
GTGGCTTGTAGTCCAGAACAGCCAATCGGTAAGAAGCAAGCGGCCGAGGGGCGGGGCTGTCGCCGGCGGGCCCCGGTGATTGGCCAGGGGCCATGCCGCCACGCCACGTGACTGCCACGCCGCGGGCCTTGCCCGGTTACTTCCGCACCTTTACTCCGGTGACTGTGGTCCGCTGCCTCCTCCTCGGGGCCGGGCCATGGGCGGGGACGGTTGCCGGGTATTAAAGGGAGGCTCGCCCGCGGCTGGACTGCCTGTACCCGTGCGGCGGCGATCCCGCAGCCCAGTCTTGCGGGAGGACGC
>534FP000249 Zbtb6_1             :+U  EU:NC; range  -249 to    50.
TTCCTTCGGCTCCGCCCCTCAACTCCTTGGCTCCTTGGCGGTTCCGGCCCTGAGCGTTCTTCGCTCGCAGCAAACAGCTTCATACCGGAGCAGGAACGGCCAGAAAGACCCGGCTCGCTGATATTTAGATATTTTTCTGTCTTTCCTGCAGCGGAAAAAGAGAGGAAGAAAGAGCATCTCAGGATGTTCTTCCGGGGCGTCCAGACAGTCTCCGCGAAGAATAAAGCTGGTTGACTCCGGAAGCGTTTCCTTCCAGGCTAAGTCCATCTTCCGGCCTGGGCTGCCATTGCCGCGGAAGCC
>535FP001314 Klk1_1              :+U  EU:NC; range  -249 to    50.
CTCCAGGAGCAACAGGACCTGCCCCACCCAATCTCAGACCTGGGAAGGTATCCAAGGTGACCTAGGGCCCACAGGAGAGCAGGTGCAACAGGGCCCTCCCCTCCCACAGCCATGAGGGTGGGAGAAGGGAGTACAACTCTGTCAGGAAGGGCAGGGCTTTGGCCAACATCTGGCTGCCAACACGGCAGGGGTGGGGCTGTGGGGGAGAATGAGGGTTTTTAAAGGCTCCCCAGGAGCCTCTACAGCTCCAAGATCACTGCCTGCAGCTCCTGGACTCCTGTTACCATGAGGTTCCTGATC
>536FP002426 Ctsl_1              :+U  EU:NC; range  -249 to    50.
CAGCAGGCCTTTTTTTTCCTACGCTTTTCTTACAGAACCAAGGCACCACGCTGGCGTGGACCCTCCAAAGTGGATCAGCCTCGCCCCAAGGCTTGCACCACAGGACAGGTTACGACCCGGCGGCGTCACGCGCCCGGACTCCCGCAGGCTCCGCCCCGAGGCAGGCATAGCCAATGACGGGGCGGGGGCGGGCCCTGTCGGGGCTGTAGCCTGAGAGGCTTTAAAGCCTGAGCCCGGCGCTGTTCCTCCAGATTCTCGGACCTCGGCGACCTCCGGGGATCCGAGTTTGCAGACTTCTTG
>537FP002725 Glycam1_1           :+U  EU:NC; range  -249 to    50.
GAAGTTATCCCAAAGGTACAAAGAGATGGCACCTGGGGCTGGCACACCATGGCAGTAGCTAGGCCAAAGGGAAGGCTGGGGGCCTTACTTTCTTGCCAACTCATTTCCCAGAAACACCAATTCCCAAAACCCAATGTAGTCTGAATAGGAATTGGAGGGGAAGCCTGGCTTGCTTCCTGGTCTAATCTCCAACTATTGTCCAGCATCCTTACCCCAAAATAAATAAAGCCCCAGCAAGACTGCTACTCCAGCATTCTACTCTGCTTCCCAGGGAAAGCTGACCTTGTTCCAGTGCCACCA
>538FP001847 Gadd45b_1           :+U  EU:NC; range  -249 to    50.
CTAGAGCTCTCTCTCTAGAGCTCTCTGGCTTTTCTAGCTGTCGCCGCTGCTGGCGTTCACGCTCCTCCCAGCCCTGACCCCCACGTGGGGCCGCCGGAGCTCCGAGCTCCGCCCTTTCCATCTCCAGCCAATCTCAGCGCGGGATACTCGGCCCTTTGTGCATCTACCAATGGGTGGAAAGCGCATGCCTCCAGTGGCCACGCCTCCACCCGGGAAGTCATATAAACCGCTCGCAGCGCCCGCGCGCTCACTCCGCAGCAACCCTGGGTCTGCGTTCATCTCTGTCTTCTTGGATTAATT
>539FP000020 Dst_2               :+U  EU:NC; range  -249 to    50.
TGTTTTTTAGGTGGTTGAAGCTGGATGACTCTTGGTGAAAATATTTGGCATATCTTTCCCAGTGACGCCCAATCGTCCTGCTCTGCCCGTACTTGCAGGGCTTTAATGCTGGCTACAAAAGGCAAACCTCAGCAAGCAAATGAATGGCTGTAGGCAGGATTCTTTAGAATAGTTATCAGCATAGTATTTGCAGTGCATTGCATATGCACGCCACAGCATATTTAAGGATCCGTTAAAGCCCTGCCCCTCCTTTTAGACTGCCTTTCACCTGGTAGAAGTTCTCCTCGCATGGTCCTAGGA
>540FP000241 Fam78a_3            :+U  EU:NC; range  -249 to    50.
AGCACCTAACCCGGAGCGCACCTCTCGGAAGGGCGGGTGGATACGGGCCTCACAGGACGTCGGACCTCTGCCGCTTGAATCGGAGCTCACGCTGCAATTGATTGGGCCCCGCCGGGCGGGCGCGTGTGTTCCAGGGAGCCGGTGCGGAAGGCAGAAGGGCAGGAAGTCGGCGTTCTGCAGCGAGGGTGGCGCGACCGCGCGGGGACCGAGCCTTCCTTATTTATGTGCCTGGCAGAGCCCGTCTGCTTCCTGCGAAGACTTCAGGGAGAGTGTCCGAGCTGCCATCCCCAAGTGTGAGGA
>541FP001277 Fxyd1_2             :+U  EU:NC; range  -249 to    50.
CTTGTTGTGAAAGATGTCACCCAGAGGTGGACAAAGAGAGGGATGTTCCCCCTTTTCTCACAGCTTCAAGAAAAGGAGATGGGGTGGCCTGTAGGGATGTGGCTCCTGGCTGGGCCTCACCCCAGCAGTGTTATACAGGACCCCCTGAGTCTTTGGGGGGGGAGCTGTTGCCATGGTGGCCCGTGTGCAGCAAATTCCTCCCGGGTGAAGTGGGAGATATTTATACCCAGGGTCAGGGAGAGAGCGGGCAGGCGGCCGAGGGCAGGAGAGCTGGGACGGCCTGGGTACAGAGAGACCACT
>542FP001978 Dnah9_1             :+U  EU:NC; range  -249 to    50.
TTGTGTATGGAGGCGTCTGAAGACTTTAATCTGGCCTTAGACAAAAGAATCCCACGCAAGCCTGTGCCTGTAGTCTTCAGAGCACGTCTAGTCTACCAGACCAGCTTGGATGTGAGAGCTTCCACCAGTTTCCCAGCAACAACGACGCGACCCCGCCCCTTCTCAGCCCCTGCCTACCTTATTAACTTAGTGGGGCGGAGCTAGAGTCCAGTGCCCAATATAAGGAGAGCAGAGGCAGGAGGGCCTGGCATCCCCGTCGCTAGGGAAACAGACGCTGCAGCTGGCAACACGCGATGCCCG
>543FP002774 Lsamp_1             :+U  EU:NC; range  -249 to    50.
TTTTTCTCCCGCGAAGGGGAAAGTCAAATGTATGTTGCGACAAGGTCAAATCAAGGTCTTAAGAAGACAAGGGCTTTTCACCTATGTTTGCTGAGATGAAAGGGGACTTTGGCTGCATTGGACCGACCTCTCACACACAAGCAAACCCAGGGCCGCGGCGCTGCCAGGCTGTGCGCACTAGATGGCAGTAGCGGGGCCCTTTCGGCTGGGCTCCGGGTCCTATAAGGCGCTTGCTTGTTTAAGTACAGTCTCATTTAGTTGGAGCTGCAGGGGAGTAAGGGAGAGGAGGGTAGGAAAGAA
>544FP002348 Hist1h2ab_1         :+U  EU:NC; range  -249 to    50.
GAAAGTAAAAAAAAGTTCTTAACTATTAATCATGAAAACCAGAGTTTAAATCCCAGAATCTACGTGGTTTTTATTTTTTAAAGAACGATATGAAAAAGGACTGGATGCGAAAAATAAAATGCAGGCCTTTATGCAAATGAGGAGCTCAAATTCTGGCTTTCTATTGGGTACGATATATTAACCAATGGGAGAAACACAAACAGAATACCTCCAGTTAGTATAAATGCTTGCTGTTCAGTTGCAGAATTTACTATATATTCTTTTCCTTTCTCTGCTTTGCCTTTACTGATACTTAAACGC
>545FP001347 Trpm1_2             :+U  EU:NC; range  -249 to    50.
GTTGGAACATGTCCCTGAAGAGACAAACAGTGACTTCACCTTTCCTGTTGTGCTATCAGTATTTGGTTGATGGGGAGTTGGGGGGGGGGGGGTCTCCTCCATTAAAGAAAGCCCTTTGGGGGGGGCGTGGAACTGAAGCTGCTCACCCAGTGGGATAAATTATTCAAATAGCAACATTCCTTTTCAGTTCACTTGCTTTAAAGTGATTTGCTTTTCATAATAAAAACTCCGTGCCTTCTCAAAGGAATCAGTAAGCGGAATGACGACCAGAGCCTAGGCTTACAAAGTCTCTTAGCGCTT
>546FP000483 Fgb_1               :+U  EU:NC; range  -249 to    50.
CCCTGTTTCCCATCATTTGCTCTGACTCAATGATTCGAGGAACCCCCTGTGTCCACATTAGGCCAGCAGTGAGGAAGAGCTGTCTGATAGGTAAATAAGGCTTGCTGGGAAGATGTTGCTCAAATGATAAAGCAGTTCAGCCAACAAGTGAACCAAAATGTCAAATATTAACTAAAGGGAGGTAACCATTCCTGAAGTCATGCCGGGGAGAGGACCCACTATATATAGGATCGACAGTCTCCCAGCTAAGTCTACAGGCAAAGGGCAACTGCTCGGAATTTCGGAAACTCTGAAACCATG
>547FP002713 Krt77_1             :+U  EU:NC; range  -249 to    50.
GGAGAAACACTACAGGAGTTTCCAACACTGAGATCCTGAGAGATTGCTATCCTTTGGTCTCTCCGTAGTAAGAGATGAATGATAAATGATCAAGTTGGGGGAGTTTGTCTGCAATGCCATTTCAGCAACACATAGGTATGAGGCTTGTAAGCAGATGCTACTGGCAGGCAAATACTCCCCTCCCAGGGTTCGGAAAGTTTCCAGCCCAGCAGGTGTGTGTATATATAGGGACTGAGCCAGATCCTTTCCAAGAGAGTCGCAGCTCCCTCAGTCCCTGCTCTCTGCCTGCTTTCAGCTGAG
>548FP001728 Map4_2              :+U  EU:NC; range  -249 to    50.
CAGTTTAACTGAGTATCAAGAGCAGATGGTTTTCAGTATAATTACTAACCATAGTAGCACACACAGACTACTGTGTGCATATAGTCCTGGATATTCAGGAACCGAGTTCAAGAGTTCTAGACCAATCTTAGGTCCTATGGTGAAACTCTGTCAAAAAAGTTTTAATTACATTTATTATTTGAAATGTATTTACTTTGGGAAACAGTGATGCAAGTGGTAATTTTAAAAAGTAGTACAAGGCTTCTTTTCCGGCTGGAACCATGGAGGCTGTTCCAGAGAAGAAAAAGAAGGTTGCCACTG
>549FP001295 Zfp536_1            :+U  EU:NC; range  -249 to    50.
GAGAGGAAAAAGGAGGGAGAGAAAGAGAGAGGCAGAAGAGGGGGAAGAAGAGAGAAAGAAGAGGGGCGTGGGGGGCACATCAGTGTCCCCTCCTGGGTCGTGTTGGAGGGTGAAATAGTAAACCCACGCACGGAGGGTCGCCAGGAAAGTGGACATTACCGCTTTAATTAACTTCGAGATGCTCCGGCGGCGGGACCTGGCGTAGCCGTGACGCGCCCCCATAAATCTGCCGGGCCGGGGCTGCTCCAAGAACTCATACAGTAGCAGCGTCAGATTCAACGCGCGCCTCCCCCGGCCGGA
>550FP000711 Rgs3_2              :+U  EU:NC; range  -249 to    50.
GTGTTTGGGAAGGGCGCTCGCAGAAGGAGGAGGAAGAGGAGGAGAAGTAGGAGGAGGAAGAAGAGGAGGGGCGGGTGATGCAAGGATTTTGAAAAAAAAAAAAGAAGAAGAAGAAGAAGAAGAAGAAGAAAACGCTACCTCCATGTGGGAGGTGGAACCTGGTCATTTGGTTCTGCTTTTCCCAGCAGGTACCGCTCCTCTGGGGAACTTGGGTAAGTCCATAAATAGCTCTACTGACACAAAGGAGCTCTCTGTCTGGGGAAGGCAGCCGCTTGACACGGCCGGCCGGCTGCCCGCCCG
>551FP001981 Myh1_1              :+U  EU:NC; range  -249 to    50.
CCAAGGACGGATCGTTTTCCTATCACCAACAACTCAAATTATTTATAGGAGATTGATTCATATACTTAACCCAATGTGAGAGGGAATATTTCTAATTATATCCAAACATCCTTAATATGAGGGGAATTAGGCTTGGAGACCTTCCTTGCCAAAAACACATTTTGCCAAATATGTTTTAAGAAAGAGGAGGAGGTTACGTGTTTTCCATATTTGATCCTATAAAAGTACCCCTTGGAATGAGAGTGACTTGTCTTTCCTCATAAAGCTTCAAGGTAAGAGTGTGTGAGGACAGGGCTCTGT
>552FP003053 Lipg_1              :+U  EU:NC; range  -249 to    50.
AAGGGGAGGCTGGCGACTCAGCAGCCCGTGGAGCGGGTCCGCGGTGCGTAGCTAGTTTCTCCCTGCAGGCGTCCACGCGGTGGGTGTGTGGCACTTTCATTCAAACTTTGGGAAGTTCTCGGTTTGGGCGTCAGTGAAGGTGTGACCAATCAGAGTCCCGAGACGGGAATAAATTATGCAAATATCCATCTGGCGATGGGTCAGATGACTAGAATACTTTTAAAAAGTACCTCTCCTGGAGTTCGCGGTGTGACAGCGGCGAGTCCCGACTTCGCAGCGGCTCTGGGAGAGGACAGGTCG
>553FP002594 Fyb_1               :+U  EU:NC; range  -249 to    50.
AAAGAGAAGAGAAACGTTTTTTAAGATAAATGATTGTGTCCCTGTACGACCAACAACAGAAGTTTAAACACAGCCCTAGCCTTTCCTTCGCGAGAAACATTCACAACTTGTTTTGCCATAGAGGAACTTAAATGTTACAATATCTGGTCAACCAATCAGCAGCTTGCCGGCACCCCAGCACTCTTGCCTCAGATCAGGAAACCCTTGAAGGTACAGTATTTTAAATTGCAAGTGAGATTTCTGACTCTCAGCTGGTTTTTGTTCCCTGTGCTTGTAGGATGGAAAAACAGATGTAAAATC
>554FP002645 Ly6g_1              :+U  EU:NC; range  -249 to    50.
TTGTGGCCCCTGCTCCTACGCTCTCTTTGTCCTCCAGCACCATGGTTCCTCCCCAACTGAGTGGTCCTCCCTCCCCAACTGCTATAAATCTGGCTTGACCAGGTCACCAACAAACCTTGCTACCTCTTAACCAATAAACATGATGGCCTGGAGGAAGTAGGTATAGAAACCCCTCCCTTTTCAGGATGCCAGCTGGGAGGGGCTGAGAGAAAGTAAAGTATTTATTTCAGTCCACTTCTGAAAGACCTTGTCACTGTGCCTGCAACCTGGTCAGAGAGGAAGTAAGGACTGGTGTCAGGA
>555FP000416 Aurka_1             :+U  EU:NC; range  -249 to    50.
AACGCCTGATCCTGGGGAGCACGGCGGGCGATAGAACGGCCGCAGATCGGACGGGCCGTTGGTGCACCACTTCCGGGCTCCGACAGCTCAGTGCGCCTGCGCCCAGCTACGGCAGGGAACGAGCTTCCCATAGTCGCGTTTACGGTGAGCCAATCACAGAACGGCATTGCTCCGGCTCTAGCCAATCAGCTCTTGGAGTAGAGGGTTTGACTCCTATTTTAAAAGGAGAACCTTTGAATTGTAACGGCTGAGCTACCGGGATCGCTTGGAGGCTTCGGTCGGGAGCAGGTTCCTGCCTGT
>556FP003254 Pgk1_1              :+U  EU:NC; range  -249 to    50.
AATGGAAGTAGCACGTCTCACTAGTCTCGTGCAGATGGACAGCACCGCTGAGCAATGGAAGCGGGTAGGCCTTTGGGGCAGCGGCCAATAGCAGCTTTGCTCCTTCGCTTTCTGGGCTCAGAGGCTGGGAAGGGGTGGGTCCGGGGGCGGGCTCAGGGGCGGGCTCAGGGGCGGGGCGGGCGCCCGAAGGTCCTCCGGAGGCCCGGCATTCTGCACGCTTCAAAAGCGCACGTCTGCCGCGCTGTTCTCCTCTTCCTCATCTCCGGGCCTTTCGACCTCACGGTGTTGCCAAAATGTCGC
>557FP002061 Osbpl7_1            :+U  EU:NC; range  -249 to    50.
CAGCTGTCCCTCTTGCCTGCTGACTGTGCTCCTGGCACAGATTGTCATGTCCCAGAGTATGTGGGGGTGGGGTGGGACGGTGTCTCTGTCCCTTCCCAGTCAACCTGATATCTTTGCTGGTCCAAAATATGCCATCTATTTCAGGTGTAATTGAGAGGCAGGGTGAATAAGGAAATGGCCTTGAGTGTTCACTGGGGTCAAGGCCATGTTAGTCTGAATAAAATCCTTTACCTTCGATGGCTTGAAGCCAGCAGTTGTTCAGTCCTCTGAAGCATGTGGAACTATGCCCAGTGGGGATTG
>558FP002290 Wdr37_2             :+U  EU:NC; range  -249 to    50.
TTTAAACATCTAGTTCAAGTTGCTCGCAGAGACAAGGCTGTTTATGTAACAGCTCCATTCTGCTATGTAGGTCTTCCCAACCCTGATTAACGGGGAAAAGCGGCTCAAGTCCCACCTTTTGCAGTGAACAGCTGATTCTATTTTCCCCTCTTAGCCAATGGTGATCAGATATTTCAGAAGGAAACTGGGTGAGTCATCTTCTGCAGATAAGCTGAAATATTAATAGTTCTATCTCTACCAGGCTCTCCTGCAGCCAGCTAGCAAGACTCCCACTGAGCCCTGCCTGAGGAGCCATTCCTA
>559FP002439 Bhmt_2              :+U  EU:NC; range  -249 to    50.
TATTGGACAAAGGTCAGTGTGCAGACGAGCTAGCAGCGACCTCAGTATTTTTTTCTTATCTTAACTTCGCGTTTCCACCCATCTAGGAGACCAATCTCGACTTCTCCTCCCACAGGCAGCTTCCCAGCTAGCCCCTGGCCTAATTCAAAGGCTGGTGGGCGTGTTCCCTGCCTGAGGCCATGTGTTGGACCTGGCCAAGGCTAGGGAACTCTAGCTGCTGTATAAAGAGACCAGCAGCGGCCCAGCAGCACAGACTTTGCTGGGAACAGCTACCCTCCAATCCGCAGCTGTGTTCAGCGC
>560FP000265 Dlx1as_1            :+U  EU:NC; range  -249 to    50.
ATAGTTTTTAGCATAACATCTTGACTCCTCGATAATTATATCCGTTCGGAGCCTACGCAGAATTAGCCTGAATTGCATGGTAACTGCTGCTGCTTTAAAATTTTTAAAAATTACTCATAATTTTCCCAAAGATTACCAAGATCTCGAGTGCACAATGTCATCAGCGTAATGAAGAGTAAACATTTATGCTAATAATCTGCAATTTTTTTCATCAGCTATAAAGACAGAGGCTATATAGCCGAAATTTTCAGTTCTATTCTGCAAGCTCAGAGATGCAAAAAGCCTGCGGCGCTCTGGAGG
>561FP002993 Cables1_1           :+U  EU:NC; range  -249 to    50.
GGAATAGCTGGAACCGTGGGGACCGGCCCGGTGAGCCCCCGCCCTGACACGCGCCGAGCTCTACTTCCCTCCTCCTTTTTCACCGCCTCCTGCGCGGTCGCCTCCCGCCGCTGCGGTCTCCGCCTGCGGCTTTGTTTTCCTCCCAGGTCTCATTCCCCACACGTGATACTGTGTTATTGCAAAGAGCGCTCCGGAGCGCGAGCGCGGGGCGCGCGCACTTATAAATACCGACCGGCCGGCCAGGAGCCCGTGATCGCGCGGCACGGAGGGTCGGCCAGGCGCGCGTGGGTCCGGGACGCG
>562FP003084 Pla2g16_1           :+U  EU:NC; range  -249 to    50.
AGATTAAATGTAATTCGACATAACATGTTCTTCCATGAGGAGTGTGTATAGGCTGTCAAGGGCTGGGGAATCTGGGGCAGAGGAGCAGAGAGGCGGGAACGCAGCGGGAGGGAGGCATCTAAGTGACTACTGAGTAGTGGCATGCCCTTGGCGACGCTCTCATTAGCCAGTTACAGGAGGAGGGGCGGGGTGATCTGGCTCAGCCTGGACTCTGCGGCCATTAAACCAGTCCCCATTGCGCTGGCCTCCACTTGCCTACTTGGGGCGCGAGGAGGTTGGAGAGTTTTTTTCTGGGACCCA
>563FP002161 Sox9_1              :+U  EU:NC; range  -249 to    50.
CGCTTGCCCCGCGCCCCCCTCCAAGTCCCCTCACCCCACCATCCACCCTCTGGCTGAGCTCCCCTCCCTTCTCCTCCCCTCCTGTCTCGTCACCCAACCCGGAGCCACAATCCTCCCCAGCCCCCCTTCCAAAATCCGGTCCAATCAGCGACTTGCCAACACTGATGACTCAAGAGCTAGCCGTGATTGGCCCGAGGTATCTAACGTGAAGGAGGAGTATTTATTAGAGACCCTGAGCTGGAAGTCGGAGAGCCGAGAGCGCTGCTCGGAACTGCCTGGAAACTTCTGTGGGAGCGACAA
>564FP002338 Hist1h4d_1          :+U  EU:NC; range  -249 to    50.
CTATTTGGTCTGATAAAAGACAAATTTCTTTTTTCACAATACATAAATTGTCACTCTTGAGGGCAATGTGTTGAATTTTCAACTGCTGGCTCTGCTCTTGTCTTAGGACCCGCCTTGTCTCCTCAGCCTTTTCATAGGATAAACGCCAGAAGGGCGGGAATTGACCATGGTTCACGCCCCCTTCCCTTCAGGTTTTCAAACAGGTCCGCATTGGTATTATAAAAGCCAGGAAGGCCGCTTGTTACAGTCACTGGCTAGTGAGCTTCCTTCCTAGTTTGCTAACATGTCTGGACGCGGGAA
>565FP002059 Hoxb5os_1           :+U  EU:NC; range  -249 to    50.
GCTGCTCTAAGCTAGAAGAGCGCTCACCTACCTCTGCCCCCTTCCCCACCACAGTGAGCAGTTAAAGTGTCACTTAACATTCTGGAGAATGTGAAATATACCGCGCGGTGTCAACTCCCCAAAACCATAAAACTAACTTTATGGACCTCACGTGACTTTCTCGAGCCAGTGAGGGGTATCTGTCTGACTTCTCGGCGATTTTTACGATCTAACTTCGAGATAAAACCCCTATCCATTTGACATCTAAATGTCATAGCGACTTTTGGGGTAGTTTGCTTTCGGCAAAGGGGGACAAAGTCA
>566FP002210 Agr2_1              :+U  EU:NC; range  -249 to    50.
CCAAAACTACTCACAATAATACCTTCAACAACAGTTAAAAAACGCTGGTACTCAAACAAAATCAACAGCCTTTTCAACGACTGCTTTAAAAAAGACCAAACAAACAAACAAGGAACGTCTTAACCCAGAGAAGACAATTGCTTGGGAGAGGAAAAGTTTGCTTCTGAGTTAGCAGCCTGTGGAAACAGGATTAGTGGGTGGGATTGGGGTGTGCTCTGCCCATAAATACAGGCTCAGCGCTGCGCTGGCACACTGAGAAACTTGGACGGCAACCCTTGCGGCTCACACAAAGCAGGAGGG
>567FP000102 Epb41l5_1           :+U  EU:NC; range  -249 to    50.
AATCCACCTGCCTCTGCCTCTGCCTCTGCCTCTGCCTCTGCCTCTGCCTCTGCCTCTGGAGTATTGGGATTAAAGGTGAACTGCCTTTCTGTATTTCTATAGTCCCATCTGGTGTTGCCAGCTTAAATTCAGGTCTCAGGAGGCCGATTTCCGGGGCGGTGCCATTGCCCCTTTAAGAGCGGAGCGTCCCGCCCTTCGGGGGGCGGACCTTGGATGGGGCTTTAAGGGGCGTGCCCTCGGGCGGCCGGGGTCCTCCGGGGATTAGCGCAGGGTGGGCTCGCGCCTTGCGCCGCCATTTCT
>568FP000874 Phox2b_1            :+U  EU:NC; range  -249 to    50.
GGTATTAAATTCTAATTAGAGATGCAGGAATCAATGATAGGGAGGTTGGACAGCTCAGTTCCCCAGTGCCAGCCCAATAGACGGATGAGTTATTGTCATGTAAAAAGCGCCAGCAATAAGACCAACCGCTTTGCTATTGTCCAAGTGGAAAGAGCCAAGTTTATTATGAGGACTATATACTCTAGAGACCTCAGACAAGGCATCTCACAGGAGGCTTTTTCATAAAACTAGGCTCGGCTGGTAGTAAGGAGGCCAGTGTGGAGGCAGGCGTTGAGCAGTGCACATCTCCCCACTCCAGCC
>569FP003101 Pfpl_1              :+U  EU:NC; range  -249 to    50.
CAGCACACTACTAACAGAATTATCTTGATTCTTTATCTCAGCCCCAGATAACATCATCTCCACACCAGGACATGAGGACTTAGTAGCAATGAGACATCATAAAATGTGTGTGAGTACTGCTCCATTTCCTTTCTTCTGTAAGGACAGCCTCCAACCTTAGTAAGCCAATGAGAAATCTAAGGCTTGTCCATAAGATAGAAATACCTTGGGTCTGGTGAAGATAAAAGCGTGTCAAGTAGGGGAGACGCTGCGACGGCGTCTTCATTTTCGGCAAAAGAATCTGGCACTGGAGACTGACAA
>570FP002741 Crygs_1             :+U  EU:NC; range  -249 to    50.
GTTTTGAATTTTTTAAACGTTTGGCTGGGTTTTGGGTGCCTTGATTCAGCAGAGCCTACAATGCAGTAGGGCTGGGCGAGCATTACAGGGGCCACAGAGCTCTCCTTTATTTCATAATCCCAATTGTTTTTCTAGCAACCATCAATAGACTCTAAATGACTGACTCAAATTTTGGATCCAATTCTCATGACTAAGCAGATGTTTGATTTGAACTGCCCTCTATAAATGTCCCTCTGCCTGTAGTCCTGGAGCTGCCCTGGATCTCTCTCAGTAGTGCGGGAATCAACCTTTGCACATACA
>571FP000629 H2afz_1             :+U  EU:NC; range  -249 to    50.
GGCGCCCCTTCTTCTCCCGGTCCTCGTCCCGCCGCATCTCCTCCCCCCCTAACTCATCCCCCACGCGCCAATCATCGCTCGAGCTCCCGAGCGCCCGCCCCGCCACTCCGCTGTGCGTTCTCCCATTGGCTGGAGCCTCAAGGACGCGTCCCGAGGGCGGGAGGCAACCATTGGTGGGCCGAACCGGCCGAGTTCCCGGATGAGGGAACATTCTGCAGTATAAAGGGCGCGAGGAAGGCGGGAGACGGCGCAGTTTGAATCGCGGTCCGACGGAGGAGTGGGCGCTGGGATCTCGCTGAG
>572FP001319 Atf5_1              :+U  EU:NC; range  -249 to    50.
TCGTGAAGCAGGGAGAGAGAACGAGACGAGCTGGTTTCGGGTGTGAAAGACACATCGGATCTGACCGATTCAGGAGACCGAGCCCGGGCCCCCAGCCTGAAGCAGAGAGTGGAGGGTCAGGGCGACATGGCGGGCCCGGGGTCGCCACCGCCCCGTCGGGGCCGCGCGAGGGCGGGGCGCGGAGGGATCCAGGCAAGCCCGCGCTGCGCCGCCCCCGGTATATTTGTCCCCAGGCCCCGGGGCCGCCTCATTTTCAACCCTCTCAGCACAGTCTCCCTTAACGCTCCCGCCACGCCGCCT
>573FP000245 Cfap157_1           :+U  EU:NC; range  -249 to    50.
GGGGCTCAGCAATTGTTTCTGATTATCCCAAAGTCCCAAAGGCTAAGGTCCTTTATGATTCTAATTTATTTCCATTTGAGGGAAGGAAAGGTCTTCCTGGAACCCAAACTTGTACTCAAGAGCCTGGTATCCTGCTCTGAAAAAGCTAGGCCTAGGCCGGACACAGGATCCTGTCAGGAAGAGGACAGTAGCCCTTTAAAACCCAGCCTCACTGTTGCTATGTATGGAAACAACTTCCTTAGCAACTACCTGGCTTCTTAAAGGGGACTTTAAAAAGTGGTTGCCATCAGCCATGGCTCC
>574FP001775 Enpp3_1             :+U  EU:NC; range  -249 to    50.
CAAAACAAATGAGTAGCTTTTTATAAGTGTGATTAATATTCTATTCTTGCTATCTACATATCCCGATTAGTATGCATTATTACTTCTAAAGCTGTAAAGAACTGCTGTCCACAATGTCCGAGAGAGAAATGGACTTTATTCTGTGGGCAACGCTGTTTGTTAACAAGGCTTTTCCCTCTTCAATTGACCAATCGCTACAGAGCTCTGCTTTTCTCCCGGATTTAAAAGTCAGTCACAGCTGGGGCAGGCAGGACAGTTCCTTTTTCCCTCCCCAGAGGGAAGAAAGAGCCTTATTTTCTG
>575FP003299 Bmx_1               :+U  EU:NC; range  -249 to    50.
ATTTTCTTGTCTTTTCCAGCACAAAGCTCTAGAAACAAAGGCAGGGTTATCACATGTCCCCAAGAGCTGCCTGGGAAAAGCAGGAGCCGCAGTTATCAGTATTAGAGCCTTTCTGAAATATGCTTTTGTCTCCGTGTTCATTGCATTCAATCACATCAACAAGTGTTGGCTAAGTGTTGAGCGTGGTTTCCTGTGGGATTGTGTAAGGCCCTGCAGGACAATAAATGCTTTGGGGGCACTGAGTCGTACAGCCATTTCTGACCCAACAGCCAGGGGAAAAAAAAATGTGATACAATTCAC
>576FP000480 Lrat_1              :+U  EU:NC; range  -249 to    50.
TTTTACAGAAGGCGCTTCTCACCGCCAAGAAAGGTGCTCCATTCCTGGCAGGTGCAGGATCTTTCGCGCGGCCACGCCTCTGGCATCTCTCCTACGCTGGCTGTTTAAAGGTCTCCCTAGTGAAGCAGAGCGCTCGAGGAGAAGTCAGGGTGCAGAACGCCCGTGCCCAATCCGTGTTCTCCGGCCTGTGACCGCATTCGGCCCGCCCTCTGCACCTCTATAAGAGCCACAGCGAAGAGCGCACCCAGAGCACCGCCCCCAGGCACACTACCTCTTCAGCTCCTCAAGCGCGGGTGCCAC
>577FP000605 Gstm5_1             :+U  EU:NC; range  -249 to    50.
ACATGACTCACGCTTCCCGGGTAACTAAGGTCCAGGCCCCCACTGCCAGAAGAGTAGATGAAGCATCAACAGCCCTGGGAGAAGTTCACACCGGAGGATTTCAGGAGCCGCAGCAGCTGCGCCTGCGCACCGCCCACTGACCACGCGGAGGGCGGGTGGAGCATAGAGCGAGAGAGGAGGAGACAGTTCGGTCGCGTCAGCCCGGCCCACAGCGTCCAGTATAAAGTTAGCCGCCCACAGTCCATCGCTGTATCCCCGAAGGGGCTAAGATCGCCCAAAATGTCATCCAAGTCTATGGTT
>578FP001507 Defb50_1            :+U  EU:NC; range  -249 to    50.
CTATCTTTCTAAGAAACCCTTAGAACTCCCTACTCTAGAAAACACAACAGGATCTAAGATTTCAGGGTTTCCAGGAGCACAAACTCCAGCTGCAGACACAGACACGTGTCCACAGTATTGGAGATCTCTCAAGACAAATGGTCACTGGGCCAGCTGGACCATCAATCTAGATTAGCTCCTCCCTTGGCCTCATTTATAAGCTTATGCAATGATACCTCTCTATAAATCTAGCTGCTCTCTGTCTTCAGGATCCTTTTCTCCTTAGGTCTCCTAGGAGTTTCTCGTTCTCTCTGTTCCCTG
>579FP001918 Gck_1               :+U  EU:NC; range  -249 to    50.
CCGATCATCATCTTCTGTAACAAGTCTGGAAGGGGGCATGTGAGTGGGCTAGCTCCAGCCACTTCATCAACCTCTCCACAGCAGCTCCAACCAGTGTTCAGAGAACATGGTAGCCTGTCTCATAGCCCTGTCCCTGTGGCCTTTGTCAAACCTGATCCCACGTGGTTCTTTGTCCTGGCCCTGGCCCTGTCCCTGACCCCGTGGCAGTAGGCAGGGTATTTTAGGAGCCACCTCTCAGACTGACCCATTAGTGCAGAAGTCCTTGGCTGCCTGTCTTTTGCAACACTCAGCCAGACAGTC
>580FP002567 Nefm_1              :+U  EU:NC; range  -249 to    50.
CAAGAGGTCTGGAACTCAAGGGGACGCTAGGAAAAGGCCGGCCCGGCGACACCCAAGTGTGGGGTCCAGTGTGGTGCGGGCCCACGTGGAGCGGCCGCTGAATCACCGCAAGGCTTGTCTCCCCCTTCCCCCCACCCCCGGCCCGGTACCCGCAGTCCCCGCCTCCTCGGCCGCCGCCTCCACGGGGCGGGGCCCTGGCCCGGGACCAGCTGCTCCGCTATAAAGGGGCTGCGGCGAGGCCGGCAGAACGCTGTGACAGCCACACACCCCAAGGCCTCCAAGATGAGCTACACGCTGGAC
>581FP002947 Mad2l1bp_1          :+U  EU:NC; range  -249 to    50.
CTGGAAACTATTGCTGAGAAAAAAAAAAAAAAAAAATGAAGGCATCCCCAGCCCCAGGGGACGACTGGGTCGCCTAAGTGGGAGGGGCCAAGAGCTCCCCGGCTTGGGTGTGGTTCAAGTCATCTCCAACCTCCACCATTCAGCGGCTGCGCTGAGTCCCTTCTGGCTGGTAAGAGCCGGAAGTGGAGCTTAAGCTTCCCATGATTCTTTGCGGGGCGTCTATTTTAACCGCAGGACGACTAGGCTGGCAGTCGCGATGGCTGCGTCCGGTGAGGAGGATATGTCCGAACTGTCCCCTGC
>582FP002228 Hspa2_1             :+U  EU:NC; range  -249 to    50.
GGCTGGAGGCACTGGGCGGGGCTTCATTTGCATAACGGCCGCCCCTTGGTCTCCCTGCCCAAGGCTGGCGTCAAGCGCCTCACCCAACTAGATATCAGTTGGACCACCGGCTGGTCACTCCGACCAGGCAAGCCTGTGGGAGCGCCGGACGGGTTGGAGCGGGCGGGCCCGGGGACCGATTGGCTCTGAGAGTTTCCAGCAGGCAGGGAGGAGGGGACTATAAGAACCAGAAGCCCCGTAGAGGTCTCCGGGAGACGCTAGTCGCGCTCGTGGAGAGTTGTGAGAAGCGACCGTTGGCTC
>583FP001951 Gfpt2_1             :+U  EU:NC; range  -249 to    50.
GACTGACTCAAAATTCCAACTCAAGGTGTTTACCACCGATTGGGCTTCCTCCCTCCCCTTACAGTAGAGACTGGAGCTTGGGAGCCGCCCCTCACCCCTTACCCTGAGTCTTGGGGGCCCCCCGCTGTTGTCACGACAACCAGAAACCAATAAGGAGCAAGCAGGCGGCAGGAGGCTCCGCCCCAGCCCCACCCCTCTCGGAGGGCTACTGGCTGGCTATAAGGGCAGGAGACCGAGCGGCGGGAGCCTGAGCCAGGGAGCGCGAGGCGCAGCGAGTCGTCTGAGCGTCTGGAGCGATCG
>584FP002615 Abra_1              :+U  EU:NC; range  -249 to    50.
GATTCAATCTAGTGCTTTCCACTCTGGCACTTGGAGGAGAGAGGAGGGAACATATCCGTGTCCTTTGCCACCAGAAATGTCCCTCTGCTGTGATGAAATGGGACTTGTCAGGGTTTAAAAACAGAACACCGTCAGGGCCATGGCACCACATCTTGGCAAGAAATACTTTGCATAGTTTCCACCGTCACAGGCTCTCCTTCCCACTCACACCCTGCTTCTATTTAAATCCCAGGCATCTCTCTCAACCACATTCCCCTTTAGCTGGTGCCCAGGCTGTCAGCAGAGAAGAAACAGGTAGCA
>585FP001407 Scnn1g_1            :+U  EU:NC; range  -249 to    50.
GAGAAGCAGCGCAGCCCGGGTTGAGGCGCGGAGCTGACTCTGGACAGCAGATGGCACTGCGGGGTCGCGGCCTTCTCCGGGCTAAGACAAGTCGGGGGTGGCCCGGGGAAAACACCTGGGCAGGTGTGGGCGGAGTTTGAGTGGGGAGGAAACTCTAGGGGCGGGGTCTGAGCCTGACCCACTGGCGCTCCTGGCCGTGCCACTTGGAGATGCTTGGCTTTATGAGGCCAGAAGAAGAGGAGCGTCTCCAGACTGTACACAGGCCAGCCGTGACCCTTCAGTTCAGAAAGGTAAGCCCAG
>586FP003144 Cyp2c67_1           :+U  EU:NC; range  -249 to    50.
TATATCAAGTTTTGAATGATTATTATTTATCAGCCGTACTTGTTACAACTCAACAAAATTAAGCCCAAATGTCTTACAGGCACTCTACAAAAATGACAATGATAAAAGTGCTTGTTTTTTGTTATCATTGAGACAAAGTCCATTTGGAAGCAAATTAAACAGTAACTAGTTGATTGCACAAAGATGCCCAAACACAAAATATTGATTTGCAAATGATGTATAAAGTGTCTGGAATGCCTGATCATACCTGTGTCAGTAAGAGGGGTCTCCATGGATCCATTTGTAGTCTTGGTGCTTTGT
>587FP002581 Elf1_1              :+U  EU:NC; range  -249 to    50.
CATGACGGCGGCAGCTCCGCGGGCAGCCCGCGATCCCGCTCACTGATGTCCGCCGGTGGCTCAAGCCAGGACCTCTCGGTCTCGGCGTCCCCCCCGGGTACGGCGTTTCCACGGGTGGACTACGGCGGCCGCGACGGCCCAACCCGCGCGCGCGGTTGTCACCGCCTCTTCCCCTCCCCCACGGGGCGGTACTCGCGGCGCCTGAGAGGTGGGGTCGGTATAAAGGGGTTGAGGTCACCCAGAAGGGACGAAAGCGCGACGGGACCGGAGCCGCGGGCCCCGAGCGTCCGACCCAGGCTC
>588FP000856 Khk_1               :+U  EU:NC; range  -249 to    50.
GTCCAGGGTCTGCAGCAGGCGCAGAGGGATCGGAAAGGCGATGCATTACTAGTGCGCTTTCGCTTTGACAGCTGAGGCGGAAAAGTGAGAGGGCCTGCCATTGGCCGGGCTAGGTAACCCACCCTTGCAAAGCAGAAAGCTCCCTGCGGGAGGAGTTCTGCACGCAGAGGAGGAGCCAAGGTAGCCAGTGAGAAGTTGGGACACGGTCCTCCAGTAGATAAGAGGCAGAGCCCAGCAGGAACCCCCTCTGCTTGCGGGTAGGAAGCTTGGGGAGCAGCCTCATGGAAGAGAAGCAGATCC
>589FP001409 Il27_1              :+U  EU:NC; range  -249 to    50.
CTGTGTGAGTGGCCAGAGTCTCAGGGGTGGGGAGGGGAGGGAAGGGCTGGACCTGGGTCTGGAGCTCAGATGGGCTGAAACCCCAGCTTCCTGCCACCCCCATGCTTCCCCCTCTGGGAAGGGAAATTACGTTTCCCCATTTTAGCCAGGGAAGACTTAGTGAACACAAAGCTGAAAGTACAAGTAGGACAGAAAGTGAAACTGGGCGCAGCCCCCAGTATAAGACCCCCCTACCCAGGAGATGGCTGCACACAGAGGCTGGGCCCTGACATGGGCCAGGTGACAGGAGACCTTGGCTGG
>590FP000579 Phgdh_1             :+U  EU:NC; range  -249 to    50.
TCTGTTTATTTCCAATATAAATCAGCCTGCTGGCATAAATCGTGCGTGTTAAAGCTCACCCGGGGCAGGTAAGGGCTTCACTGCTGGAAGTGTAGTCTGTGTAGGATTTAAAAAAAAAAAAAAAAATGTGTGGGAGGCTCTGCCCGGGGAGGCGGAGTCAGCAGAGTTTAAGCATTTCTGACCAATCAAAAGGAGACTGTTGGCGCGAGGAGGGGGAGGATAAAGGGGGAGCGGGAGATCGAGAACCCTGCCCAGTCACCGGAGCCAGCCCTGCTTGCAGTTTCCTGAACTAAGTGCTTC
>591FP001984 Alox8_1             :+U  EU:NC; range  -249 to    50.
CCCCACATTCCAGTTGGGTCTGGAACTCACCCTGTGGACTTCAGTCCACTTCCTGTCTCAGCGCCACCCATTGTGACTCCAGGTTTCAGTGTGTCAACCCACCTACTACTTGTCCTAAATTCTAAGGCTCTTCCTGATGGCAAGGAAGCTGAAGGGGAATTCAGTGGGTAGCGAACACATTTCCCCTTAACCTGGTCTGATGGGCGGGGCATCGCTGAGGTTAAATCACCCTGCCAGGTAGTCCAGCTTGCAGTAGAGAGCTAAACTGGTCAGGAGGATGGCGAAATGCAGGGTGAGAGT
>592FP000152 Fmo6_1              :+U  EU:NC; range  -249 to    50.
ACTATTGAATTTTTTTTTTAGAGCCCCGTTCAAGTCCTTTCTCCACCCCTTTCTTACTTGTTCCCTCATGCCCTCTTGTCCTTCTCTTATTCCCACCACAAGCAATTTTTCTCTTCCAGGTTTTAGCGGAGCTCAACACAATGAAAAGTACAAAGGAAAGGGAATTTTTGCTTTAAGAAAAATAGCCCCGCCCCCTTTCTCCATTTTTACATCAAAAGACATTAAAAGCCATTCTCTTCTACATTTGGAAAACTGTTGGTTCTCTGGGAAGGGGAACAAAGGTGGGTAGTTACGAGGTAA
>593FP002484 Hacl1_1             :+U  EU:NC; range  -249 to    50.
ACCGGACTGAGCTGTATCGCTACCCTAGTGGAGGACAAAACCAAGGCGAGCATCCTCAGAGATTGGGTTTCTTACCTGCTTCGCATAGGACGCGGCCTCCGGCTCGTCCCGCCTCCTGCTGATGGCGGAGTCCGGAAAAGACTGACTGGAGAATGGGCGTGCTTACATGATCGCCTCACCAAGGACTGACTTCTTGTCCCGCCCCTTCTCCCCTTTGCTTAAATCCGTTGGGCTGCCCTCCTGTCTGTCAGAAGCGGGTGTCACCAACAACAACTCTTAGGCTAGTGAAGCTGTGAGCTG
>594FP000959 Pole_4              :+U  EU:NC; range  -249 to    50.
CAAGGCTACGCAGAGAAACCCTGTCTCAAAAAACCAAAAAAAAAAAAAAAAAAAGAAAGAAAGAAAGAAAAGAAAAAGAAATGAAGAAGAGGAGTCTGTTTAGAATATCCTTCCTGCCTCACAGGTACCAAGGGTGGGATTAGTGATAAAGGCCAACTTAGCTAGGAATGGTACCAATGAAGAAAACTTACAGTGCTTAAAAACAGGAAGCAATAAATCTTTAAAAAAAAGAAAACAGGAAGCAATGCTGCCAGTGACATGACAGAGGCAGTGGACCTGGGCTTGCCCTGGCTTTCCTCT
>595FP003261 P2ry10b_3           :+U  EU:NC; range  -249 to    50.
AGACATATGCCTGCATGCTCATAGAAAGGGGGGGAAAAAAGGAAGAAGAAAGATGATGATAGAATAAGTTGGGCGTGTGCATAGCAGGAAGCTCAGTGCATTCTTGACACATTCTCTTTCGAAGTACCATAGCAAAGGCACATGACCGTTTATGTCTTTAGATGGAAACATTAGCCATTGTAGTCATGGGATGTAATGATATCTAGAAGCACAGTATCTTTTATAAGTTTAGGAAACTGTGGTGTAGTTAGCTAGATAGTAGCCTTCTGAGTCCTGGGAATGGATTTCTCTAAGAAGTAG
>596FP000710 Mup21_1             :+U  EU:NC; range  -249 to    50.
CCAGATGGCAGCTCTGTAAAACATTCACTGTTCTCGTGGGAATATGTATTGTGAAATGTAAGATTACGAAATCAATCTTTAGGTGATGAGATTGCCAAGTTTGAAAAGGGCAGGAACAGTCCTTGGCCTATCATCAATAAGTGAGAAAACATTCCACAAAGCCTGACTGAGCTAAAGGAGACCCATATGGGGAAAAAAAGCCCACTGAAACCAGAGAGTATATAAGGACAAGCAAAGGAGCTGAGGAGTGGAGTGTAGGCACCATAACCTGAAAGACGTGGTCCTGAAAGGAAGACAATT
>597FP003027 Spink6_1            :+U  EU:NC; range  -249 to    50.
TTACTAGAAGAAAATAACATCCTCCATTAATAAGATCTAAGGTGCGACTCACATAATTGTTTTCCTTCTTAAGATTGATGAGACTCACGAGGCATTTCTTTAAGCTGGTGACAGATCCTCATAAATGCCTAAACTGTATAGGACTGCATATGGCTTTAGAAGGAGATTTTTATAAAGAAGGTGGAGATCCCAACTCCCTTCATGCTGTCTCTCTCTTGCTATATATATAAATGCCTGCGTGTGTATTCTAGGGTTTCTGGGAAGTGTCTTGACAGAGAACCTAAGCTGAGCAAAGCAGCC
>598FP001600 Nqo1_1              :+U  EU:NC; range  -249 to    50.
AGATGAATTTATTCAATATGTCCCCATATCCTCAAATTCTCTCTCACTCCCTTGCTCCCGGGGAACCCTTTTGACTTCCATATACAGGAGTCCTAGTCCAGCCCCAAACTGCTTCTCCCTGCCAAAAACTTGGTATCTTCCCAAGATGCCTCTGGGTTCTGGAGTCCAGCCCCGCCCTCGCTGGCTGCTCTGCACAGTGGGCTGGGCGGGCATAAGCAGGATATAAAGCCTTCGCTCAGCCCATACCCCAAGGCTCAGCTCTTACTAGCCTAGCCTGTAGCCAGCCCTAAGGATCTCTCC
>599FP000422 Gnas_2              :+U  EU:NC; range  -249 to    50.
CCACCGTCTTGGGCGTGCCCGTACCCCTCAATAGATTGTTCTCCGCGCCCCCTACCCACACTAGAGGTGCCCGCGCATTGGACCTCACCCCCCGCCTGCGGAGCAGCCCATTTGAGCACGTCCTCAGTGGGCCGATTTTTTGCGCGTCCCCTTCGCTTTATAGGGGCCATTGCCTATGGGTCGGTCCTCTGAAGAGGTTGGGGCGTCATCAGGCTGGTTAGAAAAACCCGCTCCGCGGCGGGGACACTCAGTCGCGTCGGCACCGCGGAGCGGGTTGCTTCAGGTGGCTGGTACCAGCGG
>600FP003026 Gm94_1              :+U  EU:NC; range  -249 to    50.
GTCACATGTGATAAGAAAATTGATAGGAGCCTATCAGAAGCAGAACAAGAGAAAATGGAGAAGAGGGAGAAAAACAAACCAAAACAAAAAATTAAACTCAATTGCTTTGATTTTGAAAGACAGGGCAGAGCTCATTGGTAGAGATGTCAGAGCAAGCCATGTAGATGTCTTGTGCAACTGCCTACATTTCACAGCAGGTGATGTCATCACAACTGTCCTATAAATTGAGCAAATCTTCAGGTGCACCTTGGCAACTTATCTGCACCAATACCCAAGACAACAGGAATGGCTGTCTCAGTT
>601FP000413 Cebpb_1             :+U  EU:NC; range  -249 to    50.
GGAAGGGGGCGGGCTGGCGTCACCCGCGTCCGTGGCCATCGCGGGGCTGGCGGGACGCCCGGGTCACCGCTCAGCCTCCCGCGCGAGGACCCCCGCCGCGCCCCACTCCCCGCCGCGCCCTCTCGCGCTCCCGTGGCCGGGCAATGACGCGCACCGACCGGGTGGCGGGGCGGCGGGAGGGGCCCCAGCGTGACGCAGCCCGTTGCCAGGCGCCGCCTTATAAACCTCCCGCTCGGCCGCCGCCGCGCCGAGTCCGAGCCGCGCACGGGACCGGGACGCAGCGGAGCCCGCGGGCCCCGC
>602FP002080 Krt12_1             :+U  EU:NC; range  -249 to    50.
TGACAGATTCCTTACGACAGCCTATCTGCTCCACCCAGCCTTCTTTCTTGTGTGTCAGATATCTAGTGGTAATGGTTATTCGATTATAGCTATATCAGTGAATTTTCACGATGCATAAATCACATACCTGCTGAGCTGGCCAACTGGGTGTGGGTGGGCATGCGAGAGTTGGAACGCAGAGAGTGAACTCTTTAACCGCAACACCCACCTCCCAGCCTATAAAGGCAGGACCCCTTCTGGCATACCAGCACTGCGGTCTCTCTTGGGTCACCACCTCTCCAGCAACAGCATGTCGCTTTC
>603FP000228 Snhg7_1             :+U  EU:NC; range  -249 to    50.
TTCATGGGTCGTTTGAAAAGTCCTGTGAGCTTGGTAACACTCGAAATAAGTCTCTGAGTTCTGCTTGGAAAGGCAGGATCTAGGATCAAGCAGTACAGAGTCCCATGAGCCTCTAACCGACTGGGCTATGAGAAGCGCCGGCGAGGAGCGAAGGAGCCACTAGAGGGCGCGGCACTCGGAGGACAGTGAAAGTCCCTCGCGGGCTGCCGTAGTCAGTACTATAAAGGACGTGGCGTGGAGATGCTCGGCCTCTCGGCAGCCATGGCGGCTCTATGTTTGTATCGCCATTGTTACCGTTGG
>604FP001601 Pmfbp1_1            :+U  EU:NC; range  -249 to    50.
GAAAGCAACCTTTCTTGTTTTGAGCTGTTGAGAGTTAGGGTTTGTTGGTGTGAAATCACCCAACCTAGCCTTACCAGGTAAGATGGAGCGATGTCATCATTCCCATGATGCACCTCTATGCATGAAGATGTAAGAGGACCCAGAATGCAGAAAACCAGAATACTGCTCCATAAAACATTCCAAGTTCTACACCTCATAGCTATTCTTTCTTCTTGGCTTATATTAGGGATGGGGGATGTAGCTTATCACAAAGAATGAGTATTTGGTGGCTTCTCATTCTTGGAACCATTCTGCAGGTAA
>605FP001519 Sgcz_1              :+U  EU:NC; range  -249 to    50.
TGATCCATCCAATAGCTGACTGTGAGCATCCACTTCTGTGTTTGCTAGGCCCCAGCATAGTCTCACAAGAGACAGCTATATCAGGGTCCTTTCAGCAAAATCTTGCTAGTGTATGCAATGGTGTCATTGTTTGGAGGCTGATTATGGGATGGATCCCTGGATATGGCAGTCTCTGGATGGTCCATCCTTTTGTCTCAGCTCCAAACTTTTGTTTATTTATATAAGAACTTAGTAACATAGTCATAAATAACCAGTTTCTGACCATTTTGTGGTAACTTCTGTAAACATGTTACTTACTTT
>606FP000458 AK089283_1          :+U  EU:NC; range  -249 to    50.
TTCTGGATTGGCTAAGCCCCTCTTTAAGAGTATGCTTTGTTCTGGGAAATGCTTTGGATCCATTGAGCAACCCACAGGCTACTGTTAAAAAAAAAAAAAAAAAAAAAGAGCTGAGTAATGTTGGCGCTTTCTCAAGCTGGAGTTTTCTCATGTGGCTGATGCAAACCTGGAGAATTTGCATCATCATGCAGCCCAGTAAGTTGGTGTGACAGGCGGTTGCTTAAATACGGAGCCTTCCACGAGGAAGCTGAGCTGGTGTGTAATGATAGGGCAGCAGCCGCGGCTGCAGCTAACTGACTG
>607FP001560 Hmox1_1             :+U  EU:NC; range  -249 to    50.
CTTCTCTTCTCTTCTCTTCTCTTCTCTTCTCTTCTCTTCTCTTCTCTTCTCTTCTCTTCTCTTCTCTTTTTTTTCTCTCTCTCTCCCTTTTTTTTGTAACAGACTTGCCAGAGTCATATGATTTATCCCCTTACAGGCAGGGCCCGCCTCCGGGCTGGATGTTGCAACAGCAGCGAGAACGCCGGCTCAGCTGGGCGGCCACCACGTGACCCGCGTACTTAAAGGGCTGGCGCGGGCAGCTGCTCGCTCACGGTCTCCAGTCGCCTCCAGAGTTTCCGCATACAACCAGTGAGTGGAGCC
>608FP002399 Edn1_1              :+U  EU:NC; range  -249 to    50.
TCTGCAGCGGTCTCTGTCTAGTGGGTGTTTTCTTTTTCTTAGCCCTGCCCCTGGATTGTCAGACGGCGGGCGTCTGCCTCTGAAGTTAGCCGTGATTTCCTCTAGAGCCGGGTCTTATCTCTGGCTGCACGTTGCCTGTGGGTGACTAATCACACAATAACATTGTTTAGGGCTGGAATAAAGTCAGAGCTGTTTACCCCCACTCTATAGGGGTTCAATATAAAAAGGCGGCGGAGAACTGTCCGAGTCAGAAGCGTTCCTGCACCGGCGCTGAGAGCCTGACCCGGTCTGCTCCGCTGT
>609FP000998 Nxpe5_1             :+U  EU:NC; range  -249 to    50.
AGGAATCTTCGAACATAAAACTTCACCATTTTCCACCAGAATTCTGCCTCAGCACCAATGTAACAGAGCCAGCTGGATTTCTGCACCAATGGCTGAAACTTCTCCTATTACCATGTTCCTCTATTTAACAGCATGGATGTATGTCAGATGATTGTGTTAATGGGAATTAGAAGCCAACACAGTGAATCAGCTCTTCTGTTACTGGAAGGACCTGTTAAATTTATAATGCTGACGGAGCTATATGGATTCATACTTATAATTCAACAAGAATCTAGGCTGTGTGGATCCACTCATGGGGCA
>610FP002767 2010005H15Rik_1     :+U  EU:NC; range  -249 to    50.
TAACTTATTTAGAAACTTTGGTTCTACGTGTCCTTCCTCAGATGACACAACAGGATGACATTATGACGCATGCTTGCTCATGTCCCCCACCACATTTCTCCCAACTCCACTCAGCATTTCTTCTAAGAAATGCAATAAGACCTGCCTGAGGCCACACTTATTTCTCAGTTCCTCTGATACTGTGGAAATAATACATTAGAGGAGGAGTTTACAGATACCTTTAAAACTCTGACTCTTAGTGCTTGCTTGATCATTTCTTCTAAGTGTCCTATCGAGCAAAGAAGCAACTCATCAGAATGA
>611FP000060 Igfbp2_1            :+U  EU:NC; range  -249 to    50.
AGGCTGAAGGGAGCAAAGTCCTAACCAGGGAAGAACAGAGGGGTCCGCTTGAATCCCCTAGGAACGTAGGGTGGGCGAGTGGGCGTGTGCACAAGCACGTGCCCTCACGCAAGAGTGCGGGGGGGGGCGGTGCGGGGGGGGGCGGTGCGGGGGGGGGGGGAAGGGAGTGGTCTCCATAAGGGGGAGGGGAGAAGGCAGGGGGGCGGGGAGAAGCAGGCTTTTTAGGACCCGGCAGAGGCGGGGGAGGAGAAAGAAGGCAAGGAGGCGTCTCCCGCATTCGTCTGGGCCGTGCCACCTGCC
>612FP003167 Adra2a_1            :+U  EU:NC; range  -249 to    50.
AGCAGGGGCCGCTCCCCACTCCTTAGGCTCTCTCTTATTGCCCCTCGCTCCCTGTACCCGTCTTTCCAAAAGCCGGGTCCCAGAGGCAGCGCTCTCCCGGGTCCGACTCGGGTGCGGGCTCTAGACCTAAGGAGGGGAGGCGCGAGGGGCGGAGGAGGGTCGACTTCCCACGTGGGGGCTGACGCCGGCTGCTCGGCAACGCCGGCTTCATCCTGGGGCTATAAAACCAGTCCAGCGTAGAGCGGCGGAGCAGCCTCGGCTCCCGCTTCCGTGCAGACGCCCAGCAGCCGGCGCACACCG
>613FP002556 Defb47_1            :+U  EU:NC; range  -249 to    50.
AAAAAAAGAACTGGCTGACGGTGAACGGTAGTACCACTGGTGAAACTGAGAACACACAGGAAGGAGAAGGACACCATTAACCATCTGGTTCTCTATTATTAGGTTAATTTGTCACCAAATTTAGAAACCCTAAGGTTTGGAAATACTCCCACAAAAGCAGTTTTCCTTCTTTGCAGGTTAAGCTTCACTGGTCAGGAGGAACCACGGGCCCCCAGAAGTGAATAAAAACCCCCGAGCCTCACCAGCACCGACCACCTTCCACACTGCTGGCCACTCGACCATGCGATCCCGTTCCTTCCT
>614FP001047 Gm2663_1            :+U  EU:NC; range  -249 to    50.
TTCCTGCTATGGAAACATATTAGCACCACCTGCAGTTGTTCCTTCCATTCCCATAACCTTTAGAGAATACTGGGGGAAACAATGATGTGGAAACTTGGTGCTGAATCATCTTCCACCAATCACAGAACAAAATTGTAAGTTTGGTTTTGTGTGTGTTCAATGAAATCACCTTTTTTTGTTTGTTTGTTTTTCACCATTGAAACCAAAAACTCAAGGTATAAATAGCTATAAAGGAAAAGCATTTATCCTAGTGCCCAGTTCAGACACACTGAAAGACTATGAAGATCATCTTCTTCTTCA
>615FP002357 Prl_1               :+U  EU:NC; range  -249 to    50.
AACTAGACTCAAGGTCTCAGCCTCAGCATTTCTCTCATTTCCTCTTGCTGTAATTAATCAAAATCCTTCATTTCTGGCCAATGTCTTCCTGAATATGAATAAGAAATAAAATACCATTTGATGTTTAAAATTATGGGGGCTATCTTAATGACGGAAATAGATGATTGGAAGGAGAAGAGAATGCCTGATTATATATATTCATGAAGATGTCAAAGGTTTATAAAGCCAGTGTCTGCAGATGAGAAAGCTGTGGTTCTCTCAGGCCATCTTGGAGAAGTGTGTTCCCAGCAGTCACCATGA
>616FP000759 Plk3_1              :+U  EU:NC; range  -249 to    50.
GAGAAACGGAGCAGGGTTACACCTGCCAGGCGACTAGCTCAACCGGGGCTCCTTTAAGGCCAGAGCAGGAGGAGTGGCCTTTAAGAACGCCCAGGCAAGGGAAGATCTTTCAGGTGACGTAAGGCGGAGCAATGGGCGTGGCCTCTCCAAGCCTGGCAGCCAGGAAAGGGGCGGAGCTCGAGATGACGAAACACCGGGGAGGGGGCAGGGGTTCATTGATAAAAACGTCGGACTCCCCCTTGCCCTGGCGCGATCGCAGCGTAGAGAAACCAGGCAGCGCCACGCGCGGCCGGGGCCGGG
>617FP001086 Aqp1_1              :+U  EU:NC; range  -249 to    50.
CAACGGTTGCCTCCTGCCTCCTTACGCTGGGCAGGGCCGAGGGCTGAGGCGGGTGGAGGGAGCAAGGGAGGGCAGGAGGGGGAGAGGAGGAAGGAAAAAGTTGGCAGGCAGACAGCAGAGCCCTGTCTGCATCCATCGCAGCGAGGAGGCTCGTGTGGTGTGGGGCGGGCCAGGAGCAAGGAGAGGCCTTCCTCCCTTTGTGCTCCCCCCACCCAGCCCTATAAATAGGCCCAGCCCAGGCTGTGGCTCAGCTCTTGGAGGGAGTTGAGCACCAGGCATCCAGCGGTTAAGTCGAGGTCC
>618FP000770 Pabpc4_1            :+U  EU:NC; range  -249 to    50.
GGGGAGGACATGACTCAATCCATACACTGCAGAAAGAGAATCATACAGGTGCGTGCTGCTGGTCCTCCAAACGCAAGGGGACGCTGTGACACCTTGCGGGCGGCTCCAGGTCACTCTGGTGTGACTGCCCCGCCTTGGGCCCCCGGGGCAGAGTGGGCGGGCACGACTGCGCCCAGGTCTCGAGGCGCCCTTCGACCAGCAGCGCCCGGGGCGGGAGGGTATAAATGGAGCGGTGGCGGCTCCAGCCGCCTCTCTCCGCCCCGGGTCGCAGCCATCAGTGTTGCGTTTGGGCTCAGCACG
>619FP002707 Krt5_1              :+U  EU:NC; range  -249 to    50.
AGATCTGGGGTGACGAGAGAACCCCCCCAACACACTGCCAGGACACCAGCTCTGTAAGGAAAGGTTATTCCTAACTGAGCAGAGCCTGCTGGGAGCAGCATTTACACCCCACACCACTGTGCAGGTGTGCTGGGTGAGCTCACAGCTGCCCCCCAGGCATGCCCAGCCCACTAATCATTCACAGCTCGACAGCTCCTCTGCCCAACCCACTTCTAAGGGGATAAAAGGGGACCTCAAATCTCCTAAGTTACAGAGCCACCCACAGCGTCCTGTTGAACGCCGCTGACCTCGCCAGCACCT
>620FP000493 Pklr_2              :+U  EU:NC; range  -249 to    50.
CTACAGCCTCTGTTAAATTTGATTTGAGCCTTTGATCCAGGCTCTGCAGACAGGCCAAAGGGGATCCGGCAGCATGGACGCCACGGGGCACTCCCGTGGTTCCTGGACTCTGGCCCCCAGTGTACAAGGCTTCCATTGGCAAGAGAGATGCTAGCTGGTTATACTTTAACCAGGACTGATCTCGTCTGTGCCAGGCCCCATCCCACTGACAAAGGCAGAGTATAAAGCAGACCCACAGACACAGCAGGTACGCAGCAGTATGGAAGGTGCTCTACTGAGCCGGGCTGGGTCAAGCTACGG
>621FP000752 Cyp4a14_1           :+U  EU:NC; range  -249 to    50.
CATAACATGCAATATGTGCTCAATAAATAGTTGTGAGTAGTTCAGAGAAATGGGAATTGGTATACATATAGATGTTACCAAGACTAGATACTAGAGATTTGTTTTTACTGTTTACCAAAGCTGATGTTGCAGATTAATAAACTTTGGATTCTGAGGTCAGTCTCTGTCTGTCTTCTCCATTCCCCCTCCCACAAGTAGGTGTGTCTACCTTCTCATGACTTAAATGCGGGTTTCTAAACATTTAGTGACACTAGTGATCCAGAAACTACTAACCATGGGTTTTTTTTTATTTAGCCCTAC
>622FP000658 Gem_1               :+U  EU:NC; range  -249 to    50.
TTTTCCAGTGTCCACCTGATAAAAAGAAAATAAAACAAAATCAACGATTGAACTGTCATTTTTTTTCTCCCTCACTCCCCTCAAGGGGATAGGGGAGTCACATGACTACGAGTAACTGATTTAGCCAAGTGGCTGCAACTCAGTTTGCTGCAGAGCCGCCCCCTCCCGGCGGGAGCGCTGACGTCACGGAAAAGCCCCGTCGCGGGGCTGCCGGGCGCGCTATAAACGGCGGCGGGCAGCGGAGGCTTCAGGAGGCGGCACTGCCAGCGGACATCACACAGCCTCGGACTGCGGAGCCCG
>623FP001353 Zfp710_1            :+U  EU:NC; range  -249 to    50.
AACCCTTTTAGAGAAATAAAGGAGGAAGGAGGAAGAAAAGAGGGAAGGGGAAGAAAAAAAAGAGAAGCCTCCAGGCTTGCAATTCGAGTAGGAGAGTTGCAGCGAGAGAAAGAAAGAAAAGAAGAAAAATCCTCTCTGCGGTAGAAAGAGAAAAAGAAAACTTGGGCCGAGGAGAGGGGGGTGCTGGGGGGGTGGAAGGAAGTGAGAAAACAAAAGAGAGATAAAAGGGCTGCTTTTCTGTCTCTCTTCCTCTGCGAGCAGGCTTAGGAGGAGCTGTTTAGCATCCCTTCACGTCAGCCC
>624FP000271 Ttn_1               :+U  EU:NC; range  -249 to    50.
GCAACCACTCTTGTCTCTGAGTCCCAGTGAGGTCGATTTTAAAATACAATTCTATTTCCTCGGTAAAGCCTCTTCTGAAAGGCTAAATTTAGCACTGCCAATCAGAGGAACAGGTGGTCTGTGATACTCCCAAATAGGTCCTCTCCCATCATGCCTTCCTAACAGAGCCAATCACAGAGCCGGGCTGTAAGGATGTTGGGCTGTCAGCAGATCTGGGGAATATAAGGGCCGGCCAGCCCCTGGCTCTGGAGCAGTCGCGCATTCCCACCTCGCCTCGGGTGTAGGGATTGCATAGGAAAC
>625FP000112 Avpr1b_1            :+U  EU:NC; range  -249 to    50.
TGTAGGTGAGTTTGGTGCTCAGTGGATCCTGGCTGCCAGAAAGAGCTAGCTTCTCGCTTCTCCTACATTTCCCTGATCCTCCTCCTCTACAGTCCCACCCAGCTCCTCAGCCCCTCCCCTCAGTACCCCCTGTCTGAAGAGAGCCACTGAGTCTCACTCCACCCTCCTCTGCAGGAGCCAACCGACAAGCGGCAGCCTCTGGACTAGGAATCCAAGAGCATAAAACGCTCTGAGCTGCTGCGTCTGCTCATGCCTGTGTTCAGTCTGCTCATGCCTGTGTTCACCCTCCGGTGAGAGCGC
>626FP002199 Id2_1               :+U  EU:NC; range  -249 to    50.
ACACTCAGGCCCCCTGGGCGCCCAGCGCACACTGTACTCAATTTGCCACCCCAGCTGGGCTCTCGCCCGCTCCTCCCACCCTACAGGCATTGGCTGCGAACGCGGAAGAACCGAGAGCTCATACTCACCAATGGGAGAATTCGCCTGGTATGATGGACGGGAGCCCTTCCACCAATGGCAATTCAGGGATGCCCGATTGAGCGGCCAGGGCGAGTGCACATAAAAGACGCCCCGCCCGGCTCGCGCTTCATTCTGAACCGAGCCTGGTGCCGCGCAGTCAGCTCAGCCCCCTGTGGCGGC
>627FP000640 Clca3a1_1           :+U  EU:NC; range  -249 to    50.
CTTGTCCGTTCATGAATTCCACTACACCAAAGTTCATAGCTGCAGCTAAGGCAGCTGTTTCTGTTCAGGCCGATAAGGCCTATCATACAAAGTATGTATATCCTGCCTATCATGGCAAATAGCCAAGGTCTTCTGGGAAGAATGTTCAAGGACTGCTTGTCCAGGACAGGCTGGGGGGGCAGGGATCACATTATTTCAAATTCCCGAGCGAGGCACACACATAAATACCCTTCTGTGCTGCTCCTTCTCACTGGAGCAGTGCGAACATGGTGCCAGGGCTGCAGGTCCTTCTGTTCCTCA
>628FP001905 Esyt1_1             :+U  EU:NC; range  -249 to    50.
TTAAGTGGGACGCTACGCCCCGTTCTCTCCGTGACCAGTCAAATACTGTCTTTTGGTTTCTTTCCCCCCCTTTTCCCGCCATCCAACCCTCCCATCTTGACCCTCTGGTCCAATCACGGAGGCCCTGCCATCCCAAGTCCTCTCTAGCTTCCCAAGTCTACGCGGCGCTGCCCCAACAGGCAGGGGCGGGGCGGGGCTTGAGGTCCCGGGGGGAGCACCATATATTACTGGGGGGGAGCTGGACCAGACACTGAGCTGCCTGCAGCTGCTCGGGCGGGCACTCCCAGAAGCTGCCCCATG
>629FP000923 Odaph_1             :+U  EU:NC; range  -249 to    50.
GAACTGACAGGGTAGTGAAGGTAAGGTGGCTTCCTTCAGTCCAGAGTGAAGGAGAGGTGCGTGACGCTTGCCTGGCATTACCAGAAGCTTCAGGTTGACGAAGACTGTCTGGTATTTCCTTGAGAGTTTCTTACTCTCCCACCACAGGTCCGGGTGGTTGTGGTCCACTATGCAAATGCAAATTGCCTGACTCAGGCTGCTGCCAACTCACTCACTCTCCTTTAAAGCAGCCTGGGGCCCAGAGCAGTGAGTGCTCAGGGCAGAAGCCATGGCTCCAGCTTTCCATGTCTCCTGGTTACT
>630FP002397 F13a1_1             :+U  EU:NC; range  -249 to    50.
ACTGGGGGTCTGGGGGTGGGGGGAGTGAGGAGATGCCAGCATGGGAACTTAGGAACAAATGGGGTATGGAGGCAGGGAGGCACACATACTAGACCATCAGAGCCGAATGTCAGGAGTAAACGGAAAGTCCTAGAAACAGTTCTGCCCCCTCCACCAGCCGTCAAGAAAGGGGAGGAGAAATCCTCTGGGATGGGGAGGAGGGTGGGAGCCGTTAGGAAGTTATTTAAGAGCCAACTTTCTGGTCACTTTGCCCGAGTCCTTTTGAGGAAGTACCCAGAGGCACACAGAGACTACCAGAGC
>631FP000173 Atp1a2_1            :+U  EU:NC; range  -249 to    50.
CCCATTCCTTTCCCCTTGCTTCTCTCTTGGTTGTAGCTGCCCATGGGATGGGGAAATGCTAAGAGGAGCTGAGGGGGACAGACCGGGGACAAAACAGGACCATCAGCTGGGCCAGTTGCTAAAGAGGCGGGAGGGGAGGGGAGGAGTCCTCAGGGATCCAGTTTCAACAAACGTTTCTTTCCCCAGAAGGGGAAGGCGGGAGTGAGGGGGAGAGGGACCTATTTAAAGCTACCCTGTTGCTCAGACTGTCTCTGTCTGTCTGCCAGGGTCTCCAGCTGCCCCAGACAGGCGGTGTGGTCT
>632FP001676 Cyp1a1_1            :+U  EU:NC; range  -249 to    50.
CCATGGAGCACCTTGAAAGTGTGGGGGGTGGTGACCCCAACCTTTATTCTTTTTCTTTTCTTATGTTTTTTTGTGCCTGTACCTACATCAGGTATCCGGTATGGCTTCTTGCCTATCTCCCCCCTCCCCCCTGCCTAGAGCACTCCCTAAGGCTGTCCCTCCCTCGGTCCCACCACTGGGCTCAGATAAGGAGGCGTGGCCAACAGACACAGAGTCCTATAAAGGTGGTGGTGCCTTCACCCTAACCCTGAAGGTGGTAGTTCTTGGAGCTTCCCCGATCCTCCCTAGGGTCCTAGAGAA
>633FP000727 INA5_1              :+U  EU:NC; range  -249 to    50.
GTTTATTGGTGCTGGAACAGTTAATGAAAATTCAAATTAGGAAGAAAAACCCTCAAAACCAGCTTTGGGTATGGAGCAGTGAAAGAGGAAGCAATAATGGAAATCTCAATGGGTTAGAAAAATGCCCAAACACAAGTGGAGAATGAGTTAAAGAAAGTGAAAAGACAAGTGGAAAGTGATGGAAGGGCATTCAGAAAGTAAAAACTAGTGTTTGCCCTATTTAAGACACATCCACCCAGGATGGTCTTCAGAGAACCTAGAGGGGAAGGATCAGAACCAAACAGCCCAGAAGACCAGCAG
>634FP003189 Agtr2_1             :+U  EU:NC; range  -249 to    50.
TAAAGAAAGCCACGGAGTTTAAAAATCTCTAACACATTTGTGGAAACGTTATTATTTTTTTGTTTGAGATTTATTTGAATGAGCTGTTATGATTGGAGACATGAGAACTTCAGATTAATGTTTTGCAGCCAGAAGAAAAGCCCTCTGGAAAGCTGGCAAGTGTTCATAAGTCAGCTCCAGAATTCTGTAGGTTGAAGGCTCCCCAGTGGACAGAGCGAATATATAAGAAGGAAACCAGAGATCTGGTGCAGTTACATCTCAGAGGCTGGCGATGGAGGGAGCTCGGAACTGAAAGCTTAC
>635FP001239 Apoe_1              :+U  EU:NC; range  -249 to    50.
GGAGCGGTTCTCAGTGCCCCAGTACCAAGGCCTGGATTATTCAATGAGGTGTCCGCTCCCTTTGTTGGCGGGGGAGGGGAGCGGGGGGTCACAAGGCATCCAAACTCCACCTCTTTCCTCTGCCCTGCTGTGAAGGGGGAGAGAACAACCCGCCTCGTGACAGGGGGCTGGCACAGCCCGCCCTAGCCCTGAGGAGGGGGCGGGACAGGGGGAGTCCTATAATTGGACCGGTCTGGGATCCGATCCCCTGCTCAGACCCTGGAGGCTAAGGACTTGTTTCGGAAGGAGCTGGTAAGACAA
>636FP002300 BC034889_1          :+U  EU:NC; range  -249 to    50.
TGGTGGACCAGTTAGCCCAACTCTCTTCTTTTCCAACTGAACTCCTTCTATTTTCTGTTGGTGACTTTCAATTATCACTAACTCCAGGGAGAACATTGTATGAGTTTATTTTGTAAAGAAAATTGCAAGATATCAGATACCACATGATTTACATGTAATGGCCTTCTAAGGAACCCAGAAGATCGGTTTGTCAGGAAAAATTTTGCCTGTTTCTCAGGACATAAATGTCTGGAGATTTTTGTAGAAGCTGTGAGCACTGTGATAGCTCGGGCTTTCACAAGGTATTTGCAGAAGGAACAA
>637FP002884 Cryaa_1             :+U  EU:NC; range  -249 to    50.
ACAATGTGGGAAGAAACAGTGATGTCCCTTGGCTCAAAGGATAAGGCTCTCCACAGACCTTCTTGGAGACATCTGGTCTGAGAGCCTCTGCTGCTCAGCGTGTGTTGCTGGGGCTGGGCAGGCGGGTGAGCATTCCAGCTGCTGACGGTGCAGCCTCTCCCCCGAGCTGAGCATAGACATTTTGGGAAATCCCTTAATTCCTCCATTCTGTGCAGGCATATATAGGGAGGGCTGGAACGCTAGCTCACCACCGCACTGCCCAGAGGCTCCTGTCTGACTCACTGCCAGCCTTCGGTCCCT
>638FP000141 Teddm1b_1           :+U  EU:NC; range  -249 to    50.
AAGGCACGAGAGTCAGAGCTGAGCAGAGACTCCAGCAGAGCTAATGAGAGTACACAATCCCACAGGCGCACTCTCAGAAATATTCACACCCACCTCCTTTGGCAGCAGTCAATTCACCATGGACTAGAAGGGAACGAGATGATGAGGCACCCCTCACTCAAGAGGGCTCCTGTCTGGAACTTTCCGTTCTGTGGGAGACAGAGGTGGGCAGAAGGAGATGATAAAAATAGGTAGACATTATCTCTGCGCACGCAACCAAAACTTGATGGGCCCATGAGAGGAGGGCTGAGAAATCTTGCA
>639FP000015 Khdc1c_2            :+U  EU:NC; range  -249 to    50.
CCCCAGCCTCCAACGACTTCTCTACTCCATGGTCTGTAGATCTGCTCCAGAAGTTTTGACATTATAAAGAAGAAAATTTTAGGTGTTTGGACATTCAAGTGAAGACTAATCAGATTATCTAAGAGTAATCACAGGGAGTTTCGAAGGGAGAACTTAGAGGCATTTGAGTCTCCTCCCTAAGGTGGGTCAAAGCTTGTTCCTTGGGAGTGAGCATACATATATAGCTCCTAAAGCCAGAACTGCCTTTCTACGGAGCAACAAGCTGTCTGGAATTGCTTTGTTCTAAGGCAAGTAGGATCC
>640FP002647 Mb_1                :+U  EU:NC; range  -249 to    50.
TGTGGGCTTGTGCAAGTCCAGACAGTGACCTGGCTGCTTCCCCCTCCCCACCCCCTACTGCCCCAAGCTGTCCTAGCTCCCACAATGGCACTTGCCCCAAAATAGCTGCCCATGTGAGGGCCAGAGAAAGGCAGAGATTAGACCCCTGGAGGGTTGAGCACGGTAGCAGGAAGGGCATGTGGCACCCAGTGATCCTGGCCAGACTAGCATCTGGGAAGGTATAAAAGCCCTTCAGGACCAGGTGGCCTCAAATCTCAGCTGACAGCCAGCCCACACTCTCTCCTTTTGTCCTCTTTAGAA
>641FP002608 Erich5_1            :+U  EU:NC; range  -249 to    50.
AAAGAGAAGTAGGACACCAGAGAGACAGGTGTAGCTCTGAATGCACCAAGAGCTGGGACCTGACTGTGGAGGGCAGGTCTAGCAGTTTGGTATTCGTTGTTGAACTTCCTTATGGTAACTGTGTTCGAGTTATGTAAGAGGATAAAGCTGTCACCGCACATCTAGTCTACCAATCAATTGCCTCTGGCTGCAGCCGCCGCCCCTCCTCCCCCCAGCTATTTAGGGACGATTGTTCACCCTCTCCCTCCCAGCACTTCACCTTGTCCCCCATCTCATCTCCGGAGCTTTTCCCCATTTCCC
>642FP001398 Tead1_2             :+U  EU:NC; range  -249 to    50.
CCTGTAAAGGAAGCCGCTGACTCGATGGGATAAAAATAAGAGCCTAGGTCAACCTCCCGTGCTGCCACCTGGCTCTCCCAGACGCAGGCTTCCGAGAGGCCCTAATGGGCTTGTTGAAAGGCCCCACTTGGCTTCTTATTAATGTCCCTCTCTGAGCCGTGCTCAGCTCTCCGGCTAACCTTGTCAGAAGGTTACCCATGGCCCTCCAGGGCTCAGCTAATTTTAAACCCAGCCAGCCAGTGCACTGGCATTGTGCTGCAGAGACATCAGCGGCTCCCTGGGAGACGCGGCCGGGCAAAG
>643FP003214 4933402E13Rik_1     :+U  EU:NC; range  -249 to    50.
TTGGTGTAAACTCAGCTTCCCAGTTCTATGTCTGGAGTTTGAGGAAAATGCGACGTTCTAGGTGGTGACTGAAGAAGCCGTTTCCCCCTCCTCATTTTGTGTGGGGAATGTGAACGATGTTAGGCTATTTTGAACCTGATTTGGGTCAGAGGTTACCCTGACTAGATAGCCATTGGGAGGGAGGTCTTTAAGGGAGGGCTGGGAGGGACCAGAGAAGTACTTATAGGGGTAAACCAGTTCCGCCTGTTCAGGCGGCTCTGTGCTTTAGCCATTTTAGCTCTGTGCTCCATGCCTGAAGTC
>644FP001478 F10_1               :+U  EU:NC; range  -249 to    50.
CAAGCACCAAGACTCCACTCACACAGTCTCCACCCTCCAGGCCTGCGGGAAGGCTGGGAGTGGCAGGCCTGGTGGGCAGAACACACCCCCAACCCTGATGATTGCCACATGGCCCTGTGGACTTCCCTGGATGTCACGTATGAGAGAAGTGACCTTGTGTCAAGACACCAACAGTTCAGGGTTCCTGTTCCCCAATAGCTCAGCCTGTTTCCGTGACTACAATATATAGCCATTGTCCAAGAGACACATAAACCTCACACCTACACCTCTGCCCGCCCGGAGTCAGCAGGGCCCAGCCAG
>645FP001076 Cycs_1              :+U  EU:NC; range  -249 to    50.
CCACGCCTTACGTCCTAAGGCCTGTCGTAAGTGTCGGGCAAACGAGGCCTCTGAAGGAAGGGCGCCCTCTGGGCACATCCTACCATGCTAGCTCGCATGCGCGCGCACAAACCTGTCCTGGAGCCAATGAGGTGCGGTTACGTCACGGCGCAGCAGACGGCGCTACCGCACGTCGGGCCGCGGACGGGCGGAACAAGTGTGGTTGCACCGACACCGGTACATAGGCGCGGGCCGGCGTGTCCTTGGGCTAGAGCGCGGGACGTCTGTCTTCGAGTCCGAACGTTCGTGGTGTTGACCAGC
>646FP003161 Elovl3_1            :+U  EU:NC; range  -249 to    50.
AAAGAAAGAAAGAAAGAGAAAGAAAGGAAGGAAGGAGGCGGGTGGGGGGAACGGATTTGGGGCAAACTTGGTTCTTAGGGGAGGTGCCCCTGAGACTGATCAGTCAGAGAGGAGGAGGTCCAGGGGCGGGACAGAGATGTCCCTTGGCTAAGATTGGATAACTGCTGAGGGCGGGAGCTGGCCTTGCACCGCCTGGGTTCCCAGTTTAGTAATTGGGGATATATATACGGCAGGCACGGTCACTGCAGCGCGAGCGGGCTGGTTAGCAGCGCACGTGCCAGGCTCCGGGGCCCTTCTGCT
>647FP003056 Slc14a2_1           :+U  EU:NC; range  -249 to    50.
AAGAGAAGGGGGGAAGGAGGAAATGATGTGGTGGGAAGGGAGGCCAAGCAGAACGTTCATGCCCACAGGATGCACGCTTATCCAATGGCTCAAACAGAGAACTGGGATGGGTTGTCCGGCCACTCGGTAAGAAGCAAATCCTCCAATGAAAACACACTCTGCTCCTCACATATCACTTGACGACTGAAGGAGAACAAGATGTTGATGAGATTAGTACTTCAAAAGCAGGTCTTCCAGAATGGCAAACCCACTGTAGTTCAGAGTAGCTGAAGAGGAAGAAAGACACAGCCGGCCAGGACA
>648FP000062 1700027A15Rik_1     :+U  EU:NC; range  -249 to    50.
GCTTGAAAGGCCCACCGGGGGTTTTACTTGGTTGCAATCATTCATATAAAGTTCCTATGTGAACACTGATGAGAGGACTCAAAAGTATTTGCTTGACTTTAGTGAAATATCCCCCTTCTTCCCCAGTCACCCAAGCAAGCTCTCACGCTGGCTCTCAGCCTTTGTGACAATGTGTCTTCAGTCATCAGGCCCTCTCTAGGAGAGTCCGTGTCACAGACTCTTATAAAGGGAGGATGGCTGGACTGATGTGGACTGATGGACTTGGGGTGAGGGAGAGGGATGACGGGGAGAACAGCCAGA
>649FP000267 Itga6_1             :+U  EU:NC; range  -249 to    50.
GCAAGTCAGCCCTATGAGGCCCGCAGTTCAGTGACAGGTAGAAAAAAAGCCTGGCTAGTCTTGCCAAGCTCCGGGACGCTTCCGGGCAGGTGGCGGGAAGGTGGGAGGGCTGCGGCGGGTGCGCCGCTGCGGGGCGGGGCCGGCAGGGAAGGTGCGTGTGGCGGGCGGGGCCTCGGGAGGGGCGGGGCGGGGCGGGGCGGGGCCGGAGTCCCGGTCACTCGATAAAACGCTTGAGAGTCTCCAGAGAACAACGGGCTCATTGAGCAGCAGCTAGCTGCGGGCGTGGGGGAGCGGCCGCAC
>650FP003292 Phex_1              :+U  EU:NC; range  -249 to    50.
CTTAACTGTCCTTTGTACATTTCTTAGCCTCACAAAGAGTACTCTTCGTCTTCCTAAAAAAAAAAAAAAAAAGTTCCAGTCCAAACCATCAGCCTCTGTAGGTTGTCTTAATTGCTACTTTGCACTGCAATGGACTATGACTGATTTTTGGCACATGCTATCATACACAACGTTCCTAAAATAAAATGCTCCAGGATATCCCAGGAACTCTTAGAAGGCTTTAAAAGGGGACTAACACACTGAAAGAGTAACTTTTGACGACGACAGTTCAGACAAGGAGAATGGCTGTCATAGCAGAAA
>651FP000410 Mmp9_1              :+U  EU:NC; range  -249 to    50.
TTGCAGAAACTAAACCCTGAGTTCTGTGGTTTCCTGTGGGTCTGGGGGTCCTGCCTGACTTGGCAATGGGGGACTGTGGGCAGGGCATAAGGGAGGGGGTAGTGTAAACACACACACACACACACACACACACACACACACACACACACACACACACACGCTGAGTCAGCATAAGCCTGGAGGGGAGGGGCGGGGTCACTGATTCCGTTTTACTGCCTCTTTAAAATCTCTGCAAAGGCAGCGTTAGCCAGAAGCTGCGGTCCTCACCATGAGTCCCTGGCAGCCCCTGCTCCTGGCTCT
>652FP002437 Mef2c_2             :+U  EU:NC; range  -249 to    50.
GGAGAGGCAACGGTTTGGGCTGGTTGGGATAGAGAAACGGAAAGGAAAAGGCAGCGCCAGGCAAAGGCAAGAATAAAATGAATTGGGGGACAGGGGTAGCACCGGAGCGTACGTGCTGCTTAGAACCCCAGCCCCGTGTGCTCCGTCTTGCTTGCCGCCCCCGCGTCCCCTCCCAGTATCCTTACATTCCCCCCACCCCCCGCTCTTTTACACGACCTATCTAAGGCTATGAGCTGCTCTCCTTTTCCCATTCGTCTCCAGTCACTTCCTTCCTGGACACAGTTTTCTGGACGAGTCTGG
>653FP002131 Eif1_1              :+U  EU:NC; range  -249 to    50.
CACTGCGCAAGCGCGCAGGCGGACCAAGCTTTCCCTCCCCCCTCTCGCCCCTCCCTGAGTCAACAGAACATCCTTTCCAGGCCAAACCCAGTGCGCACGCGTCAAGCCTTGACTCCGCCCCCCGACCAATAGGAAGCCGCAGCGCTCGGGCGTCCGGGAGCTTGACTCCATGGGTGGGGCCGAGACGTGAGGGCAGCGCGCTGGCGTCACAGGGGCGGCTATATAAGTGAATACAGGCGCCGCCCCTCCGCCCCAGTCACTGAGCCGCCGCCGAGGACTCAGCTGCCTCCCCCTCGAGCC
>654FP002668 Cyp2d40_1           :+U  EU:NC; range  -249 to    50.
GAGGCAATGTTCAAGCTCCCAAAGCTTTGAATGTGAATTGTATCTGAAGATTTTTCAGCACTCAATGATCAGACATCTGCCTACCATATTTAGCCTAGCAGAATCAGCATGCTCAGCTCGTGGAATGGACTGATCATCTCTGGCCTGTCTCTACACTTAGCCAAACAAAACACAGGATTGGGGTTGGGGGCAGAGGACAAAGGGCAACCTGGACACTCCTTTATAAGGTGGTAGGATCCAAGCTTGGGTCTTCCTGATCCAAGGTGTTTGATGGAGTGTTGTTCATTGGCCTAGGTGAAG
>655FP000406 Tnnc2_1             :+U  EU:NC; range  -249 to    50.
CCCCTAAGACAGTGGAGCAGGGCGGGGCCCTCCTCCTAAGAATCCAGGAGAACGCCAGAGAGTGCCACCTGCTCCGAAGCTTAAATTTCCCTGCAAAGGACCTTGGCTAAATTAGGTAATGGGCTAGGACTCTAGGAGGGGAGGGGCTTGCTGCCCCCTGCATCTGATTGGTCAGGATATCCAGTTCTGGGGAGGAGGGAGGAGGGAAGAGAGGATGCCCCTACAAATCCTGGGGGCTAGAGAGATCTGGGGCACCTTTGGGTGGTGGAGTGCGGAGGAGACAACCCACAGCGGAGGAGT
>656FP000346 Snap25_1            :+U  EU:NC; range  -249 to    50.
GAAATATGTATTTCCCAAGACGGTGCTAAAATGGAGTCAAAAGAATCGCTCCATTTGGGTGTTTATAAAAGATTGAAATAAAAAGGGTTGCTGCAAAGCGCTCAGGGAGCTGAGTCAAGCGCTCCGCACCTCCCGGCTCCTCCCCTACCGCCCCCAGCCACCTTCCTCCCTCCGCCCTCCCCCATCACACTTCCTCCCCGCCCCTCGAGGAGCCGGCTATTAAAAGCTGCTGACGTCAAAGGAACGGCCATCTTTGATGAGGGCAGAGCTCACGTTGCATTGAAGAAGAAACCTCGGGGA
>657FP001174 Kap_1               :+U  EU:NC; range  -249 to    50.
GGGTAATGGTGCTAATGGCAATGGGTGGTGCACCTAGTCAGACTTTCTCCTACCCCAGATTCTATTGTTTCTATGGTTCCTAGTTAGTTTTTCTTAACTTCCTTCTGGGTGCATTCTTTAATAGTTCATAAAGGTCCTTCCCAAACCCCTCCCCGCCCCCTTTTTTTTCCTCTCCAGCCAACTGTGGAAAACCACCTTCAGGGACAGAGTACAGGATGTATAAAAGCCCAGGAGGACTCTTTTTGGACTAATTTCTTTCTCCTGTTCACTGGTTGCCTTAACCCTACTAAAGCATGATGC
>658FP002025 Slfn4_1             :+U  EU:NC; range  -249 to    50.
ATTTCTAGGTAGTTTCACTTTTGTTTCTTTTCAAAATTTTAAAAAATTAGTTGTTCAAATAAATAAATAAACAAATAAATAAATAAAATGAAAATTTAAAAAATTCGTTGTTCTCTTTGTCAATTCCAGTCACTAGGGCACAAAGCATCTAAGCTTCCGGTTATACTTCCTGGAGTGACGAAATGCTCAAAGTCTCAGAGTGATGACTCAATTTAACTTATAAAACTAGCAAAGAAAGGCGAGGCTTACGCCATTTTACCTCAGCGAGCATTCATAAAGCTGCGAGCATTCATACAGCGG
>659FP000614 Vcam1_1             :+U  EU:NC; range  -249 to    50.
ATCTTTTCAGGAGAGATAGCCCTTTCGGAGCTGAAGGTCAGGAAAAGCCAGAGATTTATATACTTGGAAGTGTCGTGTTTCCCAGGACTCAGAATGACTTCAGCCCAGAAAGCAGCTGAAGGGGTTAACGTGGGGACTTGGCTGGCTGTCAGTTAAACTTTTTCCCTGGCTCTGGGTTTCCCCTTGAAGGGATTTCCCTCCGCCTCTCTAGCAAGACCCTTTATAAAGAGCAGACTTTCTATTTCACTCACACCAGCCCGGCTGGCTTTGGAGGCTGAACACTTTTCCCAGACACTTTTC
>660FP001393 Nlrp10_1            :+U  EU:NC; range  -249 to    50.
GCTTTCCTGCTCAGTTTATTTGTTTTATGTCTCCCTATATCTCTTAACTCACTTTGTCTATCTGTTTCTATCCCTGGTCCCTGTTTTCCCCATTTTTATCTTCTTTTGGATACCCAGTTTCTCTAGTTGTCACCGTCTTTTCCGTCTCTAGCCAGGGCAGGGTTAACATCATCTCATTTCTTGCCTCCGCCCCTCCAATTAAACTCAGTTCCTGTTTCTATAAATACTTAGGTGTTACTAAGAATCTCTGGCACACTGACTTAGACCTTGAGATCTGGCGTTGGTACAGTAAGTGGCCTC
>661FP002469 Rpl15_1             :+U  EU:NC; range  -249 to    50.
CCCCTTGACGTGACGTAAGCAAACTCGCCGCCTCTCACTTTCCGCAGCCTTGGCAGCTCAGGAGCACTGCTGAGAGCTTGGGAGAGCATCCGGAAGCGGCGGGCTGTCCCAGCCTGACTCCGCCCACCAGGTTGGATGTCGGGACTACAAGCCCCAAGAGGCACAGTGCGGCTACAATGCCCCACCGGAAGGAGGGTCGCCGGGGTGGGAGGAGGAGCCACAAAAGGGATTGTGGGAGAAAGCCTTCTTCCTTTCCTCTGGCGGCAGCCATCAGGTAGGGCGGCGGGGTGGTGTTTGTGT
>662FP001356 Nmb_1               :+U  EU:NC; range  -249 to    50.
AAGCTTTGAGGGCTGAAGTAACAACTTGATGGAAACACAGAAAGCTGTGTTGGTGGCCTTGGGAACCACCTTTGCTGGGGACGATGCCATAAGCACGCGAGTGTGGTGGGTTTCTAGGAGAAACCGGGATGCAAGGCTGTGTGGGCGGAGCCTGCGGGGCGGGGCTCTGGGGCGGAGCGAGCTCCGCTCCTCAGGCAGGCTCCGCTCCCGACTGTAGTTTAAAAGGCTGGAAGGCGGGCTTCGAGAACTAGTATCCTGAGAGTGCCAGAGAAGAGCCTGTTTGGCACAGCCATGACCCGG
>663FP000853 KY468038_1          :+U  EU:NC; range  -249 to    50.
ATACAAGAGGCGGGGAATGGCCACAGCCTGGGCGGGGCTTGAGGTCGGGGCGGGACTTGTGCGTCACTCTGAGAGCGCCGTACGTCAGAGAAGAGCGCCTCTGCGCGTGGGGCGCTGGGCCGAAGGTCGCTAGGCGCCTTGGAGAGAGACTGGAGGAACGGGGGCGGGGTTTTTAGGGTCCTGGACTGAAGTGGCCTTCTGACGCGTGCTGCAGCAGGACATAAATCTCGGAGCTGGGCCTGAAGTGTTGTGGTCCAGCCTTGTTAGTCATTGCCCAGAGTAAGGGCGGGCCGAAGCTCC
>664FP000569 Terc_1              :+U  EU:NC; range  -249 to    50.
TATTTCAGAAACCAAGCCTCAGAGATGTGCGTGCGTGCGTGTGTGTGTGTGTATGTGTGTGTGTCTCACAGCAAGAAACAGATTTTATTATTTATTTTTTATTTATTTATTTTTTGCAAGTGACTGGCTAGGAAGAGTGGGGAAGCGGGAGGACAAATGGGGAAGAGGGAGCATTTCCGCAAGTGCTGGGCTCGACCAATCAGCGCGCGCCATGGGGTATTTAAGGTCGAGGGCGGCTAGGCCTCGGCACCTAACCCTGATTTTCATTAGCTGTGGGTTCTGGTCTTTTGTTCTCCGCCC
>665FP000490 Bglap_1             :+U  EU:NC; range  -249 to    50.
GAGTAATGGAGCAGCCCCTCAGGGAAGAGGTCTTGGGCCATGTCAGAACCTGGCAGTCTCCTATTGTGGCCTCTCGTCCACTCCCAGAGCCTTGCCCAGGCAGCCGCAATCACCTACCACAGCATCCTTTGGGTTTGACCCACTGAGCACATGACCCCCAATTAGTCCTGGCAGCATCCCCTGCTCCTCCTGCTTACATCAGAGAGCACAGACTAGCGGATATAAATGCTACTGGACGCTGGAGGGTGCAGAACAGACAAGTCCCACACAGCAGCTTGGCCCAGACCTAGCAGACACCAT
>666FP000405 Spint4_1            :+U  EU:NC; range  -249 to    50.
CCAATGGTCCAACCCTCCATGGTTACACATGTGCAGATGCCCTGGTCCCTAAGCTTGCTTTGTTTCCACATGAATATGGAGCTCACTATCAGGAGTTGAATCAGTCTGGGACCTTTAGCTTCACAGCTGGGTACTCATGCACTCAGGGTTCAACTCAACCCAGTAATGCTGAACCCTGGCCCTCGGCATTAAGCCCTCCCTCCAAACCAAACCCGAAGTATAAGAGCAGTTGGCAACAGACTCTCCTCTCTGCTGCTTGCTCCACCATGAAGCCCACTAAGCTGGGATTTCTCCTGGGAC
>667FP000201 KY467832_1          :+U  EU:NC; range  -249 to    50.
ATGCCCGGCTGTAACGTTCTTTCATAACTCTCAGTGATGACGGGGCCACTGTTACCTCCCTATTTAATAGCTTGCTTGTATTACCCCAAACTCTCATGCTGGTGTCTGAAACACAGTGCCTTGGCACATGACTGTTTAGAGAGGGGTTCTTTCCAGACGCAACTAGTTAAAATGAAGCTGTTAATAGTGGAGGGAGGCTATCATATGACTGATGTCCTTTTAAAAAGAGGAAACTGGAGATACACACACACACACACACACCATGTGAGCATGAAGGAAGAGCTGAGAAGCAATCCCAGA
>668FP001582 Herpud1_1           :+U  EU:NC; range  -249 to    50.
ACCCTGACATGGCCGCCGAAGACCCGCTCCCGCGCCGCTGTCGGGACTCAGGATGACGCAACCACGGCGGGTTGCATCAGCCCGCACCCCCGCGCTTAGCCCGCCTCTCCGCCGCCTTTCTCCGGGCGCTGATTGGGCCACGTTGGACACTGACCTCTGTCTCAGCCAATGGATGGCAGCCACAGAGAGCGCTATCTGCGGAGCCCTGGCACGGGGCGCCCATAAAAGGTACCCGAGACGGGGGCGCGTGTCCCAAAGACGCCAAGTGTCGTTGTGTGGTCTCAGACGGCTGCGTCGCCG
>669FP002913 Psors1c2_1          :+U  EU:NC; range  -249 to    50.
TGGATGGAGGAGGTGTGAAAACAAGGGTGGAGCCTCCTGGGGTCTGGGTCACTGATAGACCCGGCTGCCCCCGGCCCCCGGGACTGGGGGACAGAAAAGAGGGATGCTTACTGGCAGGTTCTTTGTAAACGGGTTTGACCAGTTAGGCTCTGGTAGGGATTCCTTAGGGTGCTGAGCTGGCCCCTCCCCACAGACTGGCCACCCCCTCTACCTCCTCTGCTATAAAGCCTCTTAGGTTCTCAAGCACCTAGACTCGGAGCACCCCGCCTTGGGGGCCAGTAGACAGCCATGATGCTCACC
>670FP002998 Kctd1_2             :+U  EU:NC; range  -249 to    50.
TGGGGATCAGGCTAAAGAAGGAAGAAGGTCCAGCTAGCCTCCCTCTTTTACCCCCTCCTGGCCACAATTATCCCCCGCTTCCCCTCCCCAGCATCCCCTCGCCCCTCCCGAGAGGCGCTTCGGAATGACAATTGGAGCGCGGCTCCTTTAAGAGCCCGGCTTTGCCTCCCGGTAGCTGAAGGTCATTAAACACAAAAGCTCTCAGCGCTGCGGTCCAATATAGCGCATGCGCCCTGCCCGAGGACTGGCAGGGAGACGGCAATATGGCGAGAATGCCTGGCAGCGGGGACTGTAACACCA
>671FP000518 Sprr1b_1            :+U  EU:NC; range  -249 to    50.
TAAACATCTCACTGGAAAACAGGAGCATATTCTTCAAGGTTAATTCTCAGATGGCATAATTATCAGCATGTGAAAAAAAAGTCACATTACTAGTTTCATCACAAAAGCTGGACCAATAAGTGGGTGGAGCACCTAGGATGAATCATGTCTGACAGGCAAGCAATGAAGATGCGGCAGCCCAAAAACTCCCATTTACCCTCAGGCAGGTCTCATTCCTTCTATAAAAAGCCAGTGTGAAGAGGATACCACATCCGATCCCAGCGACCACACTACCTGTCCTCCATATACCAGGTAAGTCTC
>672FP000455 Il2_1               :+U  EU:NC; range  -249 to    50.
ATGAATTAAAACTGCCACCTAAGTGTGGGCTAACCCGACCAAGAGGGATTTCACCTAAATCCATTCAGTCAGTGTATGGGGGTTTAAAGAAATTCCAGAGAGTCATCAGAAGAGGAAAAACAAAGGTAATGCTTTCTGCCACACAGGTAGACTCTTTGAAAATATGTGTAATATGTAAAACATCGTGACACCCCCATATTATTTTTCCAGCATTAACAGTATAAATTGCCTCCCATGCTGAAGAGCTGCCTATCACCCTTGCTAATCACTCCTCACAGTGACCTCAAGTCCTGCAGGCAT
>673FP000276 Gm13752_1           :+U  EU:NC; range  -249 to    50.
TTGTTATGAAGTTTGTGATCTATGTAAAATAGTGTATATAGGTGGAAGGGGAGTTTGCAAAGTTTCTGTTAAATTTCCTTTTCACAATGAAATTGCAGGGGTACAATCTCAACAAGCAGTAGCATTCAGAATTCTGGTCAACCTATCTATATGTAAGGGGAGGGAGTTCTGGTCAACCTATCTGTATGTAAGGGGAGGGAGTTCTGGTCAACCTATCTGTATGTAAGGGGAGGGAGTTCTGGTCAACCCACTCAAGGCTCCGGGACATCATGGAAGAAAAGGCAGGAAGAAACATGAGAG
>674FP001028 Mdfic_1             :+U  EU:NC; range  -249 to    50.
GAGGAAGGGACCCGGAACAGCCCACGGGGGGGATGCCAAGGTAGGTGGAGGTCCCTTAGGTCGCTCTGCCGCCGAGTCCCCGCGCGTCCCCTCCCAGCGCGCGCGTCCCGTTCGCAGCGTCCCCCCAGGCTGCTTTCAAATCCTAACTTCCCTGGGGTGGAGTTGGAGGAGGGACGCGGAGGGGGAGGGAATGGCCCAGGCATTGCGGCGTGCTGTGCTCTAAAAACAGTTGATCCTGCTGTCCCTTTTGCTTTTCCCGCCAGAGGCAGGCCGTTTCCTGCACCCAGCACCTAAGCAGCT
>675FP003203 Kis2_1              :+U  EU:NC; range  -249 to    50.
ATTCTGGGCAGGCGACTGTGGCACTGGTTTAGACTGGCATCCCATGGGTGCTTGGATTAAGGAAGGACTCTGGTGTTGGGGACAGAAGGGCAAGGCTGAGGGAGCGGGTCCTGTGTGTCACTGGGGCACCGTGGGCTTTGGCCTGGGCGGTGTGGGGGTTCCATTTCCTAATTCCTGTGTGGGCCGAGTGGGCGGGGGCGGGCTTTCCCCCCTAGGCTATTAAAGGCGAAGGGCGGGCTTTTCCCAGGGATCGGGCTTTGGGACGCAGCTCGAGGTGACGGACCGCTGCCACAGGCTCGT
>676FP000014 Il17f_1             :+U  EU:NC; range  -249 to    50.
TCGGTTCATATCTGTAGTAAAGGTAATGGGAGTGGAAGTGGGTGGGCTTAGAAGAGAGGGAGGGAAGATCTGGTCCATTTTCCGTCATCTCCCTTTAGGGTCCCCCTTTGATTCCCCTTCAGGAAGTGGAGTAGAAACCCTGCATTCGTCAGTAACTCTCGGTTAACCACAACTTACAGTCAGTAAGGAGGTCAGTGGAAACAGGGACAGTGATTGCTATAAAACTGACAGGTACTACTGCTGTTTGACATACCCAGGAAGACATACTTAGAAGAAAGTACTTCCTGAGGGAAGAAGCAG
>677FP001301 Klk8_1              :+U  EU:NC; range  -249 to    50.
GCCCACGAGCCCAGGTTCCAGTTGCCTCCCTCCGACCCATCTCTTCCGTTCTACCCCGGGGGTCGGTGCACTGCCCCTCTAGTCCTCACCTCGGTTTCCGAGGCTCCAGTCCCTCCTCCTAAAGTCACTCCAGCCCGTGCCCCTCCTCGAGCGCTTGCGGGTTCAGCCGCACCGCAGCAAGGTGCGGGCAGAAGGCGGGGCCGTGGGCGGGGCTTCCTCGTTAAAAGGCTGCAAAATCTTGTACCCGACACACCGAAGGGAAGTCCGGGGGCCTCTTCCACCGAGTCCGAGTGACCCCGC
>678FP000070 Scg2_1              :+U  EU:NC; range  -249 to    50.
GTGCTGAACATTTTATTTCGAGCCTCAGAGATAAAAGAAGGGGGAAGAAGCTGTAGTTTTTGCTACATAAGACAGGTGGCGTAAGCATGCAACGCTTTAAAAAAATATCTAAAGTGATTGTTTTCTCTCGGATTCTTTGAAAAAGCTCGCCTGCGCTGGGGTTTGAGGCTGAGCCGGTGACGTCAGCGTGGAATGCGGAGTCAGGCGCCCAGGCTCTCTATAAGCCGAGGAGCTGTCCGGTGCTGAAACGGCCCGAGCCCTCACTCAGCGGCAGAGAGGAGCATGCTTGGAGCCTTCCAC
>679FP002305 Hist1h3h_1          :+U  EU:NC; range  -249 to    50.
CACATCTTTTCATTTAATCTGAAGTAGGAAAAAGAAAGTAAGAAAAGTGCTTTTAATAAAAATTACATTGATTTAAACGAACCTGCGGCGGGATTTTCTTTTCAATGAGGAAATTGCACACTTGGTTAAACCATGTTCAGACTGCGAAAACAAAAGGACTCACCAGCCAATTAAGTTGATCTGGCAGCCATTTTGACCAATCAGAACTCGGCCGTCTGTATAAATTTTGGTGGTTGAAGCTTTCCCTCCATCACTTTGCTTTGGAAGCTCGGGTGTTACCATGGCTCGTACTAAGCAGAC
>680FP000735 Angptl3_1           :+U  EU:NC; range  -249 to    50.
TAAATACCTTTATCCTGAAAGAATAATTATCAATACAGCAAATTTAACTATTTTAACAATTTTGAAAATTACCTCCTATTAGTTGCTCATTTCCTTGATTTCAGTTGCCATTGATCTAACTCAACATGGGGGAGGGTTACATTCGTGCAAGTTAGCACAGCTTAATGGTTAACTCCATTCTCCTGCCAACCTTGTGTGTGCATGCAGCAAATAGCCGTGTATATAAAGTCAAGAGGTCCAGGTCTCCTTACAGGAGGGAGAAGTTCCAAATTGCTTAAAATTGAATAATTGAGACAAAAA
>681FP001732 Lrrc2_1             :+U  EU:NC; range  -249 to    50.
GTTTTTCTCTGTTCTCCCAGGCTTTCCTTGCTGCGAAGAGCCAGCCTTCTGTGGAAGCGCGCAGGGGATCCTGCATGCCCAGCTCACTTAATAATCTTGCTGTGCCCGGTTGCCAAGCCCTCCCCGACCAGATCTGTTTTGTCTCCTGCTAGGCTGAGTCACATAGAATAGATAGATAGTTTATCAGCACATGTCCTCCAGATCATATTATCCGCTTACAAATATAGCCTGTTAGCGCACAGGCACGGTAGCCCTTCCGCTGGGGGTGTTGTTCTGCGGGCGTAAACAGCATCGAAAACG
>682FP000867 Lcorl_1             :+U  EU:NC; range  -249 to    50.
GAGGGGAAGGGAGTGGGTAAGGAGGCGGGGTCAGCGGAAGCGGCAGGTTGCTTCCTTCTCTCCGCGCTCCCTCCCCGCCTCTCCCCGAGGGAGCGGTGGGAGGGGGAGGGGAGGGCAGGAGGAAGGTAGTGACACGTGTCAATCAACCCCCCTCCGGGGGGCGCGCGCTCCGGGGCTCGCGCCGAGGGCTCGCGCCCCTGCCTCGTGCCTGCGCCGCTCGTATGTAAATGAGGGCGCGTGACGCGGGACGCAGATGGACAAGGGAAGAGAGAGAATGGCCGCTGCCGCCGCTGCTGCCGC
>683FP000135 E330020D12Rik_2     :+U  EU:NC; range  -249 to    50.
ACCTGGGACTGCAGCTAAGTCTTATGACTTGCACCTGACTTCCTCATACACCTGAAAATAAGCCATGACCATCGTGAGAGCTGTGCAGGTGTAGCACGATGCTGGCAGTGTAAACAAGTCCATATTTGGTGGAGACATGCCCCTGCCGCCCTGATTGGCTGAAGCTGCGTGCCTGGTGAGATGATATGGCGTACTGTGAGTGGTTGGGGGCTGAGAGTATATAAGCAGACCTCCCTGGGTGCCCGGGGTGTGTTGAGGCAATGCTCCCCGTAGCAGCATTGAGGCATTCCTGCAATAAAG
>684FP000758 Prdx1_1             :+U  EU:NC; range  -249 to    50.
TAAACGAGGAAATGACTCAAAGGGCAGTGCTTTTCTACCTCTGGGAACAGCATCACTGAAAGTGTGAGCGTTTCCCCCTGGAGACCCCCTCCACTCCAGGCCCATCCAGGGAAAGCGCTGAGTCATCCCCCGTAGGCCGGCCAGGGTGGGGCGGGGCTCAGCCAGGTCCCCCTCTTCCCGCACCCCCGGCCCGTGAGAATCTCGCGAGAACTTTGTAGGCTATAAAAGCAGCTCCCCGCGCGCGCTGTCGGGCGACCTCTTCCTGCGTTCTCACGGCTCTTTCTGTTTGTGAGACCTGTG
>685FP000590 Sike1_1             :+U  EU:NC; range  -249 to    50.
AGTTTGTTACAATCCCATTACTAAATAACAAACTACATCAATCAAAACCAGAAGAAAAGTTGAACTAAGACCGGAACAGAAATAACTTCGTGAAAAACCAGGATGTGGCACCAATCCGACCTCTGCTGCTCCACCCTAGAAAGGCTAAGGCTGTGGCGAAGCCTGAGGGTAACCAAGAGTCCACCTCTGCGCAGGCGCCGACCGAGATGCCACCACGCCTTTAAAGTGCACCCGGAAGTGACGCGATTCGCGCTGAGCCAGGGCCGGGTAAGGTCTGAGCGAAGCGCCTAGGCTAGCGGG
>686FP002229 Sptb_1              :+U  EU:NC; range  -249 to    50.
GGACCCTGGCGTCCCAGGTCCCAGCGGCGGCGGCGCTAGCGGCTAGGCAGGTGCCCCCGGGCGCGCAGTCTGATTGGCAGGTGCAGGAGTGGGTGGGGAAGGCGGGCCTGGCGCTGCGGGAGGCTGCAGCCCCGCCTCCCCGCCCCCGCCGCGGGACTATCTGGTCCCGGCAGCAGCGATGTCCCCCGGCAGGAATGTCCCTCCTCAGATAATGTTATTTATATCTCTGGGCGGGTCCGCGGCTCCGCTGCACCAGGCGCCCGGCGGCCACTGTGCCAGGAGCCCCGTGCTGCCCTCCTC
>687FP002716 Krt79_1             :+U  EU:NC; range  -249 to    50.
GGGGTGGGGTGGGGTGGGAGTGGGGGGAGTGGGGGTGGGGTGCTTCCCATCTCAAGTAGTCTCTGCTCAGGAGCAGCACTTCAGTCTCAGTGATGGCTGGGCGAGGCCCTCCCACATCCTGGGGGAGAGGAGATTCCCCCCCCCCCCGGCCCCTCCCTCTCACCTGTGGTAATCACAGCTGGAGTGCATGGAACCCAGGGCCAGCCCAGCTGGGAAAAGATAAAAAGGTGTTTGGTGGCTCAGTAGCTCACTCCGGCTGATTCCCTCCTGCTCTCAGCTGCTTTCTCGCTGACAATCATG
>688FP001614 Tubb3_1             :+U  EU:NC; range  -249 to    50.
GCAGCTACTGGGGTGGGGCACTAAGGGGCCTGGGTTCTATTGTCCCCAGAGCGGATTGCCCACCGGTGGCCCCTCCTCCGAAGGCGCGGCCAGACTTGCTCCGCATTGTGCGGGCGGATCTCGGTGCCGGTGCTGATGCTGCAGAGCCTGCCGCATTGTGCGGCGCTCCAGCATTGGCCCGCAGCGCTTACATCAGCCAGCGAGGGCGGGGCAGCCTCTTATAAGAGGGCGCGGCGGAGGCTGCCGATCCTCCGCAGCCTGCTGTCCGCCTGCCTTTTCGTCTCTAGCCGCGTGAAGTCA
>689FP001781 Fam26d_1            :+U  EU:NC; range  -249 to    50.
GGAGTCTGCCTGGCAAGTGTGCTGTGGTCATCCCTGATGAGACCCTGAGAGGTTCTCTTCTCAAAGCAAACTGAGTTCCCTTCGCTTTCTCCCAGCTATGATCTTGTGTAAATTTATTAGCTCAGGATTCACAAAGTAGATGAAACGAGTTTAAGTCCTTTAAACATACAAGGATGTGTTGGGTTACTTGACACAACCAGTTAAACCAGTGCTATCCTATAAAATGGTCACAGCTGGTAGAGTCTCACCATCAGAAAGAGCCACTAGCTGGCTGTGTCAGAGCTTCCACGATGAGCCCAG
>690FP000563 Hist2h3c2_1         :+U  EU:NC; range  -249 to    50.
CCCTCTACGGGCAGCTGCCAGACGTGGCTCCACCCTCGCAGAACGTTGGCAAGTGGACCGGGCGCGGGGCTGGACGTGGGGGGCGGGTGGGGGCGGGTCAGGTGGCGTGGCGGGCCCGAGCCAATGGGCGAGGTCGGGGCCGGTGACGCCACGGCCAATGGCGCGGCAGCGCGGGAGTTTCAAGTCGCTGTCTCCGCCCCGCCGCGGGGAAGACTGCGCCTATAAAGGCGGCCGGCTCGGGCCGGTATCAGGTCCCCGAGTGCTCCTCGTTTGGGTGTCTTCCGTCTTCGCCATGGCCCG
>691FP002463 Gm21188_1           :+U  EU:NC; range  -249 to    50.
AGTGTTCCAAGAGACAGGTTCCGTTTCGAAGGTGATTTCAAACCTCTTAGCGGATTTTGTCCCTCGTTTATTTCCTTTCATCGCAGCAAAAGACAGACATGCTTCGAACATTGGTCCGATTTCTTTCGTTTGCCGATTTCATTCGGAGGTTTGTCAAAAAACGGAACTTTTCAGTGGTGGGGATTTCCCACTTCACCCAACCCCGCCCTCCTGGAAGACTACAAATACCCAGCACAAGGAACCTACAGAAGACTCTTCTGCCCACACTGGTGCAAGCACTGCCTTTCTCCGGATTCACGA
>692FP000535 Kprp_1              :+U  EU:NC; range  -249 to    50.
GAGTCCTGCTGGGATGGAAAGGAACCTGATAGGATGAAAAATGAGAAAAAATAATCTGCTTCTCTATAGCCTGGAAACTCTGGCACCAGGGACAGACACTCCCAACTCTGTAGGTGACTAGATGGACAGCACACAGGGAGGAAATTACGTGGTGGAATGTTACCTTGGGCAGATGCCAACCAGTTGTCTCATAGTGTGAGCCAGACCCACAACTCTTTATATAAACACAGCCTTCTGTCCAGATGCCTTAGCCTGAATGACTTTGTGCCTGCTGAGGAGGGTGAGTCTGGAAGCTGGGTC
>693FP002471 Synpo2l_1           :+U  EU:NC; range  -249 to    50.
CCCTTCGCATCATGCTGGGCAAGAGTCTATGCAATGGCTCAGGTTTATTTTTAGCCAGGCAGACCTCACAGTTGAGAGGGGGTGGGGTGAGGGGAAGGGGAGGCAGGTGCTCGTGTCTATCACACCAAGAGTTGTGGGACAGGGAAAGAAGGGAGGGGGGCATGTTCTAAAAACAGCCCAGTGAGCTCATTCAGCTGCCAGCTCTGGGGACAAAGGGGCTTTAAAGGGCCTTGGGGGTAGCTCAAGCTGGTCCTGCTCCAGCCAGCACCACCTTTCTCAGCATGGAGACCACCATCCAAG
>694FP001712 Trf_1               :+U  EU:NC; range  -249 to    50.
CAGGCTTTTTGAGTGAGTGTGTGTGTGTGTGTGTGTGTGTGTGTGTGTGTGTGATTGTCGTGGTAGTGGATTCCATGCGCAGTTCTGTCCCACAGCTCAGGAAATGAGGTGATCATCAGGGCAAGAAAGGAAGGGGGTGGATGCGGGGTGATTGGGCAATTGGACTGCGCAAACACAAGAGGTCAAAGATTGCGCCCAGCCGGCCCCCTCCCTCCGTGCATAAAGGCGAGCGGGCCACGGGCAGGCGGCGCAGAAGCGGGTCGGTCTGTACTCCCCGCTCCTCGCCACACACACACCGAG
>695FP002359 Prl3d3_1            :+U  EU:NC; range  -249 to    50.
ATGAGTAATTGATCAGTCCAGATGATCTTTCTGATTTGGAGAATGACTTGACCTCTCCAGATCACATGGGGGATATGCAGTATGACAAATATTGACGCATACATAGTGTTAAATGTAAAGAGGATGCTAATAATCCTCAAGGAAGAATGTTGCTTATCAATAGACATTGACTCAATCTGGCCCCGAGCTCTGCTTGGGTTTGGGTATAGTCTGGTAGTATATATAGGAGGTAGAAAGTTGAATGAAGTCAACACTCAGGTGAAGCAGATTTCCTCACTTGGAGCCTACATTGTGGTGGAT
>696FP001425 Lhpp_1              :+U  EU:NC; range  -249 to    50.
TACAGGTGAGAGCCATCCCTCCTGGACTGTTTCACTTTTCATTTCAAGTTGTCATGTCCTGACTCTTAGGGGTTTGAACTCCTTCCGCAGGATGCGTTCACTGCTTTTCCTGATAGTCAAGCGTCAGGCTGGTCCACGTGGTTCCCAGTTTGCTCCCGGCCCGCCCGCCGCGGATTACATTTCCCAGGCAACCCCGCGCGGGAGGCGTGGCTGCGGGATAAAAGCAGCGGCGACGCCGAGTTCGGATTTATAGCTGGACACGATGGCCGCATGGGCTGAGCGGCTGACGGGCGTGCGGGG
>697FP001630 Cnn1_1              :+U  EU:NC; range  -249 to    50.
GAGAAGGGTGGAAAAGGGGTGGGCTGTATGAGAACCCCTCTCCCAGAATAAGGCATTCAGCCCCCTAGGTGGAAACAATGACACAGTCAGCTCCCAATACCAAGGCTCTGACATCAGGAGGTGGGGGTGGCCAGAGTATGTGTGGGGTGCCACGCCTCTTGGCAGCCCCCGTGGCCAATGGGACAGGCTTGGAAGAGCCCAGGGCTGGCTTCTGGAGCTTCAAAAACGTGTGAGGAGGGAAGAGGGTGCAGACGGAGGCTCGGCTGCCTGTTGCGCTTGTCTGTGTCATCTGCACCTCTG
>698FP000790 Myom3_1             :+U  EU:NC; range  -249 to    50.
TCCACTTTCCCCAAGCCAGACTGGAGCCCGAGGCATGGCTCTTACTCCAGGCAGGGTGGGGTGGAAAAGCCAGAGGTGGGGGAGGAGCAGCAGGGGGTGGGGGCCACCCCACCTGTTGCTGCTGCCCAGCAGTGCTGGCAGGAAGAGACAGCCCTCCCCTCTGCCTCCACCCTCACCACAGCTCCCATCCATTGTCACCGCACTGTCTCAGCGCTGCTATATTTAAGACGGTTACAAGGCTCTCAGATCACATTCTTCCCCCGTCCTCACTGAGCCGAGGACAAGAAGAGAGCAGAGAGC
>699FP002197 Odc1_1              :+U  EU:NC; range  -249 to    50.
CGACACGAGGCCCGGCGGGGAGCGCGGGGCGTATGGGCGGGTGGGTGGGCACGCGCTGCGCCCCGCCCCACTGACGCGCCCGGCCCGCGTCCCCCGCCTCCGGCGCCGGGACCCGGGTTGGCCGCCACGGAGTCCCCGCCCCTCCCCCGCGCCTCCCGGCCGGAACCGATCGCGGCTGGTTTGAGCTGGTGCGTCTCCATGACGACGTGCTCGGCGTATAAGTAGCGGCGCGTCGCACCGTCGGGCTTTGTCAGTCCCTGCAGCCGCCACCGCCGGCCGCCCTCAGCCAGCAGCTCGGCG
>700FP000297 Slc5a12_1           :+U  EU:NC; range  -249 to    50.
TACCTCCTGATTGCTCTTTACCCTCCACCCCACAGCCCTGGCAATTATAGGTATGAACACGCCACACTCCCTTAGTCAGGAGACAGATGCCACTGACAGTTGTGTTTGCATTTTTATGTTCCACTTCAGGAATAATGAAATGCTGAAGTAGTCAAATTTTATCACCTCCATGGTTCCTAATAATGTTTAACTTTCATTTTAAAAAAATCTAGGAGATAATAAAAGCATGCCATCGGGCCAGCCTACTCCCTCTACCCCCCAGAAACTTCAGGAGTCTTCTGTCAGATGTTGCAGAAGAAA
>701FP000979 Rpl6_1              :+U  EU:NC; range  -249 to    50.
CTTTCTTCCACCACATGAGTCGCAAGGCTCAAAGTCTGTTCATCATTTTAGGAGAAAGCGCTTTTACTTGCTCAGCCATCTCAGCTGCCCTTACCTATTAGGGTGGGGGTGGGGCCTGGGGGGACGTTCCCTAGGTGCATTGCCACGGAGTAAAGAAAAACTACATTTCCCATGATGCCCCATACAGGAAGGAAGTGATCTTGGTCACCTCCCGTCATTGCTTATAGACCGGAAGCCGCTGCCTTAGTTCTCTTTCCCGTCTTGCAAGGTAGGAATGGCGGGCGTCTGTGTGGCAGCGGC
>702FP000373 Bpifb1_2            :+U  EU:NC; range  -249 to    50.
GGTTTGCTGCATGCCTGCCATATGCCTTAGTGCTCCCTCTGTCCCTCCAGCCAGCTTGGATCCTCCTTTCTCCAAACCTCAGGAAGCCAGAGTTCTGAGGCTGCTTCCAGGAAGGGCTTTGGTTCACCAAGAGCTGCAAATATTTACCTTGGAGACCTCAGCCCAGCCTGAGGTCTTGGCCCACACACTCAGGGTGGCTGCCCAAGTCAGGATGCAAGATATAAGGCTGGGTCTCTAAACCCACCACCCAGGAGAGGAGCAGACAGACCCAGGACTCTGGCACATTCAGGTAAACCGTGA
>703FP001564 Adgre5_1            :+U  EU:NC; range  -249 to    50.
GTCCGATGTGCCTGGTCCCCGTCCCAGGACGCCTGAACCACACCACCCAGCTCCCCGCGGGGGCGGGTGTCGGAGCCGCGCGCGGGGGGGGGGGGGGAGGAATGTTGCGTTTGTTCCAGACGCGGGCGCGCGGCGCGCCCTGGGTCTGTTTCCCCGGCACTTTCCTGTTACTTTCCAGCGGGGAGGACAGTTCCGGGGAGGGCCCTGCTCACGCCCGCTGCATAAAAGCCCAGCCCAGCCGGCCGCCACAGCCCTCTATCAACCCCAGACGCTGTCCGTTCCGTGCCGCGCCACCATGAG
>704FP001692 Gclc_1              :+U  EU:NC; range  -249 to    50.
TTCAGCTCTCTCTCTCTCTCTCTCTCCCTCTCCCCCCCTCCCTTTTTTTTTTTTTTTTTTTTTTTTTTTTTGACCCAGTTTTCTCTTAGGACCCAGACTTTTCAGTCCTTATTCGCAGACAGCCCCGCCCCCCCGCGGACACCCTCGGCCTCAGCCCCGCCCCCGCCCCAGGCCCCACCCACGACCTGCCGCTTCGTTCCCCGCCCCCGCCGCAGCCTATAAAATCTGGAGCGCGGCGCACGGAGCGGCAGGCGCGGAACTGGGCATGCTCTGTGTCGCCGCAGCTTTGGGTCGCAAGTA
>705FP000146 Tnn_1               :+U  EU:NC; range  -249 to    50.
GCAAACGTTTTAATATCCTTGTTCTGCATTTACTTAAATGGAAACAGCCCGTGGTATTTTTAGCTGCTGTGTAATCAACGTAAGAAGGAAAGGGGAATGTATACTTTTTTTCCTTCTCCTAGTTAGAGTAAGAGAATGAATTGCTCAATTCTCAACAGAGTCCAGGAAGGGAGGAAAATCCCGGAGTCCCATTGATTGGCTCCTCCTCTGTCATAGCCTTGATTTAAACCCAGGGAGGGAAGCAGAGGGAGAAGATATTGAGGGACGGATCGGCAACGAAGTCTCCAGTACCAGGACCAG
>706FP002619 Tnfrsf11b_1         :+U  EU:NC; range  -249 to    50.
TCTTCCTTCCCCCTCTCTCTCCCCCTGCAGAAATCAGTCATTCCCTTCCCTTGTCCCACGCCTCCGCGCAGGATCCTCCCACTCCGGCTCCTAAAGCGTTAACCCCGGAGTGTCCCAAAGCCCCACCACTAGCTCCCAAGGTTCCTAAAAAGGAACAAGGTTTGTCCAGACAGAGACTAATAGATCAAAGGCAGGGCATACTTCCTGTTGCCCCGACCTTATATAAAACGTCATGATTGCCTGGGCTGCAGAGACGCACCTAGCACTGACCCAGCGGCTGCCTCCTGAGGTTTCCCGAGG
>707FP002859 Prss27_1            :+U  EU:NC; range  -249 to    50.
CTGCCAAGTTATGTAGGACCTATGGTCAATTGAGGAAGGTAGTGAGTCCTCTGTGGTCAGCTGAATCCTGAAGTTACAAAGGAAGGGGTCTGGCCCCTGGAGTTCAGGGCCGGGTCATAGAGTTGGTGTTCTGGGTACCTCCTTCCTGCCAAAGAGGAGCTGGGCAGGCAGGGTTGACAGGTTGGGCGGCATAGCCGAGCTGACACTCATCTCCAGCATAAAACCTCACTTCATGGAGCCTGAACCTCTGTAGTACTAAGGAGAGCTTCTGCCACCTCTGACCAGGACTCAAACGTCCAC
>708FP001889 Cpm_1               :+U  EU:NC; range  -249 to    50.
CGTTCCCGGGACCGCGGTGGCGGAGGGCAGGCCCCACGTCCAACACGGGCTCCGACAGGTCATGCCCCACCGCCCACCAGGCTCGCTCGCTGTCCTCAATACCCTGCAGGGCACGTTGTCCTGGGAGCTAGGGCGGAGATCCCGCCCCACGGGGCGGGAGCGGCGCGGAGCGGGCGTGTTGGTGGGCGTGTCGCCCGGGGCCCGCCCCTCTGTCCGGACTATAACTCCCCCGAGCGCCCAGCGCTCGCCGGCGGGCGGAGACGCGCGCCTGGTACTGGTGAGGTTTGCGGAAGGGTGCTG
>709FP000893 Ugt2b38_1           :+U  EU:NC; range  -249 to    50.
ATTTTAATATCTACGTACCATTAATAATTGAACATGACATCATTATTTCTTGGCTATTTGAAAACATGCCATCATAAGAGACATGAATCACTCTCATGTAAACAGGGATTAATTGAAATCATTCTTCAATTATTTTCCCATCACCATAGTTCTGGTCATTTAATTATCAGCTCTGGGAAATGCAAGTTATAGTTTAACCTCTGGGCTGAAGCTTCTTGGATAAAAGGTCAAGCAGTGACAAAAGTAAATGGACTGTGAAGAGAAGGATTTTGATTTTCAGGATGCCTGGAAAGTGGATTT
>710FP002798 Krtap26-1_1         :+U  EU:NC; range  -249 to    50.
CTTTACAAAGTGTCTGTTTGGGTTGGATAACTTTACCAGGGGCCCTATGAAAACCCAGACACTCTGATTTATGGTTATACTCAATCGATGGAAGGTATTTCAGGGATCATCCGGTTTTATGGGAGGCAGGAGCGCTACTTCCTGGGTATGAGAGAGTTTAGATGCAGCCTCAGACAACAAGGAAGATGAGTCTGCAGACAGAGCAGCCACTCTCTGAGAATATATAAAGGGAGAAGACGAATGAGGGTCAGACTCACACCTGACGTGCTCCCTCCCAGCTGCTCTTAGACCACTACCACT
>711FP002186 Fasn_1              :+U  EU:NC; range  -249 to    50.
GAGGCCGGGGGCGGGGACGGAAGCAGGCGGGGGCTGCGCGTTCCTTGTGCTCCAGCGCGCGCCCGTGCAGGGTCCCGGCTGGGGGCGGCGCGCGCGGGCATCACCCCACCGGCGGCGGCGCGCCGGGTCCCGGGGCGCAGCCCCGACGCTCATTGGCCTGGGCGGCGCAGCCAAGCTGTCAGCCCATGTGGCGTGGCCGCGCGGGGATGGCCGCGGTTTAAATAGCGCCGGCGCGGCCTAGAGGGAGCCAGAGAGACGGCAGCGGCGTCCCGTCCAGTTCGCCTGCCGCGCTCCTCGCTT
>712FP002227 Esr2_1              :+U  EU:NC; range  -249 to    50.
CCTGGGGATCTGGTCAGAAATTCCCATTCCCGGGCCCCCATCTCGATCCTTCATCGTCAGTCTATTGGAAGCGGGGTGTCCCTAGAGGATGACTGTGAAGTGGCTGGAGGTCCACATCCAGTGGATCTGGTTGCACGGCGCGGGAGTGCCTGAGATCTCTGGCTCCCGGTTTGTGGTCACGTGGGCTTCTCAGCTACCCTCCCACACTCTTTCCAGGTCTTTAAAAGAAAGACGCACTAACGTTCGTTCGTTAGTCGTGGGCAGTCTTTGCAGCTTCTCCAGCTGCTGGCCCTTTTGAAA
>713FP001387 Usp17lb_1           :+U  EU:NC; range  -249 to    50.
AACTTGTATGGCATATGTAGTCATCAATTCCTCTATTTGACATGGTTTTGTAACTTTATTTCAGGTAAAACCCAAGCTTAAGACATTGGAGCAAGGGAAATGCACTCCAAAGAGATGAGATTACTGAGCTGCTTTGCAGAAACCACACCCAACTTGGGAGAGGCTTGTCTGGGATTGGCTGTCCTGGGAAGACTGTAGGCGTGGCCACAAAACTGAAGTATAAAAGGCTGAGCATTTGTCCTCACTTGCAGACATTCTCTGGAGAGAAAGACTTCCTGCTGATCCCTTAGAAGACTACAG
>714FP001225 Ceacam12_1          :+U  EU:NC; range  -249 to    50.
TCATTTATATCCTATATGATTTCCTGTTTGTATGCAAATCACAAAGCACCATATGTTCATATAAGGTCATGCGAGGGCCTGAGGAGTCTTATGAGCTTTATTGCTCAATGTGCAGTCTGGTGGACTGTGACATAATGAGGGGAAAGGGGAAAAACATAGGGGACAAGAGATATAACCCATTTAATTCTAGGAGGAAATCCTACCTAGGAGGAGATTCAGATAAAAGGGAGGAAGCTCAGCAGAACTGACAGTAGAGCAGAGTGCAGAAACAGCACAGGAGCTGAACCTTTTCACTGAGGG
>715FP001811 Gm5134_1            :+U  EU:NC; range  -249 to    50.
CTGTGTATCCCTGGCTGTCCTGGAACTTACTCTGTGGACCAGGCTGGACTCGAACTCAGAAATCCGCCTGCTTGCCTCTGCCTCCCAAGTGCTGGGATCAAAGGCGTGCGCCACCAGTGGGAAGTAGTCTTTAGCACCTGGGAAGAATTTGGTGGCAGAGCCTCTCGGCCGCACAGTGGCTTTTCCCAGGATGCCTTGCGAACCAGAGCAGGAACCGGGTACAAAACCGTTGTTTAGGGTTCGGGCTGCGAGTGCTTCCCTGTGTCGGAAACGCTGCCATGGACCCCGCGGAGAGCCACC
>716FP000418 Tfap2c_1            :+U  EU:NC; range  -249 to    50.
AGGAAGCCACGTTTGGGCACCTCAGCTTGGCAGGTCTGCGGTTGTCAGAGACCGCCCACTGATGCCCCTGCGAGCCCCTCGCGACGCCTGGTCCTGCAACACGCTAGGCAGGGTGCGGGGCGGAGCTAGGCAGGGACTGGCTGGGGGCTGCCCCGCCCGGCGCCTGGGCCTCCGCGCGGCGCCGGCCCCCGGGGAGGAGTTATGATAATTTCCTTCCCATTAAGGCGTTCGGGTCCCCCGGCTATCGCCGGGACACACTGTGAGGGTGAGGCTTCTCCGGTCCACGGCTGCGGCCTCTAC
>717FP002663 Phf5a_1             :+U  EU:NC; range  -249 to    50.
TGTAGAATTTTTACCCAAGAACAAACTTCAGTTTATGAGTTCAAATCTGGAAGTAAAGAGAATTTTATTCAAAAACCTTTGGTGCACCTGCAAGGACCTAGCGAGGAAACTCTCGCGAGATCTAGCCGGTTTTGGTGCCCCCCCCCACCCCCCGAGGCTAAAGGCTGACGGACAGCTTAATGGCCAATCACGGAGGAACGGAAGTAAGCACGCCGTAGGTTAAAGGTCGGGCGGAAGTTCCCTAAGCTTCCGGCCGCCGGCTTGGAAAAAGAGTTATGGCTAAACATCATCCAGATTTGA
>718FP001147 Dppa3_1             :+U  EU:NC; range  -249 to    50.
TTTTTTCCTTCCCATTTTGTGACTAGGGCTGGTCTAGAACTCAGAGATCCACCTGCCTCAGCCTCCCTGGAACTGGCTGGGATTGCGCAGGGTTAGTTTTAACCGAGAGCGGGGAATCCTACAGTAAAAAGGCCCCGCCTCCGCCTAAAGGTGTAGCTCAGGTGAAGCCTGTAATCACTGCTCATTAGCATTAAAGTAGCCTGGGGGTAGACTCGGCTGTATAAAAGGAAACCAGACCCCCCCCCCCCCATTCACAGACTGACTGCTAATTGGGTCTTGGTTTTAGGTCTTTTCAAAGAC
>719FP000738 Ak4_1               :+U  EU:NC; range  -249 to    50.
CTGCCCACGTGCGGGGACCGGCAGGGGCTTCCCGGAGTTGCGCGCCTGGACTGGGCAGCAGGGAAGGACTCGGGTGGGTCTGACTGACCTCTGACCCCAGAGGGCCGAGCTTGCAGGCCGGGGGATGGGAGTGGGGGTGGGGTGGGGGCTGCGACGGTTCACCGGAGCGGCCGGGGCCCGAGGAGGTGGCGGAGGGCGGGGCCGAGGGGCGGGGCAGTCTTTAAAGCCTCTCCTTTCCCCTGTAGGGGTGGCAGGCGAGTCCCCGCGTGCGGAGGGTGTCGAGGCAGGGGCTGCTGGGCA
>720FP002119 Krt31_1             :+U  EU:NC; range  -249 to    50.
GACTTCTTTGAAGGGCTACTGCAGAACTCTGTTTCATGGGTGCAATGGCTGAAGAAGAGTCCTGACTTGGCAAGAAGCTCAAGTAAAGAATTTTATGGGACCAGGGACTCTTCTGAGGGAAGCAAATGACAGACTGAAGGAGAGGGCGTCTGAAAACCAGTGAAGAAGTACAAAGAAAAAAAGATGTTACATACTGTGTCCACACCCTCTGTAGAAGGCTTATAAAGTCTCACCAAGGGAAGGAGACTCAGAGCTCTGAGGCTTGGAGAATTCACACCGAGTCTTCAGCCAGGTACCTCT
>721FP000814 9430007A20Rik_1     :+U  EU:NC; range  -249 to    50.
CCTTCTCCAAAACTGTCTCCTAACCAGGTTGTTGACTCCCTGCGTGGTGTGATGACAAACTATTCTGCCCTGGGGATATTGTACCAGGGTTTCACTTCTCCTGGCATGACAGGAGTCTCTCTGAGCTGGGGTTTGCTGTAATCAGTTCACATGGGGATCCTTCCATTATCTAGATGGTTTTGAAAAGGGGTGAGGTTAGGCCACGGTGCCTCTTTGAAGGTTATAAGGCACCTGGTTTTGTGTGAGAGAAGTTCCATGAAGTCTTCCCAGGGTACATGTTTTCCTCGGCTCCCTCTGAAG
>722FP001476 E230013L22Rik_1     :+U  EU:NC; range  -249 to    50.
CCTGAAACTATACCATACTATTTCCGGGTTCGTTTGTTTCACTTAAAGTATCTTATTTCTTTATCATGGAAAAGGGAGAAGACAGAAGCAAATTAATCGGGAAAGTCCAAGACGAAGTTGTACACGCACTAAAAATAATTCACTACCTATCTTAAAAATGCCAGTACAGGAAGCTATTCCACTCACGTGACTTGCGCACCAGCCAAGACTCGGCACTGGGTAAATAACCGTGAGTCGAGGAGGCTGGGCGATTCCAACTCTACTTCCCAGTCGCCTTACATCCAGCAGAGTGGTCCAACG
>723FP001976 Trpv2_2             :+U  EU:NC; range  -249 to    50.
TGGATGGCTAAGTATGTTATTATAGGGGGCAGGCAGCACAGTACAAATCAGCCTCTGCCAGGGGCAAGGCAGGTGTCTTAGGAGTACGTTTCTAGGGCCCCTCCCCCCAGTTTAGGGTCTAGCTGGTCTAGCTCTACTGAGAGGAAGTGATGTTTAAACAGAAAATAGAGCAGGAAGCTGTGGTAGAGGCTGGCCTGGCATGCCCATGTTCAAGCACTATAAAACCAACAAAGAAACACAAACACAAGCAGAAGATGCTTAGAACTAAGGTATGTGGCCATGATGGCGATGCTACTGTGT
>724FP000274 Neurod1_1           :+U  EU:NC; range  -249 to    50.
GGAAGACCATATGGCGCATGCCGGGGAGGAAGGAGCAGGGGCGGAGGTACTGTGGGGGTGAGGGGAGTGGTGGTGGAAGGGGGCGGGAGGAAAGTTCTGGGGAGGGGTGAATGAGGGCGGGAGTCGTTCAGTCTGGACGCGTGCGCGATTGCGGGGCGCAGGGACCTGCTCGTTGCTCAGCTCACGGCCCCGCCCGCGCTCAGCATCAGCAACTCGGCTATATAACCCTAGCGCCCGCGCCACCGGGACACGAGGAATTCGCCCACGCAGAAGGCAAGGTGTCCCGAGGCTCCAGGGTTA
>725FP002282 VH4B_1              :+U  EU:NC; range  -249 to    50.
AGGCTAGGATTCGATTTTAAAATTGTGAGATTGGCTTTGATGTTATCTAAGAGATGTGTACATCTCTCAGGGAAAGTTGCTCAGACAGAATTAGGATTTGGACCCCAGCATCCTGTTGACTGACCCATGTACACTCTACTTCATTCTTCTTCAGCTAGAACATCCTTATGTAAGAACGATCCTGCCACATGAATATGTAAATCATGAGACTGTGATTATAAATACATGCATATCCACACCAAACAACATATGAACACTGTTTTCTCTACAGTCACTGAATCTCAATGTCCTTACAATGAA
>726FP000434 Fabp9_1             :+U  EU:NC; range  -249 to    50.
GGCTCCATTGGCAGTTGCCTTCATTCGGCAAATAAGATTTATCAGGTGACTCCTGGATATAAATCCCGTTGCTAGAAGCTTAGAGAGGCTCCCTGAATTAAACTTTGCAGGTTAGTTTCTGTTGGTGGTATATAAAATGAGTCAACCGCCGGTGCCTGGAATCTCAGATTCCTGGCAGCCCATTGGTTGCTTCAGGAATGCCACGTGACAAAGATGTTCTTTAAAAGAAGGGGCTGGCGGCACAGCGATGCCCACACTTCATGGTTTTCGGTTGTGAATGCCTGGTCTGCCCAGAAAGCT
>727FP002840 A230009B12Rik_1     :+U  EU:NC; range  -249 to    50.
TAGAGATACAAACCCAGATCTACTTAATCACAATGCAGTGTTTCTTTTGGTAGAGCAAAAGGCACTTGCGCTCAGATGGAAAGAGTCACAAAACAAGGCCCATTTCATCTGCAGCATGTGATACATGAGGCAGACCCGTTTATTGTTGGTTCAGGTCCAGGCACACTCATTTGGACACAATTTTCTCCGTAGTATTTTGAGACATCATCATCTTTTCAAATAAAAGCAAAAGATTTTCTTTCTCCCCCTGCAGCCTGGAAACCGTCCTTGCTACAAGTGACACAACGCAATAACCCGGTA
>728FP000390 Top1_1              :+U  EU:NC; range  -249 to    50.
CACGCTGCGCCTGCGTGCTGCTAGAGCCGGTGTCCCGCCTCTGAGAACGCCAGTCCCGTAGCAAGGCAGAAAGCAGAGAGTGGGCGGAGTTAAGTCCGTATGCTAATAAAGGGGCGGAACTTGCGAGGCAAAACCGGCTCTGTCTCCCGGACCTCTAAGAGACCCGCCGCAACCCTCAGCCTCTTTCCACGAGCGCTGACGTCGACGACGACGTCCCATTTAAAAGCGGCCGCGCAGGCGCAGTGAGGGGAAATGCGAACTTAGGCTGTTACACAACTGCTGGGGTCTGTTCTCGCTGTC
>729FP000795 Cela3b_1            :+U  EU:NC; range  -249 to    50.
CTGTCTAATAGAACCCTTTGCCTGTCCCTCTCTTATCAGTTGGCCGTTCTCTACCACTTGTGCAATCACAGGTTGGAGGAAGTCTGAGGTCCCTCCTTCAGCTCCTGCTCTCTAATCTACAGTGGTTGGTGTGTGGCCTTGGGCCTTGAAAAAGCTGGTGTTCTGCCACCTGTTGTGGGAGTGGGGTCTGGGGCCAGCCCTTCCACCTGCCTCCGGCACTATATTAAAGTCCCGGTTCCACATCTCTTTCTAATCACCCTGAAGCTCACCATGCTCCGACTGCTGAGTTCCCTCCTGCTT
>730FP001065 Clcn1_1             :+U  EU:NC; range  -249 to    50.
CCTGGTGATATTTATAAAGGGACTAGTAACCTGGAGCTGTGAGCCTTGTAGGAACAGAACAGTGCTGCTGCCTGGCAGAGGGAATTCCCTGTTGGACTGTCCCACAGGTTCTCATCCTAGCCCCCACCCCCACACTCCACTCACACCTGCTTCGACCCCAGAAGGATCAGATGTGGCGGGGGGGGGGGGGGGGGGGTGTCATGTGGTGGAGAGACAGCTATAAATAGCTAGAGGTGGGCATGTTGCCCCAGACGCCTTGGGGACAGTCAAAAGCAGAGGCTTAAGGAGCTACTTGGGGGA
>731FP002871 Dusp1_1             :+U  EU:NC; range  -249 to    50.
AGGAGGGTGGGGGCCGGGCTGCGAGCCAGCGCTCAGAGCCGAGAGGCTCCTAGGCCGATGACGTCTTTGCTTTTGGCTTTGGCGGCGCCAAGCTCGGTAGGGCGGGTGACGTCACCGCCCGGTCACGTGTCTGCCATTCAAACAAACAAACCGTTCTCCCCCACCCCCACCCCACCCCCCGCTTCTGTGCCGCGCCCGGGACCGCCCCCGAGAGGCTACATAAAACCGCGCTCCGTCGGACGAGCGCGCAGTGAAGGACTGGCGGGAGGAAAGCGCGGTGAAGCCAGATTAGGAGCAGCG
>732FP002718 Krt8_1              :+U  EU:NC; range  -249 to    50.
CAGAGATCCCAGGCTCACTTCCTGCCTTCACAGGGATCAATTGCTCTCTCCTGGATTTTTAGGGTGGGGCTGGAGAGGGATCCCGGGTGGGAACAGCTCTCTGCTGCCCTCACCTGAGTCCCGTCTGGAGGTTGCAGACGTTGGGTTAGGCCCTGCCCTCTAGTGTCTAGCCACTCAGGTAAGAGGCCCTTTTCCCTCCCCTGGGGCTGGCCTCTTCTTTTATAAAGGGCCTTCGCTGGGCGCTGTCCCACCGTCTAGAAGCAGCTGCTTAGCTCGCTCTCGAACCTCCGTCTTCAGCTC
>733FP002975 Vit_1               :+U  EU:NC; range  -249 to    50.
TCACTTTTGCGTCTCAGAAGATCTAATTGTAAAACTTGCTTACTGAGTGTGTGCTTTGGGTTAGAAAAGAATATTTAGAAATCCTTTCCCAAAAAAAGCAAGTGGGAGTGGAAATTCGAAAGAGGACCGCCTAATTCAGCACTAAGCCCAGTATGAGAGGCGAGTGTGTGTGTGTGTGTGTGTGTGTGTGTGTGTGTGTGTGTGTGTGCCTGTGTGTTACAAAATGCCCTTTCCAAAGGGCTGAGAACTGGATAGGAATGTTTGCTTGGCTCGCCTGAGAAGAGAAAAGATTCCTCGACC
>734FP000659 Slc26a7_1           :+U  EU:NC; range  -249 to    50.
AGTGATGTTGGAAATATATACCTCACAAAGAAGTGTGGCTGTAGCATATTCTTTACAGAAAATCCTCTGGCAGTCGGGACTTCGCTTCTGCTTGTAGGAGACGCTGGGCTGGCTGGATCCTTCCTGGTTTCATTAGCATAGCCCAGCCCACTTCCACCACACGCCCAGAACTACCTCATTAACCATTGGGAATGCAGCCAAAAACATAAGACGACAGTGAATATAAAGGGAATTACTGGCAAGGGAGCTGTAACTATCTCACCACCGAACCTATTACTTTTCCAAGTTCAGAAAAGTATT
>735FP001641 Pate4_1             :+U  EU:NC; range  -249 to    50.
CTCTCTGTCTCTCTCTCACACACACACACACACACACACTTGTGCACACAGAAGAGATAAGGGAGGGAATGCTGTCTGGCTCAGCTGTACCTAAATAAATAGCTGGACAGTCTGTACTTCCCACATTATCATACATTTGGTTTATCTGGTTTATTAAAAAGAAAAGGGCACTTCCTCCTTGTGCCTATGTTGGAAATTCCTTCCTGTTCTCCAGCTTTATATAGAGAGCAAGTGGCCATCCTTTACCTCAAGCTGCCTTCTAACATCCAACATGAATTCAGTGACGAAAATCAGCACACT
>736FP000309 Pla2g4e_2           :+U  EU:NC; range  -249 to    50.
GTAGCCTGGTCATTCTGAACAACCGGGGCAGCAGATAGCCCACCCCAGTGACCAGAACCCTGACTGCATTCTGTATTTTCAAGATCTGAAGACTTATGGCTCCTTTGGTGCTAAGACCCTAGGTCCAGGTAGCACATACGTCTACCCACTTTAACCCCTCCCTGAGACATCCCAGCCACTGCCCAGGGGCGGCCAGGAGGGTGGAGCTCTGAGTCAGAGTATAAGTTCCTGATCTTACCGTCCAGCTGGAGAGCCGCCACGATGCTTCAGAGGCAGATGCCTGCTTGGGTTTCCCACTCC
>737FP002582 Pcdh8_1             :+U  EU:NC; range  -249 to    50.
TTTACTTCAGAGCCCAGTGCTAACTCATTGCAAGCAAGGTGCTAACAGAAAATGGGAGCAGGAGTTTTTAAAACAAAGGAAAGATTCCCTCATTTTCCTTCCCTGTTTTCTCCTCTAAGCCTTTCCACATTAAAGGGATTGTCGGTGGTTGGCGGAGGAGCGGCGCTGTGGCTAAGCGACCATTGGCTGGCCCCTTCCAGTGATTTGCATATCGGCAGCTATAAAGACGGAGGCGGCGCTCGCCAGCGCAGCTCCAGCCCAGGGAAAGGAGGCGGAGGCGCCGAGTGAGGGTGGGTCTGC
>738FP001050 Trbv29_1            :+U  EU:NC; range  -249 to    50.
AAAATTGGAAGTATCTAAAAATGAATACTTTCAGAAGACTAAACTGGTGAGCTCCCAGACACACACAGTATCATTCCATATACATGTACGTAAAAGTGCACATACACAGAGATACTTCCATGATAACCTCTTTCTTCTCTTGACACCTCCACATGTTTTAATCTACATGCAGGAAGAGAGTCATGGGTGTAGTCAAAGACAGTGACATCATAAGCACTCAATATAGAGCAACAAAAGGATCCACACTTTCCTCAAAACCACCATGAGAGTTAGGCTCATCTCTGCTGTGGTGCTGTGTTT
>739FP000477 Serpini2_1          :+U  EU:NC; range  -249 to    50.
AGTCATTTATACTTTTAAAGGAAATGAAACAATAGATGAAATAATAATAATAATAATTCTTAACAATTTGTCTTACTGTTTTTCTTTTCACTTACATTTCATCATTTATCATTAACTTGATCACATGGCAGCACAGTGCACACCTGCTATGGTTGTGGAATAATTAATCATTCAGCGTTTAAGATAAATATAGTTGGCCTTCACCAATAAGCTGCTTCATATAAGAGGGTTTTCCAGTAAGCACATTTCAATCACAGCATTCAAGTTAATAATCAGAAGTTAATTTTGGGTAAGTTCCAT
>740FP001768 C920009B18Rik_1     :+U  EU:NC; range  -249 to    50.
GACTTGGAGGGGCAAAGAAAGAGTCTGAGATGGAGAAGAAAAGAGGAAGTGAGGGAGAGGAGTCTGAAGGACTGAGGGAAACAGGGCGTGTCTCAAGCTAGGGGAAACTCCTACAGGCAATATTCAGGGCCACCTACTTTGATGAGCTCATGCTAAGTGAGGACCTCCCAGAAGTGACGCTGTGCATGGGGCCTGGCACCGGATGGGGACTGGCCTGGTATAAATTTCTCTCACTCTCTGGTTGCAGGCCTCAGCAAATCAAGGTGAAGGCACCCACTTCATCCTCTGTTTCTTTACTCT
>741FP001855 Rfx4_1              :+U  EU:NC; range  -249 to    50.
CTTTAAATAAGAAAAACGTTGCTAATGCTATAATAGAAGGGGGAAGTCGGAGGGCTGGGATTGCGTCGCTCTGAGCCCCCCTTTTCGGAGGCGGCTTTTCTTATTCAAAACAGGCCCACAATGGGCTTCACAGTGCGCCTCGCCACGGCCCCATCTGACGAGCGGCCATTCATCAGGCCCGCTGGCCTATCAATGACATTGCTCCCATCGGGGCTCCTATAAAATGATGTTTTTTCCCATGAAACATCCGCAAACATTTTGACGGGTTTGGCTTTGCCCGACTGGATTACTGAGTGTCCC
>742FP000457 1700017G19Rik_1     :+U  EU:NC; range  -249 to    50.
GTTCTAGAATACCGGTGGGCTCAGAAGCTCCAAGATCACAGGCAGTACTTCTGACGTAGCCTCTGCCTTACGTCACTGCAGCCACGATGGCTTTTGTATAACCCTGACGGTGCGATGCGTCAAGTCAAATCCCCTTCTAGAATCACACTTCTGTGAAGAGCCATGGGTGTCATCTCCGTAAACGCACAACGCATCATGTTGATTGTTACGTTTAAGCATAAGGGCCAGTTCCTCTAGGGAGACAGATTCGTTGGACTTTTATCACTGAAATGGGAAGCATGCTATTGTACCGCCACTGAG
>743FP002758 Fam43a_1            :+U  EU:NC; range  -249 to    50.
CTATCGGGTAACTCCAGGTCTTTTGGTTTCTATAGCTAAAAGAGATGCTGGTAAATTTGGAACGTGGTTGCCTAAGTGGACTAGTCTTCCCTTCTCTCGACCAGTGCCTGCAACCTGGTCCCTTTAAGAGACCAGAACTGCGTCCGGCGTCGCAGCCCTAAAGGGATCCTCTCCTGTGCTCCTCCCCTGTCCGCGCGGTGAATGGTTCGTGCCGGCCTATATTAACCCGAGATCTTCCTCCCGGACGGCAATGATGTGAAGCGAGCAAGTCGGCTACCGCGCGCACGACCACAGAGGGCG
>744FP001892 Tbc1d30_2           :+U  EU:NC; range  -249 to    50.
AACTGCTTCTTCAACAGGAACATTTTCTTACGATTCTGTTTTCCCAAGAGGAACTATATTGTTGTCGTCATTGTTATTAAACACGGTTCTTTGCCTCTCTAAGCGGCCTGGAAAGACTTGAGCACAATTTGGGCTGAAGGTTGAGGTCACCATCTGCCAGCTTCTCTGCCCCGAGGTCTGCTTCGTGCTGGAGTGGACAGGCCTTGCCTCCCCAGGCTGATAAAACCAAGTGGGCACTTGGTTGCCTGCACCTGCGGCCCCTCCATCTCTCCCAGGCTTAGACGTGAGGATACTTCTGCC
>745FP001156 Cd9_1               :+U  EU:NC; range  -249 to    50.
GGAAGAAGGAAGATGGAGGGAAAGAGGATCTTAGAAACCAGACGGCAAAAGTTAGGTGCAGAGAGAGCTCTGCACTGAGGGTGAAACCGAAGTCCCAGAACCTGGGTCTGGGGAGGGGATTAGAGCATGGGCGGGGCAGGTGGGCCGGGGGGCGGGGTCGGCATCCCTCCGCACATGCGCATAGCAGCTGGCCGAGCGCCGTAAGGAGTGGCACTTTTTAAAAGTGGAGCCTCAGGCCAGCCCCTAGCCGCAGCGTGTCTCAGTCGGTTGTCGAGTCCCTTCTGTCCCAGTCGTTCGTGC
>746FP000870 0610040J01Rik_2     :+U  EU:NC; range  -249 to    50.
GAGCAAGAAACACCTAGGCCAACGGGAACAGCCCAGCCCCTCAAACACCTACGCTTTGTCAAAGGTTTATGGAGAAAGGAAAGCCACAAAAGAGCAGAAGGCGCCAAGCTCACGCAGTCTTTGTCACACCCTTGTGCCAGGGGACAGTGTCATATTGCATCAAACATGCTCTTGAGAAAGTGAAAAGGCGAAAAGGAGCAAGCTTCTTTGTGGAACCTGTATAAAGCTACGGCTCCCTCTCTAAACTATATCCTCATTCTCTAGCTTCACCTCATTCTCCCTAACTCACACACACTCACA
>747FP000143 Ier5_1              :+U  EU:NC; range  -249 to    50.
TCGTTCTCCTCTATCAACGCCTCTGAACACAAATCCCACCGCACATGATCAATGGGCTGCCTGCAATCTCCCCCTTTAAGAGCTTGCTCCGCGGGACTAACGTTTGAACAGGCCCTGGGGCCCCTCCTCTGCCTCTGATTGGTCGGGGGCGGAGCACGAGGCACATCTGCCCGCCCAGAACGGTTAGCGGCGCTTTGTGATTGGCGTTCGAGGAGCATATATAAGGTGCAGTGTGGCCCCGCAGCGCTCAGTTTAGAGTCCGGCTCAGAACGGTTCTGTTGTCTGAAGGGAAGCGGCGGA
>748FP002997 Taf4b_1             :+U  EU:NC; range  -249 to    50.
CGCAGGTCGCCCGGTGCTGCTAGCCGCTCGCACGTGATAACTTTCCGGGAACCTGCGCCTCTGAGCTTCAGATTCTGCTGAAGACTCGGAGCTACTCCGGAGCCGCCCAGCGTGACGTCACTAGCGCGATTCCTCTCGCTGGCCAATCAGAAGGTCGAACTTCAGGGAAGCCCCGGGCGGCGGGGGCTGCCAGGGCGCGTGCGCAAGGGCTCCGCGTGGCTATATAAACATGGCTGGCTGAGCCGCGCCGGGGTTTGTGCGGAGCGCGTGTGGGTCGCCTGCGGACTCTGCGGGTCTGTA
>749FP000975 Tesc_1              :+U  EU:NC; range  -249 to    50.
GGCACACTCGCGTGCCCTCCTCTGTCCCAGCGCCGAGGCTCCGCCGCTGGACCCCGCAGAGTGGGCGGAGGGATGCGGGTCGCGCTGCCCGCAAGCTCATCCCGCGGGGCTGCGGCAGGGGCAGAACCACGTCGTGTCCTCCCCCCACCCCCATTCCCGCCCCCGCGGCCGCGAGGGAAGCGGGCGAGCGCTAGGACCGCGCCGCTCCGCCTCCCGCCGCTATAAGAGGCCGCTCGAGCCCCACGCGGAACCGGCTCCGCGCCGCTGTCCCCGCGTCCCCACCCGGCTCCAACGCAGCGC
>750FP002298 Inhba_1             :+U  EU:NC; range  -249 to    50.
GACTATTCCTAGCCACAGGCTTTACTGGCTCAGGACATCACCCAGGTCCTGTCTCAGAAGCCAAGAGAGATTTCCATTAGATAATGAATTATGAAATGTCTCACACTGGAAAAACGAGTCATCTGCTGATGTCATGCTGATTCTAACCAATCCTAAACAAAGCCCCAGCCCTCCTCTTTGAGAGGTACCAATGTGTGAGTGTACAACTAAGTACTACAGTATAAAACTTCACAGTGCCAATACCATGAAGAGGAATTCAGACAGCTCTGACCTCATGAGACAAGAGCCGGCTGACAAAAC
>751FP001938 Atp10b_1            :+U  EU:NC; range  -249 to    50.
CTAGGCTGCCATTCAAATTGTTGTATAGTTGATAATGACATTGAACTGCTAGTCCTCCTGCCTGTCTCCTGAGTGCTGGGATTATGGACGAATGCCCTCTATACCAGGTTGTGATGGTTTGTATATGCTCAGCCCAGGGAGTGGCACTGTTAGAGGGTGTAGCCCTGTTTGAGTAGGTGTAGCCTTGTAGGAGTAGGTATGTCAGTGTGGATGTGGGCTTAAAAACCCCATCCTAGCTGCCTGGAAGCCAGTATTCTCCTAACACCCTTCAGATGAAGATGTAGAACTCTCAGCTCCTCC
>752FP000623 Lef1_2              :+U  EU:NC; range  -249 to    50.
AGATCCCCACAGCCCACACCTTAGCGGCCACTCTGTCTCAGCAGCTGAGGAAACCTCACGGGGGCATCCAGTAGAAAAGTTCTGATACCCAAATGATGTGCCCAACGTTTTTTCCTTCCAGAGAAACTTGGAGAGTATAGCCTTTTCCTTAAATGGCAACTTTCTGCCCCCACCCCCAACCCAAAGAAAGGGTGGTTTCGGGGGCGGGGACATTTTGGGTTTAAAGAGTGCTTTTAAGAACACCTCAGAGTTACCTTCTCTGTCCCGATGGCAGGGGTGAGTACGCATCTGGGAAGGCTG
>753FP000013 Il17a_1             :+U  EU:NC; range  -249 to    50.
GATACTGAATCACAGCAAAGCATCTCTGTTCAGCTCCCAAGAAGTCATGCTTCTTTGCATAGTGAACTTCTGCCCTTCCCATCTACCTTCGAGACAGATGTTGCCCGTCATAAAGGGGTGGTTCTGTGCTGACCTCATTTGAGGATGGAATCTTTACTCAAATGGTGTCACCCCCCAACCCACTCTTGACGTAAGTGACCACAGAGGTAGTAAAACCGTATAAAAAGAGAGAAAGGAGCACTACTCTTCATCCACCTCACACGAGGCACAAGTGCACCCAGCACCAGCTGATCAGGACGC
>754FP002550 Shisa2_1            :+U  EU:NC; range  -249 to    50.
GATCCGCACTAAACTTACTTCTGCTATCCTTGTTTTAACTGGCTTCCAAGGCGTGGCTGACTTAAAACGTGTTTTCCCACTTGTCTGTTCTGTTCACCCGCACCGCTGCCTGGCCACTGCCACACCTTTGGTGAAGGAAAGTGAAGGGCTACGAGTGTCCCCTGGCGGAGGGAAAGCCCTCTCGGCACGCATGCGCGCAGGGGAGCCTCCAGCCCCTCTTTAAGTGAGGAGCGCGGTGCGCAGCCGGGCAGTCGGAGCTGGCTCGCAGCCTTGCCAGGCGAGCGTGGGGTGTCCGCGCGC
>755FP001767 Sgk1_1              :+U  EU:NC; range  -249 to    50.
TCCTGCTCACGCAGCCCGCGGAAGCCTCGGTCCTGCCCAGGGCGGCTCGCCTGGCTCACTCAGGACACGGTGGCCAGTCGCCCATCTTCTCGCAACTCAGTCTACAGCCTGCTAGGCGGCTGGGCTGGGGGGTGGAGCCTCATGGCGGGCGGAGCCTGGAGATGGGCGGCTCTGAGCCGCTTCCTCCTTCTGCCGGCCCCGCCCTTTCGCGGCGCAGGGCTTATAAAGCCGGTCGCGCGGCCGGAGCGCACTGTTGTCTTAGCCGGTTTCACTGCTCCCCTCAGTCTCTTTTGGGCTCTT
>756FP002109 Gm11567_1           :+U  EU:NC; range  -249 to    50.
CTTGAGCAAATGATGATCAGAGCAGGAACAATGCTGATGAAGACTTCTAGAAATGTCCTTCCTTGAATTATCCACAATTAACTGCTTACATCATAATTTCAAACGATTTCTAAAAAACTCAAAGAGCAACTTCCTGCTGTGAGAATTTCCTCTTGAAGATCAGGAAACAAACAATAAGGAAAAGTCCTGCTTATTGGTCCCTTCATGAGATGTCCAGGGTATAAAAGCCCCAGGTCTGAAACAGTTGTCAGAATCTCAGAAACTCCTGTGAACACAACTCCTCCCTCCACATCCAACACC
>757FP000609 Mybphl_1            :+U  EU:NC; range  -249 to    50.
CAGCTCAGGCCTCCCTCAAAGCCAGAAGTCCCTCTCATATACTCTGCTCACACTCTCCCCTCCCTCCTAATGCTGTAGGGTGTCATCTCACTCACAAGATAACAGGGCCACCTCAGCCCTCCTCCCGCGGCTATTCTGGGCAGCTCTCTGATCCTCCTCTTCTCCTGGCCCCTACTTCTCCCTTCAGTGGGAGTAGTGGGTGGGGAAAAGCCAGCCCACTTACATAAGCCTGTGGCTGTGACCCCAGGGAGACCAGCCTGGACAGCAGGTGCACAGCCCCTCCCTCACCAGCAACAAAGA
>758FP002247 5430427M07Rik_1     :+U  EU:NC; range  -249 to    50.
GAAAGATGATAAAGGATTTTATTTGAAAATGTTTCCAAGAGTTACTACCTGGCCCATGGTATCTTTGGTCCCAGACCAGCTGTACAAGGATATGTTTACAGCAGTGTCAGAAAGTACAACCTTTGCTTCTGCGATGGTTTGTTTATGCTTGGCCCAGGGAGTGACCCTATTAGGAGGTGTGGCCTTGTTAGATTAGGTGTGTCACTTTGGGCATGGGTTTAAAACCCTCACCCTAGCTACCTGGAAGTTAGTCTTCCACTAGCAGCCTTTCAGATGAAGATGTAGAACTCTCAGCTACTC
>759FP000251 Zeb2os_2            :+U  EU:NC; range  -249 to    50.
TCCGTGGCCACTATTTAAGTTGTTCTAAATGATCGTGTCCTTTTTGGCTTCGAAACTTTTGTACCTAAAAATCGAGGGAGGCGCTGCATTCTTTCAGCTCAAACTGTCAAAACTTGGAGAAGGGGAACCTCGGAGGCAGGCCGGAGAAGAGGAGAGCCCTGAAACTCCGCGGGGTGGGAAGACGCTGTGCCTCGAGGATTAGTTTAAACAGCGGGCTATAAAAGATGTAACAGATGCAAACTGTAACACAAGGGCCATTAACCCTTTCTCTGCCGCCCAGCACGCCCAGTCCCTACACCC
>760FP001721 Hyal2_1             :+U  EU:NC; range  -249 to    50.
TGTGGGGGTAATATCTCAGGCTGGTTAGCTCTGGTGGCTAAAACCAGCGGGAATCCCCATTCCAGGAGGTATTCAATCTCAGATACATAACTATGTTCCTCTACAGAAGATCTAAGGGTCCTCGAACTCGAAACGCAGCACTGGCAAAAAGGAAGAGAAACACACCCTCCCTACGAGGCCGTAAATTCTGCCATCCACCCACCTCCGAGGCAGGATTCTTAAAGGGCCCGCGGGCCTCGGGGCGGAGCCAACAGAGGCTCGAGCTGGGGCAGTGCTTGGGCGAAGGGCCGGATCGGGCTT
>761FP002244 Gm2042_1            :+U  EU:NC; range  -249 to    50.
TAATGTGAGTAAGGGCATCAGACATAACCACTCGTCTTCAGTAAATCAATTCTTGACTATGGGTCTGGTCTTAGATTCTTCCTGTGTACAGATCTGGTCTAATTTGCAGACACTATTTAAATCTGAAAATGAGCAGGTGGATGGAGACTCAATTGTTGAACCAGAGGCTGACTTTAGCTGGGAGGGTGTGGCTACAAAGGGAGGGTTCAGCTGAAAGGTATATAATGATTCATAGCAAGGAGAGGAAGTATAGATTAGGTCTCTTGGAGCCTGGAGTCACAGCTTTCCCTTGCCCGAATA
>762FP000244 Ak1_1               :+U  EU:NC; range  -249 to    50.
GTGGAGAGTCGTGCGGGCATAGAGTGGTGGCAGACACACTGTGTGCAGGTTTAGTCCCAGGGAGTGCCTGGTGGGGACGCTCACTCCTAAGCTTTCCATGAGAGTTCCTGCTTTCTTCTCTCTCCTCCTCCTTCCCCCGGCTCCCTCCCTCCTCCCTTCTCTCTGCCATCTCGCCAGAGTGCTGGCTCCCAGCATGCCATGCGTGCGCGCTGACAGCCTTATAAATAGTCGCCTTTGCAGGCGGCTGAGAGGACAGGCAGGGCACTCACTGGCCCCAGCGCCCACCACACCCTCCCCCAG
>763FP003074 Map3k11_1           :+U  EU:NC; range  -249 to    50.
GTGTTTGGGGGCGGGGGAGGCGGGAGGAACTACCTGGCCCGCCTTCTACCTCTCTTGGCCAACCTCCCCGGGAACTCCCGTGCACAGCTGCCGGGAGCCTCCGGGAGGGGAGCGGTGCAACCCGCCCACGTCATCTGATGCTGTTTCCTGCAGGAGGGAGAAGAGCGGAAAAAAGTGAAACTCCACCCTCCACCTCTGCCTCCCGCCCCCGGGGCCAAAGTACAAAGGGAGGAGGAAGAAGGGACCGGGGTCGGAGCTGTCGGGGCCCAAGGCACTAGCCCAAGAAGAGGTAGCTTCGGC
>764FP001653 3110039I08Rik_3     :+U  EU:NC; range  -249 to    50.
CACCCACATTGGGAAGCAAAAGCTGTCGCAGGCTGCCTTGCCCATGACAGCGTGTCTAAAAATACATCCACCGAGATGCAGGCATATGCTCGCGCCTCGGTGTGAAGGAGCTCTCGCCTGTGTTTCTTGCTATCCCCATCTAAATGCTGGAGCGAGGAGTTAAATTATTCCAGAAGGCCCGCCAGGGTCTGATTTGCCACTGTCTGCTTCCTCGTTGCCTTTGAATGGGACCCTTGATCCAAGGCTTTCAGAGACCAGCCGGTGCTGATGGGGGTCCGTGACTTGGCGGTGGCGCCTGTT
>765FP000087 2310007B03Rik_1     :+U  EU:NC; range  -249 to    50.
GACTAGCTTTTGGGTTGGGGTGGAGTGTGAAGCATGAGGTACACACCCCCTCTTTCGGGTTAAGCCATTGTGTTTGGGGCCCAAGATTCAGGAAGGAGTAGAGACTGAGGAGAGTGGTGAGTAGGGCCTCCGCCTCCTCCTCCGACAGCCCCCTGTGATACTCTTAATTGTTAGGTACTGACTCACCCCACTTCAAAGGCCTTGGCCTTGGTTCAGCTATTTAACCTGCTGCGAGAAGCCTGTCACTCTGGAACTCTGCCTGTGGAGAGCTGAGCCCTGCCTGCAGACCTGCTCCTCACC
>766FP001595 Ces3b_1             :+U  EU:NC; range  -249 to    50.
ACACACCATGCCAGGCAAGAGTAGAATCATCCACAGAGGAGGGGTGGTGGTGGTGGGAGTGGGGGTAGTGGGTGGGGTGAGGGTGTTAAATAGTCAGACCTCTCCAGAAGACTCTGCTGGTCCTGCTCTGAGAACAGGCAGAGCGTAGAATACACAATTCCAGAGCTGGCCTCCAACCAATCGGGCAGACCAAGTTAATTTTCACAAGATAAGAGGTACTATAAAAGGCAAGTCCTCCCAGCTTTCCACAGCTTCGTCCACAGTCCGTTATGACAAATATGAGGACAATGATACCAGCTG
>767FP000344 Tmx4_1              :+U  EU:NC; range  -249 to    50.
GGGATGGGTTTATTTAGCCAATGGCCACGTTTCCCTTTAGAGAAACAGCAAGCAGTCGGTAAAACAGCATTGGGTCATTTGTATATTTTCAGCCAGACAGTCAGCAGGAAGAGCAGGCCGTTGCCTTGGGAAACTGCAGACGGTTGCTTTGGCAACCGCCTTCCCACAGTGCGTTGGGGGCGTGGTCAGGGTGGCTGGGCGTGGCCTTGCCGGGCGGGCAGATAAGAGGCTGAGGGAGGCGCGGCAGGCGTGGCTCGGAGCACGGCGCAGAGGCGGGTTGGCCTCTCCTCAGACCTCTGT
>768FP000067 Tuba4a_1            :+U  EU:NC; range  -249 to    50.
CGGACCTTCGGAATCCGGGACATCGGCTCAAAACTAGGAACGAATATGGGCCGCTGCTTCTAAGCCAAACCCGACAGGTGAGAGAATCCGGAGCGGCAAGGGGAGGGGATACGCCTAGGTTTCACTCCCCTGGTGGCCACCTATCCTGACGGGGATGTAGTCTTTAAACCACCCCGCCCCATGGTGGGCGGGCTGAGCGCGCAGGTCCCGCCTCCTGCCTATAAGAGCGGTGCGGCACTGCAGCTCCGCAGATCTCACCGAGACCCGTGACCCCGACTCTACGTGAGACGTACAGCCCAA
>769FP001708 Rbp2_1              :+U  EU:NC; range  -249 to    50.
AGGCCAGGATCTCTGTGGGAGGCCAGTCAGCCTAAAATGAGCTGCTCCAAGGCAGTGTGTCATGGAGATCACAGGGACACGCAGACCTGGCAACGGCAGGACTTTGTGCCTGGACTGCCCACAGACCTGTTGAACTTTGCAAAGGCAAGGGCAGTTCCTTTGAGCTGGGCTTATGACCTTTGACTCTATTATCTTTATATACCTGGTCCACTAAGCTATAAAAGCAGTAACATTTAGCATAGTCTCCCTGCAGCCTGTTCCTTCACAGTCACCGAACGTCCACATCAAACCAGAGGCCAC
>770FP001368 Wnt11_1             :+U  EU:NC; range  -249 to    50.
CTGCGCCCGGCGCGCCGCTGGCACTCAACAGGCATGCTTTCAACACTAACCGTGGCGAGCAAATTCCCTTCCGTACAGCAATAGGGTGCAAAGTGTCCCGGAGCGCCGGGCGGGCGCCGCGGGTCCGAGGCGTCATGGGGACCCCGCCCCGCCCCGCGCGAGCCACCGGGTGGGGATTCGGCGCGCTGACGTGGGCGGATCAAAGCGACGGTCCGCGCCTTATAAAACGCTTGGGCCGGCGGGCGCCGCAGATCGTGCCGGGCGAGGAGAGAGCTCCGGAGATCCGCGGGCGCAGGCCGG
>771FP000667 Ifnk_1              :+U  EU:NC; range  -249 to    50.
ATATTTTCCCCCCAGTGTTGGTTGGGAACTGAACTTGGGGCCTTGCATGTTTTTGACAAACTAAGCCACACCCCCAGTCCCTGTGTGTCAGGTTTACTAGGAGTTTTCAGTCCTGGGATGGGTCACCTGGGAACCTAAAGTAATGCTTTACTCACTCGGAAAAAAAGCGCCTGGAGGCAAAGGAATCTAAGACAACACCTCCCGCTGAAGATATACAGGTATATAAGAGCATGAAAAGGGACCTAAAACATCATTTTTCCCTCTGGAAAAAAATACTAAGCACCAGGGTTGAGAATGACT
>772FP002456 Fst_2               :+U  EU:NC; range  -249 to    50.
AGAACTCGGCGATTCCCCTCCTGCCGCTTTGATTTCGGGCACCTCCGACAGATAATTGGGAAGGGTTTCCAGAAGGTGGGAAATGTCACCTGATTCACACTGAACTTTTAAAAGCTCCCCACCCCCAAAGAGCCGGCACACCCTCGGTCGCGGCCGCCCTCCCACAGCCCCACACACTGGGAGACCGCCCACCGCAAACCTCGGAGACCCCCGTCTAGATTTAAAGCGCGGCTGCGCCCGGCTTCTGACGTCCATTGAATCGCGCGGGCGGCCGGTGGCGAGCGCGGGGCTGCGCCGGGA
>773FP001481 Myom2_1             :+U  EU:NC; range  -249 to    50.
ATGCCTGAGAGTTTGGGTCTGTCTTTCAGCTCCCGTGCACTAGTCAGGGAGGAGGAAGAGCAGAGTACCCTGGGACGTGGTACCAACAGTGTCTTCTTCTTAGTTTAATTGCTCCCCTTGCATCTGGTGCTTCTCCTCTGTAAAGCAGGCCAGTGATTTATGATACAGGTATGGGTTTGGGAGAGGCAGTCCCTTGCCTAAATATAGCACCTCCTCTGGCCATAAATGGGGGGAAGCACAGAGCTCTGCAGGGAGAAATTAGCTCTGCTGTCTTGGGCCAGTGTCTGGGAAACTCTTCCA
>774FP002503 Rubie_1             :+U  EU:NC; range  -249 to    50.
CCCATGCCTATCACCAGATGAACCTGGGTTAGGCGCTCTTGCCTTTCCCTGTGTTGCTTTGCGAGGCTCCTTGACCTCAACCTCCTTACTAATGTTTATCCTTCCCAGCATGCAAAGGGGGTGCAGATTTGTCCTGGAGAATGTCCCTGAGAATCTCTTTCCTAGCCAATGAGAAATGTGGGATGGAGGGGAACGGGCCTGGAGTCTCTGAAAGGTTCATAAAAGCAACAAACCCAGCTCTTAGTCTCTGCTCGAGATTATGCCTCTTCCTTGTGTCGACTTCGCTTTCCATCTGTGAAC
>775FP002702 Krt90_1             :+U  EU:NC; range  -249 to    50.
GAACAGTCCAGAGTTTGTGACTGAGAACCTGGGCAAGTGGAGAGCTCTGGACCCAGGTGTGCCTCAGGCTGGACTTCCCAGGCCTGGTCCTGCCCAGGGTAGGGTGTTCCCCACCGTGATTAGCAGGCAGGAAGATGGGTTGTGGCCAGACATGCCATTGGGGTGAACACAACACAGTGGTCTTTGATCTACTCTGGCCAAGCCCAGTTCTTGAAAGGGATTAAAACTCGAGGTGAGCCCAGGCAAGCTAGACTCCGAAGGCTCTCCACTCTTGCCATTCTTTTGCTCCACTGACCTTTG
>776FP002032 Wfdc17_1            :+U  EU:NC; range  -249 to    50.
CCAAGATGTGGTGTAACAACTCACATGGTAAGGAAATGAGTTTGAGACTATTTTGTGATTTTGTTTAGCATCTATCAAAGACCAATTAGAGAGAAGTCACTTATGAAACTGGAAAAAGGAACCTGGTGATGGGCAGGCACTTTCTGGAAAGCTCTTGTTTTCATGCATTTCCCCATTGACTGCTTCCTCCCACACCCATAATTCTAGCTTTACTGAGGCTATAAATTATTTCATGAGTTCAGCCGAGCCAGAGCCAACATGAAGACAGCCACAGTCTTGTTTCTGGTGGCTTTGATCACT
>777FP000695 Ptgr1_1             :+U  EU:NC; range  -249 to    50.
TGGTAGGATTTTTCCTGAATTAACTGTGTAGTAGTTTCTTGTTTTCTTTGCTTCTGATGCAAACATAAATTGTGAACTTAAGCAAAAAAGAAAAAAAATATTTAAACACACACACACACCCCTCCCAATGTCCCTTCCCTGCTGTGTGTGGGCAGAAGCTCCAAAGCTTCCAGAAGTTGCCCCTCCCTGGAGAAGCCCCGCCCTCACCGACCGCCCAGTATAAGTCAAGTCCTGGGCGCTTTGCGAAGCATTCAGAGCGGTCTCCCGGGAAGGAGTTTCTGTGAGCTTGTGTAAGTAGAC
>778FP002642 Cyp11b1_1           :+U  EU:NC; range  -249 to    50.
CAAACGACCATTGGACATTTTTTGAGTGTTCAAGTAGAGTCTGCACCTGACCTCAGCTCCCACCCAGCAGCAGGCATTGCAGAGGCAGGACCAGGGAGAAGGCCACCTCCTTCCTCTACCTTCAGCAGAGCCATCAGCACCGAATACATTTCTAGGGCAAGTCCAGGGACATATCCTCCAGTGACATTATCAGTCAGCAATCCATGTCCTTAAAACAAGATAAAAGGCCACGGACTAAACACAGGAAGAGAGGAAGATGACAATGGCTCTCAGGGTGACAACAGATGTGTGGCTGGCAAG
>779FP002585 Lmo7_3              :+U  EU:NC; range  -249 to    50.
TGGTATTCCACAGCCGTTCTGTAATTTGTAATCATAGAAACAGAACGTTCCTCCTCTTATTTCTTCCCTGCCAACAGTTTCTGGGTGGGTGAATGTCAGTAGCTGGAGTTATTTTTAAAGAGGTGAAGCTTGCCGTGCGAAGCTGGGAAGAGGGCGTTTGTTTGCAGAGCAGAGCTGACATCAAAGTGTAGATTGCTGCTCACTGGCTAGGCGCTTGTCCTATAACAGGTAATGTTTAACGTGCCAGTCACAAAGATCACAGGAACAGTGTATGCTCGGGCATAAGATAGCACCACCTTT
>780FP001479 Pcid2_2             :+U  EU:NC; range  -249 to    50.
TCCGCGCGCCCGAGGCCCAACCGCCGCGGCGCGCACCGGAACGATCCGGCTCCTCCTCCTATGCGCGAACTCCGCCCAAGGAGGGCTCGGGGACTCGCAGGCGTTCTACAACGAATGCTCGCGAGAGGGCGCCGTGACACCTGCACCGAGGGCTCCGGAGCTCGCCGCCCCACGTCACGTCGAGGGCCGTGACGAGGACACCCCGGCGAGGACTTGAGTGGATAAAAGCACCCGGCAACCTTGCCTCCTGGATCACCTTACACCTAGGATGCTCAGGGATGCTGCTCCGTGCGCTAGCGC
>781FP002368 Prl8a9_1            :+U  EU:NC; range  -249 to    50.
TAGGCAGCTGAGAATGGCTTCAGAGATTTCAAAAATAATTTGCACGAGAATCAACATGTAGGACCAAGCAAAGAGAAATCATCCAGACACATATAAGTATGTTGTAATAAAATGGTTAACATTCCCTGGAGCAAGAAAGACATGTGTCACCAATGAATGTTTTTCTACGTGACTTCTTGCTGTCACATGGCTGTGCATGCCTTGGAGATATCTGCTAGAATATATAGGAGCAAGAAACTAACTGAATGTATGACTCAAGTGAAGCAGATCTCCAGAGACAGAAATTCTGCTTAGGATCTC
>782FP003219 4933436I01Rik_1     :+U  EU:NC; range  -249 to    50.
TTCCCTCCCAACATCTCCTTAATTCAGAGGTGTAAAGGGGTTGTACTTTGTGTCGTTTCAGCCTGACCTAGAGTTACCAGACACCCTGGAGTTACCCACCATTCACCAAGGGCTCAGAGGGCATACATTGTGATGTCAGAGCCTAAGGTTGCCATGATTGGCTATGACAGATGTAGCTGACATAGTTTATGGGTGTGGCATCCATTGTTCAAAAAGGGTATATAAGACAGCTACTTGGCCCTCTGGGCCAGACCCTTGTGAGGCTTCACAATGGACAAGTTGGAAGAGAGTGCTGAAGAT
>783FP000951 Gbp4_1              :+U  EU:NC; range  -249 to    50.
TGTAAATACTTTCCACAGTGGAAGCCTGCTGTCCCTTGGCTGCAACAGAGTATCTCACTGACTTTTCTGACACTAAGCATCCTCTGACCTCCCCTTCCAGTCTTGGCCAAGTTAACAATGCCTTGGTTTACTTTACTTTCAGTTTTGTTTTTGCTGCATCCTGTGTGAGTGTGTGTGTGTGTGTGTGTGTATGTGTGTGTGTGTGTGTGTGGTCAGCGCACATAAAAGAGGAGCAAAGAGAGCAGGAAGTGAGGAGAGCAGAAGTGAGCCTGAGGAGGCAGCAGCAGCTGAGAACTGCAC
>784FP000429 1110015O18Rik_1     :+U  EU:NC; range  -249 to    50.
ACAATGCATTGTGCCTGTACATCACCACCTTTCAAGCTCGATGCCTGTTAAACATTTGTTTCCATTTCTATTTTTCTTCTTTTCATCCTTTCTGTCTTGCAATTGACATTCTCTGAGCACCCATAGGAACCAAGTTACCTTAAGCTTCAATACAAAGACCTTGTAAGAATAATGAATCCTCATTTGCATAGACATTTGTATTCAGATTTGCCAGGCTATAAACTTGGCAGATCAAGCAGAATATTAAGTAGAGGGTTCCTGGTAAACTGTTGCTCTTAAAATTGCTAAGTGCTCTCTCGC
>785FP002696 Krt87_1             :+U  EU:NC; range  -249 to    50.
ACAGTGACCCAGTGAGTCCCAATAGCGCGACACGAGGGTCCCGCCCGATGCCCACAGTGCCCAGCCCCGGAGCTGACCAGGCGCTTCGTGGCACCATAAAGCCAGGGCGGGCGGGAGAAGAACGCCGTTTTATGGGGGCGGCAAGGTAGCCCGGGCTGCTTTGATTCCAACAGGCAAGCTCATAAACGCCTGGGCGGCGGGCGCGCTCCCTCCTGCACGATATAAGGCTCAGAGCGAGCCTCGGGGTCCAGCCTGACTCTGTATCGCCTCTGAACCATGTCTTGCTTCTCCTCCCGCCTC
>786FP000436 Slc7a12_1           :+U  EU:NC; range  -249 to    50.
AGGCAAAGGGGACATCCTCTTGAAGACAGGGGCCAGGAGGAATGAGATGAGCTATGAGAGGATGGACCAGGAGAAGGGTAGCAACTGGACTGTAAAAGAATAAAAGTAATAAAAAAATTATTAACAAGAAATCTGTTTGGTATGCTTTTAGAAAGAAGTCACAATTCCTCAGAATAATTCAGAAGTTAATTATTATCAAACCCAAGTTTTTAGTAACTTATATAAAGAACAAATGCTTTAGCAAAGGCAACACCCTGTTTGACAGGGTTTTTCACAAACTGACAGAAAAGCACCATAAAG
>787FP002452 Actbl2_1            :+U  EU:NC; range  -249 to    50.
GAAATCTAGAGACCTCACCAAGCAGACCCGGAAGCAGTGTGTGGGTTGCCTAATTACAGCACCCTGAGATTTAGCCACTTGGTAGCCAGTTTTCTCTTTATGAAAGAGGCCTACTAATGATTTCTGTAATTATCATCATTATTAGCACCTCAAAGGTAGCCCCGCCCAGAAATGCTGGGAACTGGTGGGGTAGGACATGGGTGGAGTCGGAGTCTTCCTTTAAATACCTGTGCTCGAGGTCCAGGCTCTCTTCTCTGAGGGCAGTTCTGAAGTGTTCTGAGTACCCATTCTCTGTCTCGC
>788FP002982 Slc3a1_1            :+U  EU:NC; range  -249 to    50.
TACTGTAGGCAGTTGGTACTCACACAAGTAGCATCTTACAGCGTTTGGACCCTGCCTCTTCTCCGCAGTCTCCTCCTTCACATACTGTTACTGTAGATGAGTCAGCCACCCGGTATAAAGATAATTTTTGCACACACACACACACACCCCTCCTCCCGACCCCCTTTATTGAACTTTACGCAATCTTCCTTGGCTGGACAAAGTCCAGCCATGATTATTTATAAACCATTCAAAGCTCATTAACAAAGCACAGCGCTCAGCAAGACACCTTTCTACCTCTGTCCCTGCTGGAAAGCACCA
>789FP000848 Prkag2_4            :+U  EU:NC; range  -249 to    50.
AGGAAAACTTTATCACCCAGCACAAGACTTCTGCCACGCGTAACCAAAAGTAGCACGGGCCGAGACTCTGCACCCAATGATTCCGTAGGAGAAAGAGGACGCTCCAACCCGGCATTCCGCGGACTGCCAGCCCCTCGGGTGGAGCCCCGCGTGTTACCTGCGCCACCCGCCCTCCCCGCGGAAGTCCCCACGAGGTGTTTTCAGGGTGGGAGGACAGTCATAAAAAGCGCGTGGCTCCAGTGTAACGGCAGCAGTCCTGGGAGGCAGCGAGGGGACCGAACCCCGGGGACGAGGCACCGG
>790FP002402 Mylip_1             :+U  EU:NC; range  -249 to    50.
GGGCGACAGCGGGCTGGGAGGAGCGTCGCCCAGTGGCAGAGGCCGCGACCGTGCTGGGGATTGGGGAGAGGATGGGCTCCCACCTCCCGCAGCTCCACAGGCGGTGCCGGGAGGCGGGGCTTCAGCCCACCGAGACTGGGAATTGGTTGCCGGAGCTGGGGAGGAGGGGCAAGCACGCTGTGATTGGCGGAGTCCGGTGCCGGAGGGGCGGGGCCTCTATAAAAGACGCGTGCCTGTAGCGGCGCAGGCAGTAGGGCTGTCGGAGCGGCGCGGCCGTGTAGCTCCCGGGAACTGGCTGTC
>791FP000740 C130073F10Rik_1     :+U  EU:NC; range  -249 to    50.
TGGCTCACCATGACCTCATACCCTAAGTGTATCCCCCTGTTGCTTCAGCCTTCTGAATAGCTTGGTTCAGGGGAATCAGGAATGGGCTCTTGTCTTTCTCCCTAGTCTGGGTTCACTCTGTCCTGAGTTCAATGAGGGGTGGAGCTCTACCAATTCAGTGAGGTGGCAGCCTGTGGTTGGCCAATTTGGCTGCTAAGGGAAGGTGTGAAAGGTAGGGTGCATAAAAGGCTCAGAGAGTCAGAGAAGACCATAGGAATCTTGGAGTTACCTCCTCGCCCTACTGCTCTAGGAGACCTGTCA
>792FP003067 Clcf1_1             :+U  EU:NC; range  -249 to    50.
CCTCACCACCCCCCCCCTCAGTGTTGTGGGAGGGAGAGGAGCCCCAGAAGCCCTCCCTTCCCTCCTCCCCCCTCTTCCCCCCACCCGGGGAGGGCTGCTACAATTTGTGGTTACAGCTTTACACGTCAGAAAAAAAAAAGTTTGCAGAATGTCCCACACCGAAAAAAAAATGCGAAACCGAGAGAAAAAAACCTGCGAGTGGGCCTGGCGGATGGGATTATTAAAGCTTCGCCGGAGCCGCGGCTCGCCCTCCCACTCCGCCAGCCTCTGGGAGAGGAGCCGCGCCCGGCCGGCCCGGCC
>793FP001040 Akr1b7_1            :+U  EU:NC; range  -249 to    50.
TGACCTTTCAACCATGTCACTTAGGTTCACAAACCTCTGATCCGCATACCCAATAAAGCATGCATTCTGCCCAGATAGCCTTTGCACTGTGCTGACTTTAATCTTTGTTTACGATGATCAGTGTGGCACAAGATTGACATGAAGTTCCTGTTCTCATGCCCCAACCCTTGGCTGTGGCTGCTTGCCAATGTGGTAAGAGCCCGCCTCCTTTATCCAGGACATAAAAATGTCACCAGCCTCCTTGTAGAGAAAGCAGGCATTTCATCTGCTCACTCAGAGAACTCTCTGCAGCAACCATGG
>794FP002195 Rad51ap2_1          :+U  EU:NC; range  -249 to    50.
CAAAACAGCGCTAAACCTCGGTGTAACGGTCAGGAGCGCTAAGGGCTTGGACACTCACTGGTGGAGGTGGGACTACGGGGGCGTGTCGGGGGCGTGACCAGGGCGGGGCGAGACCTGGATTGCCTAAGTCTGGCCTCGAGGGGCGTGGTGGAGGTGTGACAAGGGCTGGTGCGGGGGTTGGGGGGAGGGGTTGGGCGGGGCGGAGCCTGCTCGCGCCCTTTAAAAGGCCGGAGCGAGGCGGGAATCTCCGACAGATGCTCCTGGTAGGCGCTCATGTCTCTGTCGCGCCCCGCGTGGCCT
>795FP001956 Il4_2               :+U  EU:NC; range  -249 to    50.
GTGTAATTTCCTATGCTGAAACTTTGTAGATTTAAAAAAAAAGGGGGGGGAGGGGTGTTTCATTTTCCAATTGGTCTGATTTCACAGGAAAATTTACCTGTTTCTCTTTTTTCTCCTGGAAGAGAGGTGCTGATTGGCCCAGAATAACTGACAATCTGGTGTAATAAAATTTTCCAATGTAAACTCATTTTCCCTTGGTTTCAGCAACTTTAACTCTATATATAGAGAGACCTCTGCCAGCATTGCATTGTTAGCATCTCTTGATAAACTTAATTGTCTCTCGTCACTGACGGCACAGAG
>796FP000858 Ucn_1               :+U  EU:NC; range  -249 to    50.
TGTGTCGGGGAAGGACTCTGCATCCGGAAGATCTATCTTTATGGCTCTGCCAGCTTCTCCCTCTACAGCCAGGGTGCTTCCAAAGATAGCTCCAGGGACACAAAGTCAGGATACGCACCCCTCTGGGGGCTCGAAGCTGCTGGACTCAAAGCTGCCGGTGTCATTGTTTCTACAATCAGTTCATGTTCTTCGCTGACGTCAGTCGGAGCTGTCCTGGTGCTATATAAGGCTGGCGGCGGTCCCGGGACAGACCCCGTGCTCCCCAAGGCGTCTTCAGCCCGTCCCCGGGGACAGAGTGGA
>797FP002065 Pnmt_1              :+U  EU:NC; range  -249 to    50.
GCTGGGGGGGGGGGTGGAGGGTTTGTTGAGCAAGTGGAAAGCAAGGGTGGGGCAGGAGCGATGTTCTAAAGGGCGCCCCCCACGCCCCCGCGCGTCTGTTGCTCAGACACTAACTGAGATGGATGGAGTGACAGAGATGTGGTGGCCTCAGGCGCCTCATCCCTCAGCAGCCACCCACCCCTGTGACGGAGGGGTCCGGGCGGGGGGACCCAGTGGTAGATAAAGGGATGGGGGAGAGGAGGTCTCAACAGAAGCATGAACGGTGGCTCAGACCTGAAGCACGCTACAGGGAGTGGCTCA
>798FP000293 Cd44_1              :+U  EU:NC; range  -249 to    50.
GTGGCCCTGGAGAACGTGGGCGCACGGGGGCTGGGGGGGGGAGGGGGGCGGCCATTCTCTTCTGTCCAAGAGAGCAGGGCAGGAGTGCAGGGGCAGTAGCGAAAGCAGGCTGGTGTGTCTTTAAACTTCCGTTGGCTGCTTAGTCACAGCCCCCTCGCTTTGGGTGTGTCCTTCGCGCGCTCCCTCCCTCTTAGGTCACTCACTCTTTCAAAGCCTGGAATAAAAACCACAGCCAACTTCCGAAGCGGTCTCATTGCCCAGCAGCCCCCAGCCAGTGACAGGTTCCATTCACCCTCGTTG
>799FP001172 5530400C23Rik_1     :+U  EU:NC; range  -249 to    50.
TGACTGGATTAAGAATGTGGTGAATCCAAACAATGGAATAATTCTTATTTGTAAAGAGACAATTAACCTTTAACATCATCACCACATTAGGTGTTGCTCCTATAGATTAGGCACAGTAAAAATCACCCACACTCCACCACACTGGCTATTATCCAAAGAGAAACAATGGATCAAGTTCACCAAACTGACACTCAAATATTCCATTGTTTGTCTTCCTTTTATAAAGTGTATGGGTGCACATTTCTCAGCACACAGTTGGGAGAAAGTCCAGAGCCTCTTCCAAGATGCTTGTGGTCCTGC
>800FP003295 Reps2_2             :+U  EU:NC; range  -249 to    50.
GAAGTGACTTGACTTGTTAACTATATTTTCGTAGTACTGGGGTTAAATGTAGGGCGTTGTGCATGGTAGGTAAGTATGCTACCACTGAGTCTTATCCCTAGCTCTTGACCAGTTCCCATTCAGTTTTGGCAAACCGGGATAACACCTAAGCAGTGGTAATGACTAATCTGATCTTTTAGACTTTGTACACTTGAACCTTGAAAAGTCATCCATTCTCTTTTATAAGAAGAGGAACAGCCAGCGTTTGTCATCTTTATTTTTGTCTTCAAAAGAGGAGGAATAATCAGTTCTGAAACATAG
>801FP000269 Atp5g3_1            :+U  EU:NC; range  -249 to    50.
AGGCTCAGTCTGCGATAGCGACAACAACTAAAAATTATCTGCACCGTTAGTAACACTAACAAAGCCAAGAGTCGTCTTCAGTGTGCTTTTCATTTCACTGGCCGCCAGCCGGTCACGGAGGGGGCCTGTCATTGTCCTCCTCTGAGAGTTACCAATAAAGTTGTTACAAAGTGACCTTGAGCGTCTTCCCCCGCCTTCTCCATCCGGGTGCTGCGGCGCGGATAAGAGCCGCACCGCGCTTGCGCGCCCAGCCCCACTGCTTCGACCTCTGCCGCCGCCACTGCCGCCGCCTCGGGAGGT
>802FP001936 Dock2_1             :+U  EU:NC; range  -249 to    50.
GTTCAGAAGTCAGGGAAACTCTACCCTCGCGGTCTGGGTTGGCTTTAAGTACCTGTATGCCTTGTAGCCACTTTCCTCCGGAAGAGACAAATGAGGGTGGTCTCCAAATTTTGAAGGCAATCTTCTAGCCCTTGGCTGTGTGTGCCCCTGCTGGAGAAGAAGGGGGAGGAGGGAGTGGGGACCCAGAGGAGGGGAAGGCGGACCTTGAGAGAGAGAGAGTTTAAAAAGAGGAAGGAAGTGGGGCCCTGCAAGGCGCCTAACCACCCCAGCCAGCTTCTTCACTAGAGAACAGGAGGCTCT
>803FP002214 Ifrd1_1             :+U  EU:NC; range  -249 to    50.
CCCGGAGAAGGCCGCGCCCTCTCGCTAACTACATCTCCCAAAGCTCCACGCGGCCCTAAGGCATAGCAGCCCAGGCACCGAGGGCAGACTGAGGCTCTGGGAATGGGAGTCCGAATGCAGGCACCGCCCCAGTGGACGCCGCGGTGGGGAGATCTGCAGCGATTGGCCAGCGAGCGATGGAGGCCCGCCCACGCATGGTGACGACAAGCCGCCGTCTGGCTACTTAAGGCGTCGTGGTCTGGCCACCCCGCCTTCGCTCCCGCGCTAGAGAGAAACATGTATCGTTTCCGCTCGCAGCTC
>804FP001679 Rplp1_1             :+U  EU:NC; range  -249 to    50.
CGCCTGTCAGTTTAAGCAGTACGTCTCCCCCGATAGCTCTCTCCCTTTAGCCTGTTAATCTCTACTGTTGAGCACTTGTAATATTCGCAAGCCCCAAAGGCCAATCGCACCGGAAGTCGAACGCGCAAATCCGGAACTGCGTTCTGCAGACGCGCCTCCTCTCGGTTTTGGCCCTGCCCCTTCCGTCTCGAGTCGGGCATCGATTGGTCGGCGCGGTCCCATAAGAAGCTGCGCGCAGGCGTATATGATCTTTTCCTCAGCTGCCGCCAAGGTGCTCGGTCCTTCCGAGGAAGCTAAGGC
>805FP001061 Pip_1               :+U  EU:NC; range  -249 to    50.
ATTTCTGTTAGCCAAGAAAGAACCTTTATAGAAGGCCTTTGACACTAAGAAAATAGGGAAGAACAATCACATATATTATAACAATTTAATTGAATGATGACATTTTTTTTTCATAGAAATAACAAACTTCTCCCCAGTAAGGAAAGATCATGATGAGGAAAGTGTTTAGGTGATTCACGTCATGGACCTAACTGCCAGCTTTTCTGCTTCTGTGAACTGTATATAAAACCTGCGCTGAGCACCAAGGACAGTACTGGTCTGGTGTTCTGACTTCTCCACTATGCAGGGTCTCTCATTCAC
>806FP000559 Rprd2_1             :+U  EU:NC; range  -249 to    50.
CTTTCCTGTGGTAGAAAATCTAAAGGCAAAGCTCTCTGCAGCCGAAGGGACGGCGGAGTAGCGTTTCGTCTTCGGTACCAAGGCCGCCCTGGGCTCACCGGAATTTGGCCAACGGGATGAGGGAAGGGCCTTAAGAGTTGAGGAGCGTAGAGGCTAAAAGCCTTAGTTGTCGGCGCCGTCGCAGGTTCTGTCTCCTCCGTAGTCGTCTCCCGACTCCCGGTTTAAACACCACCCCCGAGCCATACTGACAGTCCTCCGCGGCCGCGGCCCCTCCTCGCAGCGTGTGGGAGCCGCCAGCGC
>807FP001562 Inpp4b_3            :+U  EU:NC; range  -249 to    50.
AAGAGAGGCAGGGCGTTGGGGGTGGGGACGTGGCGACAGTGCCAGGGGGCGTGTGAGCTGCGGGCGAGGAGCAACTTCTCCCGGGCGCGCGCTGCGGGGCGGCGGGCGGAGCGTGAGCTGCCAGCCCAGAGCAGGGAGCGGGGAGCGGGGAGGCTCGGCCCGCGCCCTGCACGCTACCATCCTCCGGGTTCCCAGCCCCGGGTGCTGAGCTCGCCGCTATAAATAGCAGGTTACAGCTTCTGCTTGGGCGCACACGCTTTCACTGGAGAACGCAGGAAAGTCATCCTGAAAAGTGTCTGC
>808FP003114 Pdcd1lg2_1          :+U  EU:NC; range  -249 to    50.
CAATGGCTCTAGGGTGCCTGGCAGGTAAGCGGCTTGAGAGAGCCTAAAGATAAAACAGAACTGTTGAAAACAAAACCAAAGTATGCTTCCAGGCAGCATGCTCCAGTTCCTCAGAAACCATTCTGGTTTGAATGACACCCCACACCCCCGCTTTTTCTTTTTAACAGGAAAACAGCTTCAAGGATCGTGACCACATCATTTTTGTTCCCTTTGTTGGATATATCCTAATGTCAAATGTGGCATATCTTTGTTGTCTCCTTCTGTCTCCCAACTAGAGAGAACACACTTACGGCTCCTGTC
>809FP000440 Car2_1              :+U  EU:NC; range  -249 to    50.
GGAGAGCGCGCAGCTGCTGCAGAGCGGGTCGGACGCAGAAGCGGAGAGCAGCCGGAGGGCGCCCCGCCCCAAGCAAGGTGCGGGGGCCCTCGAACACCGAGGCCTCCGCCTGTCACCTCTGCCTGTCACCTCCGTCCGCCACCTCCACGGTCTCCTCCCCTTGCTCAGGTCCACTCGGTCCCTCCCCTGGGCCGCCCAGAGCACCAAGTTGGCGGGAGCCTATAAAAGCCGGACGGTGCGACCCGCGACACACACTGCAGGACCGCTAGACGGACGACAACTTCTGCTCTGCCCCAATCA
>810FP001127 Magi1_2             :+U  EU:NC; range  -249 to    50.
GCAAATGGGGCAACCCGATTTCCCGCCTTTCCTTGGCCAAGAGCTCCCCAGGACCAATCGGGTGGTGGGGACTTGACATGTCCTGGTAGGGGAGCTAGCTGGGTCCCGCCCCCTCCCGCCCCCTTCACAGGTGCAGCCCTAATCCCCCCTGGCCTAGATATCCGGCAGCCTCTGAGAACCCGGGCTCTGTGATGTAATGCGCTTTTTTCACACTCCCGGCTTAAATACAGATGGAAATTGTTGTCATGTGTTAGAAATGTCGCCAGTGATATAAAAGGCGCAAGCTTGAGCATCTTCTCT
>811FP000474 Mir16-2_1           :+U  EU:NC; range  -249 to    50.
TGTTTGCTGAGTCCTGTCTTTTGGAACCTTAAAGTACTGTAGCAGCACATCATGGTTTACATACTACAGTCAAGATGCGAATCATTATTTGCTGCTCTAGAAATTTAAGGAAATTCATTCAAGATTATATGGTACCATCACAGTTGTATTATGTTTGGATATCTGACATGCTTGTTCCACTCTAGCAGCACGTAAATATTGGCGTAGTGAAATAAATATTAAACACCAATATTATTGTGCTGCTTTAGTGTGACAGGGATATAGCAACTCATTTCTGTTTGTTATTTCCCTTTAAGATAA
>812FP002832 1810053B23Rik_1     :+U  EU:NC; range  -249 to    50.
TCTTATCTGTACAGTCTGAAGAGCTCTACTTATTCCAACAGATTTTTCCTCAATCATACTTACATTTCTTTTCTTAGCATTCATCTCTGCTTGGGATATTTGAACACCTGCTCTCAGTGTTTATTTTCTTTGGATACATTAATTATGCTTGAGAGGAGATACCATACCTCTGCCTACCTGAAGCACAGAAATGCCTGTCCAGGCTGTCTGGACAGATCCAATAAGTAGGGAGAGGAAGCTTGGCCCATTGTACTGCAGGCTTCAGCTGACCTGGACTTTCCAGAGTGTCTCTTTTGGTGA
>813FP001659 Apoa4_1             :+U  EU:NC; range  -249 to    50.
CTCCCAGGCTCATTCCTCCTGAAGTTTCTGGCTATCCTTCCCAGCCTCTTGGACAGGGTGGAGCCAACTCAAGAAGACTGCTTCCCTCTGCTGCCTGTGTGCTGTCAGCTTCCACGTTGTCTTAGGGCCACTAAAGTCCAAGAGGCCTCCTGGGAGTGTGTCACCTTCCAACGTGGAGTCACACTGGGGAGGAGGCGGGGAGAGAGGGCTGGAGGGGCTTTAAATGAGTGGCTGGCCTTGCCTGCAGTCAATCTGCACAGGGACACAGGTACACCGTTTCTTCTGACTCCGGGAAACATC
>814FP001554 Slc5a5_1            :+U  EU:NC; range  -249 to    50.
ACAGAGGGGAGCGGAGGTCTGAGCCGTCCAAGGCCCTTCCTGTCTGTTCACAACTCTACACGGAACAAGCCCTAGATGTGGGAGAAAGTGTCAGGAGACGCTAGTGTCCCCCCAACCCCGTTGCCCGCACCCCTGAAGGCCCGCTCGCCCCAGGACGGAAAGGGTGCGGGTCGCGCCCGCCTCCCAGGCTGGGGGCGGGGCCGCGCTGACCCCGGAGCCCAATAAATCCGCCGCGCGAAAAGCTTGTGGGTCGACGGCCCAGCAGGAACTCGCGCTGCGACGACGCTCGCTCTGAGAGTC
>815FP001059 Trpv5_1             :+U  EU:NC; range  -249 to    50.
CACCTCTCAGCCTCTCCCAGTCTCAGCTGCCCAGCCCACTGCCAAGAATCAGGTTCTTCCCCTTCCCCCTCCCTACACCAGGCTGTTTTATGCCCCCAGGCTCAGCTCTGGGAAGGTCCCCTCCCCTTCTCCCAGCAATGTGGCTAGTTGTTCAGCACACATGCATATATTCACACCTCACAACAACCTACAGCACGCACAAGTTACTCAGAGATAATATATAAACCTTTCTTGACTCCCAACAGACCTAGACTTCTCAGTCTGCCTCTGTCATCCTAGACTGGCTCCTTCCATGAGATT
>816FP002861 Dnase1l2_1          :+U  EU:NC; range  -249 to    50.
TGGCCATGGGCATGGCTGTCCCTTTCGGTATAGTGTTGAGGTGGCTAGGGGTTTTTGCCCTGATTTTCAGTTAATGGAAATGGCTTAGCATATGCTCTGTCCCTTGCCCTCTTGGGTCTCTGGAATGGGAGCCAGTTCTGGAATCCACCCCATGGAAGGGGTGGTTCCCATTGTAGCCCAGCCCCTTCCTGGTCCAGGGCATCAAATACCTGAGTGCTTTAAAATCAGAGCTATTGTGGGTCCAAGACTGCAGTTCATCTTGAGCCATCTTAGGCCCTCAGTCTGGACTGAATCTCACTG
>817FP002687 Prph_1              :+U  EU:NC; range  -249 to    50.
TAAGGTAGACCTTAGCCCACCTCCATCACATCCCGGATCTCAGCCAGCAACAAGGGGGAATCAAGCAGGCAGGGTGCCAGCAACCAGGAGAGGGAAGGGGTGGTGTCCTCTCTCTGCAGGGTGGGGCATCCCCCTCCCCACACAGCCCAAGGCTGAAGTCAGGCCAGTGGGAGGAGCTGTCGTGGCCCCCCACCCCCCCTCCCCGGAGACCGCAGGGCTATAAAGCCGCCCCGCATCGGTCTGCAGCTCCTTGCCACCCGGCCTAGTTCTGCCAAGCGCTGAATGCCATCTTCCGCCAGC
>818FP000159 Rxrg_2              :+U  EU:NC; range  -249 to    50.
GCACTGTCTCCCCGAGGCTGCCTTTAGCAATCACAGCAGAGTCTCCTGACTAAGCCAAACCTGGCCACTAAGTTCATCTCCACAGCCGTGTGTGTCGGAGCCGCTATTCCTGGGCCGTATGCCTGTACAGAGGGATCGGGGTTGAAAGGTCAGCTGAAAGCTTCGGTGCTGGCCAACTGGGCTGTGTGCAAAGGCTGGGCCAAGTTTGGCTTTGGAAGCTATATTAAGCTTGCCAAATGCTGGTGAGGCAGCCCTCAGACTGGGAGCTGCGCTCCGGGCTTGGGCTCCGGAACCACGCGC
>819FP000303 Ankrd63_1           :+U  EU:NC; range  -249 to    50.
GCCCCGCCGGGTGCATGTGGCCCCCGGCGAGCAGCCTCCACCCCCGCCCCGCAACCGCCGCCGCATTCCCAGGGGAGCGCGGAGGAGGAGCCGCTCCCCAACTTCGTGGCCCACGAAGGGGTGGGGGTCAGGGGCGGTCTCCCTTGCCCTGTCCGTCTCTGCCCCGAAGGTGCAGTCTGCTTCCAGAGCAGCCATTGCCATGGAGACCCCTGAAGCTATAAAGCCAGGTATCTAGGCGTCGGGCACCTCAGGAGCCGCCGAGCCCCCCAAGTAAAAAAGCAAGCGTCCCGGCCCCCGCAA
>820FP003088 Snhg1_1             :+U  EU:NC; range  -249 to    50.
GTAAGAACCGCCTAGCCGCAGCGCCAAAGGCGTAGCGTCGCACTCCCCTAAAGCGCCTGCGCCTCTTTTTCGCGCTGCAAAATCAGAGGCGGAGCTCTCCGCACGCCCCTTTGGGCGGATTCCTCTACCCACAATTCCTCCGGCTCGCACACCGCTTACCTTAGCGCCTGCGTGAGTCCTAGTCCCACCTCCAAATCCCGTGGGCCTTTGCGAGATGCTATTTATAGGCCACACGTTGTTCTTGTCGGCCTCATTTTTCCTTGTTCGGGGTAAGTACTCTACGTCTTTATGTGCTGTAGT
>821FP000285 Mybpc3_1            :+U  EU:NC; range  -249 to    50.
GGTGGCTGGATACACAGACAAAGGTGGGGCTACCCCTGAGATCCATGGAGGAGTGGAAGGGCGGAAGCTATCCAGTCCTGCTGGGGGTGGGGAGGAGAAGCCAGAGGACCAAGTGGCTCTATCTTCTCCATGAAGATACCTCAGCTGGATGGAATTTGTCTATATTTAGCAGGTGGCTAGCAGGAGGCTGATAAGCAGGGCTGGGGAGGGGGCAGTCCTCATAAATAGTGAGAACACAGGACACTGTTCAGTCCCTCCTTGGGTGGCCTGCTTGATGCCTGGTGTGACTGTTCTCAAGAT
>822FP002485 Msmb_1              :+U  EU:NC; range  -249 to    50.
CAGCGTGTCAAAGGTGAGGAATACACCCCGAACTGGTCAAGTGGCCCCAGTGCCTAGAAAACCCTAGTGATAAGCACAGAATTGGGGTAAAAGCTTACTATGCGAGAGACTTATAAAGCAAGAGAAATTATAAGTTCCTGTTCAGCCCTCAGCAAATACCCAATATGTTCTTGGAACAGTATCGTTCCAAGAACACCCACGAGTGGTTATCCTCACCTGTATAAATAGGAAGGCAGCATTCATGCTTGCAAGGACTTTGCTGGAGGTACCCACCTGTAAGGAGTCCTGCTTTGTCACCAT
>823FP001873 Kitl_1              :+U  EU:NC; range  -249 to    50.
TGCTCAGCGGCATCCGAGACTCCCGGTGCCTCAGGGACTCTGGCCAGTACCCAGACAGGGGACGCACCAGGCTCGATCGGTCCAACCTCTGGGAAGATCCCCGCCCTTCAGCGCGCTCCCGGGTCTCCCAGCCTGGACTCGGTGCGCGGCTCTCCTCCCCGAGGCTCCGGAAGGGAAGGAGGCGTGTCCGGAGCTGGCGGGCGGGCGGGAGGGAGCTGTATAAAAAGCGCTGGCGGCGCAGCAGCCGGGGCTTCATTTGCTGTCTGTCACCGGGACCGAGAGTGCCGCGGGAAAGCAACG
>824FP000802 Padi1_1             :+U  EU:NC; range  -249 to    50.
CTCAGGCACCAAGAGGCTGGGTGGCAAGGCTGGGACCCTCTGAGCCTCCTTGTTGGCAGCCAAACCTGGCTGATTTCAGGTCCCCTTCCCACCCCACAGAGAGTTTCAAACACCTCCCTCCCAGCCTCCTAGATTGACAGCCCATGACTTAGGTGACTGGGCATGGAGCCAGGAGGTGGGGACCAGGCTCAGGCAGGCTCCCCAGGTTGCAGGGTGAAATTAAAAGGGAGGAGAGAGCTCCAGCCCATCAGAAGGCACGCTCCTACCCGGCAGCCGGGTGTCCCCAAGGAGATCTGGGGA
>825FP001281 Scgb2b2_1           :+U  EU:NC; range  -249 to    50.
CTAACTCTTTTGGCAAGGAACAAACAACTTTTCTCCAGAAAATGAGAACATCAGGACATCTCAGGATGTTTGTTCTTCAGATTGGGCAGGGCTCCCATACTCCCTCCCCAGTTCAAGGGGGAAGGGTATTTACAGATGCTAGGTTCTTGCACAAAATGTATTTGGAGCTCCTGAAGCCAGGGTTGGGGGTGGGTGTGGCTGGGCTCAGGGCTATAATGGTTTATATGGAAGAGGATTTGCTTTGAGGAGAGCATTTAGCACTCTCCACCATGAAGGGGACACTTCTTCTGCTGGCCTTGC
>826FP001778 2310057J18Rik_1     :+U  EU:NC; range  -249 to    50.
ATGTACACTGTAAAAAAATAGAAGAATTTCTTCATTAACAAACAGCATTATCCAATATTTGAACAAGATTCACCTTGAGTTCAGAGTCTGATCTCATGTACTTTTGGTGGAAAGGCGACAAAACTTCTAAGATGTACTTCTTTACTGGCATTCTGCCTGGAAAATAGCACAAATTACTTACAAGAGGAAAAGAAATCCTGGCTTCCTCCTTTCTTCTCCAATAAAAGCATGGTCGCACGCTTGGCTCCCAGTTTGGCACCATGGCTGTCCTGGCTTCCTGGGTCTGGGTACTGGCTGGCT
>827FP003000 Ttr_1               :+U  EU:NC; range  -249 to    50.
TATCTTCTCATTGTTGCTTTTGGACGGTTGCCCTCTTTCCCAAAGGTGTCTGTCTGCACATTTCGTAGAGCGAGTGTTCCGATACTCTAATCTCCCTAGGCAAGGTTCATATTTGTGTAGGTTACTTATTCTCCTTTTGTTGACTAAGTCAATAATCAGAATCAGCAGGTTTGGAGTCAGCTTGGCAGGGATCAGCAGCCTGGGTTGGAAGGAGGGGGTATAAAAGCCCCTTCACCAGGAGAAGCCGTCACACAGATCCACAAGCTCCTGACAGGATGGCTTCCCTTCGACTCTTCCTCC
>828FP000869 Slc34a2_1           :+U  EU:NC; range  -249 to    50.
AGGGAGGCAGGCAGGGATTCGGGGCGCGCGGGGCGCCACCGGGGCGCAGGCGGTTCGGCCGTTCCTACTGCGGGCCTGGTCTGAGGTTTCTCCCCGCGATGGGCTCACTAAGCCGGCAGGTAGGCAGTGCCGTGGCGGCGGCAGCAGGCGGTCCTGGAATGTGCGAGGGGCGTGATGACAGCGACTGCCGCCGGCCTCTTTGCGCAACACCTTCGCTGTATATATACCGGGCGCTCAGCTGCGCTCCACCTGGGTGCCTCCTGCTGTCCCTTACCTGCGAAGGGAGCGCTGGTGAGTACA
>829FP000364 Defb19_1            :+U  EU:NC; range  -249 to    50.
AAATGTTCCTCGACACGTATCCTAAGGTAATTAACATGGGTCTCAAAGGTCTGACAGCTTCAGTTCACTCTTGAACTTCCTAGGCCGGAGGTCATGTCTGGCCAGCCGCTTTCCTTCACTCTCGTTTTGTGCTGAGATATCTGCTACTCACACTGTCCTTCGGACTGGCTGACCTTGTACAAATCCCCCTCTGCTCCAAGTCACCTCCCACAGCCCTGCTGATAAAAGGAGGCTCATCCCTACCTCAGTGAAGGAACTCTGCTGCCGTCCCCTGCAGGCCACTTACCACCTCCACCCTGG
>830FP000782 Snhg3_1             :+U  EU:NC; range  -249 to    50.
TTTTTTTTTTTTTTCATTTTGCATATACCAGTGTATCCAGGCCGAGAGGACAAACCTCACAAGCTCAACAATTTCACGCTAAGACCGCCAACACCTTAGTAGGGTAAAAGTTCTCGATCCCATCAGCCTTAGCGCATTTCCAATGCTTCTAAGTGAGCGTAACCCTGCGCAGGCGCAGGCATAGTCGACCACGCCTGACTTCCGGGCGTTACTTAAGGTATAAATATGGCTGCGTCGGCGCGGGTCTGTCTCTCTAGGCGTCGCTCTCTTGGTGTGCTTGTTCTTGGTGAGTACAGTGCG
>831FP001105 Reg1_1              :+U  EU:NC; range  -249 to    50.
TTTGCTTCTGGAGAATGATAAAAATTGATCTTTAACCTGGGAAATCTGCCAACTTATTTGTGTGAAAAGAACCACATCTGTGACTGTTCCCAGGGTGTATCAGAAAGGGGCTGTGACTACTGCCAGGTTTTGTGAGTCAGGGACCCATGCAGACTTTCTGACATTTCTTGCTCCTCCCATTTTTCACCCATCCTAGATTTTCTATTCAGCCCTGATGTATATAAAAGGCCTACCTTTTCCTTTCCTGACAAGACACCTTGGTCTCAGCCTGCAGGTAAGTACTTTTTATAGAAAGGCATG
>832FP001377 Phox2a_1            :+U  EU:NC; range  -249 to    50.
CTGGGCATGTTGTGTAGAGATCGAAGGTCTAGGCCGGATTGGGACAGGATAAGGGACTCTCGGATTGGGGTCCCACGATGCTCCGCCTGCACCTCGGGAGCCCTAAGAGGGAGGCCCTTTGGGGTGGGGGACCCGAGGTGGCTAGGGGCGGGGTCTGGGCCGCTCAGGCCCCGCCCCGCGGAGCTCGCCCCGCCTCGCCCCCTCCGCGGGGTCCTGCGCGTTAAAAGGCGCGCGGGCTGGCAGCACTGCACTTGCGTTGCACCGGGGCAGAGTGCGGGCCGCGACGGGGCGGGCGGACTC
>833FP001467 Pcp2_3              :+U  EU:NC; range  -249 to    50.
GACATTCCTCAAGGTCCTGTGATCATGGCTGGGTCTAGTGAGGTTCAAACCTGCACTGCCCTACCCACACCCACACCCAGCTCAGCGTCAGTCAGGATCAACAATTACCTAGAGATCATCTTTCTGGGGCTTAAGCATTGGTGGGAGCAGATGGGATATGAGCTGGGGATTTGGGAATGGGGGAAGATATCTGCTCCCCCTCCCCCTACACCCTAGCCTTTTAAAAGGCCTTCTCAGGTCAGAGACCAGGAGAAAAGTATAGGAGAGATACACAATGGACCAGGAAGAAGAAAAGGGAGA
>834FP002695 Krt7_1              :+U  EU:NC; range  -249 to    50.
TCTTGGACAACTTGCCTGAGGTGTGGGTGTCTCACGACGGCGTCTCGGCCTCCTGCAGACACTTCCCGAGTGGACGAAGAGCCTTGGGCGGCGGCTGGGGGCGGTGCGAGGGCAGAAGGCAGGCGGACAGGAAGGCCCTGGCTGCAGAGAAAGGTGGCCAGCGGCCAGCCCCGCCCTGTCCCCACCTGTGTGCGCTCAGCCTCCGCCCCGCATGGAGGAATAAAAGGTCGCAGACTGCCTGAGGTCAGGGAGTTCGCGCTGCTCCTCGCCTCGTCCAGCCAGCTGTGTCCAGCCGCTATG
>835FP001757 Iyd_1               :+U  EU:NC; range  -249 to    50.
TTAATGCACCCCATGGTCATTGATGTCTGAAAATATACTGATCAAGTGCACAGTTTTAAAATTGCATGCGTCAGAGCAGGACCAATCCCACACGCACCCAACTGTGAGCTTTGCTCCTTTGCAAAGTCCTCACGGAGTCTGAGTTTGTACTTTGCTCCCTCCCTGGCACTCCTCCCCGTTTCTACATCTACTCCCAGCATTCCCTGCTTCCATCTGTTTGTATAAATGCCAGTGTGGGAAAGCGCACACATTCCAGGTCGGACTTCAGACCATGTTTCTCCTCACCCCAGTCTTGGTAGC
>836FP001700 9430037G07Rik_1     :+U  EU:NC; range  -249 to    50.
TGGGAAGAGACCGGTGGCGGAGAGCCAGCGGGAGCGCGCGCAGCAACGGAGACACACGCGGCTGGCGGGCGGGCGGGCGGCGCGCACCAAGCCGGAACAGCCTGGAAGAAAAGACCCACAGCGTTTCCACGCCTTGTTTCAGGAACGGCCACGCCCCCACGTGTCTCGCGTCCAATCGGTGCCAGAGGGAGGGGCAGCCTTGCTCTCGCTCCACTGAAACTATAAAGGGACCTGCGGGGAAAGCTGTAGGTTACTCTTTTAGGCCGCCCAGTGACCAAGCAAAATGTGGGGTTGCAGAGT
>837FP000828 Errfi1_1            :+U  EU:NC; range  -249 to    50.
ACCTTCTAAGGAAAACTCGGTGTCCTTAGGCTAGGCAGCTCGCACAGAGGCGGCCCAAATAGAAACGTCCCCTCAGGAGACGAGGCTGCTAGCGCCGCCCGGCGGGCCCCACGCAAACTCTTCGGTAGCGGCATCGCCCCTTTAAGCGTCCGCCCGCCCGGATTGGCTGCGTGAAGGAGGCGGGGCTGCGGGCGTTGACGTCACGTTGTCGCTCACCGTATAAATACGGGCGTCGGCTGCGCCGGCGTCGGCGGCCGAGTGCGAGGCGCGGAGCGTGAGCTGTGCGAGCGAGCGAGCGCG
>838FP001822 Gm10142_1           :+U  EU:NC; range  -249 to    50.
TGGTCTTCTGGAGCTTGGGAAGGGAAACAGCATGTCTGACTGGGGATGGTACTGGGAAAGTTTAGGAGTAGAAGGAACTTGGAGAAGGTATGATTAACCACGAAGCCAAGGACAAAACAAAAACAGAAACACAGACACAGCAAAACCAGCCTGGGAAGTCAGAGAAAGCAAACAAGGAAGACAGATGCATTCTGGGTAGCTGGAACACTGAGCTGGATATAAAAGCCACCCTGGGAAGGAGTTCCAGACATCCTCACCTTCCTCCAGACCAGCCAGCCTCTACCATGTGTCACACCAGCT
>839FP003228 Obp1a_1             :+U  EU:NC; range  -249 to    50.
ATTACTTGTACACACTATCATAGAGATACTCCTTTCATCCTAACAGGAATGCTCAATTAACCATGAAAACATGCCTTGACCTGAAAGATAATCTTATTCCCTTAAGAACATGAGTTCATATTTCATTTACCAGGGCCCAGCAGGAAGTACTGAAAGAAACTAGGTTGTTGTGATAGGAAATCATTGGATGATTCTATGTCCCTCCTTTTCACTAAATGTATAAAAACCTTTGTTAGTCTACATCCTTCACAACTACTTATCTGCTTTGAGCTTCTGTAGAAAAGAAAGTCTTGTACCATC
>840FP003041 Synpo_2             :+U  EU:NC; range  -249 to    50.
GGACACAGAGAGAAGGAGAGGACCGCTCAGGCAGGCTTAGCCGTCAGGACCGTTGAATGCCTGGATGAGGAAGGGGGACCCTTCTGGCTCTTCCACGGTTTGGAGCTCTGAGCAGGAGGAAAGCATAGGACTGGGAGGGAGGACCGGTGAATCTGGTGAATCTGGCTGCGTGGGGTGGGTTGATTGGCGGGGGAGAGACTGGGGGTGGAGAGGCCATTTAAAAGGCAGTTGCAGAAGCGTTTTTTTCCTGATAAAGAACAGGGCTGAGTCAGCTGTGGAGGAGAGAAGTCATATCTAGCT
>841FP000294 Pax6_1              :+U  EU:NC; range  -249 to    50.
AAGCCGAACCTCAGGGAGGACAATACCAGCCAGAGGCAGGCTGGGCGTGTGCAGTTACCGGCCAGACCCCTGAAGACTCTTAGGATGGAGGAGTCAGACTCTGCCTGAAGAGAGGGAGTCTCCCGCCGGGCCAGAGAGCTAATCTGCCGAGCTGAACCCAACTCTGGCCGCCGTGACGTCATCCGCGCCCGGCAACCAATGAGGGCATTGCTGGCGTGGATATTAAGGAAAGTTAGCGCCTGCCGGAGCACCCTCTTTTCTTATCGTTGACATTTAAACTCTGGGGCAGGTCCTCGCGTA
>842FP000018 Ptp4a1_1            :+U  EU:NC; range  -249 to    50.
GGTTCCGCCCGCCGGAGAGGCGTTCCAAGTTGAGGCGAACTCGCGGCTCTAGCGACCGGAGCGTTTGGTGGCGAGGACCAGCCAGCACACCGCGCCATTCATCAACCGGTTCGCACCGGTGGCGGCTGCCCCGAGTGACGTCTGCGTCCCGGGCCCCGCCTCGAGCCGCAGGCGTCCCGCGCCGTGATTGGCTGCCGCCTGTGCGCACGTCGCGCCGGCTATAAAGGGGCGGACTTGTGACGCAGGGGCGCCTGGGCGCGCGCATTGGCTCTGGGCTGCGGCCGGCTCGGCGACGCTCCT
>843FP001922 Igfbp3_1            :+U  EU:NC; range  -249 to    50.
AGAGACGCAAGGTGGCCTGGAGCGCCTGTGGTTACCCGTGAAGAGGTGGCCCTGATACAGGGCGTGCGCACAGAGAGCAGGTGCCCGGTGAAGACGCGCGCAGCGCGCCCCCGTCCTCGTTCCCGCTTCGTCGGGAGGCGCGGGCCCCGGAGCGGAGCCTGCGCCGGCCCACCCCCCACCCTCGCCGTTCCGGGGCGTGTCCTCCGCCACCCCGGCTTCTATATATCGGCCTGCGCGCCCGGGCTGCCCAGATGCGAGCTTAGAGCGGCGACTGGGCGCTGAGGACCTGCTTGCTCGCTG
>844FP000529 Lce1f_1             :+U  EU:NC; range  -249 to    50.
TCTGTAGGAATGACAGCTTTAAGGATCTAGGAATGCAATTCCCCAGTTCATGCTTCAGTCATGCTCTAAGATAGATGCAGCATGCCTTGACATCAGGGAGGAAAGGTGGTGACTAATATCTCTTCGTCATCAGTTAAAAAAAAATCCTGTGGGTGTCAGGATGCATGGTGTCTGATGTCTAGCCATTATCTCACAGGCTGTGACAGACACTGGGATCAGAATAAAAGGACTGAGGAACAGAGCACTTCCATCCACGCCATTAACACTGATCTTGTGCTGTCCACAGTCTTGGTAAGTGTC
>845FP000942 Arhgap24_1          :+U  EU:NC; range  -249 to    50.
AAATGAACGCAGCCAACTGCAGAGGGCCCAGGCAGTGGTGTCTGATGGGGCGCCCGCCCAGCATTGCTCTGGAGGTGAGGCTGGCGTGCAGGGCGGGGCTCCCGCCACCCCACCAGTGCTGCTTGGGTCCTCTGAAGCCGCCAGCTGCCAACTGAAACCCGAAACCCGGCTGCGTCTGCGGGCTGGCCCCACTCAGTTGTTCCAGCCTCTTGTACTGTATATTTACACATTCACACACAATCACTCTTTCTAACTTCTTGACTCTTTGCGCAACTGCTAGGATTTCTCAAGTGCATGTGG
>846FP002908 TNFB_1              :+U  EU:NC; range  -249 to    50.
CCTGACCCAGCTCCCTGCTAGTCCCTGCGGCCCACAGTTCCCCGGACCCGACTCCCTTTCCCAGAACGCAGTAGTCTAAGCCCTTAGCCTGCGGTTCTCTCCTAGGCCCCAGCCTTTCCTGCCTTCGACTGAAACAGCAGCATCTTCTAAGCCCTGGGGGCTTCCCCAAGCCCCAGCCCCGACCTAGAACCCGCCCGCTGCCTGCCACACTGCCGCTTCCTCTATAAAGGGACCCGAGCGCCAGCGCCCAGGACCCCGCACAGCAGGTGAGCCTCTCCTACCCTGTCTCCTTGGGCTTAC
>847FP001906 Rpl41_1             :+U  EU:NC; range  -249 to    50.
CGGAGTGGTTTTTTTTTTTTTTTCCCCGCCTATTTTTTCTCAGTCCCATACTGGAAACAGGTGCTGGTGTTGAAATAATACAATATCCTTAAAATAGACGGAAAGGTGGGGCTTGATAACACGCACTCTAGTAAGGCAGCCGGAAGTCGCTGTCTCGAGCAGCCCCGCCCTAAGGGACGACACACGGGCCGGCTCGGAAGTGACGACACCGAGCACGCCATTAAATAGCAGTAGGCCTCCCTCTCCGCCCTCTCGGTCTTAGCGCCATCTTCCTTGGTTAGTCGCGGGGTTTTCTGGCGT
>848FP002890 March2_2            :+U  EU:NC; range  -249 to    50.
GAGGTTGAGGTGGACTTATTTCTGCGTGCATTCTCTTGGAGAGCCCAGCGCTTCCCCCACTGACCTCTCAGTTGTACACTCTGCTTAAAGGAGCATCAGGGTCCACAACAAGGCAGGCCTGGCCGATGGCCTGTAGCTGTTATCTCTGGCTCTCAGCCTTCCTCCTGGCTATGTCTGACTCTGGTTGATACTTGTTTATCTGACTCCTCGATCACCTATAGAGGCCTAGGAGGTTGTGCTGGGTTTTTTAGCTGAGCTCTTCAGGGACGAGTTGATTTGTTAACAGACTGTCTGGGTGCA
>849FP002209 Agr3_1              :+U  EU:NC; range  -249 to    50.
TGGAAAATAAAAGGTGGAGAGAAAAAAAAATCACAAAGAAGTCTTTGGTGTCATTTTGTGAAGACATGTGATCTTAATTTAGAGCGAGGAGCGCTTTCTCCTGCAAGGCATGAGAACTGGAATGAAACCAAGTTCTTTGGACAAGCCTCTGTTTGTGAGCACACAGGTGACAGCGCTCTTGTTGCTATGCAGGTGAAGTTGTAGGTCAGGTGTGTGTGCTTATAAATCCACACCCCTTCGCAACGCGTAACATCCAAAACACGTTTCTAACAAGAGCGCTGGGCAGCTCAGGTAAGCAGG
>850FP002572 Mir320_1            :+U  EU:NC; range  -249 to    50.
CCACCCCTAGCTTTGGACTCCGTCACCTGCCCTTTCCCTGGGGACTTCGTGACGCACCTGCGTGGAGGCTCTGCGCCGAGTATCACAACCTCACCTCCGACTAGAGCAACCACGGGCCGCGGGTCTCCGGGCAAGGCGGAAGTCTGCGTGGCAAGGACCGGGCGCTGCCATCTTACCCTGGGGCGGAAGTGACATCAAGGGGGCGTGACCTGACCATAGTATTTATCCGACGGTGCCTCGCCGCCCTCCGCCTTCTCTTCCCGGTTCTTCCCGGAGTCGGGAAAAGCTGGGTTGAGAGGG
>851FP002250 Calm1_1             :+U  EU:NC; range  -249 to    50.
CCCAGATTTCGCTACGCAGGCATTCCAGCTCTAGAGGACTCTTGCAGCAACAGACCAGCACCCTCGCTCAGGTCTCCGACTCCCCAGTGACCCCTGCCCGCGTAATGGGCCCGCCGCGCCGGGCGCGCCTGGGGGGCGGAGCCTTGCGGTGAGGTCCGGCTGCCGCAGCGCCGCCCTGCGCGAGGCGGTACTGCCGCGGCGGAGGGATACCGCGCACCGTATATATATCGCGGCACACAGGCTCGCGCTACGGCAGTGGTGCTGGGAGTCTCGTGTCCGTGGTGCCGTTACTCGAAGTCG
>852FP001831 Madcam1_1           :+U  EU:NC; range  -249 to    50.
CGTACATAGAACCGGGGCCTGGAACCTTCCCAGACCTTCCCTCCCCATCTGTAATGACTGTGTTCCCGGGTCCCTGCCTCACCTCTAGCCTCTGATTCTCTGCCTCCTACAAAGTGGGGGTCGGGCTGGGAAAGCCCCCTGGGAAAGTCCCACAGAGCCGGCAGAAGGGGGAGGAGAGGCAGGGTCTCAGACAGTAGGAAGCTGCCGGCCCACTCTTATTTAAGCCGCTTCCCCTGGCGGTCACAAGACAGAGGCAGGCATGGAATCCATCCTGGCCCTCCTGCTGGCCCTGGCCCTAGT
>853FP001784 Amd1_1              :+U  EU:NC; range  -249 to    50.
CCAGATTCCCAAGTCCCCAGCCGGACAACAGAGCGGTCTCCCGCTCAAGGGACAGCGGCAGCTCCATCTGCAACCAAGCTGGTAGTCCCCTGCACTCCCCGTGGGCCCACCGCCAGCCAGCCGGCGTTCGGCGACGTTTGACTGACACGAAGCGGTCCCTATGAGGCCCTGAGGGCGGGGCGATGGCGTCACTTCCTGGCCTGTCGGGGAGGATGCTTATATAAGGTCTGCGCTCACGCAGAACCCTCGCTTACACAGTATGGCCGGCGACATTAGCTAGCGCTCGCTCAACTCTCCTAA
>854FP000467 1700007F19Rik_1     :+U  EU:NC; range  -249 to    50.
TGTAGCGATCTTGATGGCACATGGCCTGGCTGATGAGCCTACATGTGCACTGCTGGAGGTCAGACACCAGGAGTAAAACCAAGTGAAAAGCCCCTTGTTCCTGTAGTGTCTCTTTAGCGCCCTCTACTGATGAAGCGTCAAATCATGCGCGTTGGGAAGGAGAAGTGTTTCGAATTCCTTCAATGAATGACCCCAGAGCACTGAAACGGTGGACTTAGGGTTTAAAGGCAGTAAATTAGTAACTGATATAACGGTCACTGTTAACTTTCATTGTTTCTTTGGAGGCTGCAAAACGGTGGT
>855FP001126 AK007436_1          :+U  EU:NC; range  -249 to    50.
GAATCTCTGCTAACCCCACCTCGGGGAGGTGACGCGGACGGCCACCGATTGCTCCGGCACTGCCGGCGCCTCTGGCCTCCGCCTCCGGCAGCTGGAGGGGCCTAAAGCGGTGAGTCCTGGCACCCGCGGCCGAGGAGGGGACAGGATCTACAAGGAGGCGGGCCGCCTGCCCCGTTTTCTCCTCCCCTCTCCTCCTCCTGGAGGCGTGCACCTAGGGTATTTGAGCGCCCGCGGGGGCCCCCGCCCCCTGGCCCCCCATTCAAGAAGCGGCTCGGCTAACTCAGCCAGCAAAGGGCGCCC
>856FP002768 Stfa1_1             :+U  EU:NC; range  -249 to    50.
GATGGCATTATTGGCACAGAGACTGCAGGGAGGAGCCATGCTTACCACACCTGAGTCTGGGCACACATGCTTCCTCATGTCCCCCACCACATTTACCCCCAACTCCACTCAGCATTTCCTGTAATGGATGCAGTAAGACTTGCCTAAGGCCACACTCATTTCCCCATTCCCTCAGATAATGTGGAGATAAGACACTAGAGGAGGAGCTTTCGGATACCTTTAAAACCCTGAGTCTCAGTGCTTTGCAGGATCATTTCTTCTCAGTGTCCAAGCCAGCAAAGAAGCAACGCATCAAGATGA
>857FP000098 Serpinb7_1          :+U  EU:NC; range  -249 to    50.
TTTCATGTCATTTATATACATATTTAAAATATATATGCTATAATAATATTAAAATCATTCAATTTCATGAGAACATATCCTGACAACTTTGAATTGAAATTATAGCTCATTACAAATTTTCTTCAATTTGCTTGAGCATAATTTCACTTGAATGGAGTTATCTTTAAACTATTGTGGTCATCACAATAGGAAACAGGGAGTGTCTGAGTCAGAGGCTTTATATTTCAGAGTAATGCAGGGAACTCTTCCAGACTCACCCAACCAGCTGCAACTTCCTCTATGAAGAGAGTAAGGTAAATG
>858FP002818 Krtap6-5_1          :+U  EU:NC; range  -249 to    50.
AGCATTGGAAATGTAATTGAAACAAACACCCAAATTTTTAAAAAATGTTTATAAAAAAAAAAGAAGAAAGAAAGAAAGAAAAACCTCAAAGGCCAAATACCAAGCCTCTTTAATGACTCAGACATATTATCACGATTTAAAAACAACAAAACAATTAAATTAGTCATAAAATTTGCTAGGGACATGAGCACATGGTGGGTTACACCCTCAGTGAGACAGTATAAAAGGTCTCCACTCAGGCAGAAGTATACAGACTCAAGTCACCTACTCTCCTATCTACTCAAGAACAACCTCAACAAC
>859FP000010 Defb41_1            :+U  EU:NC; range  -249 to    50.
TGTATTTTAATGGTCATTTTAAACAACTATTTGTTATTCAAATATTCTGAAAAAAGTTGATTATTGTGACATTTCCTTAACATTAATCTAATTAGGCTTTGCTTTCTTAAGGAAATTTACTAGAAATAATTTTATGACCATGTTCTTTGAAAAGTAGAAGGAATCACCCACACAGGCAAATAATTTTGGTTTTTGCAAGCTTCAGTAGTTAAAGGTGCTTTAAATAGAAGTGGTCATTTTTTCCTGACTACAAAACCTACTGACTTTCAAAAGATCCATTGCCTTTTCTTGTCCAAGAAA
>860FP000689 Aldob_1             :+U  EU:NC; range  -249 to    50.
TCACCTGTACAGAGTCAGGTCTGTGTTGGGAGCTGTGTAACCTTAAGACTCCCTTGTAGCTCTAACATTCTATGAGTGTAAGGAGTGTGTGAGCCTGATTATAAAGATTGGCTGTTCACAAGCCAATCAGAGTTATTGAATAAACACCTCCTACTGGGTCATGGTAGGAGGGGGGAGGGCAAAAGTTTAAAAAAAAATCACCAGACCTTGATAAGAGGGCTATAAAAACCGTGCTCTCTGAGCAGATCCATCGTATTTGGCGGCTGCCACCTCACACAGCTTCTGATACCTTGGAGGACT
>861FP000685 Hemgn_1             :+U  EU:NC; range  -249 to    50.
TCTGGGCCACTGAGTTGGTCAGAGCCTAAACCCTGGGATCTCCCTATACATGGCCACCTCCATTCATGAAAAAAGCCATCCTGGCCACAGCCTGGAATGGCACAGCCACTTGGTGTCCTAAAAAGGAACCCAGGCATACACTGGCACACAGACCTACATGGCTGCCGAGTGGGAGGTTACACACGCTAGACTGTGTCATGGGGGGGGGGGTTCCCTGTATAAACAGTGAGCTCGAAGCTTCACAGGGCCAGTGCCAGCCATTTCCCCCTCACACCTGTGCAGTGTGATAAAGAAAGTGGA
>862FP002899 1110038B12Rik_1     :+U  EU:NC; range  -249 to    50.
CCAATCTTGGCCGATTAGGCTGCCTGTTTCTTTCTTTCTTTTTTTTTTTTCTTTCCTTTGGATTGGTAGTTTATCAAATTGTCGTCATATACATGATTCTCTACTTAGGACAGTAAGAAACATGATTCCTCTTTGTTCCCTTCGCATTTGTCAGCGCGATCAAGTCAGGCATATGAGAAGACGACTATGTCCGTCAGGACCCCCGGGCCAGGCGTGGGTATAAATGGCCGAGGCGGGCGGCACACGGGTCTCTTTGTGCACCCGCCCACACGGTTTGCCGTGTTTTCACCCTTCTTTGTT
>863FP001066 Rny3_1              :+U  EU:NC; range  -249 to    50.
CTATTTTGCATACCGATTACCCAGCATGCTTTGAACCAGACGTTATCCGGAAGCCCTGTAAGGTCGTTGAAATGTAAATAGATTTTTCTTCTAAATTAAATACTTTTCTGTGGTTTTATTATTACGTATGAGGTATGTATTTGGAATACACAAACATATTTTTAACAGTTTATGCTCATAATCCACCATGACTTGTAAAGGGTGAATATTATAAACCTTATATATCTACAACTACAGGCCTAACTTTCGGTTGGTCCGAGAGTAGTGGTGTTTACAACTAATTGATCACAACCAGTTACA
>864FP000229 Lcn4_1              :+U  EU:NC; range  -249 to    50.
GTGGATAAAGGCAGCCCTCCTTTTCTGGTCCACAATGCAGACTGTGTTCCCACCCCAAACCTGAATCGTTCAATCTCTCTGGACTCCTTCACGAGATGGCGATGACTTTGAAGATCTTTTGTCTTGAGGTGGCAATGAATGACCAAGAAGTCCTAAAAACAACAATATTCACCCCTATGACAAATGGCCAAGAGGGGTGTGGCCAGTGTCATTTTTGTCCATAAAGGGCATCCTCTGAGGAGCCAACACAGTGTCATTGTGTCATGCTTGCTGCCTGCTTTGTCTGAGAGCACACAACCT
>865FP003284 Tsc22d3_1           :+U  EU:NC; range  -249 to    50.
TAGAGCATTTCTTCTTTCTCTAGAAATCGGCTCCGGTTTGGGTTTTGCCAGCCTCCAAAGTCCTCTTTGGAAATGCCAATTGGCACAAGAAAGTGCTGAACTGTTTACAGTCCCTGACTAAGGTTCAGGGAGGGGATGTGGTTTAACTGGGCCACAAAGCCCAGTACAGGACTCATTTGCATGGCCCCTGACGCCATGTGACGCAGCTGGCTCCTCCTATATAAAGAAGCAGGAGCCGAAATTATCTCTGAGTCTGGGTTGGACTGGCTGCTGTGGAGTTTGTGACATACTAGGTGACAC
>866FP000558 Ecm1_1              :+U  EU:NC; range  -249 to    50.
CAGTATGCAGATGGGAAACTGAGGCACAAATTAAGGGTCCAGATGACAACTTGCTCCATGATCCTCTGCATCAGTTTGGAGGGGATCCAGGAGTGCTCCCTTCCATCACCTCCATTCTTCCCAGGCTAAGGAGGCTCCAGGAGTCTGGGAGGAGTGGCTGTAAGAGGAGGAGCAGCAGGGACTGAGTCATGGCAGGAAACAGGGGGGCGGGAGATAGCATATAAAGAGAGACAGACAGCAGGCCTTGAAGTTCACAACGGCAGTAGCAACAGCCAGGGGAGCAGGCTTGCAGCAAGTGGC
>867FP001170 Prh1_1              :+U  EU:NC; range  -249 to    50.
CTAGTTTTACCCCAATGCACATTGATACACAAAAAATGTCAGCAAATGCAATGAGATATTTATATATTGTTAGTCATTACTGCAATAACTGGGTTATATGATTACATAGGAGTTTTTTCTAGTAGGGACACTAGCAGCTAGCTCTTCCTTACCTCATCCTGATGGGCAAAAGTCCCAGTGTCATATAAAGGATGAAAGGTGACATTCTTCTGCTCCTCCTTATAAAGGCAGTGTCTTACTTCTTCCAGCACAGACTTGGGAGAAACTCCAGAGCCTCTTCCAAGATGCTGGTGGTCCTGT
>868FP002682 Olfr288_1           :+U  EU:NC; range  -249 to    50.
TTGAAATGGACCAAGTAAAACCACCACACACCCCCAGGGACACACTTGGAATGCTCAGGCCCCAAGAACAAATACTTGGCCTTAATACTGCTGGCTGCCATAGTAACCAACTGGAAGCTCCCATCTGCCTGAGGAAAGGAGAAGCATTCACGTGCTCAGGCAAGCACACCTGAGAGATAGGAGGAAGAGCAGGGAGGAGAGGAGCCCAAGCCCACAGCCCTATAAACGCACAGCTCATCTGCAGCAAACACCCTGCACCCTCACCCTGAACCTCTGGATCACTCTTCTGCATCCAAGACC
>869FP003160 Ldb1_1              :+U  EU:NC; range  -249 to    50.
CGAGCGTGAGGCTTCGCCTCCTCCCGCTCCCCGGCGCCCGCCCTCGCCGGGGTCTCTGCCTCCGTCTCGTTTTTTAAGAGCTGCGTCACACGCATGCCGTTCCCGGGAGCGCTCCCTGCCCCTCGCCGCGCGGCGCACGCACGTCGCCGCTCGCGCCGCGCTCGCCCGGGTCACTTTGACACGGCTCTCCCCTCCCACTACCAGGACAATTAGCATATTAATAAAGCCCGGCCCAGCCCGACTCTGGCCGGAGAGCCGGCGCTTGCGAGAGGGAGAGGACGCGCGAACGAACGGGAGCGA
>870FP000196 Plxna2_1            :+U  EU:NC; range  -249 to    50.
AGGCCCCAAGACATGAGTCCCTAGACCCTGGTACAACCTTTCTGGGCCCTTGACTACTGACAGTGTCTGGTGGTCCAAACTGAGCGAGCAGAACGCCTGCAGAGCCGTAGCTCTGCCGGGTTCTTGGGTGGACCAGCTAGGGTATTCGGTCTGCGCGGGCGGGGCGCGTGGGCGGGGAGGGGGTTAACGCGGCCTCTATGATAATGAGCTGAGCGGTAATATAGGAGGCCGGCTGAGGGCGCCGCCACCGGAGCTGAGCTGAGCCGCGCTGCGCGCAGCACTGTCCGCGCAGAGCCGAGT
>871FP001179 Gprc5d_1            :+U  EU:NC; range  -249 to    50.
TGTAAGGAGGTAGCTTTCCCTAAAGTCACACCTCTCTCGGGCCAAGGCACCTCTGGTCAGCAGTAAATAAAAAAAAATAATTGTTCTCACCAAAGAAATCTGGGTTAAAAAGTTGCCATGAAACTGGACTAGGTGTGTCTTTCTGTCCTTCCGGTTCTTTTTATAGACACTTCAGGAACCTGAGTGAGGTCCTGCAGGTCTTCCGCCCATTTGAGGAGAGATTAAAGCACCTGAAGTTGTCTCCTCCTTACTCATTTGCAGCCACAGCTTCCCCACCAGCACAGCCTCAGAGGCTTCCGG
>872FP002677 Slc38a2_2           :+U  EU:NC; range  -249 to    50.
TCGCGGCCCCGCCGTCGGTACTTTTCCGCCCCTCGCCGCGCCCCCGCCCCTCGCTCGCCTGGTACTTTTCCACTCGCCTGGCGGGGGATGAATCAGCCGCGCTGCGCCGCTCGGCGGCGTCACGTGGTACGGGGGGGGGGCGGGCGGGCGCGCGCCGCAGTCCTGACGCGCCGCCTTCTACCTTCGCAGGCAGCCTCGAGGGCCAGTGCGCCGCCAAGGACAAAAGGAAGCCCGCGCCGCGAGCGAGCCGCACACCGTCCGTCCCTCCCGAGCAGCATGAAGAAGACCGAAATGGGAAGG
>873FP003272 Nxf7_1              :+U  EU:NC; range  -249 to    50.
TGAAATGAACTGCAATCCAGATGGAAGGCTGACCTGTAGTCCATACCTTGAGGCTTTCTTATCTGGATCTTGGCGTAGAGATCCTGAGGCATAGTGGCTGTGAATCCCAGGCAACTAAGGCAAGGGGATCTCTGAGTTCATCTGGAACAAAAGCAAGACCCAGATCCAGGCTTGGTGGCACACCCCTTTTATCCAGGCCACACCTACTGCTAGAGACCTACATAAGGAAGTAGAAAGGAGGAAGACGCCCTCTTCTTCTCCTGCTTGCCTTGTGAGACTGAGCAACTGCTAGATCCTTGG
>874FP003264 Zfp711_1            :+U  EU:NC; range  -249 to    50.
TCCCACGGAAACTCCTCAGGGACGTCCCAAGATCGGAGCTTGCGCACTCGGACTCCACCGGCGGCGCAGCCTTGGCTGCGAGTCCGCGGGGTCTCCTAGCACGAACCCAGCGCGGGCTCCACGGTCGGCGTGGCGCGCGCGTGCGCGCGCTCCCCCTTTGGCCCCCTACCCTGCAGCAAGGGTAGCGTGACGTAATGCAACCTCAGCATGTAGGAGCGCTATAAAGCGGGACGAGGCGGCGCGCCTCGCAGACGCAGAGTAGCTCGTGATTGGCTCGGGCTGCGGAACCTCGGAATCCCG
>875FP001477 D630011A20Rik_1     :+U  EU:NC; range  -249 to    50.
GAGCATGTATCAATGTGTGTATTTGTACCTGTCTATATGTGTGTGTCTTTATATGTATGTGTGTGGTGCATGCACACATTTGTAGGCATCAAAACAAGTTGGGAAACATGCAGTCATAAAAACGGAAGAGGGACAAATGGAGGTTTGTGACACTATTCCTCTACCTTGGAACGAGTTAGAACATTCCCATTAAGTTAATAGAAAACTTATGTGCGCGGTGTATAAAGCCGCTCCCTGGCATTCCTGTGTGAGAGGCATTCAAAGATGGACTTTCCCTTCTCGCCACTCCCCAAGTTCCAG
>876FP003186 AK170409_1          :+U  EU:NC; range  -249 to    50.
GTCTGGGTGAGGCTAGGGTGTTACTTGTTTTAAAGCTTGAGTTGTCGCAGCCGGGGTATTTTCTGTTTCGGCTTATGACCACCACCCCCCTTTTCCTGAATGAGTGTCCTTTGTATAACCCCAGTAATTCAGAAATTCTACAGGCATAGGGACTGCCCTGTCATGTGACTTAGGTACTAGGTGTTGGTTGTGATTGGTCAGCAGCTAATTGTCAGTTCCCTATAAAAAAAAGTCCCGTGTTAGGCGACTGTCCACTCTCCACTCTCCCGCTGGCTACTGCTCATCAGGAGCAAGATGGGG
>877FP000841 Fgl2_1              :+U  EU:NC; range  -249 to    50.
TGTGCTTTACTAAAAACCCAGACGGTGAATCTTGAATACAATGCGTGGCACCCACGGCAGGCATTCTATTGTGCATAGTTTTGACTGACAGGAGATGACAGCATTTGGCTGGCTGCGCTTGCTGAGGACCCTCTCCTCCTGTGTGGCGTCTGAGACTGTGATGCAAATGCGCCCGCCCTTTTCTGGGAACTCAGAACGCCTGAGTCAGGCGGCGGTGGCTATTAAAGCGCCTGGTCAGGCTGGGCTGCCGCACTGCAAGGATGAGGCTTCCTGGTTGGTTGTGGCTGAGTTCTGCCGTCC
>878FP002303 Gpx5_1              :+U  EU:NC; range  -249 to    50.
CATTCAAGGGCTTGCCACAACTGTCTGATAATTCTGATAAATCCTGATAAAGTTCAGGATTCATATGAGTTCCAGGGCCTCACCACACTATTGAATTCGGAGTGCTCGTGGGGGCGTGTGTAGGCAAGAATATGACTTCAATTCTCTAGGTTTGCTGGACAAGAATACTTACTGCCCTGTGATTGGTCTTAATAGGTGTGGGCTGGTCTTTTTCAAGGTATCAAAACACTGGAGAGATGAGCAAAGACTGCAGGCCCTCAGACCAGAAATCGGCAGTACTAGTCATGGTTACAGAGTTAA
>879FP002586 Kctd12_1            :+U  EU:NC; range  -249 to    50.
TGGGCGGACGGGCGGTGACAGTCCGGTCGTCCCCCGGAGCGCGCGGGTCAGGGTGGAGCCTGCAGCCCCGAGCCGCGTCAGCGTTTAGCATGCAAATGCATTCCCCGCTCCTCCCCCACCCCCACCCCGCCCCAGCCCTCCCCGCCCCGGGAGCGAGCTCAGCGGCTCCGCAGCCGCCCACCGCCTCCTGCGCGCCGCGCCGCCCAAGCGGGCGGCTCTACTTAAGCGGCGCGCGGGCCGCGACCCGCCACTCGCCTGGAGCGCGCGGGCGAGGCAGGCGCAGCGCACCGGGGCTCTCGT
>880FP000049 Crygc_1             :+U  EU:NC; range  -249 to    50.
GTCAAAAGTTCAAGCTGATGTGCTGATAAATTTAAAAAACACTAAGAATCTGAATAAAGCAACACTGAGCAGCTCATCTAGGACAGCGTTGGAACACACCAGAGAACCAGGCGAATCTACAGTCACCGCCACTGAATGCATCACTTAATAGAGATCCATGAAATTCCCTCAGCCCGAGGGCCCCTTTTGTGCAGTTCCGCTAACGCAGCAACCCTCCTGCTATATAGACCAGCCACTCTCTGGCTGGACACTGAACTCACCACGGGTCAGCCAGCCATGGGGAAGGTGAGCAGAACGCAA
>881FP001565 Rln3_1              :+U  EU:NC; range  -249 to    50.
AGGAGAGGTGGTGGCTTTCTCCTATAATCCCAAAACTTAGTAGTAGACTGAAGCAGGAAACTTGCTCGGTGTGGAAGATGACAGAGAGCTGAGCCATGTCACCCTGTCTGCGTGAAAGGTTATCTCTTAGCAAGGAGATGGTAAAGGTCAGGTTGCCAACTGCCTCCCCTCTGCTCAGAAGATAACCCAGGTCAGCGGGCGGCGCTGGGAGCCAGCCTGTATAAATAGGGGATCGGAGGTGGTGCAGATAGAGCACCTGGGTCGCAGGCATCTCAGCTGATCATGGCAATGCTCGGGCTG
>882FP002977 Hnrnpll_2           :+U  EU:NC; range  -249 to    50.
GCGGAAGTTCGGCAAGGGGGCGGAAACTCTCGGGCCCTGGATCCCATCCCGCCCGGCGGCAGTCAAGGCGGGGTGGAGGCTCCGCCTGAGCGGCGGGGAGCGGATCAGGGAGGAGGGAAGACCGGAAGCCACGGCCCGGCCCCATCCTTACTTTCGCGTCCCCCCCGGGGCTGGGAGCCGCGAAGCTGGCGGAGGGAGAGGCTGGAGGCTGGCTGAGAGATAAAGGGAAGCGTCCCCTCAGCCCGCGCTCCCTTCTCAGTCACGGGCTCCTGGAGCGCGCCGCGGAGGACGCCGGGCCAG
>883FP002855 Dcpp2_1             :+U  EU:NC; range  -249 to    50.
TGAGAGCCCAAAGGTGACAATGGAGATAATGCCTGTCACTGTCAGCAGCCATGTAGACGTAGGCTGTAGTGCCAACTTGGCAAAACAGTGTGTCCGGGAGCCTCCCCAGATGGCTTTGAGAACTCCCCCAGGAAGAGACCCCCCACCAGCTCCTTCCTGTCTCTCTGGTGGCCTGTGGCTTCTTCCTTCTGGACAGGGGCCCAAGAGGCCCCAGAAGCATATAAGGGGAGGGGAAAGAGGTCCAGGAACAAGATACCCAAGGCGAATCCTCTCAGCCAGGTAAGCTGTGTGCCTCCCAGG
>884FP001193 Far2_1              :+U  EU:NC; range  -249 to    50.
AGACAGGGCGCCATCCCAGCTAACTTTCCCCTCACCCAACAATGCACACCAAGGGGGAACACACCCGAAGCCCAGGCGATGCCATCCTCGGGGCCTGTGCGTCCGAGGCCCCGGCACTCCTCCCGCCCTGGCAGAGGCCTCGGCTGGGCGCCCAGCAGCGACCAGGAAGGTCGGAGGGAGGGTGCGCTCCTCCCGCCCCACACCCAGTTTCTGAGCCGGATATATAGAGAGTCACGTTTGGGAGCCGGGAGAGCAGAGGCGCGGTTCAGAAAAGCTCGAGTGCCTCCTTCATCTCCGGGA
>885FP002233 Smoc1_1             :+U  EU:NC; range  -249 to    50.
CTGCTGGAGCCCACTGTGGCCGGGAAGCCAGTGTAGCTCCTGGGGGGGTGGGGGGTGGGGGTGGGGGTGGGGGTGGGGGTGGGGGTGGGGTGGGGTACTGACCACGAACCGCCCCTCTCATCTCTCTCCCATTGGCTTCCACCTGCCGGAGGGTCGGCTGCTACAGGCCTCTCGACCCGTCAGTCAGCCTCTCCGGGCCCCGCCCCTCCCCTCCCGGGGTTTATAACGGGAATTCCCATGGCCCGAGCTCCCGCATCCAACCTGCTGTCGCCGCGGCCACGCCGAGCGCAGCAGGCGCCA
>886FP000947 Mepe_1              :+U  EU:NC; range  -249 to    50.
CAGTTCTAATTATTTTGCAACATAATGTCCAAACTGAGATATTTATATTTTTTTTCTGTTTATTCTACTTTCTGGAACATTTGATAGCAGCTTTCCACCACAAAACATTTTTAGATTAAAATTACCATACCCCCTGTGGTCATCTGTGGGCATTTGTGACAGACTCCGTGCTGGTACTGAGTGAACCATGCTGATTGGACATCGGGGGCTCTCACAAACTTTAAATTTCAGCAAATGCCCAGAGACTAAGCCCGAAGAAGCCAAGCTTTCCTGAAGGTGAATGACGCCAGGTAATTTGTC
>887FP002575 Cysltr2_1           :+U  EU:NC; range  -249 to    50.
AGGAAAGAAAGAAAAGAAAGAAAAGAAAAACCCCAGCAAAAACCAATCATTAGCGGCAGGGCAATTCTAGGGTGACTTGAAAGAGGTTGACAGTCACAAACTGGAAATTCTCTGACTTCTGAAGAAAGAACTCAAGCACCCACACCCATGACAGTGCCACAAAGCTGAGGTCCTGCTGACCCAAGTGACTTCTCGCCTTGCTATTGGCTGACACTGTTCATAAAACAGTGTTTGTTTCACTTTTGTTTTAAATAAACAAGCTGCATTCTATGGGGCGAGAAGCCTGGAGTCAGAGCAGAC
>888FP000471 Mbnl1_1             :+U  EU:NC; range  -249 to    50.
CGGGCAGCTAACTCTAACCTTCCGTCTAACCTTGCGGGCCTCGCGGGCTGGGCGCGGAGCCCCGGGAGCTGGAGCGGCGGTGAGCGGCGCGGGCCCGGGCGAGCGAGCGGGCGGGCGGGCGGGGGCCGGGGCTGCGCGTGGGAGCTCTGCGCGTCCGCGCGCCTTCCTGGCGGGGCTGGCGCGGGGGAGGGGCCGCGCAGCGGCGGAAACCGGCGCGCGGCGATAAGAGGCTGCACGGCGACATGCCACAGTCTCTCGCCGCAGCCCGTCGAGTCGGGGCGCTCGCCATGCTCCCGTGAC
>889FP002415 Ntrk2_2             :+U  EU:NC; range  -249 to    50.
GAGATTGTAGGGATCTGGTGAGAGGCGCACTGCCTGGGTAGCAATGTGCACACAGCGCGGCGGTTGCGCATCTGGAGCTGCAGTGCGCCGGTAGCGCAGTTCCTAATGCGGTGGTAGCAATGGCCCGAGGTACCGGAGCGTGCTGGGTTTCTTCTCCCCACGCGGGGGCACCAGAGCCCTCGAAAGTGTCAGGCACTGCGGCGCATCTACCAGATTCCCTTTTAAATGACTGCGGATGTGCGGGCGGTCGCAGCTACAAATGGTGAGAGGAGGCTCAGATCAGGCTCGCGAATGGCCCGC
>890FP002187 Tex19_1             :+U  EU:NC; range  -249 to    50.
GGACATCGGGCACCGCTAGAGCACACAGGAAGCACACAGGGCACTCAGGTGGCGCAAGGGAGCAGCGCATGCGCGCTGTAGGGGGCGCCAGGCCGCATGTGCGCCTTCAGAGCCAGAGTGACTCAGGGCCAGAGTGACTCAGCACCTTCGCTTCCTGCTGCTTTGGGACCTCATGGGAGATATGTAAATGAGCTGGAGCATCGCGGGACTTGGCCCTTTATAAGGCCGCGTTCGTCCTCCCTGGTGTTCAGTGCTTAGCGAGGAGAGCCTGGCTCTGGAGTCCATTAGCTGGCACCTGGG
>891FP000838 AK136146_1          :+U  EU:NC; range  -249 to    50.
ATGAGGACTTTGAAAGTTGGACTAAATGCATTTTGCATTATGCTATGTTTAAGTATGGCCCCCATAGACTCATGTTTTTGAACAAGTCTACGGGGACCAGGGAGTGGAATGTGATGGTTTGTATATCATTGGACCAGGGAGTGGCACCATCTGAAGGTGTGGCCTTGTTGGAATAGGTGTGGCCTGGTTGGAATGGGTGTGTCACTGTGGGTGTGTTTATAAGATCCTCACCCTAGTTGCCTGGAAGTCAGTCTTCCACTAGCAGCACTTGGATGAAGACATAGAACTCTCAGCTCCTCC
>892FP002157 Kpna2_1             :+U  EU:NC; range  -249 to    50.
GGAGTCACCCTTCTGCAAGGCACCCTGGGATTGCCCGGCCGCTCCCTCATCTCGCGACGCTTCCCTGCTTACCGCCCCACCCCCACCTTTTTTTTTTTTTTTCCCCTACGACCTGCGTCTGCGTCCCACCCCCACCCCCGCCTAACGTGTTTTTCAAACCTACCAATGAACGCGCAGCTTAGGCTCAAATCAGCCAATCGGAACGCGGCGTCACCGGGAAATTTAAATCGCGCCGGCCGGCAGCACGAGGCACAAAATCTGAGGGCTGAAGGGTAGCAGACGTTTCCACAGCCGCCGACC
>893FP002417 Tpbpb_1             :+U  EU:NC; range  -249 to    50.
TACTAAATGAGCCAAGGACCTCAACATTCATTTCCAACCTTCCTCTAAAACTGACTCATGCAAATCTCTCCCATAGTCCAATGCAGCAATCCACACTTCATCCTTCAATTTCATTAATGCCTGGAGTCCTAGAGCCTGGGGCCCAATGGTGTCATCAACACAACCAATCATAAAAACATTAGTACTTATGGGTGGTGCTTAGTAGCCAGAAATTAGGGATTTAAAGACTGAATGGTGTGCGGCTCAGCTAGATTCTGGATCTCCAGGGACCTCTGAAGAGCTGAACCACTGGAGTGCCCA
>894FP003296 S100g_1             :+U  EU:NC; range  -249 to    50.
GGTCAAAATTCTATACTGGAGGGAAAATATTCTAAAGGAGAAGAAAATCCAGATTTTACCCTTGGGACTCTGAACCATTAAGCAATTGTTGAAGTAGCTCTCTATTGAAGCTTGACCTTAATTGAGAGTCTTAAGCTTGGTTTCAGAAACCATTAATCATTACCCTTAAATAGTAAACAAAGGGGAATTTCACAATCAGGGTGGTGTGTCTGTAAAGACTATAAAAGAGCCCCTCCTGGCTCTTCAGCCGCTATCACCTGCTGTTCCTGTCTGACTCCTGCAGCGGTTGCACTGACTGGT
>895FP001631 Acp5_1              :+U  EU:NC; range  -249 to    50.
GACCTACAGATGCCCAGTACACATTACCATCAGACCCTGGCTGACTGTGCTGGCTTCGAGAAACTTTTCACGGCTCAGTCTGGCCTGGGTGCCCCCGCCCCAGCCCCATTTCCAGTTCTGGGGAAGTCCAGTGCTCACATGACCCAAGGGGAGGGCTTCTGGACAATCCTCGGAGAAAATGCATCATCTTTCCCAATGATGCACTTCTGCCCCAGAGAATAAAGACTCGGTGATCACCGCTTTTGGTCCAGGAGCTTAACTGCCTCTTGCAGCCTCTCTGACCACCTGTGCTTCCTCCAG
>896FP001166 5430401F13Rik_1     :+U  EU:NC; range  -249 to    50.
TGTGGAATATAAAAATAGAAGACCATTAGTAATACTTAGAATTAATAAATGAGGAAAATAAGCCATTGTTTCAAAAACTTGTAGAAATGTTTTGTTTCCTTTGAAGAACACATCCTGTTCTTTAATTCATCTTGTCTGGCTGAGGTTCAAGTCACAAATTAGATAAGGGTGGAAGTGCCCATCCCATGGTCTTCAAGGTGACATTGTTTCCCTGGGTCTTATAAAGGCTGTGCCTGAAGTTCTTCTAGCACCAAGGGAGAGAGACACCATGGCTTCCTCCAGGATTCTTCTGGTCCTGCT
>897FP003185 Maoa_1              :+U  EU:NC; range  -249 to    50.
CTATGCTAGGGCCATCCCTGCCCTGCGTATGGGGCTCTCCCTGGGTATCTCAGCAAGGATCAGCTCCGCCCCTGAGCGCTCCCCTAGCTTTTGCACAAGAGCGCGCTCCGCCTTCAGGGCCGGGCTCTTCCCGGGTATGGATAGATACATCAGCTCCGCCCTCGGACTTCAGTCAAGGGGCGGTACAAGGGTCTGTTCCACCCTGGGCGGTCCCCCCTTTTAAACCCAAGTCTCGGGAGAATTTTACCCAAACCATGACGGATCTGGAGAAGCCCAGTATCACAGGCCACATGTTCGACG
>898FP000777 Marcksl1_1          :+U  EU:NC; range  -249 to    50.
TCTTCATCGACGGCCTCCTCCCAGTCCATCTCCCGGACCGACCGGGAACCTCTCTCATTTCCACACTGAACCCTACTTGCCCCTGGTCGTCCCAAGTGATGGGGGAACCAGACAGCTTGGCACTGCCCACTGCACGAGAGGAACCCGGGCCCGACCCCGCCTCCACCCCGGATTGGGTGCTCATTTAAATGTCCGGCCCCGCCCCGAGCCTCGGGCGCGTACATATAGGCGGCTCGGCGGGCGGCGGGCGGCATTCTGGCGCGGAGCGCAGCAGCAGTGGGCGCAGCTAGCGGGTCGGCT
>899FP002821 Krtap21-1_1         :+U  EU:NC; range  -249 to    50.
AATTAATAGAGGGTAAGTTATAGTTTCTTAAGCTTCACCTTTCAGAATATATATTATTATTATTATTTTCTTTAATGCCCTTTAAAGTTCCTAGAGTAGTAGTAAGTAAATTGTGAATTCCTAACTAAATATTTGGAGAATGAATCCATTTCAGGCACATGGTTGCAAAATGAGAGAACAGAGCCCATGTGAGGTATGAGCCATCAATCTCTGTAGGGTATAAAAGTCCAGGCAGACTGGTTGACATTCACACTTCTGAGATATTCTTCTGCTCTCAGCTGAAACCTCACCTCCTGCCAC
>900FP001736 Trim71_1            :+U  EU:NC; range  -249 to    50.
CCCAGGAGGTTCCAAAGGTCGTCACACTGAGGCCTGGGGGCGATCGTCTCCCCCGCGGCCGGAGCGGGGGAGGAGGGTGGTGGGAGGAGGGGAGGCGTACACAAAAGCCGGCCGGGCCAAGAGGGCTAATGTTTCCTGTTTGCCTGGAACCCCCTCCCCGGCCTCCCCTCCCCCACCCCTCCCAGCACTCGGGCGGAAGTGAGTTTGCTCCTTTGGAGATTAAAAGGATTCCGAATTCCGATCAGTCCCAATAACCCGCGTTCTGAGAGGCGGCAAAGCGGAGAAAGAAGGGGGACACGC
>901FP001422 5430419D17Rik_1     :+U  EU:NC; range  -249 to    50.
GCCACCAGCACACTCTTTAGCCTTTCTCTTCTCTGACACCGACTTCCAGGTCTTCTAATGGGATGTATCTAATAGGCCAAACCACTCTTGCTCCTCAGAACAAACATGCAAGATGCCAAGGCAAACGCATTGGCTGTGCCCTGCTCCGGACGCTTGCCAATTCGAGCTGGAGAAGAGCATCGAGTTGCCAGGCCACTCCCACCAGGGATCCTGAAGAGAATATAAAGCTGGAACTTGAGGCTAGCCAGTAGCTGGAAACCCTCCCAACATGGGCTGCCACACCCGCCTACTTTGGCTGCT
>902FP000920 Btc_1               :+U  EU:NC; range  -249 to    50.
CTCTCTTCTGGGCCCCATTTACCTTGTTTTGTCCCACAGGGGGAAAGAAATGAACCGTCAGGTGAGACCCAGCAGGGGGAGTGGGAGAGCTGGCCCCGTGGCCCTCTGAGCGTGTCCTTGGGTGTGAGTATGGGTGTGGGGCAGCTGGGTGGGAGCAGCGTGCAGGCTACCAGCACCAAGTGGTGTGCCTCTCCGGGGGTGTGTGCAGAAGGCTCCAGGATAAATAGGAGGCTCCCAGTTCTGGGTGACACTGGAGCCCGCTGGCTGCCCGCCCCGGGTGTTTCCCTGCTCTGTAGGCAG
>903FP002819 1110025L11Rik_1     :+U  EU:NC; range  -249 to    50.
GACCTTGATACAAAACAATAATCTACAGATTTGATCTGAATAGTATTTAGATGATGATACACTAATTCACATTAAGGACTCAGGTGGTTCAGATGTGCCTACACCACAGGAAATAGCTTTAATGCCAGATTTAAAATAAACTCAACTAATTATTCAAATTACTTTGGAAACATGGCCAGTGACACAAGCCTGTGGTTAGTCCCACCCACACTGAGAGAATATAAAAGGCCTCCACTCAGGCAGAAGTATACAGACTCAAGTCACCTACTCTCCTCTCTACTCAAGAACAACCTCAACAAC
>904FP000232 Fcnb_1              :+U  EU:NC; range  -249 to    50.
AAGCCACCAGCAAGGCAGGCCTTTTGCAAACAGAGGTGCCTCTAGACCTGGCTCAGATGCCTCTGCAGGGGAAGTGAACCTCCAAAGGCCTCCCTGGAAGAACAGACATACCCTTGGGACTATTTTAGGTCTCTTGTGCAACCAGAGGCCTCCAGGAAGTGACTATCTCCTGGGGATTGGGACATTGGAGCCCAAGGTGGGGATATGGAGTTCCTGCCCTATAAGAGCAGAGTGTCTCTGCAAAGCTATAGAGGGGGTTGGGAGCCGACCAGTTGCCATGGCCCTGGGATCTGCTGCACT
>905FP002980 Pkdcc_1             :+U  EU:NC; range  -249 to    50.
TCCCCCGCTCCCCAACCCGAGCTCGGGGGGCCGCGCGCCGGGCAGGGCCGGAGCCGCCTCCGCGCCGCTTCCCAGGCCCGGCTGGCCGCGGGAGGAGGTCCCGCTGTCAGTCAGCGGGGAAGGCCGGCCCGGGCGGCCAGAGGGGGCGGCGCCGAGGACTGGCTCGGCCGGGCGCGGGGAGGCGCTGGCGGAGGGGCGGGCGCGGGGGTGGCTCCGGGCCTTATAAGCGGCGGGGGCAGGGCGGGAGGGAGGCAAGTGTCAGGCCGATGTGCCGCCCGCCGGGGGCCGGGGTCGGGGCTG
>906FP000246 Hspa5_1             :+U  EU:NC; range  -249 to    50.
TAGGACCAGCGCTCAGGGCGGATGCTGCCTCTCATTGGTGGCCGTTAAGAATGACCAGTAGCCAATGAGTCAGCCCGGGGGGCGTAGCAATGACGTGAGTTGCGGAGGAGGCCGCTTCGAATCGGCAGCAGCCAGCTTGGTGGCATGGACCAATCAGCGGCCTCCAACGAGTAGCGACTTCACCAATCGGAGGCCTCCACGACGGGGCTGTGGGGAGGGTATATAAGGCGAGTCGGCGACGGCGCGCTCGATACTGGCCGAGACAACACTGACCTGGACACTTGGGCTTCTGCGTGTGTG
>907FP001015 Rasl11a_1           :+U  EU:NC; range  -249 to    50.
AGGCTGCCTCCAGGACACGGCAAATACAATTTGAGCAAAGGCCTCCCCTGGGCTGCACCGGGAGGAACCCGCGCAGCTGGGCGGGCAGAGCGCGTCAGGCAGCCTTGAGGAGCGCACGCCCGCGGGTGACAGTCCCCTGCTCGGGCGCTGCTCCCACCCTTCCAGGAAGGGGCGGGGAAAAGGAGGCGCCAGAGGCAGCCACCGCGCTCCCGGAGCTCTTTAAAATCCAAGAGCCTGGGCAGCACCGCTGGCCGCGCCACATCCCGGCGCTGTTGTGTCCGCGCGTATCCAGGCGGCTCT
>908FP001841 Midn_1              :+U  EU:NC; range  -249 to    50.
AATGTGAGGTGAACCCCAGTACATGGGGAGGTAGGAGTTACCCAGGTCGGTGACACCCCTGAGGCACTGCTCTGTGGGTGCTGCGAAGCCCTAGGGCCGGTGTCCCTGTCCAGGCCAGCAGGCGGTGGGGTGGGGTGGGGGGGTTAGGGAATGCGTCACCATTGCCCGGCCCCCCGCCCCTTGCCCGCCCAAACTCCACCCCAGGGAAGGCGGCGCGGATAAAGGCTCAGGGGCCGCCCGCCCGGCCCCAGACCGGCACGGCCACCTCTTGCCAGGACCCATACGCAGGTCATCTGGAGC
>909FP000584 Hsd3b1_1            :+U  EU:NC; range  -249 to    50.
GTTATTCTAATTCTTTTTGTTGTTGTTTTGGTTTGGTTTTCTTTAGTATGTTGTATCTATTGCTTCTTTATACATTGAAAATAATAGTGTAAGAAGTGCACATGTCCAAACAAAACAGTCTTTATCACAGTGTAACCTTGAAGCTGGCTTTTCATCCTGTGGCAGGAATAAAGGACATAAGGTTTATCAATCACTGGGAAGGACAGACCACAGAAAAGAATAAATATGGTCACGAAGCAGGCATGCGTCAAGATATGATAAGTCAGCAGACTAGAGATTAAAACACTAGTCCTGATCTGA
>910FP002468 Lrrc3b_2            :+U  EU:NC; range  -249 to    50.
CAAAGTAGAACCAACGAAGCTCTCTCCTCATTAATTCTGCCTTAAACCAATATATTCTATCTTAAAGCATGTTCACATTTGAGTTCTCTATGTAGCTAAATGTTAGCACCCTATTTTACATGTATATTGTGACTCTAAACATTTTTTTGATAATGCAGGATAGATCGGCTTTTAGATTGGAGATGGCCATCAACTTTTGAGTACTCTGCCAAGCCCTAGCTATTAATGCATCTCAGTTCAGCATGTGACAAGGCCATTTCCTGTGACAGTTGAAATCTGGAGTCTTTTCTTGAGCCATAT
>911FP001128 Prok2_1             :+U  EU:NC; range  -249 to    50.
AGGCTCTGGAAAACAGGACGGCGAAGGAGGAGGGTTTCTGAGACCACAAAAGCTTCAGGAAGGCTGGCTAGGGCTGCGGCGCCCCGCGGGGGCTCTGCCCGCGTGGCGCTTTGCGCGTGGGGCGCGGGGCACGTGCGCGTGTGCGCGTGGAGCGCGGGGTGTGTGCCCGCGCCGTGCCCCCCGCGTGCTGCCTGGCGTGAGTCACCGCGGGGCTCGCCTTTATAACCGCCGCCAGGCTCGCAGCTCCGCAGAGCAGCCCGGCCACGCGTCCCCAACGTCCCGGGTCCCAACGCCCCGGAA
>912FP001474 Ccl25_2             :+U  EU:NC; range  -249 to    50.
ATAAGGTATTGGGAGGGGATACTGATTGAGAGGCCTGGCTGCATAAAGTGCCTCAAGGTTCATGGGGCAGGTAACCTGCAGAGACAGATGTAAAATAGGACTTGGTCTATCTGAAGGAGAGAGAAGTCCCAAGTCTCACAGAGCTGGTAGAGAGGAGGAGCAGGAGGAGGGAGGGAGAGAAGAGAGGGGGCAGGTCACTGCAGGGTGGGGCTCTGACTATAAAGAATGAAGCCAGTTCACTGATCCCATAGGCAATACACGCTACAAGCAGGCACCAGCTCTCAGGACCAGAAAGGCATT
>913FP001588 Tk2_2               :+U  EU:NC; range  -249 to    50.
CTCCGTGATGCAGAAAGTCGCCTGTTTCCGCAGTCATCCAGCTTCTGACTTTGCTGAGATTTTCTTTGACCCATAACTAGGAAAGCCTTTAGTTCTCAGTGCTGAGCACCGAGTGCGGAAGTGCAGAAAGGAAGCTGGCGTCCTGTCACATGCCTGTGATCTCTCCACCCGTGAAAGCTGAGGCAGGAAAACCCCAAGTTCCTGACCATCCTGGTTGTTTAATAAGACTCGGTCTTCCCTCTTCTCTCCAGACAGAACCCCATCCTTATCCGTCCAACACACACCAGCACACACACACAC
>914FP002191 Rhob_1              :+U  EU:NC; range  -249 to    50.
AGGCGGGGACCCGGCGGCCACACAACCCCACGGGGCGGGTCGCCGCGCAGACTCCACAGTCAACGCCTCTCCCAGCCCCGCGGACAGGGCAGTCAATCAAGCTAAGGCGAACCCGCCTTCGGACTGCAGCGGGCGACCAATCGGAGCCAAGCTCCGCAGCGATGAGCTCAGCCCTATGGCTTCCCATTGGGTGGCTATATTAAGAAAGTGGCCGGACTCTTTAAATAGCGGGCGCTAGGGCCGCAGCCCGCATCTGCCACCGCAGTTCGGTTGTCGTCGTCTGCGCCCCTGTACCCTAGG
>915FP002453 Il31ra_2            :+U  EU:NC; range  -249 to    50.
ACATTTTGTACTAGTGAGGCATGCATAATGATGAGAAAGAGCAGATAACTTTTCCACTCTGTTTTTAACGGAACACTTTTAAGGGTAATTTATGAGGCAAAGGCTTAAAATGCCTGAAGGGTTTCCAGGAAATTGTGATAATATATTGTGCTTGGCATGATAAGGTAACGAGATCCATTTGTACTCCCTGGCAAGGGGTTACAACTATGTCACTCTGTTGTATTTAAGGAAGGCTTTCAGAAACCCCACAAAGTGCCTGAGTTGCACTGCTTTGTAGTGGAATTACGCCTTGCTGCAGCT
>916FP002530 Dhrs2_1             :+U  EU:NC; range  -249 to    50.
TCTGTAATGACTCTAGGAATAAAGTGGTCTTCTTCCTAATCTTCTGTTACTAGGGACCCATCTGGGGCCATAGAAGGGTGTGCCTCAGGGGGTGACCCTGAGGTAGTTCTAAGGACACAGCGTGAGTCATCAAAAGGGTTTGGGAGTGTTACAGAAAATAAGCAGGGTGATCTTAAGGGCGGCGACTGAGAAGCGAGAGAGGATGGGATAGACCTCTATAAAGCAGGCGGCTGTCACCCGCGTAGTTTTGTGACTGCTGCAGCTTGAGACATCCCTCCAGGAATCTGAGTGCCTGAGTCC
>917FP002482 Tnnc1_1             :+U  EU:NC; range  -249 to    50.
TTTTTTTTTCTTGAGACTTCCCTGGGGGTGGGGTGGGGTCTGGGGAACAGATGGCAAGAGACCTGGTCCTTGCAGTCCTTCATAGCTCCTGGCCCTAGGCAGATGATACAGGGACTTTGGCCAGCCTGAGATTACAGGGACCAGGGAGGGGGTGGAGGATATTCCAGGCAGTGGTGGGCTGGGCTGGGAATGTAGCAGGAGGTGGAGGGAGGCAGGGCTATATAAGCCCAAGCAGAGGGCTGGCTGGCTGGCAACCCCAGTAGCCTGTCCTGTGAGCTGTCGCCAGAATGGATGACATCT
>918FP001624 Mmp20_1             :+U  EU:NC; range  -249 to    50.
ATTCAAATAAATCAAGCTCATACCAATTTCTGTACATAGCTAACAAGTGCCATTAAAAGTAACCATTTCTCTCCCTTTATGATTTGGTCAATCACAAAGAATGAAGCTTTCCCTGATCCCTGGGCACCACTGTTACCCCTTCATCAGGGGGAGAAACAAGCTGTGTAATTACCATTTGAGACATGAATCATCACTTACAGGGCCCAGCCCTATGTGACTCTATAAAAGGAGCTTGGTCCAGGTGCAAATGTGCACTGTCTGCCACCCCTGGGCTGATACAATCATCAAGCAAGAGAGGAG
>919FP000672 Dctn3_1             :+U  EU:NC; range  -249 to    50.
CTCAGGGAATGGGGGAGGGGAGGAAATCTCTTCGAATCTTGGATTTAGAGCACTAAAAGTCTTGACAACCAAGTCCTGGAAACCAGGGTAGAACTAGGACCCAGAACGTTACCTAGGTAACCAGATTGCTTTGACATCGGTTATTTCCGACATCCAAAGCCTAAACAGTGACGTCACTTCCTACAAGGCGTGACGGTGCTCTCGGATTGGCCAGTCTTCTTATTTAGGCGGACGTCCCACCCTCAGGCTGTTCCGGGTTGCTGCGGCCAGGCTGCAGAAACGATGGCGGCTCTGACCGAT
>920FP000492 Lmna_1              :+U  EU:NC; range  -249 to    50.
TCAAATTCTTTGGCTCTGCTCTTTACTCCAGAAGGCCAAAGGCAAGCTTAGAGTTGAGTAGGCAGGAACCAACATTGTGAAGCCCCAGGCCAGAAAGGGGTGTTCTGCAGAGTGAGGGTTGGCATGCTGGCTCCTCCTCACCATACCTGCCCCCGCCCCTTTGGGTACAGGATGGCTCCTTTAAGAGCAGTGGATCCACCCCCTGTAGAGGAGGGCCTATTAGAGCCTCTGCCTGGCTGTCAGTGACTCAGTGTTCGCGGGAACGCTGCCTCAGCCTCAACACCAGCCAACCCAGATCCC
>921FP002189 Apob_1              :+U  EU:NC; range  -249 to    50.
CTGACGGGATAATAAGTCCACTATCGACCTGCGACCCCCTGAGGAAAGAAACACAAGTTCGGGGGTGGGGGGAGCCCCAGGTGGCGGCGTTTGAACCAGCAGTGAGACCACCATCAGATCCAGTCTTATCCACCTAGAAATGCGCTTGTATGGAAAAGCAAACAGGCCCGGGCCGTGCCCTTTGGACCTTTGGCAATTCTCCTTAAGCCAGCTCCTCCTATAAATGGAGCACTTTTCAAAGGGCCAGGCAGTCTCATCAGTGCCTGCAGTGGATCAAGTACCTGCCTGAGCTCCGCCTCC
>922FP001419 Bag3_2              :+U  EU:NC; range  -249 to    50.
CCTCCCAAGGTCCCGCCCCGCCGCGATTATAGCCTATGACTCAGGGCGGAGCTCCGCATCCAACCCACGGCGGCCGCCAAGTTCTCTGGATGGGACCAGAAGTTTCTAGCCGGCCAGTTGCTGCCTTCTCTTTATCTCCTCCTTCCCCTTTGGCAGCTAGGAGGCTATTTCCAGACACTTCCACCCCTCTTCGGCCACGTCACCCAGTCCTTTAATTCATAAAGGTGCCCGGCGCCGGCTTCCCGGACACATCGGCTACACAGAGGTGCCCGCACTCCACGACCTCGTGACCCGCGCCCT
>923FP001549 Ssbp4_1             :+U  EU:NC; range  -249 to    50.
GAGCTCGCGGCCATCCCCCTGCCTCAGCTTCCCAATTGCACAAATAGCAACTGCTGGAGCGCGTCCCGGGCTTGAATATCTTTGGGGGGAGGTATTGAAGTCTGTACTTATTGGTGCGCAGCCTATTGGTGGGCAGTGCCGCCCCCGCGGGCTCTGCGCGTGCGCGCTCCCAGCGCGCGCGCGGGGGGGGGGCCCACCCGCGCTCCCGCCGTTGCCACTTTAAGAGCGGCGGGAGCGCGCGGTGGCGGTGGCGCGCTTCCCGGAACAGCCCGGGGAGGGCAGCGCGGCGAGAACCCACCC
>924FP002224 1700086L19Rik_1     :+U  EU:NC; range  -249 to    50.
TGTCGCCAGCTCTCCTGGACCAAGTCAGTGTGACCCGTGGCTGGACCCCTCGTTCTCAGCCTTCCTTCCCGGTAGAGCTCCCAGTCTGGCTCTCAGTAGCCCCCTCTGGCGCCCGAGACCTTCAGGAAAGTTGCTTCGGGCGGTGGAGGGGCGTCATCGCCTCCTAGCAACGCTCCTAGCAACCGGATAACATCTGCTCCCTTTGGTCCAATGCGCGCCTAGAAAAGCCGCGCGCCCGCCTCGCGTTCTGAGCCGGAGCGAGAGGCGCTTCAGAGAAGGAGGGACCGACCTGCAGGAGCC
>925FP002751 Cldn1_1             :+U  EU:NC; range  -249 to    50.
TATTAGTTAATTACGGAGTGAAATGAAGAAAATGCCTATCAAGTGCTAGGAGAGACACGAAGGGAAGAGGTTAGGGATGCCTGATTCTCTTCAGATGGTCCCCAGGTAGCCCACGGGGCATCATCATCCACCACGGAGCTGGCCTGCGAGGACCTTTGTGGGGATTCGGCCACGAAACCACCAGGGGGCGCTGCATGCCGGGAGGGGCGGAGCTGCTTTAAATCACAGCGCCGGGCGGTTCAGCGTCTCAGAGAACTCTGCCACTTCTCACTTCCAGACTCCACCACCGCCTACCCGGAC
>926FP000278 Tfpi_2              :+U  EU:NC; range  -249 to    50.
CAGATAGGGAGAGGGCCGTGGCTAGATAATGGCTAGCTTCCTCACCTATTGACTTTGACACAAAAGCTTCCAGGGGAGAATCCTTACTGAGGGACTGGCTCAACAAGGTCAAGACCTGATGAGGACATGTCACACATAGTTTCACAGTTTCATAGTTTCGGACCAATCAACGGCAAACTGACCAACCCTGAAGTGGGGGAGGAAGACTCTTCGAATGCTTTAAAACCTCAGGACTCGAGAGAAGAGACTGGGGTTTTCGGCTTCCCGAGCAACCTTTACAGAGAATCTTTTTCTCCGTGT
>927FP001412 Fam57b_2            :+U  EU:NC; range  -249 to    50.
GAGGTTTCCGTCTCTACTGTAAGAAAGACCTCTAATGATACAAGCTTCCTCCCTGCCTGCCTTCAGCCCCTTCCAACAGAAAGATGCAAGCCTTGGCAAGGGCCCCAGGCACACCCATGGTCTGCAGTGGCCAGACGCACTGCTGATGGTGTTCTGTTCCTGCCATTGGTTCCTCCAGTGTGTAGGAGGGCAGGCATCAGACAAGCCAATAAGAGAGATGATATATGCACCTCACTTTGCCAAGGCCCCACTTCTACCCACATTATCCCATTAGTAGGAGGTAGGGAGACACTGACTTTA
>928FP000307 Nusap1_1            :+U  EU:NC; range  -249 to    50.
CCTCTTTCTCGCACGCTCCAAGTCCCGCCCACCTGTCTCCCTGCGTCTTCATTGGACAATGTTCCTGAAAGACACGCTCTCAATACGCTCAGCGCCAGCATATTGGTATAGTTTGCGGAATAGCGGTCTTCAGCCAATCACGCTACTGGCCCGCATCGGAAACCCCACCCTCGAGGCAGTTCAACCAATGAACTTACAGCAGTCTTAATTTAAACTCCATATATAAGTCGGCTTGTCAACGTCTTGGGTGGCGCCAGTTTTGAGCCGCTCTGTTTTGAGTTGTGTGGCTGTTTTTCTGGG
>929FP003057 4930445N18Rik_1     :+U  EU:NC; range  -249 to    50.
TCCAGAAACATCGATCATCGAACGACCCTGGCAGGACCCTGGCGGCCGGGGAAACCGTAGCTAAGCTGCGACGTCGCCCCAACGATAATTCTCCGGGAGTCGCTGCGCCGCTGCAAAGTGGGCTGTGAGATGCAAATGAGCTGAGCCAGAGCGCCTTCTGATTGGCCGGAGCTCTTCTCCTTTCACCCCTCCCCCCTCCCCGAAACCTGAGTCTCTGTCCATAAATATCCTCAAGTCAAAAAACTCGAAGTCTAAAAGCACGAAAGAAATGGTGCCTGCACACAGGCACTTCCCCTCAAA
>930FP002721 Hoxc13_1            :+U  EU:NC; range  -249 to    50.
GGCGTGCTATGGTGAGGAGGGCGGGAGTCGCCGGATTTCTTAATGAAGTGTGTCCGCATGCGTAGTGGGAATGCGGCTAGGGAGGGGGAAGCACCGGGGGGGGGGGTGGCGGGGGGAGGAGGGGAGGGGTGGAGAGAGAGAGAGAAGGGAGGAGGGATGGGGGAGGGAAAAAGAGAGCGAGGTGTCTCCCTAGCTCGCTGCCTCTGGCAAGTGGAGTTTTTAAAAAGCTGGAGCAGATCATGTCATGACGACTTCGCTGCTCCTGCACCCGCGCTGGCCGGAGAGCCTTATGTACGTCTA
>931FP002146 Sost_1              :+U  EU:NC; range  -249 to    50.
ACCAACGCCCCCCCCCCCAACACACACTCCTCGGGTCACCTGGGAGGTGCCAGCAGCAATTTGGAAGTTTACTGAGCTTGAGAAGTCTTGGGAGGGCTGACGCTAAGCACACCCCTTCTCCACCCCCCCCACCCCACCCCCGTGAGGAGGAGGGTGAGGAAACATGGGACCAGCCCTGCTCCAGCCCGTCCTTATTGGCTGGCATGAGGCAGAGGGGGCTTTAAAAAGGCAACCGTATCTAGGCTGGACACTGGAGCCTGTGCTACCGAGTGCCCTCCTCCACCTGGCAGCATGCAGCCC
>932FP000986 Slc15a4_1           :+U  EU:NC; range  -249 to    50.
GGCAAGAAGGGAAGATTTAGACCCTGGTGACCTGGATTAGGAACCCAGTTTGGGGCCGGAACCTCGGAGTCTAGGGTTCCAGTTTCCCGGTGGAACCCCTCCAGCCATAGGAACCACCATCCCTCCACGCATCTCAACAACAAACCGCTGTCAAGTGAAAGGCCCGCTTGGCCGGATTTCCGGGGGCGGAACCGGCAGCCACCCCCGCCCAGCTTGCCCAGTTAAAAGGCGGCGGCGGGAGAGGGAGGGAACTCGCTGTCTCGCGAGAGTTGGGCTACCGAGTCCTCAGTGAACCGGCCA
>933FP001845 Oaz1_1              :+U  EU:NC; range  -249 to    50.
ACGCAAACACGCGGGGCCGGGATTCTCCTATCGCCAACTAATCATCAACGGAAACCTTCTGTCTGTCTTTTTACTCTCGCCAATCAGAAGCCGGAGTAGGTGGGACGCATTTGGTTTTTCCTTGGGCTGCCACTGTGGCCCCACCCCGTTCCTCCGTCGCCTCACACTGCTGCGTTTACGCCTGCGTGTGGGGGCGTGGCCTGCCGTGACGACGCATATAAAAGTGGGCGTCGGCGCCGGCGCCATTTTGCGAACGGCGAGCAGCGGCGGCGGCGCGGGAAGTGCAGCGGAGGTTTTTGC
>934FP000673 Galt_2              :+U  EU:NC; range  -249 to    50.
CGATGTCTTCTGAACAGGACAGGGCCTGATGTGCAAACACAAGAACTCACTACACCTGTGGTTACCTGCACAAAACATGAGAATGGACCCATAGAGGTTTCTTACCGGTTTGGGGGGCGGTGCACTCACGAGGCTCCGCCCTTTCTGATGGACTATTGGCAGTTAAAGGCTGCTGGCAGGAGTGTCCTTGAGTGGTGAAGCTGATATGTCATGCTCCAATAAATAGCCCTAATGTCGTGCAAGCAACCCGAATCCGTGGCGGGACGAATGGACACAGCAACCAGTTTTCACAGATGCTCT
>935FP002013 Sebox_1             :+U  EU:NC; range  -249 to    50.
TTTGAGGGAAGAATTTCACAAAGTACAGGATTGAAAGCAGAGACTGTCAGAGGCTGAGGTTTGAGGAGGGAGGTGTGACCAGCTTCTTGGTGCACACCAATCTGGTTGAACTCAGATCTCATCAACCCCAGTCCTGCCATGTTTCCTACTTCTCAACCTCTCTTGAATGAATGCCAAGCCTCTTCCCTCCAGAGGCGGAGCCACCCACTCTGAGCGGCTTAAAACCCTAAGGCCTGAGTCTGGTGCGGGGAAACAGCCCTGGCATGGCCCTCTGGCTCCTCACCCCATGTCAGCTCCATG
>936FP002291 Idi2_1              :+U  EU:NC; range  -249 to    50.
GCTTGACTCCACTGTGTTTCATGGTCAAAATGTTGAGAAATTAGTATAAGAAAGGAAGATCTGTCTGTCTCTGTCTCAACAATGATTTGGACTAAGCTATCCTAATGACAGCCACTTAAGGACCACATTTCAGAAGGTAAGTATGGCAAAATTAGACTGTTTTGTCTCTCTGCCAAATCAAAAGGATCTTCAAACAGAACACCCACTTGTGTAACCACATATATAGGACAGCTGCAGCTGAGGCAGCCCATCTCCATTCACTCCCAGGTTTCAGAGGCTGCACAAGACTGATCTTCAGAG
>937FP001294 Faap24_1            :+U  EU:NC; range  -249 to    50.
GACTTTACAACAAGCATGTCTCACATTGGCTCTGTTTTGAGTCTCAGCCTATCAGAGTCAATTTTACTGCCACCCGTTGCTCTTGACAACCCAGCAAGGCGTCATTCAAATTCCAGCCAGAGAGGAAGCAAGCTGAGACTTCCGTTCGATTATTGGCTATAGTAGACGCCCATCTTTTACCTATCACCCAATAAAACGCTGGCCAGGGCGGTCAGAATTTTAAAGAGGGCTCCCGGGCTGTGGGAACCCGGAAGTGGCAGGGCCTCAGGTGAGGTCCACGGAGATTCTAGACCCCGGCGC
>938FP002566 Nefl_1              :+U  EU:NC; range  -249 to    50.
AGGAAAGGAAAAGAATAAGCAGGGAAGTTATGGGGGTCTCAGAGAAAGTAGGGGTCCTCATAGAAAAGCGGCCAGGCTGGAGCCGCAGCTCGCTAGCCTTCTGTCGTTCGCCCCCGCCTTTGCTTTTGCGCAGAATCCTCCCCTTGGCTGCAGCAACGCGCTGCCCCCACTGGCCTGCGCACGGCGATCGATCACAGTCTGCGTCAGAGTCCCGGCGTATAAATAGAGGTGGCAGGACCGCGCCGAGCCGCACACAGCCATCCATCCTCCCCTTTCCCTCTTCTCCCCCGTTCTTCTCTC
>939FP000487 Nes_1               :+U  EU:NC; range  -249 to    50.
CAGTTCTGTGCATCTTAGGGTGTTCTGGGCTGTCTGGCTGTATCTCAAGCCTCTTTCGGAAAATCACCCGCACCGGACGGGATCCCCGCCAGGGCGAGGCTACAATTTGATTCTTCTCTGCTGAGCTGGGATGATGCAGGGACCCGGGCTGTGTGTTGCACTGAACTCTAAAGGGTTAAGGCCTAGGGACCGCCCCTTTTCCGCCCGGCCGGCGGGAGTATGAATACCCTCGCTTCAGCTCGCTGCTGGAATCCTCCGCTTCCGCTGGGTCACTGTCGCCGCTACTCCCTTTCTCCCCCT
>940FP000056 Spag16_3            :+U  EU:NC; range  -249 to    50.
CTTCTACTCTTGAGCTCATAGATCAGTCTTTATTCCGTGTGGGATGCAGCGGTTCATTCCTGGTCAATGACCCTCAATTATCCTCCCCTTCTCCTTCCCTGGGGCATCTCTTTTAAACCCATTGCTTTGGTTCTTGACTGTATGGGCCTCTTTTGTCAGTTGGCCAAGGGGGAGCGTGAAGGCTCGAGCTGAGACTTAAAATGTCTCGAGCTGAGATTTAAAATCAGCTCAACCGCCTTTATTTCTCCCGGATGTTAACTCTGACACAATGAGTATGGTCAGCCTGTGAATGTCGCCAAA
>941FP001436 Ifitm5_1            :+U  EU:NC; range  -249 to    50.
TTCTTGGGACAGCCTTTTGTGAAGTAGAGAGAGCAGCGGGACTCTGGTGGGTGGTCTACAGCCACTGCCCATGTGGCGCAGGGGCCTTTGATGGGGTCTTTTGAGAGGGGCGGGGGACGCTGGGGTGCAAGGGCGGGCCACTCTATTTGGCAGGCTGAGGCTGTAATTTGTGATATATATAGCGGGTGGAGCTGGTCAGCCAGGGAGGGTAGCAAGGGGCTATAAGCAGGCTTGGTGCTCAGAGAGGACAAGTCTCAGCTAGGAAGACACGGCGCTGGAACCCATGGACACTTCATATCC
>942FP001363 Tyr_1               :+U  EU:NC; range  -249 to    50.
TTCATAAGAGATGATGTATTCTTGATACTACTTCTCATTTGCAAATTCCAATTATTATTAATTTCATATCAATTAGAATAATATATCTTCCTTCAATTTAGTTACCTCACTATGGGCTATGTACAAACTCCAAGAAAAAGTTAGTCATGTGCTTTGCAGAAGATAAAAGCTTAGTGTAAAACAGGCTGAGAGTATTTGATGTAAGAAGGGGAGTGGTTATATAGGTCTTAGCCAAAACATGTGATAGTCACTCCAGGGGTTGCTGGAAAAGAAGTCTGTGACACTCATTAACCTATTGGT
>943FP000438 Car1_1              :+U  EU:NC; range  -249 to    50.
GTGGCTGCACATTTTCCTTTCTTAAACAGTTGATTAAGTCCACACCCCAACTGCTTCTGTTATCAGGGTCTCATGTTCTGGGGCCCACTATGGATCTACCCTAATCATTCTGATGCCAGGCAACTGACAACTTTGGGCAGTCCTTGGGCCCCACAGCTTACCAAGATTATTATTAATCAGCCAATCTGGGCCCATAGTTACCACCGCCCTTCCTGTTGTATATAAGCTGCCTTCCTACTGCTCCACAATGCTGTACCCACCCATTGTCAGGAGGGACTTACTGGATGACCTGGCCAGCAT
>944FP002587 Acod1_1             :+U  EU:NC; range  -249 to    50.
ATCCCTCTGTAATTATAACTTAGTTTTTCTTATGTCTGTGAGGAATCATCAGATTATGGCCGCTGTAACACCTCCTCTCATCAGCCCTACATCTATAAGGGAGCTCTACACAACACAACAAAGGAAGTTTAAGTGAGGTCATTGGGGAGGTGTTGAAATGGTGGAAATTCCATGGTTGAAACAAAAGTGAAAGGGACAGACCTGGAGGGAGTGACTGTGTATAAAGGCACACGTCCACTAAAGGCCCCCAGCCAGCAACTACTCCTGCCATCCACTCCTGAGCCAGTTACCCTCCAGAGC
>945FP000011 Tfap2d_1            :+U  EU:NC; range  -249 to    50.
TCGGTATAGAAAAGCATGATAAAGGTTGTGGAAAATGGATAAAAAATGTTGAAAGAACCCCCAGTTCCTTATTAGGCGAAGATACAATATTTATTCCTTGTCTCATGGGATAAATCTCTTCTGCCTATTGTCCTCCCCGTTCTCACTGCTGATGCTTAATTTTCAAAACTTCTATATTACCAAGGGACCTACGACATCAGCCAAAGAAATTCTCAGCAAGTACAAAATCTGTTCCAGGGAGCTGCTTTTGTGCAGAGGGAAAATTTTGTTCCTACAGGTTTTTTAAGTGGGTACGAGGCA
>946FP001405 Umod_1              :+U  EU:NC; range  -249 to    50.
TGAAAACAGAGACCTTGTATTTCCAGGCACAGGTGTGACCCCAATGTCAATCATTTTGTGTCTAACTCCCAGGGGAAAAACTAACAACAACAGACTCATGGCTTGGAAAAGGTGAATTCTATGCCAAAAGGGAAGGAAAGTTCTACCCCCACAGAAACAATCTCAGAGGGCAGAAGCAGAGAATAATCTGAGGGAGAGGGCCAGCCAAGGGCAGGCAAGTATATATTGATCACAGGCACTTACTTGTGAATGGACCAGTCCTGTCCTGGGTTCAGGTAAGGCTGTATGAAACTGTCACCC
>947FP000968 Hnf1a_1             :+U  EU:NC; range  -249 to    50.
AAAGCATCCTGGAGAGTGGGACCCAGCGCCGCACCCAGAGGCCTCCTGGCTCCTGCTGCCTCTAGCCCTGCGCCCCTGGCCCCTCTCCACCTCCCCCACCCTCCCTTCTGCTCACTCCCAATTGCAGGCCATGACTCCCGGTCCCGGTCCCTCTCACCCGCCATGAGGCCTGCACTTGCAAGGCTGAAGTCCAAAGTTCAGTCCCTTCGCTAAGCGCACGGATAAATATGAACCTTGGAGAATTTCCCCAGCTCCAATGTAAACAGAGCAGGCAGGGGCCCTGATTCACTGGCCGCTGGG
>948FP000791 Gale_1              :+U  EU:NC; range  -249 to    50.
CTAGAAAGGGCCCAGTCCCGACCTTGTTTCTCCTCAACAGCCCGCCGGTAACCGGATGGCGTCCGCACCCCTCATTTCCGCCCTCGATGGAAGCGCACTGCGCAGGCGTTTAAAGCCTGTGCAGACCATTTGTCCCTCCAGGGTTGCCGTCCAGGCAGTAACCCAGTACACACGTTTCCTGGAGGGCGTGGAGGGGCGGGGTCGGGCTGGGCTGTCAGGTCTTAAAGGGGCCGCGGCGCTGGTCGCGGGAGGCGGTGCCTGGAGTCAGCGCTGGAGCTTCCGCAGGTTCGGCCGGTAGAA
>949FP002137 Dnajc7_3            :+U  EU:NC; range  -249 to    50.
AAAGATAATTATGCTGTCTTCCCAATCCAGACAACATCTGGCCAGACAAGCGTGCTGGGTAGAGTTTATGAGAAGTAGGAGTACAGGGGACACTGAGGAAAAGGGACCTCACCCCATGAGCTGCCTTATAAACTCCGGGGCAGGGGCTGGCGCGCCATGTCATCCTTTCTAGGCTTAACGCTGAGATGGCACTCCCAAGCGGCTGACATGAAAGCAGCCTCATAAAAGGGTCCGCGTCATTGGGGTGATGAACCAGTTGGTGCTTAGAGATCCGTGGAGGATGAAAGGAGCAGGGTGAAG
>950FP002723 Hoxc9_1             :+U  EU:NC; range  -249 to    50.
GGGTCCAGAGTTGCAAATCGCCAGGAAAACGCAGGTCGCGGGGATCAGCAAAGAGAAGGGGGCGGTAAAGGGGGGAAAAAGCAAGGGGGAAAAAAAGCCCCTGCGCATTGATCCGCGCCGTATTTTTGGGTAAATACGATCACGTGGGGGCTGGGGAACCAATGAGCTGCCGGGAAAAGGCTGGAAAAATAATTACCTGCCTTGATTGTTCTGTGAGCAGATAAAAAGTACATATACAGTTCATACAATAATCTTATGTATGTAAAACCCTGTTACGATGTCGGCGACGGGGCCCATCAG
>951FP001818 Gm10787_1           :+U  EU:NC; range  -249 to    50.
GACCTGGCTCTGCTGCTGAAGGTGTTTCTAGGTGCCTCAGCCTCCCTACTCATGCTATTCTTAGCATCTTCTTTAGAAGAAAATGTCTCAGCACGAGCACACTCCAAGTAGGGCTTGGCACTCACCCCTAGAGGACACAGGCTCGTGAACCCTGCCTGTTTTCTCTCTTACACTTTAACTCACCTATTACCTTGGCACGGACTCTGCTCTTGCATGGATTATATAATCTGGAAACGGTCTGTATGGCTCATCATCACCCCAGTGTTGGCCTCTGGTGTCTCCTTAACAGTTTCCATGCCT
>952FP001669 Ube2q2_1            :+U  EU:NC; range  -249 to    50.
AGGCGCGCAGGGGAGCTCAGGTTCATCCTCGTGCGGTGCCGCCGGCCCAAATCCTCGGGGCGAGCGGCGGGTGCTGGGCGCGGAGCCCCGGTGTGGGGCGGAAAGGGGCTGGGTCATGAGAGGAGGGGGCGGTCGGGAGCGCGCGCGGAGCTCGCGGGCGCGCGCCGGGGCGGGGGCAGCCCTCTCCCAGGCGGCGGTGGGGGCGGCGTCGCTGTTGCCCTTTTAAGCCGCGGGGCCACCGCCTCCTGCGGGTGGAGTCGGTTACAAAGGCAGCAGCCGGCCCGGCTCCCGCACGCTCGC
>953FP001901 Sdr9c7_1            :+U  EU:NC; range  -249 to    50.
GAGCTCAGATCAGATCTAAGCCCTTCTTTGCCTCCCGTGCCCCTTCCCAGAATGCACTTGAGTTCCCATGACTATGAATATCCCCATTTTTGGATCCCTCTCCTGAAAGGTCTAGAGGAGAGATGGAGAGGCCAGGGCAGTGGCTTTGTCAGAGTGACACACTGCAGGTTGGACTTGAATTTCTTGCATCTGAGCTAATTGCTGTGGCAATGCAGCCACCTATAAAATTACAGAGTGGCTCACCCAGATGCCCGTATCTGTTGCAAGTCTCAGAAGCTCTCCTTTCCTGTGGGTTCCTGT
>954FP001530 Asb5_1              :+U  EU:NC; range  -249 to    50.
GCATTTACTGAGCCCAAGTTGGTCTTGATAATTAAATACCAAAAAAGGAAATCATCGGCCTTAGTTATTTCAATATTCGACTCCTGAAAGCCAGAACCGAAAGAGGGTGTATCATTTTATACTGAGAATGGAAAGTCAGGAGGCTTGCGAAACGTGATTCGGCTGCTCCCATGGAATATTGTCAGACCAATAGGAGCTGGTGAAGAACTTTTATGGACAGTATAAATAATTTGAGCCTTAGACATCATTACCAGTTGATATTTTCTTCCCTTCGGACCAGCTGTTCAAGAGCATCCCGGA
>955FP001186 Slco1a6_1           :+U  EU:NC; range  -249 to    50.
ATATTCTTACAAGGCAAGCACATTTTTGGGGGTGGGGATGAAGAAGAGTTGGTCTGGGGGGGGGAGAAGGAAGGGGTAGGGTAAGGACTTTGGAAGTGGAGAGAGGGACACTGTGGTTGGGACTTAATGCATAAGAGAAAAAAACATAAGGAAATTCAAGGTCACAAATGAAAAAAAAATGACTTGTTATTGTTCAACAAATAATTTAAGCACTGTCTTTTAAACAGGCAGTGGTAGGACTTTGAAAGCAGAGACATCCTTAAACAATCAGAAGAACAAAATGGGAGAACCTGGGAAAAG
>956FP001506 Defb1_1             :+U  EU:NC; range  -249 to    50.
TAGAATCCCAACCTGAGAGTCAGAACAGGCCCACACCAGATACCTGTTTCCATTTTCCAGGCTGAAAATAAAATCCAGCTGATGCTGGAGAGAGGCAATGTGCCCACAGGACTTGGACTCTACTCACAGCGAATAGCATGAAGGTGTCATTAGAACCTCACTGTGGTTTGCAACGCCTCCCTTCAGCTCATTTATGAGGTTATGCAACCAGTGTTCCTATAAAAAAACAAGCTCATTCAAGCCTCATCTGTCAGCCCAACTACCTGGGAGTTTCACATCCTCTCTGCACTCTGGACCCTG
>957FP001678 Tle3_2              :+U  EU:NC; range  -249 to    50.
TGGGGCGCACGCCCGACTCTGGGATTTCGCTGCGAGAGCGGGCTGGGGGGGCCGGGGGCGAGCTCTCGGTTCCCCGGCCGCCCCCCGCTCGGGCTCGCCTCCCCCCTCCCCCGCACGTCCCCGGCTCGGGCTCTCAGCGCTTCCAAGCTCTCGGAATCGCGACCCCTCCCTGCCATGTATCCGCAAGGCAGACATCCGGTGAGTAATTGCAACTAGGCTTATTTAAGCATCTATCATGGCAGGGTAAACGAGGCAGTTTATCTAGCACCTCCATTTTGCTTGTTGCTACCTTTATGGTGC
>958FP002869 Mcrip2_1            :+U  EU:NC; range  -249 to    50.
CTGAAATCTCAGACAGATACACAAGCACACACATGCACACTCGCACATGCACGCTCCAGTCTAGAGATGGCATACCCCTTGGCGAGTACAACCCGTTCTTAGCTCAAATTTAGTGACTTGGCCAATTTTCCAAAGGGTTGGGAAGGCTACCAAGTAGGCGAAGCTCCTTTAAGGGCAGGGGGCGTGTGTGGGTCGCTCCGCCCCTTTGCCCGTCCTCCCTCCTTAAAGGGGCCGAGCCTCTGGGACCGCAAAGTGAAGCTGGTGGAGGGTGCCTGATCTGGCCGCTGCCAGGGGCGGGCG
>959FP000210 Il1f9_1             :+U  EU:NC; range  -249 to    50.
GAAATTCCACAATCTCTACATTTTGAGAAACCTACAGTTTGTCATTAGGTCTGTTTCCTGGTGACTGACCTATGGGGCTGGGCTGCCTACAATTCTTAAGGAGCTCAGACAAGTCATGCAGACTCATGCTGACTCTGAGATTTCTTCACCTGAACTTCCCAGAAGCACAGTTCTGGCAGGAGGAACTGGATGTCTTCCATGCTGTACATTTGCCACACCCCATAAAAGAAGCTGGTGCCTCTGGTAGTCACCCAGATAAAGGACCCAGACTGGTTCGGAAGCCATCATTACACCTGGGAG
>960FP001795 Ppa1_1              :+U  EU:NC; range  -249 to    50.
GAGAGAAATCAAAGGTGAGCGACCCGCAAGCCTCAGGAGAGTAACCAGCGTTCTGTCCCAGCGGAGCCGCCAACCCGCAGTCCGCTTCCAGAGGGCAGCCGGCGCCTGCCACGTGGCCCAGGTTGCGAACCGGGGGCGGGGCGTGAGGAGGCGCGTCGCGCAGAGTGCGCCTGCGCGGGTGGGCGGGGCGGGGCAGGGTACAAGGCGAGCCCCACGCATTAAAGGCACGGCGCCGGCGACCGGCGGGCCAGCTCGTGGTACGCAGGCGCGGGCTTTCTCCTCCGTACAGCGGCTCCGGGT
>961FP000148 Tnfsf18_1           :+U  EU:NC; range  -249 to    50.
GCTGGCTGTGCATGCACACAGTACTTCCTCTTGCTTGAGGAAAGACTTTTTTCCTTCTGAACTTCCCTTGTAGTGGCTTCTGTCCCCCCTCCCGTGTTTCTGTTGGCTCTAAGCCTTCTCATTCCTTTGTATGTTTGGCCTGGTGCCACGATGACAGCGAGTGCTTAGCAGTGTTCCAAAGGAAAACTCCACCTCCTACACCCACGGGGCTAATTACTATAAAACATGACATTGCATCGTTCATCCATCACTTGTGGGTATCTGCTTTCCCCAGTTCTCATTCCATCAGAGAACGAGTTC
>962FP002092 Gm11937_1           :+U  EU:NC; range  -249 to    50.
ACTTTGAAGTTAGAGCCATTAAGTTCATATTTGAACCATAAATAGCAAGATATAATGAGCTGTCATTAAGTAAGGGACACAAATAATCTTTTACGAGGTCCTGAGCACTTGAAACACACCCAGAGAACTTACCAATCCACCAATGCCCTTCTAGAAGGGACAAACCCAAAACAAGGAAATTGTCCTCAGTCCTGGGGGGTCATCAGCACTGCCCAGGTATATAAAGGGACCCAATCCAGAGGAGACATCACACCTGAGAACTCCCAACCTCTCTTCACTTCTCAGCCCCACTCCAGCCCA
>963FP002175 Srsf2_1             :+U  EU:NC; range  -249 to    50.
CCACGGTAGAGCATTTGGCGGGCTTTCTAACTGCCTTCTCTGGCTGCTCCCCCGCCCCACCGCAGTGACTGCGCGCTTTCCGCCCGCCCGCCGCGCGGTGCGCAGGCGCACCTGGGAGGGGCGGGGCGCGCGGCGGCGACGTTACGCAACACGGCCGAATGGGCCAATCAGGAGATTCATTTCCGGGTGGCGCGGGCGCCATTTTGTAAGGGTGGGTATAAATGCGCGCTGGGGCCCGCCCGCTCGCTTAGTTGCTGCTCAGGCGTCCGTCAGGTTCGGGTGCTCTGCGGCGGCCTTGCG
>964FP000582 Hsd3b2_2            :+U  EU:NC; range  -249 to    50.
GGATATTGGCTAGGTAAAAAGTTCAGCAGGAGGACCAGAACAGAGAGAGTTGCTTGGTACCTGTCCACAAGATCTATAGATATTTGCTCTTAACTTGGGGTAGTATTTTCCCACAGAAACCTCAACTAAGGTAGTACTTTTCCACTAAGGCCAAGAATTTCTAAGTAAGCACTTATGGCTGACAAGGAATTTAATATTCAAACCGGGTACTTCACAAAATAAATGAGTGATGTTTCATAGCACATAGCTAGTTCCAAACAATCCTGCAGCACACTCTGCTCTCTGTGTCCTAATCAAGAA
>965FP000382 Ndrg3_2             :+U  EU:NC; range  -249 to    50.
TCTTACGGGAAGCTGCCCTTAGTTCCCTGCCACATGGCTCTCTTCTAGTATGCCAGCTGGCTCAATGCAACCAGCAGGGCAGCAAGACAGGTGTTTAAATACTTTGTAATGTACCACATGAAAGCACTCATGTACGTTCTTATTTCCCTCATTCTGTTAGTCAAAAGCAAGACATAGATCCTGCCCCACACTCAGGGGTGGGGTTTGGGGCGCAAAGGTATGAATACCAGAGGGGAAGAACAACAGGCCAGTTGAGAGCCCGTCTGCCTCCACTGTGCGTCTGCTGTGCCCTGTGCAGTA
>966FP003019 Pcdhb16_1           :+U  EU:NC; range  -249 to    50.
CCAGCAATGACATTTCTCTTGTGTGACCTTCAGGAAGTTGTCTGCCCAAGAAGGCACAGCAATAAGGGAGGTGGGACTTTTATCTTGCCCACTGCCAGATAAAGGTAGCTTTAGGTTTTTAACATCCATTTTTATCACATAAAATGTTAAGATGCTGTGAGAACACAAGGCGGCGCTGTAGGATAAGGAAGCAAAACCTAGAAGGCAGTTGTGGTTCCATTAATAGGGGAAAAGAAAAAAAAATCCTGCAGAAGCCCGGAAGCCCAGAGAAGCCCGGACTGGATGCTTCAGAAAGGAGGT
>967FP003123 Ifit2_1             :+U  EU:NC; range  -249 to    50.
TCAGGGTGTGTGTGTGTGTGTGTGTGTGTGTGTGTGTGTGTGTAGAGGTTCCCTTCTTCACATAGCAGATCAAAGACATCAGCCTGACCCTGAAAGGCTTGGCTCTTTTTTACCCTTTTGTCCATAAAAAGTGACATCAGTGTTACTTTCTGGTTTCAATTTCTCTTCTTTGGGGTCAGGTGCTGCACAGAAGCAGGAAAAGGAACCAGCTGCTCCTATATATAGGTCTGGAGCACTTCATTAGAAGGCAGAGGAAGAGGTTGCCTGGAGAGTGGCTGCAGCCCTGCTTTGAGCGCTTTG
>968FP002011 Foxn1_2             :+U  EU:NC; range  -249 to    50.
CAAGGGGAAGCTGATATCATAATTATTGGCTCACCCAGCAGCTGCCTCCCCTCACCTGATGTCAGCCCAGACCCAGGACAATCAGGCTGACGGACTGACAGACGGTCGGAGCTCCTGGCCCCCCAGACCCAGGCCCCCACGCCGACCTGCTTCACTGAGCAGGTAAGAGGAGACCTGGCCCAAGTCAGCCGTGGAGGCCAACAGGGGAGGGGGCTTGGTTTTTTTAATGGGCCCCAGGAGGCACTGGGTGCTTCTCAGAGTCTCATTGTCTCTCCAGGGAGACTCAGGATCAGGGTGAGT
>969FP002087 Krtap1-5_1          :+U  EU:NC; range  -249 to    50.
CAGTAAGAAGACTCTTTGAACATGGAAACCACAAACGCTACTCCAAAGAGTATGCGGCCAATAGAACGAGTCACAGCGACCTTATAAAACAAAACCATCCCCATAATATGTCACAAGTATTTCAATGGAAGCCAATCAGAGGACCACTGAGGAACAAATTTAAACAAAAAACAAGAAAAATATGTTAAGAATTTTATAAACAGCAACTTGCTTGACTATATAAAAGGCCCCATGCTCAGGTTTGCTCCCAAACTCAGAAACTCATCCAACCTACTCAACATCCAACCAACTCCTGACAAC
>970FP000222 Obp2a_1             :+U  EU:NC; range  -249 to    50.
CTCATTCCCCAGGGTCCTTTGTGAGCACAGCACTTGGGTGGCGCAGACCTTCCAGAGCATTGTGTGTCTTTCTTTATCTGCAGGTGACACTGAGTTGATATTCATCAGATCCCAACAACAACAACCTTCAGCTCCATGATGGATGTGTGTTTGGCCATGAGAGATGGACAGGAGGGACATGGCTAGTGCCAAGTGGGCACACGTCCCTGTCCATGGGAGATATAAAGGGCACCCTGTGAGGAGCCAGAGGACACTCTGCCCAGGTGACCTGCCTTGTGTGAGAGCCCAGTGCCTGGAGAT
>971FP002627 Myc_1               :+U  EU:NC; range  -249 to    50.
AGAGGTGGGGAAGGGAGAAAGAGAGATTCTCTGGCTAATCCCCGCCCACCCGCCCTTTATATTCCGGGGGTCTGCGCGGCCGAGGACCCCTGGGCTGCGCTGCTCTCAGCTGCCGGGTCCGACTCGCCTCACTCAGCTCCCCTCCTGCCTCCTGAAGGGCAGGGCTTCGCCGACGCTTGGCGGGAAAAAGAAGGGAGGGGAGGGATCCTGAGTCGCAGTATAAAAGAAGCTTTTCGGGCGTTTTTTTCTGACTCGCTGTAGTAATTCCAGCGAGAGACAGAGGGAGTGAGCGGACGGTTG
>972FP000277 Frzb_2              :+U  EU:NC; range  -249 to    50.
ATTAGTCCTCCCACCCCCACCAAATCTCCTCCCTCGGAGGTCCCCTATCCATCTCACTTTGCAGAATTTATCGCTTCTTCCAACACCTTTTTGCAACACCCCAGAACTCCGAGTCCCTTAACTGAATTTGACTTTTGTTTTTATTTCTCTCTGGCTTCCTCTTCTGCCCCCTCATCTGATTGATGTGCTAAGGCTGATGTCTCTGCCAGAGCGAGAGGAATAAATAGATGCTGCCTCGCCTAGAGGCTTAGACGCTTGGGAAGAGCAGCCGGCGCAGCGAGGCACCGGGCTCCGCCAAGC
>973FP001748 Cyp8b1_1            :+U  EU:NC; range  -249 to    50.
ACAGTAGCAAAGTGCACAGCTGGCACACAACCTGTGGCTTTTCTTTTCTTTCATCGTCTCTCTAGTCAGCCTTTCCTCCTTTTACCTGGCCAAACTCTGCTGTGTCATGTATTAAATTAGAATAACATTTTTCCTCCCTGTGCCAGCTAACTAGAGTTATTTACCACGTCCGAGCCTCTGAGCAAAGTCCAAGGGCAGGAACCTTTGCATTGCCAACTTATAAAGGCCACATAAAGCAATTCCAGCGCTGTAGAGCTGACAAGTGGAGCTCAGCCTGCTGGAGCCTAGCCATGACGCTGT
>974FP002413 Tgfbi_1             :+U  EU:NC; range  -249 to    50.
GCTTCCTGCAGTCTGCTAGAGAGCTATCTTCGGGCTCTAAGCATGAACACCTTAAGAAACTGAAACTTGAGGACTAGTTCCTTTGGACCCGCACTTTGTGCGAAGTGGGAGGGGGTGTGTGAGCTGGGCGGTGCAGGAGGGCGCGGGTGCTTAGTAGTGGCGTGGTCTGGGAGGCGCCGGCTGCCCTTCCCCTCCCTCTGCCGCTCCCTCCCTCGGGCTACTAAACCCAGCGCGCGCTGCCCCGCTGCTCTCACTTCACCAGCACCGCCCGCGCCTGCTTTCATCGTGGGTCCGCGCGTG
>975FP000057 Fn1_1               :+U  EU:NC; range  -249 to    50.
ACCAGAAAGGGGAAAAAAGTTCTCTAGTCCCAGACCTGGCGGGAGATCAGCATCTCTTTTGTTCGGGGCGAACCCACCGTACCCCGTGACGTCACCCGGACTCTGGGCCAATAGGCGCGCGGTCGGCGGCGGCTGCGGCGGCAGGAGGGGCGGGAGGAGTCGGACCGGACCCTCCTCCCCGGCGCGCAGGGCCTCGTGGGGGGCGGGAAGGTACTGTCCCATATAAGCCTCTGCTCTTGGGGCTCAACCGCTCGCACCCGCTGCGCTGCACAGGGGGAGAAAAGGAGCCCAGGGTGTGAG
>976FP002470 Kcnk5_1             :+U  EU:NC; range  -249 to    50.
TATATCGATTTCTAATACGCAACTGGAGTCCCGCAGACCGCAAATCCCGCGACTGTGTGGCTCCTGGAAGTCTGGTGGGGCCATGAAGCCTTGGCCTGGAGCTTGGAGAACCCGGTGTTTGGTGTAATGACTTCAGGCGCGCTGGGCGGGGCCAGGGGCGGGTTCCGAATGGACTCCACCCCTTTCAGGGTCTGGCGCGAGCGGGCGGGCTGAGAGCTGCTTAAAGAGCCCTGCGGAGGCGCGCTGGGCGTACTGTCGCGCGCGCAGAGGCGGCACACGTGTCTGCTGGTGTGGGTCCTG
>977FP001296 Ccne1_1             :+U  EU:NC; range  -249 to    50.
CCGCCCCCGGCGCGCAGGCCCTGACATCTAGCCCCACCCCTTTAGTGCATGCCACGCCCGTAAAAGAACACGCCCCCCGGGAGGCCACGCCCCCACCAGAGCTCCTCGCTGGTCCGCGCGGCGACGGGGCGGGCCCCGGGCCTGCGGCGGCCGCTGAGGGGCTCGCAGCCCTCGGGGCGGGGCGCGAGGGCGGGACGGGGCCGGTGCCGCGCGCTGGGATTTTTAAATGTCCCGCTCGAAGCCGGGCGCAGGAGCAGCCGGCTCGACAGCCAGCGCGGTGTAGGGGGCAGGCGCGGATCC
>978FP000665 Cnr1_1              :+U  EU:NC; range  -249 to    50.
CGTTGGTGGCAAAGAGTGAGGATGACACAGTGGGCGCCGAGCGCCAGGGCCGTCCCTCCTAGCCCCCGGGCCAGCGCCGCGGCGGGTACCGCGCAGCAAAGTTTGGAGCCGCGGGCGCCGCGCGCCGGTCCCTCCCCGCGCAGATCCCTTGGCGGAGTCTCTGCTGCCGCCGCTGCCAGGGCAGGACAAAGGCTCATTAACACGTGATGGGACCACGCTTCATAAATGGGACTGGAGCGAGAGCGAGCCAGAGACAGCGCGCGAGCTGAGGGAGAGGCAGGGACCTCAAGCAGGGCGCGG
>979FP000142 Glul_1              :+U  EU:NC; range  -249 to    50.
TGCACCTTCGGCCCTGGCCCTCCTCCAGCCGCCGCTGCCTCCCCTCCCCCACTCCCCTTTCTCTTTCTTTCTTCTGGGTCTCGCTCGCCCCACCCTGAGGCTCCCGCACAGTTCCTCGGCCAATGGCCTCAGGGCCCCGGCGCGCAGCAGCTGATGGGCGCGGGTTTCCTGGCCTAGGTCAGCCAATCAAGGCGACTGGGGGCGGGCACAAGCTGTCAATAAAAAGTACCGAGCAGCCAGCGACCCTGCAGAGCGGAGAATGGGAGTAGAGCAGAGTGTCTGAACAGCACGCTCACCCAT
>980FP001738 Azi2_1              :+U  EU:NC; range  -249 to    50.
AGCCCAACAGCAGCCAGCCTGCGACGCTGTCTCAGCTCCACTCCGCCTCCCCGCGGCTGGGCGCGACACCTCACCCGCCGCGGGGACCACTGGGACTGGTAGTACGTACGCCCCGCCGCGGAGGCTCACGGGACTCGTAGTGCGCCTCTGCCCTACCGCAGAGGCTCATGGGACCTGTAGTACGCCCCGCCCCGCTAGAGCGCCACTTAGCGGCACCCTATATAGTCTTCAGGTCCGGCTTCCGGTTTCGTCGCGCTGCGCTGGCACCCAGCCTGTGCGCAGCGGCGACACCTTTGTGGG
>981FP001785 Cd24a_1             :+U  EU:NC; range  -249 to    50.
GGGGAAACCCTAGCTGTGCCAGAGCCCGGGGCGCCCGCCCACCTGCCGCGCTGGCCGCCCCGGGACATCCCAAGTCACCCCGGGCCGGTGCAGGCGGCGGGGGAGGGGCCGTGAGAGCCGCACAGGAGGGTGGGGGTGGGGGCGGGGAGGCGGCGGGGGAGGAGGAGAGCACGGGTGGGCGGGCGCCGCACGTCACGGCTATTGTGGCTGTCCCGGTATATAAGGTCCCGCCGGCCGGCCGCGCTCCCCACCTTGCCTGCGCCCGCGCGAGCTTAGCAGATCTCCACTTACCGAACATCT
>982FP000880 Gsx2_1              :+U  EU:NC; range  -249 to    50.
CGCTGAGAGTGATGGAGGGAGAGGAGGTCGATCCCTAGCAAAATTAACAGACCCTACACTTAGCGAAGTCTCCCTCTCCCCCTCGTTCTTCCCTGCCTCCCCCCACCCCCACCCCTCCGCTTCTGTTGTGACTCGGGCAGCCTATCCCGAGGGTGGGGAGCTGCCGAGGAGTCTGAGCTGAGCGGTACTCCGCAGCATCACGTGCCGCGGTGGGGGCTATAAAATCCTGGAGCCGGGGCTCCGGGCGGGGGACGTGAGGACCAACCCTCTCCAGGGACCCCTTTGTTCGAGTCCCAGACA
>983FP001727 Camp_1              :+U  EU:NC; range  -249 to    50.
CTCTGGGGCCCAGGAGAAGCCAAGGCCATCTCAGGAAGATGGGGAAATTATTTCTTCATTTGGCAGGCTAGCTGACTTCACTCACTGCCCAGAGTCTCATGAGGCAATGAGAGTCTGAAGCAAGCGCTAGCCCCCCCACACCCTGGCCGGCAGCCAGGGGCAGGGTGGGCCAGGAAGGCTTCTGTTTGAAACTTTGCTGGATCAGGTTCAGGATGAGAATAAATGAGGCTCTCCTGGCCTGGAGGAGGCAGTCTTGGGAACCATGCAGTTCCAGAGGGACGTCCCCTCCCTGTGGCTGTG
>984FP002652 Apol7c_1            :+U  EU:NC; range  -249 to    50.
AGAGGCAGGTCTTTTCCCTCCAGACTACAGAGGCCCCCATTTGAAATGGGCTCAGCCAAGGAGAACCTAGAATGTCAGGTCAAAGGTCACTCTCTTGAGTAGGTCAGCAGAGAGTGTGGAATGGAGATGTAGCCACATCCAGCAAGCCACAAGTTTCCTGGGTTGTTTTGGTGGTGAGTTCCTTAGAAATGGGGCTTTCTCTTTCCTTTTCTGCTTTGGGTATATAAGCAGGAAAAGGAGTGACTTGTTATGCCTATTCTTATGCCTTGTATGCACAGATGGTCACTGGAGTCACACAGC
>985FP002923 Trim39_2            :+U  EU:NC; range  -249 to    50.
TTGAGGCTGGAAGACACAAGTTTCTGACCTGGATCTTGACATGGAGATCTTGAGGTACAGTGGCCATTAAGTTTAGGACCAGGCAAGGCAGTACACGACTTCAATCCCAGACTGGGGCAAGGAGTTCTCTGAGTTCAAAGTCAGCCCGGGAGAAAGCAAGTCCCAAATCCAAACAAGGTGGTGCACACCTTAATCTGGGCCACGCCTTCTGCTGGAAGTCTACATAAGGACATAGGAAGAAGGAAGATTCTCTTCTTCACGGGCTTGCACTTACTTGCCAGCACATCTGTCGGAACCTAC
>986FP003298 Ace2_2              :+U  EU:NC; range  -249 to    50.
TAAAATGTTACAACACAAAGCACTTTGAGCAATTACTGCTTTTTCTTATTCTACAATTGTCTGCCCAGGTTTAGAATAAAGCGAAGTAGTGGAATTATTTTTCAGGCTTGGTTATTAGCATTTCTTCTGAACCTGGAAGACTTGTTTTTCTGGATGGAGAAAGGTTTGCTCTGTGTGAAGGTTTCATAATCATAATCAAGCAGGCCCATGAGCCCTGCCATTTAAAGTGGCTCCTCTCTTACACTCTGGGAATGAGGACACGGAGCCAGCTGCTGAACTTCACCAGGATAACCATTAAAA
>987FP000220 Lcn5_1              :+U  EU:NC; range  -249 to    50.
GTCACCCACACATCTGGAAAGAATAGGCTCAATTACTGAGTGGATGGATAGATGCATACATGAGTGGACACCCAGAGGCAAGATCTGTGTCTCCTGGAGGCAGTCCCCTAGGGTCCCACTATCTAGCAGGTGGGTGATCCACTTGACTGGTTTACAGTGTGCTTCCAACCCACCTATGAGAACCTTCTATGCAGATTCCAAGCATCCACAGGGAAGGATATAAAGTCCAGAGGCTCTGAGCCAAAAGCTATGGCTTCTGGTGGGGAGCTGAACCCATGTGCTCAGTTGCTAGGCATATGG
>988FP001651 Gramd1b_2           :+U  EU:NC; range  -249 to    50.
GCCTGGTCCTGTGCGGAGTTCCACTGCAGTACTAAGTGTCAGGAGCAAGGCAATAACGGGGAGAATCCAGACTTCTCCTGCAGAGGGGGAGCAAGGGGAGGAGAGAGAAGAGAGCGGGAGAAGAGCGGAGAGGGACAGAGGCGGGAGAGCGGAAACCACCTAGGTGCAGTCCGGGACGACACTGAGCCAACGCGCTGCGCTCTGGGAGGGGGCTGTGGATATATATAGAAAGAGGGATCGCGCTGCGGTAACACCTAGCCACCCAGACGGCGGGAGCCGAGAGCGCGCTGGCAGGGGAGC
>989FP000859 Fosl2_1             :+U  EU:NC; range  -249 to    50.
AAACAGAAGTTTCTCCCAACCGGCAGCTTTTCTTTTTCGCCTTTTTGGCGCCCTGAGAGATCGGGGAGGGAGTCCCCCAGAGCTGCCAAGCGACACCCGCGGGGCTCCTAGTCTTTTTGCGTTGCCCATTTTTCTCCAGCCCGTGGGTCCCGGCAGAGCTCCGGCTGCGCGCGGGGGCGGAAGGGCGCGCGCAGGGGAGGGACCGAGGGACGCGCCGACTTTTTAGAGGGAGGGACTCGGTGGACAACCGGTTCCGCGGAGCTTGCAGAGCAGAAACGAAGTGCGGTGCGCGGCGATCGG
>990FP000037 Aox4_1              :+U  EU:NC; range  -249 to    50.
CAGCAAGGTACCGATTTACAGGCGGGTTCGTTTTGTTCGTGTAACTCGTAATCATCCACCTGAAACTCGATTTTCATAATTGAACCCCGGAGTCTAAACCCAACATGAACAAACCAGTTTTAGACTTCAAAACGTCACGTGAATTCTTGACTCACTCGTGCCAGAAAGAGAAGCTGGAGCTGCTGCCAAGCCTTTGTGGGCTAGGCAGGCAGGGCTGACTATAAATCACCAGTGTTGGGCTGTGCCGCCGATTTGGCTTCCCCGGGACTGCAGGTGCCCAAGTTACAGTGCTGCTATATG
>991FP001690 Aldh1a2_1           :+U  EU:NC; range  -249 to    50.
ACCAGCGCTAAGGCTCGCGGGGCTGCCATCGGCCAGCGCGGTCCCGCCGAGGCTGCGCTCCGGCCGTCGAGGCCCCCCCGGGCGCGCCCGCGGGAGCGTGGGCCGCGGACTTGACCGTGCGGGCGCCGCGCGCGGCCGTATGCAAATGTCCTCCTGGGCCGGCCCCCCGCGCCTGTGGGCCGCACGTCCAATAAGAAGCGCCCCCCGCTTGACACCTGCCTATATACAGCGAGCGCGCCCCGGCCGCGCAGCGCCCCGCGCACACCCACCCGTGGCCGCCCATGACTTCCAGCGAGATCG
>992FP003223 Flna_2              :+U  EU:NC; range  -249 to    50.
GACCTTTTTGTGCTCTTTGGGGCTCAAAGACCCTTTCTGAAGCAGCGGGGCTGAGTTGCTTTTGGCGGAGTGCAGAGGCAGCTTCGGGGGATGGGGGCGGGGGGCGTTGTGGGGCATTCCAACGGGAGGGGCGAGGTGGGGCGGGCGCGGCCCAGAAGCCCCACCCAGAGGCTCCGCCCCCAAGGAAACTTTGCCTCTGGCTCCGCCTTTCGCATACATTTAAAGGGCTCGCTCTTTCCGCAGTGCAACCTCTGTTCTGTGCCTCGTCGTTCATGCTCGGAGGTGCCTACTGCTTTAATT
>993FP002235 Vsx2_1              :+U  EU:NC; range  -249 to    50.
CGCTATCCACGGTATCTCCTGGAATAACCCCAAACCTGGCTGTTTCACCTCTGTCCCTGCAAGGGCACCCTGCAGAGCCCACCACACTTGGGCCTGCTGCGCCCTGGCCCCTCGATACCGGTGGCGGCGGGAGCTGCCAGCTTTTTGGAATTCCTAATCGCTCCTGGCCCTGGTGATTGGCTGTTCAGCTCTGACCCCACTTGGGCTGCCGCCTGGTTGGATAAAAAGGGAATCTCCTTGGGGCTCCAGAGCATTAGACACCGGAGGGGGCACCTGGGACCAACTTCACGAAGCGGGGAG
>994FP000954 Gbp11_1             :+U  EU:NC; range  -249 to    50.
AGAATGTAAACACATTTCACAGTAGAGGCCTGCTGTCCCTTGGCTGCAACAGAGTATCTCACTGGCTTTTTTGATAGCCAGGAACCTCTGACCTCCCCTCCACCCCCCACCCCCCAGCTTGGCTAAGTTAACATGGCCTTATTCTACCTTACTTTCAGTTTTGTTTTTTCCTACAGCATGAGATTTTTTTCCCCAGTGTGTGTGTGTGTGTTCAGCTCACATAAAAGGGGAGCAAAGAGAGCAGGAGGGAGGAGAGCAGAAGTGAGCCTGAGGAGGCAGCAGCAGCAGCTGAGAACTGCA
>995FP002223 Spanxn4_1           :+U  EU:NC; range  -249 to    50.
AGTATGTAATAAAAGATTGTTTCGAGTGAGTTATATAAGATCCCTTACTCTAAGTTTTTTGAATTCTTTCTCTATGATACTTCTCCCCTTCCCAGTTCATGGAAGTTGTAGGACAGGTACCTTTGTGACATCCAAGTAGCCATAGACATACCATTGGCTGGAGGAATATTTTGTTAGCCAATCAAAGCTCAAGGGCGTGGCTCTCATTGTTCTGAGGGGATATATACATATATTAGACATCCCATAGTTAACTATAGCCAGTACAGCTATAACATGGAGGACACGACTGAGGATCCAGAT
>996FP000572 Ankrd34a_1          :+U  EU:NC; range  -249 to    50.
CAACGAAGAATCTGGATGGTTCCTGAATGGGTCGTGGGAGAGTCCCCTAAGGAGCGCTTAGGTTTGTTTGGGCTGGGGAGGTGGGATAAGAATGGGAAGTCAAGATTGGAGGCGCTAGGTGCTTTTTTTCCCCCTTAGGGGTTTATAGGTTTATATGTGTGCGCATGGGGGTGGGGAGCGGCTTGGTGCCGGACGCCCCCACCCGCAGAGACTGGGCTATAAATAGCACAGAAGAGCTCCGCCCCCCTTCTCTCCTCCGGAGCCGGCGCTGTGCCCGGGGCGCACCGGGAGGAGGGACCA
>997FP001592 Ces2c_1             :+U  EU:NC; range  -249 to    50.
GCTTTCTGGCCAGGTGAGGAGACAGGGTTCCTGGTATCCCAGACAAGTTCCAGAATTCATGCTGTGCCTTTCCAGGAGGCCAGAGAGAGAACAGAAGCAGCAGAGGGGACTTTCCCCTACCTCCTGGCCATTGGCTCCTATCACTTGTGACTAATTACTGTTCCTGCAATGAGAACTTTCACCCGTCACACAATGGCCCCACCTACACCCTTTTGGTTTAAATAGCTGCCTGTGCAAGGTTCACTCCTTATGCTTCCTGTTTGTGAAACTTGGTCATCTTAGCAGCACAGACTTAGGACT
>998FP001550 Gdf15_1             :+U  EU:NC; range  -249 to    50.
GTCCTGGTCCCAAGAGGAAGGAAGAAGCCACTTGAACTTCAGTCTGGACTCCATCACATGTTCTGTGGGGACGATCAGCCCTCACTCAGGTCCCAGCCCGGCGGTTTCCCTCCCTCCCACCCCCTCCCCCTGCGGAGCCCTGGGATTCCCGCCCGAATTAGCCTGGTCACCCGAGTTGGCATCGCACACGGGGGCGGAGCGGACAGAGTCCAGTGGGTATAAAGGCAGCTGCAGAGGGCTTAACTCAAAGACACACTCAGGACACAAGCGACATGGCCCCGCCCGCGCTCCAGGCCCAGC
>999FP002803 2310034C09Rik_1     :+U  EU:NC; range  -249 to    50.
TGGAATAAGTACTAGTGTAAAATAGTCATGACATCTCTGACATAGCAGTATGTCATTGTCTTAACTATAACAAAATTACAACACCCATAAATGTACTGTGCAGAAAACTATTCAAATGTAACTACAATTACAGAGATTACTGAGTTGCACATTTGTAAACCAGGAAGCACACAAATGCATCAAGTATGAGACTGTTGGGTACCACACCTGCCTCTGAGAGTATATAAACCCGGCTCTCCACTGGGTGACATTCAAACTCACAAACTCGCTGTTAACATCCAACCCTCAGCCTCCTCTTCA
>1000FP001663 Cryab_2             :+U  EU:NC; range  -249 to    50.
GGGTGGGTGCCACTGGGTGTGGACAGAGAGCTAGTGAAACAAGACCATGACAAGTCACCGGTCAGCTCAGCCCTGCCTGTGTTTCTCTTTTCTTAGCTCAGTGAGTACCGGGTATGTGTCACCCTGCCAAATCCCTGATCACAAGTCTCCATGAACTGGCGGTGAGCTGGGATAATAAAACCCCTGACCTCACCATTCCAGAAGCTTCAGAAGACTGCATATATAAGGGGCCGGCTGGAGCTGCTGCTGAAGGAGTTGACCAGCCAACCGACTCTGCATTCATCTAGCCACAATGGACAT
>1001FP000654 Cyp7a1_1            :+U  EU:NC; range  -249 to    50.
CTTTGAATGTTATGTCAGCACATGAGGGACAGACCTTCGGCTTATCGACTATTGCAGCTCTCTGCTTGTTCTGGAGCCTCTTCTGAGAAGATGGACTTAGTTCAAGGCCAGATAATGCTATTTTTTTCTTTTTTCTTTTTTCTTTTTTTTAGGAGGACAAATAGTTAGTGTTTGCTCTGGTCACCCAAGTTCAAGTTATTGGATCATGGTCCTGTGCATATATAAAGCCTAGTTAGAGCCACAGTTTCTGGACCGTCTTGCTTTGCTAAGCACAGATTCTCCCCTTGGGACGTTTTCCTG
>1002FP000899 Csn1s2a_1           :+U  EU:NC; range  -249 to    50.
AGGGAATTAATTCATAAAACAGGTGAGTCTGCCTTCAAGCAAATACAATTAACCATCACACATCTCCCTTTATCATGTTCTCAATCAAACTGTTTAAGGACTCCTTAGAATCTGTGGAACAAAGACCAGAAGGACAATTTCTAATTATAGTGCTTTCTTAGAATTACAATGACTTTTAGGTATTTGAAACCACAGAATTAGAATATGATGATAAAACATGGTTTAAATAGTATGGAAACTATCCACTGCAGATCATCATCTACCTATTCCTCTCGTCTTCCATTTGGGGAGCAAGGTAAT
>1003FP000877 Lrrc66_1            :+U  EU:NC; range  -249 to    50.
GAGACTGGAGCATCAAGACCTGCTTATGCGACCTCTCTGCAGGCAGAGGTAGAGAGCCGCCCAATCTCAGTTTAGATTCTCACCTTCTGGGCCTTAGAAGAAGGCTTCTCTCCGAGTGGCCGAGGAAAGGGTGTGGACTCAGTAAGGGAGGAGCCCAGAGATGAAAGGGTTGGGCTGGCTGCAGAGCTGGGTAAGGTGGGCGGAGTCTCAAGGGCACAGATTTAAAATCCTCCCCTGGCTGGATCAGCTGGAGACAGACCAGTTAGAAACTACCTAAGGACCCTCAGGTAGGCCCCCGGA
>1004FP002450 Zswim6_1            :+U  EU:NC; range  -249 to    50.
CCGCCACCCCCGTGTCCACGGAGCGCTCTATTTATGTTTCAGCCCAGTGATTTGCATAGGCCCCGCCCCCTCCCCTAGGTTCTCCCTATCGGCGCTCCTCCTCGGCGATGTCGTCACGGCCTAGGCCACACCTCCCGTGCCCCTACAAGGAGCGGCGGGCCCTAGATGGCAGCGTGGCGTCGCCACGGCGTGTGCGTGTCGCGCTTCCTTGTGCCGTTTATAGGGTCCCGGCACTTCCGCTGTCGGGTTAGAAGCGGCGCGGTCATGGCGGAGCGCGGACAGCAGCCTCCTCCCGCGAAA
>1005FP003245 Heph_2              :+U  EU:NC; range  -249 to    50.
TAGGTGCTGCTGTGAACCAATCCAGCTGCTGCTTAAGTACTGCGTGTTTCTGAGGTAGCTGAGGCTGGTAGCTCCTCCCTTCTCTTTACTGGTGTTTCTGCTTCACTTGGCCTACGCTGCAATTTGCAGGGCAGCTCCTCAGTGGCTGACTAGCCTTAAAACCTCTAGTTGTTTATGGTTCAGACTTTGCCCTACCAGCTCAGTGGGACTTTCTGTCTTATGAAAGTCCTCTTTCTTGGCCCCTACTCCAGGTGCTTCAGGTTCGGGGCAAAGGAAGTGTGTAGAGCTGGAGTGAAGAAG
>1006FP000829 Uts2_1              :+U  EU:NC; range  -249 to    50.
TGTGATTTATTGCTGAGTGACTTATTTTGCCAGATTTATAAACTTCATGATGCTCTGAATACCCACTCTGAACACCAGTCAACAAGCCAGTAAATTTATTGTCTATGAATTGTTACTCTGAAAAATTACATCAATGCAAAGTGATTGCCTTTCAGCCTCCCTAGCCAATAAATTCATTCTAATTTTTTTGGAGGGGACGTATGAGGTCACAGGATGATAGATAAAACGGGCAATCCCTCAATGAGGAGTGTCGGAAGTTCTCCAGAGCAGACGCCCAGACGGACTTCTCGCCGCATCATG
>1007FP001687 Anxa2_1             :+U  EU:NC; range  -249 to    50.
AGAGCCAGCCTGAGCAGGGCCCTGTACTCTAGGAGTAAGGGGATTTGGGCGGGGGAAATGGGTGGATACTTGTAGGGCCTGGGGAGGCGGTGGAGCTGTCACGTAGGGCAGGACTGGGCTTGGGCTACGTTCCAAGTTGGATGAGTCACCCAGCAGGGTGGGAACAGGCCGGGGAGGGAGGGGATGTGGGGCGGCCTCGCGCTGGGAGGATGGGGCGGGTATAAAAGCCCCACCCAGCCCAGCCGGGCTGCTCCGCTTCAAGGGAGGCTCTCAGCGATACGTGCCCGGCCCAGGTAAGTG
>1008FP001018 Katnal1_1           :+U  EU:NC; range  -249 to    50.
GAGCCCGAGGGGCCGGGCTTGACAGGGAGAGCCGGGTTGCGGAGCCCAGGCGGGCAGCCCCAGTCCGCAAGACCTCGGCCGCCGGCAACAGGCCGCTCCCCCGGAGGAGAAGCGGGAGAGCCACGCAGAATGTAGCACCAGTCGCAGGGTATCATGGGTCTTGTAGTTCGGTGGCTCATCAGGCTCGCCGCCTTGGCTGGGTGATTCGGGCCGAGAACTACAAAGCCCAGCGGTCCGGAGCGCGGCGACAGACTGATAAATTGGGAGCTACTCAGATGGTGTTAAAGTGACTCTTTGTCT
>1009FP001397 Adm_1               :+U  EU:NC; range  -249 to    50.
CTGTTTGAACTCTATGCTGGGAAATTAGGGCAAGGGAAGTCCTGCTCCAGTCTAATCTCTCAGAGCGGATCTCTGAGATGTCTAGCCACAGGGGACCTCTTACCCCTACCCCCCATACCCACAGGCAAGCTGCAGGGCAGGTCTGGTTTTAGAAGCAAGCACGCTGGAGAGGGAGGACTCCAGGGCAAATCTGACCACGCCCACCGTCCGCCCCTGAGCGCTTATAAGACGCTGGAGCTGGTGCTCACTAGTCAGTGGTTTCTTGGTGACACTAGACAGAGCAACTCCAGCGTTACCGCT
>1010FP001990 Tnk1_1              :+U  EU:NC; range  -249 to    50.
CGGGAGGAAGAGATCTAGGGAGAGTGAGGAAGACTGCCAAGACTGTGAAGAAAGGCAAGGCAAGCGGAAGGAAGGTTAACCACGGCCTAGAGGCTCACCTGTCCTACAAGTGGGAGGAGCTCCGCCACAAAGTGTCACCAGGGAATTAATTGGTCCTCGATTGTTCAGGGCCAGCTTCCAGGATCCGCCCTCCACAGCCTGGGGTCCCGCCCTTTTTAGGATTTAATGCCCGCCACTTGGGCGGCCCCCGTAGCTGCCTCTTCCGCCTTCGCCAGGTGAGAGTCCACACCTAGCAGGGGC
>1011FP000140 Teddm2_1            :+U  EU:NC; range  -249 to    50.
GAGAGACAGGGGCCCAGGTTATAGGATGTGAGAACAGCTGATACCCAAGCATTGTGTTGGGGACATGCCGATTTCGTTGTTTGTCAATGGGTAGCTGGTTATCAATGAGCCAGAGCAGAAGACCAGAACGGAAACCATGACACCCACCCCACCCTAAGTTTGGGTTTCCTCCAAAACCATTTCCCTTCTGCAAGTGGAGGCAGTGGGATGGGTAGGAGTTATAAGTAAGCTTCAGGAGGCTCCCGCCATGCTCTAGAGCCCTAGGCGAATGGCCATTTGCCTTTGCCTCTGCCTTTGATC
>1012FP002565 Gnrh1_1             :+U  EU:NC; range  -249 to    50.
TCCCTTAGAATGGTAGCTTCAGCTGTGAAAGTTTTAGCTAAGATTTTAATGACCAGGTTTAAGAAAATGCAACAGATAGACCAGCAGGTGTTGCAATTACATTCACCATTAAGAGGCTTTTTGTGAGGGTTTAAAACTAACTATTAAGACTATGGGCTGTGCTGCAACTGTGCTCACCAGCGGGGAAGACATCAGTGTCCCAGAAAAAAAAAAATCATATAAAAAGGAAGCTAGGCAGACAGAAACTTCGAAGTACTCAACCTACCAACGGAAGCTCGAGATCCCTTTGACTTTCACATC
>1013FP001445 Muc5ac_1            :+U  EU:NC; range  -249 to    50.
GAAAGTCTGGGTGGGTTCTGCTTGGGAAGGAGTACACAGGTGAGACCTGGGGGAGCCTCAGGGAAACCAGGCTCCACCTGCCGGCACACTCACCCCTGACTACTGCCATTGACTAGCCTGAAATGACTGAGTGGCCACTGTTTACCTGGGTGAGGGGAACCACAGACCTGCTCCACCCACCCACGTGAAGTCACTGGGGCTGGAGCCAGCTCTGAGACTACAAAAGGTAGCTGGTGACTAGAGTCTTTCCTCAGAGGCTGCCAGTGGGGACATTTCCCCATGCTCCACAGCATGGGTGTC
>1014FP000921 Rchy1_2             :+U  EU:NC; range  -249 to    50.
GCCAGGAGATGCTAATGCAAATAAGAAAAAAAAAAAAAGGAGGTGGGGCTGGGGGTATATATAGGTCATTGCTAGAGTACTGGCCTCACCAGAGAGTCTCTAGGTTCAGCCTTCTCTGCCAACAGGGAAAGTCCCTCTTTTATAAACCATGTGATGATTGCATGCTAGAGTGCACATGTGGTGTTTTAAGAGGTGTGTCCCCAGAAATGACTAGGAGTATATATTAACTAGCACCCACAGTGGTCATCAACTCCTCCTTCGCCACCTTCACAATCAGCTCTGCTGGTCACTGACCTTATA
>1015FP000475 Arl14_1             :+U  EU:NC; range  -249 to    50.
GCTCCTGTGCACACCTTACTCTTTGATTTCCTCCAAACTGTTGGACCTGAGAGACTGCAGAAAGCTGCGGCAGCCAGCCACTCCTAATCCTACTCACTCACAAAGAATGTCCCCTTTGAGCCACTGTGATACATGCTGGTTACTCCCACAGAGTCTTCAGGATTGGCTGGGACTGCAAATAAAACACTGTTTGCCTATAATCAAGTTGATAAGCTACAATATAAACGAAGACAGGCACCTGTTCACTGTGGCACTTTACTCTCTTTTCCTAAACGTTTACATGAAAGACCTGGAAAGGAC
>1016FP002846 Gm6712_1            :+U  EU:NC; range  -249 to    50.
ACTATTCCGAGTTGCGTTTGCACCCTCTCACCCTGAGAGAGTTGCTCCTGTCACTCAAGATTTACTGGCCAATCACAGCATCAAGGAGGATCTGCCAGTCATAAGAGGAGGGTGGTTTTTCCGGATGCATTTTGCTGGTTCCCCGTGAGATCTGCCAGTCAAAAGCGGAGGGTGGTTCTTCCGGAATGCATTTTCCTGTTTCCATGTGGGATCTGCCAGTCATAAGAGGAGGGTGTTTCTTCCGGAATCATTTTCGCTGGTTCCCTGTAATTAAGCAGGCTTAAGTGATTTGTCCTGTGT
>1017FP003069 Npas4_1             :+U  EU:NC; range  -249 to    50.
TTGCCAGCCGGCCCCCTCTGCACCCTCCCTTCTCCCCCTTCCCCCGCCCCCTCCCTCTCCCGTTCGACGTCACGGGATGACGTCGGAAGTCTGGGAGGGAGGAGGAGCACCCCCCCTCCCCAGCCAGTGGCTCCCTCTGCAGCTTGCTTTAGCCCAGCCTCCCGCCTCCCGCTGCCCCCCCCGTCTCTAAAAACGAGCCCCCCACGCCTGTCAGGAGCTATATAAGGCGGATCGAGGCAGGCGAGGGGGGCAGCGCTGCCGAGCGGAGCCCAGGAGTGGAGCGAGAGCGAGCAAGAGCCT
>1018FP001069 Gm7932_1            :+U  EU:NC; range  -249 to    50.
GCCACTGATGAGTTAGCACTTGCTATAGCCTGCACACACTAGGGCAGTAAGTATCTTGCAGGAACCCCAAACCCAACAGCAAGGTTGACAAATTCCTTGAAGCTGCACCTCGGACACAAGGCGGCGCTGTACTCCCTCATAGTGAAGTGGGCTTTACCGGGACTATGTGCTCCTATGTCTTTATTGGCTGTTACAGAATGAGTGGCTGGCAGATTGGTTATGAAAGCATGGCCCCCGACGGAGAGGGTCGAGATCCCAGGACACCTAGACTCAGCAGAGTCTCTACAGGCACCCCGCCTC
>1019FP000258 Tank_3              :+U  EU:NC; range  -249 to    50.
GTTTTCTTTTAGAAACCTAAAGAATAGTGGCCAACCAAGAAAAACGGTTTCTTTTTCAAAAAAAACGATTGAACTATAGTATGTCCAGACATTGTCTAGCCGACTTACCAATGTCAGTGACCTGAGCTTCTTCATTCTTGTTCCACCTCTTCCGGGAGCCTTCCTACACATATTTCACCTAGCTGAAAGTTGAAACAAATGAAAAAGACTGTGTTTTTGGTAGATATACCACTTGTCAGTGTTCACAGTATAGTCCCTTCACCAGTACCTGCTCAAATTAGAAGTACTTATAACTAAAGA
>1020FP001154 Ptms_1              :+U  EU:NC; range  -249 to    50.
CACCTCCTCGCCCCACTCCGCTCGCTCCCGAACCGTCAGTCTCTCCATTCCCCCGCCCGGTCTCGTCCTTCCTCCTGTCCCGCTCGCTCTCCCGCCCTTCGCTTTCATCCTCCTATCCCCACCTCTCCAACCTCCTCTTTCATCCCCCTCCCCTCTCCTCTCCTCCCCGCTCTCGCCTGCCCCACCCCTGGGAAGCCCCTCCCGTCGGGCAGCGCCGCCTTAAAAGCGGGTTCCCTTCCCGGGGGCGGCAGCGGCTGGTCGGCGGCAGCTCTGCTGGTGCGGGGGCGGCGAGCAAGACCG
>1021FP002455 Esm1_1              :+U  EU:NC; range  -249 to    50.
CGGATGTGAGCAGAGTTTTTCAGCCCTCATGCAAAACAACCATCTAAACATAACAGATGACATCAGCTTGGGCTTTTCAATTCCTGGATGGCAGCAGCGTGTTAATCCAGCCTTCATCCTGGATTTCATAAACTAAAACAAGAGAGGCTGGCAAGAGCACAGCGCTGCTGCTGGGTTGAGGAAATTGATGACGGGGAAGCATGCGGGCAACACAGTGTATAAAACTCATAACCGTGTAGGCTGAAGCTCAGCTACTACTTTGGACGGCTGCTTCCCTCCAGCAAAGACCACGACGGCAGG
>1022FP002937 Esp1_1              :+U  EU:NC; range  -249 to    50.
ATCTCTAGGAGCAAAGACAAGATAGTAGATTATCGACCCACAAAACAGATGCAGGGAATTGAATCAGAGCTACTCTTTCATGTCATTCTCTTAAATATACTAAAGAACAAGAATCACAACCCATGGGAAAGCATGAAATCAATCCACTCTTCAAGGAACAGCAGCCAATAAAGCACAAACACCTCTGGTCTCAATACACCAAATACCCGCCCTCTACACATTTAAAGGAGGAGTCACTGAGAACCAGAGAAGCCCAGGAGCCTGCAGCAGAAGCTGACCTGAACTGATCATATGAAACAA
>1023FP000993 Hspb1_1             :+U  EU:NC; range  -249 to    50.
ATCGCTCCAGCTACCGGTATTACGCCGTCATTTGTTTTCTTCAACAAGAGAAGTTTCCAGATGGGGGCAGAACCTTCCTGGCCCCGCCTGCCCGCCCCCTTTGCAAGCTTAGGGGGAGGAATGCAGAGGGGAGGGGCGGCGAGGGGCGGCCCCTGAGACGGTCATTGCCATTAATAGAGACCTGAAGCACCGCCTGCTAAAAATACCCGGCTGGGCACACATAAAAGCACGCTGGGGCTCCAGTCCGGCACTTCTCGGATCCTCAGCCCAGTGCTTCTAGATCCTCAGCCTTGACCAGCC
>1024FP002057 Gip_1               :+U  EU:NC; range  -249 to    50.
CAGGAAAGAAGAGAGGAGGGGGAAGCTGAAGCTACCCCTGCCACCAGGCAGGCCCCAGATAACGCTAGAGATACCCAAATGTTAATCACCCATTAGCACAGCCCAGGAGCAAAGGGGAAAGTGATTAGGTGTATAATGGGCCTCACTGGGCAGGAGCAGTGGGCTTGAGATTCAGAGATAAGAGGCTTTCAGGTTAATCAGCTGTCTGTGGTGCCTGGATATAAGGACACCAAGACAGGGTCTTGAGGCAAGATCCTGAGAGCCAACAGGTAGGAGGAGAAGACCTCATCCTGCCCTCCT
>1025FP002095 Krtap4-1_1          :+U  EU:NC; range  -249 to    50.
TTACTTGTAGCAACAGGTGACCCACTATGGAAAAAAATGCGAACAGTGTTTCAGTTGCAAACACAGGAGCCATCAGGAAAAAGAAATGTCATGTTTTCTTTCTTTTGGAGTATTTAACTAGAAACATTACAATTATGTAATTAAATAATTAACTTTTCCAAGAAGGAAAATACTAACAAGGAAATAATGATGTAGTCATATGAGGTGTTCAGCGAGGTATAAAAGGGGGCGTGGGGCAAGGAGACTTCCAAACCCAACATCTTCACTCTCTCAGAAACCCACCCAGAATCTCCACCTCTG
>1026FP002198 Rrm2_1              :+U  EU:NC; range  -249 to    50.
CGGCGACCCCCTGCGCGCTCAATCCCCAAGGCTCTCGCAATCCTAACCGGTTCCGGCCCCGCGAGCGCCCGCGCACCCGGCCGGCGCAGGCTCCTTAAAGGTCTTTGTGCGGAAGGCCTGCGGCGCAACTCAAATCTCCCGCGCTGGGCGGCGAGCGGGGTCAGCGGCGTCCAATGGGAGGCGAGGCCACGCCCCCTCGGAGCGCGCGGTTGGGTGGCTCTTTAAAGGGCGCGGGCGCTGGCAGTCGGCGGTGCACCGGATTCCAGCTGTTTTCGCCTGCTCCTCGCCGTCTCCGCCGCT
>1027FP000731 Elavl2_3            :+U  EU:NC; range  -249 to    50.
GAGTGACATAAGTCCCTAGCCAATCACCTAGCAGAGCTTCGCCTGGGCGGCCTCAATAGAAGCGTCTCGCCCAATCAGAAACCTGGGGCGATGAGCATGTTGCGTTGTGGCGCAACTCGGCGTATACTTCCGCGCGTGCTGCCCGGGATAGGACTCTGGCAGAGCAGCTGCACACACGGCAGTGCGGAGGCAGAGAAGGGGTTGGTGATACGGTGCTATAAATCTGTGGTCCAGTCCACCTCCCTTTTAAGACGTCCTCCCCCCTTATTTCTGTTCTCACTTAGAGATGCAGCAGCTTAC
>1028FP000280 Smtnl1_1            :+U  EU:NC; range  -249 to    50.
GATGTTAGGGCCAGTCCCTGAGAGGGACGCAGCAGCGTGATTGAAAGATGCCACCTGTCAGATCTTCGGGGGAAATCTGAGCTCCCAGACTAAGAGAAAGTGTTGTACCAACAGAACAGTAAACAATGCCCTTCCCGAAGCCCGGGCCTCTTGAAGGTGGGGTGGGGTGGAAGCAAGGAGGTGGGACTTTGAGCTGAAGGCTCCAAGCCACCAGAGCTTAAAGAACGATGAGAGTGAGGCAGCTCGGCTAGAACGAGGCAAGAGCTCCGAGCTGCAGGCAGAACCCCACAGGTAGGAAAA
>1029FP002660 Gm10863_2           :+U  EU:NC; range  -249 to    50.
AGGAGTTTGATAAGGGTTTTCTCTTTCTCTCGCTCGCTGGCCTTGGACAATCTCCCCCCAGTTTTCCTCGACGCCACCCCCGGCGCTGCCAACCCTCCTCCCCCCCGCCTCCCTTCTCTTCCCTGTGCCCAGACTCTTGTTCGGGGCCTTGAAACAGTGAGCTGTCTTTGTTCGAAATACAGGTGAACGGCAATCATGTGATTAACACACACACACACATAAAAAGCTTTTTAACAGCGCCCGCCCGGCCTCAGAACCGCCCGGAGAGAAGCCGCCTTGGATGGACAGAGGGACGGAGCA
>1030FP002360 Prl3c1_1            :+U  EU:NC; range  -249 to    50.
GAATTCTTTGATTTGCAAAATTACTTGAACTCTAAAAACAGCATGACAAAAAAAAAAAAAACCAACACAAGAGAAACCACATAGTAGTAGTACTACAGTACAAGCAAAGAGTTAATATTCCCTGAAGGAAGAGACTCTGTGTGCTACAGACATTGCTTCTCTTGCTCTCCCATAACCCCCCACCAAGATCTGCTTGACTTTGGGTCCAGTCTGTTAGTATATATAGTAGGTACAACCCTAACTGAAGGCAGCACTCAGGTTAGGCACCTTTCCTGAGCTGGAGGCCACACTGTTGTGGAA
>1031FP000224 Lcn11_1             :+U  EU:NC; range  -249 to    50.
GAGACTTCAGGGCTTGGCCCTTGGCTATCTCTCCAGGCCAATGAGATGTCACATCTAAAGTGTCCCAGGCTTACCTACTAAGGCACCTCAGTCCAGAAGCCAAGATAAATAGTGTCCCAGTCCTGGCCTGACAGCATCCTCCCCTGGACTCCATGTTCTTCCAATCATGTTGGCTCCTATGGGTGGGGCGGGGGTGAGGGACTTCCTGCCTTGCAACAGTATGTATACAGCCAGTTGGAGCCTCTGTGTACCCACATTGTGAGTGCTCATGCCAAGAAGACACAGCAGAGGAATGAAGCT
>1032FP002075 Krt25_1             :+U  EU:NC; range  -249 to    50.
GTAATTTTAAATTGTAATAATGAGCCTGACATTGCTCCACCCGGATCCATTTCTCAGATAAACACTAACCTAGGGGCAACTGCCCTTCTACAGAAATGAGCCCAACAAAGTTAGTTACTAATTAGAAAAAATCATCCAATTACGTTAACTTGCTGAGGCTGGCAAGCCAGGCTTTACCCTATGTAGGCAGAATTTCATAGAACACCCTTGAGAATCGTCTATAAAAGGGCAAACAAAACCATCGGGGTTAGAAGGCACTCTAGTCTGACTCTCAAGAACACAGTTCAGCGACACGCTTGC
>1033FP002589 Ednrb_2             :+U  EU:NC; range  -249 to    50.
TTCCAGATCCCAGGTTGTCATGGGATATGTTAGTTTCTTCGTTGAGTAAGAAATAAACAGCTTTATGTGAGACACAACTCTGAACTAGGACTGCCCCTCCCAGCGGTCAGCTGGGGCTGATACTGTCCAGGCGTCGCCCAAGGGAAAAGGTTGTGGCAAGGTCGCTCAGAAAACGCGGGAGGAGTCTGGCGTTGATTGATGCTGGGAAGGGACCGAATGAATAAAAGTACTTGTCTGGGGACAGCAAAGACCCCGCTCAAGCTGCTGAGGATCCGCTGCCTGGCATTCTCTCGGTCTTTT
>1034FP000401 Rbpjl_1             :+U  EU:NC; range  -249 to    50.
GGTCTGGGTTCTTAGTGGTAGGCCAGAGAGTGGAGTCCTGCACAAGACACGCCTCGGTGTCTGTTTCTCGCCTGCTCTTAGGAGAGGCCGCCAGGGGGCGCCTGCTGGGTCTGGCTTCTACTGCCGTGGGAAGCCTACATCTGCCCAGCAGGTGTCCCTGCCCAGAGCAAACAGGCCGCTGGGAGTCCCGGGACCTTGAAGATAAGGCTTGGACAGGATAAATCCAGTGTGAGGATCGGATCGGGGCTTAGATGTGTGAACGGTATCGAAGTCAGTGGCGGTAGATGTGCCCAGAGGGCA
>1035FP000772 Sfpq_1              :+U  EU:NC; range  -249 to    50.
TGCAGGGCATGCCCATTCAAATTTCTTCCAACAAATCACAAAGGCGTATAGACACTTTCTTATCCGTTTATTGGTCAAATGGAAATCCCAGCCCTCCCTACCTCCCGCCTCTCACTAGGGAGCCAATTGGAAAAACTTAGGTTTCATCATCAAGTACTGTACTTGCTATTGGCTGTCCGAGCTGTCAATCTAGGGAAGGCGGGCCAGGCCGAACTGTCCTATTTAAGAAGAGGACAAAGGCGGCGCGCAGCTTGTGTCGTCCGCCATTTTGTGCTCAGCAAGGTGGCAACCACGTTCCCT
>1036FP002288 Akr1c21_1           :+U  EU:NC; range  -249 to    50.
ATGGAAGAGAGACAGGGGATGGATCTGAGTGGGAGAGGAAGTAGGAAGGACTGAAGGGAGGGAAAAGAATAATCACCATACATTGTATTTAAAAAGTCCATTTTCAATAAAAGGAAAACAAGTATTTTTTTTCTAACTAAAGCTAACTTAAGCTAACTGGATCTCACTTCTTTCTAACTTGTGTAAACACACATTAACTCCCACACGTGACACAGATTATATAATAGCCAGGAAAGCAGAAGAGGAGTTCTCATTACTAAAGTGATCTGTGAAGGCAAACATCAAGCTGAGCCAGCTTAT
>1037FP003012 Fam53c_1            :+U  EU:NC; range  -249 to    50.
CTTTCCACGTTATTTTGGAGGGGGTGATTAGTTAGTGAGGAGACACTCCGGTCCCCAAACCACAGCTCTAGGCTCCTTTCCGACGGCGCTATTCTGAAAAAGATTAAGGGAGACACCACGTAGGGCTTGGGCCTCTTCGGCAGGTTCCGGGGGATTCTGTGAATAGACGCGATCCCCCATACTCTCCTCAAAGACCGGTTGGTTCTTGCCAGCGCCTTTTAAGGGCACCGTGGGGCGAACGGAGCGCTCAGAGCTGCTCCGGCCGCGGCCCATGGAGCTGTAGGAGCCGCGGTAGGTAGC
>1038FP001331 Saa4_1              :+U  EU:NC; range  -249 to    50.
CAAACATTTTAGCTAATCTGGGGGGGGGAGAACCTACTATGGATGAAGAAATGCTCTACTCAATCTGCTAGCTTTCCCTTTCTTCCTGGTGCTGGCTACTGAAGTTAGGGTCTCACTACTCGGCAAGCACTAGGCCACTGACCTGTAGCCCCAGCCTGTAACTGTTTATTTACCAGGAAGGATTGAGCAAGAGGGACTCTGCCAAGGCTTGTTGGATTTAAAAGCACTCTTCTCATTAATGTTAAAGCCAGGAGAGAGAAAGCAGCAGGCACTCCATGGAGAGAAGGTCCTAACGGTCCC
>1039FP000172 Nhlh1_1             :+U  EU:NC; range  -249 to    50.
CCTTCCCCAGCTCTCTATTTCTTGCTTATGAAATATGCATGGAGAACAGATGTCCCTGCTCCCCCACTCCCCGCCCCCCCTCAGGGCCAGCCCCCGCCCCCAGCTCCCAAGGGGTTCCCAGATCCCTCTGCCAATGGCTGCCTGGCCTGGATGTTTAATATTGATGAGGGGGGTGCCTGGGCCAGCCAATAGAGAGCTGGGGGTGTGTGTGTGTATCTCCATATATATACACACAGAGAAGGCTGGGCCAGCTCAGGTGTGTGTATATGTGTCTGTGAGTGTGTGAATGTGTAGGTGTGT
>1040FP003156 Abcc2_1             :+U  EU:NC; range  -249 to    50.
CATAGGTTGTGTACTGGACTTCCGACCTGCCAACTGCATTAATGTCTCTGATTGGTTCTTTCTAGATTTGGTCACACTACAGGGGCAGGGCTTTGGAGAAGTGATAAGCCTCCCAGTATCTGGTGATTCCCAGTCACATGTCTGCTCACTGGGATGACATAGCATTCATCTAGCAAAGTTAACTATTAAGTTGTCAGGATGAAAGGTCAGGAGACTTGCCTTTAATTGGGCAGTGAGGATGGGAAAAGCACATTGCTCCTTAACATCTGCTTCCCTTGAGGCAGATGGTAAAGAAGAAAC
>1041FP003273 Prame_1             :+U  EU:NC; range  -249 to    50.
GGTAAGTAATCCTAACCTTATCTCTAACCCCTAATCACCAATTCCTAACCCAAAGGTAGAGGTGGTTAGGCACATAATCTAAACCTACTGATATTGCGCCAACAGGTCATTGGTCTCGAGGTACAATGGAAGTTACGGGTCTCGAGGTAGAGTAGAACGTGGGTGGGTCCGAGACAAGTCAGCTGACTCTTCAAAGCCAATCAGAATTACCAGCGGCTGCTTTAAATTGGGCAGGGACCGTTGAGGGGCAGCTTCCACCAAAGACTATGGCACGCCCACCACCTCGAACTCCTCTCCAGA
>1042FP002643 Cyp11b2_1           :+U  EU:NC; range  -249 to    50.
GCCCCCTCTACCTCAGGCAACCCAATCTCCTATGTGGACACTATACCTGCTCTCAGTTTCTAACCACTAGCAGGCTGTGCAGGTGTTAGAGAGATGGTCATATACTTCTACTGACAGTTGAGCCCCAGTCATGACCAGAGCCCAAATGTCTCAGACAAGTCCAGGGACAGTTTCTTCCATGACGTGATTAGTCGAACAGTGCAGGATATTTAGGCAAGATAAAAGGCTGTGAACTGAAGACAGGAGGATGGCAATGGCTCTCAGGGTGACAGCAGATGTGTGGCTGGCAAGACCCTGGCA
>1043FP001046 Mgam_1              :+U  EU:NC; range  -249 to    50.
GATAGGGTTTAAAATGCTTGCCTTGTCCCATGGGCCTGTTGTTATCTAATAGATGATGCAGATTAAATGTCCTGAAAGCTGCAAGGTGTCGTGTACAGATGCAGAGTTTTATTATGAACACGTGAGTATTGGTTAACGTATTATTGTAATGCCCCTTTCCTTGATTTCTGCGTGCACATGCTCTTATCTGTGCCCAGGGGTGGGGAATGACAAAGGCAGTATAAAATGGTGGAACAGTAGGCATTTCACAACACGAGGAAATTCTGCAACCCTCTCTGTGGGTTGTTTATATCCTCACCT
>1044FP002371 Prl7a1_1            :+U  EU:NC; range  -249 to    50.
TATGGAGAAGAGATGTCTATAGTGGTTTGCAACTTAACTTGGGCCCTAGGTGTAATCTAAACTAATCTAAAAGGGTGAAAGAAACCACTTGAGTCATCATGATCTTGAGGCTGTTAGCACTTCCTGAAGATAAAGAGTCATATGGCTCTCACCTTCATTCCTGATGTTACTTCTTCTTACCTCCTAGCAGTGTTGTGGCCTTGGGGATGATTCAATGGACTATATAGGAGGTGGATTATTTACGGGAGTAGGGACTGCGAGAAAAAGACAAGTGTGCAAGGACACCTCAGAGATGCCGCT
>1045FP002117 Krt33b_1            :+U  EU:NC; range  -249 to    50.
CCGTTGGCAAAGTTGGTTACTTTGAAGCCAAACCATGAAGCTCTTTCTGAACTAACCAGCATGATTGGTGAGGAGTCCTGACATAGCAGGAAGCCAAAGTAAAACATTTTATGAGCTAAAGGACTCATGCGAGGTGGCTAAATAACAAATGGGAAATTGGTAATATGAGCAAAAGGAGGATAATGTTTTACATGGTTGCCACACCCACCACTGACAGGATATAAAGCTCCAAAGAGGACCAGGCCTTCTACCAGACACAGGACATCAGGCGTAGAAGTTGACTCTCATAACTCTGCTCCC
>1046FP001249 Ceacam1_1           :+U  EU:NC; range  -249 to    50.
ATGCTGGAACTCCTGCTGCAGTTGACAGCCCCAAGGCCAGGGCACAGGGCACTCCTCAGCCTTGCTGCTCGGAGTATGTTCTAGAACACTGAACTGGAAAGAGGAATAGAAGGACGGGAGGCCCACACTGACAGGAGTTCAGCATTGTCAGACTCACAGGCTCCACCCCCAGCCCACGTGGATCTGGGAGGTGCCCTCCCCTGGGAGGAGACAAAGCTCCTTTAAGAAAAGCAGGGCAGATATCAGGGCAGCCTGGCTTAGCAGTAGTGTTGGAGAAGAAGCTAGCAGGCAGGCAGCAGA
>1047FP000996 Serpine1_1          :+U  EU:NC; range  -249 to    50.
AGCCAAAGGCACAGGGATGTTCCAGTCAAGGGAACCAGAGTTTGCTCAATTATCCCCCATGCCCTTTCACACGTACACACACGTGTCCCAGCAAGTCACTGGGAGGGAGGGAGGGAGGGGGAGAGGGGGCAGGGCCGGCGGGCAGCCCAGACATTTCCAGAGTTAGAAAGTGGGTGGGGCTGGAACATGAGTTCATCTATTTCCGGCTCACATCTGGTATAAAGGGAGGCAGCAGCCAGGGAACGGAGCACAGCTGGATCAGGCTGCAGCAGAGCCCCGAGAGCTTTGTGAAGGAGGACC
>1048FP001344 Mir344-2_1          :+U  EU:NC; range  -249 to    50.
CTTTTCTCTTTCATTTTCCCTGCTTCTGCTGCAACACAAAGGCGGGGGTTGGGTGGAGAGATAAATGAATCAGCTGCTCTTGTGAAGATCTCCAAGGTTACCGCAGGCTTGCAGGCTTTTGCTTTTCATGCCTGGGTTTGAGATCTCTCTCCTGATTGGTTCTCAGTCCATTCTCTATTTGAATGTACGTACTCCTCCAATCAGAGGCAATCAGAGGTAATAAAAATCTCTGCAGCCAGGGTTTTTACCAGTCAGGCTCCTGGCTAGATTCCAGGTACCAACTGGTACCTGATCTAGCCA
>1049FP000815 Gm436_1             :+U  EU:NC; range  -249 to    50.
GTAATCCATGTCAAACCCCTTTCTTGAATTCTCAGTTGCTAGCATGTATGAATCTTACAGTGGTCTCAAGTCCACCTTAATGGTTCAGATATGATTTCTTACCTTTTTGTTTCTGAAGAAACAAGTACATTTGGCTCTTCTTGACTGGCTTATGCAAGTATCTAGGGTACAGTTCAGACAAGAAGCACGTGTGAGGCAATGAGCCAGAAGAAGTAGTGTATAAAACTCGGTTAGATAATCTACTCAAACATTTTAAAATTAGTTCTTCAGGACAGCAACTCCTAGGGGCCTCAGGACCAT
>1050FP003078 Cdca5_1             :+U  EU:NC; range  -249 to    50.
CCGCGATGCCGATCGTGACCGGTGCGTACGGTAATGAAAAGCGCGGAAGGCCGGGGACTGAGCTCACCAACTCCGGTAGCTGCAGCTCCGCTCCCTTCAGGTCCGGCCTGATTATCCCTCCGCTGCCACGTCTCTTCCGGGTGCGGCGCACGCTGATGACGCCACAGCGCCGCAGGATACGCCTCTGCCTTTTGCTAGCTAGACGTAAAGCCTGTGACAACAAAAGCGGATGGTCCGCCTCCGGCCTGTGTCACTTCCGCTTTCTCGCTAGCAAGGCGGGCAATTTGAACGTTTGAAGCA
>1051FP001584 Cx3cl1_1            :+U  EU:NC; range  -249 to    50.
GGCTCAGTGTCCGGCTTAGACAAGACCTAGGTTCTCCAGGGAAGGTAACCCTGCTAACCCACCAGGTTCCCATCGCGCCGCTCCCGCAGCGGAGCCCAGCGCAGGATTGCAACTGGTTCCCTGGCAACCTGGGAGGAATCCAGCCGCAGCTACAGGCTCTTCCTCTCCCCTCCCACCGCCTCCTACTGCGGGCGCCGGGGGCGGAGGCTGCCAGCCCATTATAAAAAGCAACCGAGACCAGCCGCGAGTGACTACTAGGAGCTGCGACACGGCCCAGCCTCCTGGCCCGCCGAATTCCTG
>1052FP000213 Il1rn_1             :+U  EU:NC; range  -249 to    50.
TCTTCCCAGGAACACCATGAAGGGGAAACAGAGAACTTAATTTTGGGGAAATTACACAGGGTAAGGGGGAGGAGATCAGTTACAACACACCATTGCGACACTTTCAGGGTTGACAGCGACAGCAGTAAAGGTTTCTCTTTTTGGAAATATGAGGGTTTTTCCGCTTCTGACAGTGGAACGGAATGACAGCAGCACAGGCTGGTGAATGACTACTTTCTTTATAAGCAACCACCTTGAGCCTGAAATGGCAGTCGCTAGTCTCTATTGCCTTGCTGTGGCCTCGGGATGGAAATCTGCTGG
>1053FP000350 Snx5_1              :+U  EU:NC; range  -249 to    50.
CCGCAAACAACCCTCTCGGGACCCGTACTTTCATCGGTCCCGCGCTTTCCCAAAGCGAGGCGGCCCCAGCATGCACTACGGCGTTCCCGTCGCACCTGTGAGGCGCCATCCCCTCCACGCCCCCGAAGCAGAAGCGCGGGCGCCGTCAAGCCGCGCGTTGTCGCGCTCACGAGATCTCGCGCACGTCACCGCCGCTCGCCATCTTGGACTCTGGCTGAGCCATAAATTGCCCGGGCCGCGGTGCGCGTCCTTTCTCGAGGCGTGCCTCGCCGGCGGAGGGTTCGGAGCCCGCGTTCCCGT
>1054FP000045 Plekhm3_3           :+U  EU:NC; range  -249 to    50.
TTGGGGTATATGATGTGAAATTCATAAATAATCAATAAAAAGTTAAAAAAAAAGGAACTGAAGAAAAAAAAAAAAACCCAGGAAGAGTGTGTGGGGTAGTGTGCCTGTGTTATGCTGGCAAAAGTGTACTGGCACCATGGAGCATGCGTAGTGTGGCCCTTATGCTACATGGGAGTTCAGGATGAGGGTAATCTCAGTTTCACTTCTCCCCTGTGCTGATATAAAGAGAACTGGGCTTTAAATTAGTTCAGAGTGACTTCTCTGCCCTCTGCCTTGAACACAATAGAAAACTATAACATA
>1055FP001342 Snrpn_2             :+U  EU:NC; range  -249 to    50.
AGTCATCATTGCCCACAAAACAGCTTGAATTTATTCCTGACCATTTTATACAGGGGTTTATGACAACCCCCCCCCCCCCCCCGTTTTCATACTAGCAATGGTACAGATCATAGCTCATGGCTGCCTGCTTTTTCATTAGCTTTAGAAAAGATTTTAAATCCCTGCAGCCTGGCAAACATGCACGCATGCGTGATTGGAGGGCTGTGCAGGCTCACTAGCACAAAATGGGGGTTGGGAGTGTGATTAGTCAATTCAGTGCAGCAGGTCCTGCTGAGCCAAAGATGCCTGTCACATCCACCC
>1056FP002145 Meox1_1             :+U  EU:NC; range  -249 to    50.
GCGCGCGCTCTCTCTCTCCTTAAAAAAAATAAAACAGACAATGTTTCTTTAAAAGTCTGCGTCTGCAAATGCCATTAGATGTGGGTATAAGGTTTCTGATGATAATGTTGCCTGCTCGGGTTTTGGTTGGAGGGGACTTTGTGTCGGTGGGTTGACCCCTCCCTCTCCTCTCTCACATTTCACTCCAAAAATTTGTCACTCTCTCCCCACCGCAGGATTTAAAAGTCTGTCTCAGCATCGGGTCCAGCCCTCTGCAGGCACTCATTCACTCAGGGTCCCCGGGAAGGGCTTGTCAGTATG
>1057FP000387 Bpi_1               :+U  EU:NC; range  -249 to    50.
AACAGGCTCGCGCGTGCTGGCATGGGTGGGCGCGTGCACGTGCACAGCACATGCGCACATGCCCATGCTCGCACAGACCTCTAGGCTCCACTGGGGCAGCCCCTGGACTGGTCCCCAACGTTGATGGGGAACCGCAGCTGCCCTCCCCCTCCCGCCCCCACGGCTGCCTTCCTCCTTCCTCTTTCTACTACTGCCCTGCCCTTCCCCAGAAGGCTTCTTTATAGGTCTCAGGTTCCCATCCGAGGCCTTGTGGTTTGGGCTGCCCTAGAGGACATGACCTGGGCCCCTGACAACGTGCGG
>1058FP002797 2310079G19Rik_1     :+U  EU:NC; range  -249 to    50.
TGACAGTAACTTTAAGAAACTGTTAAGACTGTTAAAGGAAAATTACTTCTAATGAGAACTTGAATACGAAGGACCAGATTGGTTTTGAAATGATAATCATTTGGAAGATGATGTATCTTTTATGAGTTAGTGGGAGGACTGCTTAGTAAGCAACTGGGTGGCAGTCTAGTGACATGCAAGGAGGGTGGACTATAGAGAGAACCAACACCCAGCACCGAGGTATATAAAGATGTCTAGCAGGTACCAAGCATACTTCAACAGCGTATTCTCTGCAGTTTAATCGAGGCCTGGTTGTCTGTC
>1059FP003116 Il33_2              :+U  EU:NC; range  -249 to    50.
AAACAAAAAACCAACTTTCTCCAGCAAAGGCATCACTGAGCATCTGTTTTAAAAGTTACATTTAAAAGCCAGTAATTAAGTATATCTCTGAAAGGACGGGTCTGTGGGGAATCTGTCTCCTGGGAACAGCTACACACCCTCACATTCCATTCATATCGCTCCATTTGCATAACTTTACTCATCAGCTTCTGTTACCAAAGTTGTTTAATCTGAGCTACCATATAAATAGAACTGAAGCGCGACTGTGTTAGCTCTCCACCGGGGCTCACTGCAGGAAAGTACAGCATTCAAGACCAGCTA
>1060FP002475 Ppif_1              :+U  EU:NC; range  -249 to    50.
CACCCCCCCACGTCTTTCTGAATCTCAGGATCAACCTTTCTCTTGATCTAGAAGCACTTTCAAAGGACTTCCGGCTCAGTGTGTAGGGATGGAGGGCGGGGCACAACGCACGAGCCGATTACGCTGCCAGCGGCAACCGGCAGGGGACGCTAGCGAACAGGTTCCGAGGGGGCGCGGCGGAGGCGTGGAGGGGGGCGTGGTCTCGAAGCCAGCCGACCAATAAAGGCGGCGGCGCGCGGCCTAGGTATCGCTTCCTGGGTCGTACGACCTTGCCTGTGTCTGCTCTGAGTTCTTCCGCGC
>1061FP002874 Rpl10a_1            :+U  EU:NC; range  -249 to    50.
TCATGGGGCAGGCAGAAGATAGAAAGCAGGGAGAAATCCAATCCCAGGGCCCGGCTTCAGCCCTTGTCCCAATGCAGGACTGCCTGCTGCTCCTAGAGCGGTTCTCACGGTGCAGCCGCGTGGTGGCGCCCCCCCAGCGGCCGCAAACTGCAGCGCCTCTCCGGCTTGGCTGAGCGCGGAACGTGCCCGTAACGGGCAACTCTCGCGAGAACGCGGGCTCTATTTGAGCGCATGCGCAAAGCGCTCTGCCTTCTTTCCGGTTTCCGCGGCAGCCGCAGCCATGAGGTAAGTTGTTATCGT
>1062FP000632 Adh6-ps1_1          :+U  EU:NC; range  -249 to    50.
AATGACCTTTGCTTAGTAATTATTTGTAACTCAGCCTTACACAATTAATGCACTTTGCCCAATTGATATATTGTAATAAAAGTTTCTTTTAAAAGCTATTTTTTTAAAACCTCTTGGTGGCAGCTGAGAGTGATGGGTTTGTAGATGAACTATGACAGTACAAATGTCACAGCATAGGACAGGCAGGGCTGTGATTGGAGAAGCAGCCAGCAGCAATGCTATTTATCCAGAGTCTCCAGCATAGGACGCAGAGCATGCTGGGTAGAGGTGAAAGGTCAGAGTCAGAAAAATACTTCCAAA
>1063FP002419 Ctsj_1              :+U  EU:NC; range  -249 to    50.
TTGCTATCTAACTTCCTTTGACAAGGTCAACAAATTTAGCTCCCCACTGTCAACAGGGTCAACCTTCCAGCGTCAAGCTCAACCTTCTATCGTCAGGATGAAATCATATCTCAGAAAGAGCCTCAAGTCCCAGTGCCTGGAGGCCTAATCCAGTCACCAGCACAGCCAATCATACAAAGAGCAGGACTGAGGGGGTGGGGCCCTGTCCACATGCTTGGGATTTAAAGTCAGAATGAGGTGTTGCTGGCCAGAACTCAGGACCACAGCAACCTCTGAAGAGTTGAGTCTGTGGAGTGGACT
>1064FP003285 Irs4_1              :+U  EU:NC; range  -249 to    50.
GCCGCTTGCGCCCCTCCACCGCTGGGGTAGCTGCCTGTGGTGCGAGCTGCCGCGTGAGGCGACGGTCACGTGTTGTTTTGCCCACTGCCTTGAGCCCAGTGAAGTGGGCGGGGACGCGGGCCTAGGCGGGAGGGGTCTGGGGCGGGCAGACAGGGGGAGACTGCCTCTTCTCCCCCCAAAGCCCTCCCTTCTCGAGCCCCCCCTCCCCTCCGCTCACCTTAAAACCACGGTGCATCACCATGGCGAGTTGCTCCTTCTCTGGCCACCAAGCGCTTAGGAGACTGAGAGCCTCAGCAGCAG
>1065FP001192 Pthlh_1             :+U  EU:NC; range  -249 to    50.
TTGGCCCCGGAGCGTGTGAACCTTCCAGGGCTGGGCTCACAGCTACTCTCCAACCTGCGCCGCCCCAGCTGGGCCGCTCCGCCCCGCTGCCGGAACCCGCCCTCGCGGCCACCTGGCCCTCGCATCCACGACACGCGCGCCTGCAACTTGTTCAAGGGCGTTGTGGAATCAACTTTCCGGAAGCAACCAGCCCACCGAAGGAGGTAGACCGACAGCTATGTATATATACGCGCTCTGCCGCAAGTGGCTGTGCACCCAGAGGCCCGGTGCGCAGGACAGCTGACTCCTGAGGAACACCCG
>1066FP003131 Pank1_2             :+U  EU:NC; range  -249 to    50.
TTCTGGGTGAGGAATGCGCTTTTTATAGCTTGGGATCGGTTCTGTTTACTTGGTTTCTTCTAGCACCGGTTATTCCTGCCTAGTTTTGTCCTTCACTGTCCTTTCTCTCTCTTCCTAGGTTTCCTCTCTGCAAACGACAACTCGAGAACACATGCTGTTTGTGTGAGTGTGCCAACCAAGGAATTTCACTCCCCTCCTTCTCCAAGGCTGCCTACCTCTCTATAAATAATTGTTCTCTTCCCTCCCTTCAGACCTGGGAGTAGTTTGGTCACATTAACGCACGCGCGCCTGCTCACACAC
>1067FP000622 Etnppl_1            :+U  EU:NC; range  -249 to    50.
GGGGAGGAGGAAGCAAGGCAGAACCAAGACAGAGTTAAGAAATCAAAAGGTGAGTTAAATGCAATTACAAGATGGGGAGGGGCAGGGGACATCTGCAGAAGGGACAGGAGCCAGTCAGACTGGGGGCGGAGGTGGCCTGGCTGCTGACTTGGTAAGCAGGCACCAGGTGGAGGAGGGGAGCAGGAGGGAGGGACTTGGCAAAGGGCAAGGGCAGGCAACACTTAAAAGGGGAATGACCCTAGGTGGTTAATGCCACTAGTGACCTCCGATACCCAGGGCAGGAGGCACAGGAGGGGAGAA
>1068FP003076 AK148054_1          :+U  EU:NC; range  -249 to    50.
CCAAATATCATCTTTGGATATGCCCTTCATCCTGTGACGCACCGCTAGGAGCAGAAAAGGATCATTGAGCAATCTGAGGGAGTGGCGGTTGACGGAGGCCATGACCCGCCCCTCGTGGGCTCCTTTGGCTCTGTGGCTAGGTCGGGGAGGAACTTTTTTTTAAGTGCCCGTGGAGGAATCGTTCCGTTTAGCAGTGTTTGGGTGACGCGACACAAGAGTATAAAAGCAAAAGTTGTAACCTCCACCTGTAGGAGTTAGTGACAAGGAGGGCTCGCTCTTGGGGCTAGTGGTGGGGAGGCA
>1069FP000301 Actc1_1             :+U  EU:NC; range  -249 to    50.
CTCCCTAGCTCCCTATATGGCCATTGCTCTGACTGCCCCCTCCCCTTCCTTACATGGTCTGGGAGCCCCCTGGCTGATCCTCTACCCTGCCCTTGGCTCCAAGAATGGCCTCAGCGGTCCTAGATGGTGCTAAGGCGACCAAATAAGGCAAGGTGGCAGATCAGGGGCCCCCCACCCCTGCCCCCGGCTGCTCCAACTGACCCCGTCCATCAGAGAGCTATAAAGCTGCGCTCCAGGCGACTGACACCCAGTGCCTGCCACCAGCGCCAGCCCAGCTGAATCCAGCCGCCCCTAGCACGG
>1070FP000433 Fabp5_1             :+U  EU:NC; range  -249 to    50.
AGCTGTCACTAAGGGAGGCACAGGGCGCGCCAGACGAGTCGCAGCTTGCAGGAGCTGCGGGAAACGTGACGTCCCAGTCCGGCGCAGCCAGGCCAGGGTGGCACCTTCAGACCCCCCAGCACAGCCCAAGGCGCACAAGTCCGGGCGTGGCGAGGGGCGGTACCAGGCTGAGGCGCGCCTCCTATTGGCTGCCCGACACCACCCCCACACCAAGGACGATATAAGCGCAGATGGCGCCAGGAGCGGAACAGCGCCCTCGCCACCGCGTCTCTGCTGCTTTTGTGCTCTCCCTCCCACCAT
>1071FP002712 Krt1_1              :+U  EU:NC; range  -249 to    50.
CACTCTGAAGAGAGATCCTGTCTGATAAAGAAAGTGATTACCACACGAGCCATTCTTGTCTGCACAGCAATTCTGAGAGCCCATCCTGGGAGCTAGGTGTGTAGTGTTTATCGTATTGTTGAGGCTCGTAAAAATCTTGTATGGCTGCAGGCGAGCCAAACCCTTTGCAGGCTTTGCATCTCCGGCTGACTCTGAGGACCAAGCCCAATTTCTTCTCAGTATATAAGGGCACGGCACTGGGCTCAAGGCAGAGGAGTTCTCAGCTCCTTCCATCTCTTGTCTTTGCTCTCACCTCTCTCT
>1072FP002834 Mx1_1               :+U  EU:NC; range  -249 to    50.
CCTGGGAAAGCAGGCAGCCATCTGAACTGGTGTCCATACTGCATGTGTCTTGGTGGGCTGAGCCTACAATATCGATTTCCCAACCTCAGTACCAAGCCAAGGCCCCTCAGGGTGAGTTTCGTTTCTGAGCTCCTTTCATATGTGGTGGGGGTGTGGGCACAGCAAGCTCAGGCTTTTTCACGGTTTCAATTCTCCTCTGGAAGGGGTGGAGCCAGCACTATTTAAAGAGGTCTGAGCCCTGGCAGCTGCACACTCTCTCTTCAAGCCTGGAGTGGTGAGTATTGCACAGGATTCTGTGCA
>1073FP002361 Prl3b1_1            :+U  EU:NC; range  -249 to    50.
TCACTATGGAACCAAGATGACTTTTGTGATTTCTGAACTAATTTGAACCCTGCACTCTTGCAAACTGCAAAACAATTCATACAGAAACAGGACTGTGACAAGAGTAAGGAATATTTTTATACTTCCTACAGGGATATAATCTAAGAACCTTTACCTTGACAAAACACATACTTCCCTCTGCCTCGTGACCTGGATGACCTTGGAGAGAATCTGTTAGTATATATGGGAGGCATAGAGCTGAGGGAAGGCAGCACTCGGGGAACAGCAGCCTTCTGGTGTTGTCAGCACTTCAAGAGAACT
>1074FP000150 Myoc_1              :+U  EU:NC; range  -249 to    50.
CAAACAGACTAGAAACTTAGGGGTTATTATTGGGATGTGGGGTACATGCACGGGGACTTCTAAAAAGAAAATAAATTCAAAATAGCCTCCGGCACTTTGTTTTTAAAGACTCTTGCTGGCAGTGTGAGTGTAATCCTCCTATCCCCCCATGGCTGGTCCAACCCAGCTTCATGTGATCACCTCTCCCTCCCTCCACACAGGGCTGGGTCCCCAGGATATATAAATGTCTTTGGACTTCAGGCTTGAGCCAGCAGGGCCACCCATCCAGACACCTTGCAGGAGAACTTTCCAGAAGAAACC
>1075FP001623 Mmp8_1              :+U  EU:NC; range  -249 to    50.
AACTTCCTCATTACACACAGACAGAAACTGGAAGACTGTAGCCCCCGTGCCAGCCACCTCACCCTGACAGTTTACAAAAGTAGCGATCCATCCTCTTGCTTTGTTGAATGACTCCCCCACTTCTAGGTTCCAAATCACATTCTAACATTGAAGAACTGTCAGAGTGCGGTTAGCTATGTTGCCTCATACTGCTTAGGCAGAAGTTGCTCAAGATGTAGCTTTATAAGGGACCAGACAAGAGCAGTGATTGGCAGGGGATGCTGTGAGCTTGAGGGCACTTGCCAGAGGGGCAGAGGAAGG
>1076FP002353 Hist1h1a_1          :+U  EU:NC; range  -249 to    50.
ACAAGGAGAATCTGCTGTGGTTGAAATTCCACCTCAAGCAGCCAGCCGGAGAAGTTTTGAGGCCGCCTCCTCTACCTGCAAAAACACGAAGCTAGGTCGGTGGAATCGCAAAGGAGTTAGTTTCTGAAATCTTGCAGGCAGACAGGCGCACGGGAGGCGGGGCCTTAGGGTCCAGGGGGCGGGCGTTAGCATTCACCAATCACAGCACAGCACTGCTCTATAAATACTCCGTGCAGGGGCCTTGTCTTTCTACTTCTTTTCTTCGTCTTGGGTATAGCTGTTGTTTATTCATCAGCAACC
>1077FP002506 Otx2_2              :+U  EU:NC; range  -249 to    50.
GAGCACGACGGCCTGTAATTAAGGGACGTGTGCCCCTCGGATTATCTCGTTAGTTTATCAAGAAAACATTTATTATAATTAATTCTCGGACGAGGTAATTATTATTGAGCGAGGACACAGCAACTGGTAGATGGGCTTCTTGGAAGAAGGGGAAAAAAAACCACCAAGGAGGGGGGGCGATCTGGAGGGGGAAGCGACAGATTGCACGAATTGACCGTTAGATATAAGGCTGTGCAGGCCGGCGCAGGCAGTGGAGACGGGGCTTGGGCATCAGAGCTGCTGATCTGCCGGACTGCAGGG
>1078FP001366 Thrsp_1             :+U  EU:NC; range  -249 to    50.
CTTTCCTCTAGCTGGCTGGGCGAGCTGCTGAAGGAAGAGTTGGCCTCCTGCTGAAGCAGTCATGACAAGCAGAAGCCTGGCAGGTTTGTCCCTGGGTAGATGGATCACCTGATACAGACACTGGGGACCAAACGCTGGGATTGGCTCAAAACAGGGCTGTGTTGCTCCAATGGTTGGGCTTTGGCATCCTGTCAATTTGCTGTCTGCTCAAAAGCCTAGAAATAGCGCTGGGGCAGTCTGCCGGACTCTGAGGAAGGAAGCAACCATGCAAGTGCTAACGAAACGCTATCCCAAGAACTG
>1079FP002546 Gzmb_1              :+U  EU:NC; range  -249 to    50.
CCACTGGGAGCTTGGGTTTCTGGGACTCTGATACCATAGGCTACAAACCCCACCCTATGCCCTTGTGGTCTTGCCCTGGGCTGTAAGTGGTGGTTCTCTGAGTCATTCGCTGTGGGTTCTGCTGTGGTTACTTCATGATTCTCACACAAGTACTCAGAAGACGTCATCAGGCAGGGGCAGTAGGGCAGGAGTTTTCATAGAAAGCATGTGATGAAGCATCATAAAAGCAGAGAGGGGGTACAAGGTCACAGAGCCCCCTCTGCCTTCTTCCTCTCCTAGAGGTTAAAAGAGAGCAAGGAC
>1080FP000177 Mptx2_1             :+U  EU:NC; range  -249 to    50.
CACGGAAGATCTTTCCATCTTCTGATATCTTCCGTTTCTTTCAGTGCTTTCAAGTCTTTAACAGACAAGTTTTTCATTTGCTTAGTTTACCCAAGAATTTTTACATTATTTGAGGTGATTAATACATCGTTTTAAAAACCATTTATTGTTCAGTTAATATTAACCTTTTATTACTTTGTCTTCTTTTGTGAAAACAAGGGTATTGTCCCAGTGAGTCCTATATAAGAGCTACACAGCAGAGGTTTCTCCACAGAGATGAGGGTTGCTGATCTCCCACTACTGGAATTGTCCAAGAAGAGC
>1081FP001555 Haus8_1             :+U  EU:NC; range  -249 to    50.
CGACCAGCCTCGCCCGCCGCTGCACCGTGCGATTTCACTTCCGGGTTCCGGAGGCGCTGAGTGGGCGGGCGCCAACTCGTCGGAGAGGCGGGGCGACTCGAGGTCCCGCCCCATCTAAAGGCGCGCAGCGAACGCCCTCTGCGGTTGGTGCATTCCAGATGCTAAGTGTTCCACAGCTGAGAGGGGCGGGCGCTATGATAGTCACGCCCCTCCCCAGCAGTATTTTAGCCCGCTCAGGTTGGTGCCGGAAGCCCACACGTCTGAGGGACACCTTGGAGCCACGCCCTTTTTCGGCGCTCT
>1082FP002114 Krtap16-1_1         :+U  EU:NC; range  -249 to    50.
GAAGGTGATGATGGATGCTCATCCCGGGACTACCTGTAGCTTTGAGGATTCCATATTTAGCATGCAAGTCAGTAAATAAACATCTTCTTTATGGGCAGACAAACAACTTCTAGATCAACACATGTTGGCATAATAAGATGTTCCTCCAGAAACAGGGCCCAAACAACAATGAGGAAAAGATGCAGGGGGCCCGCCAAACAGCATGCGCCAGTGAGGGAGTATAAAAGGGAGATACCACACTCAGGCAGCACTCACTCCAAGACAGAGAGCTATCTCCACCATGTCTGGCTGCTGTTGTTC
>1083FP000079 Alpi_1              :+U  EU:NC; range  -249 to    50.
GAAATCCCTGACAAGACAGTAGTGAATGGGGGGGGGATTCCAGCAGCATACAGCACAAGTTTCTCTTTCAGGATCCATTACCCCCAGCCTCCCACCCAACCTGCAGGAGACATAGGACCCCTGGCCCAGCCACACCTTGAGAGCCAGAGCCAGACTTCAGTTCACAGGGCAAGGGTGGGGCCAGGGTGACTATATCTAGAGGAGGGACAAGGACCCTTTATAGCCAGGGACAAAGTCCATCTCTGATTTGAGCCCAGGCAGACTAAGCAGGAGCTGGTGCCTTGGTTCCCTAGCCGGGCA
>1084FP002958 Plin5_2             :+U  EU:NC; range  -249 to    50.
AACCAACCAACCAACCAACCAACCAATCAAACAAACAAACAACAACAACAAAAAGAAAGTCCTCAGTCCTAGTCTGAGGTCAGCCATGGTGACTGGACCAGGATTCAGCGTCCCTGAGCCGCTATGGCAACCATGGCGCCTGTGGGGGGCGGGGAAGCTCCAGATCCACCCCCGGCGGCGCCTCATTGGCTCGCGTGCGGAGGCCCCACCCAGACCTGCTATAAGGACGGAGGGCTGACTCAGGTGGGAGCGCCGGGGGGCGGATACACGCGGGATCTGAGCTCTGCACCCAGGTGAGGG
>1085FP003163 Cyp17a1_1           :+U  EU:NC; range  -249 to    50.
ATCCATAGCGCAGAAGCCCCAGGGAGATGACCAACTCTCTGCTCTTTAGCCAGCTCCTCCTCCAGGAGTTCGTCCTTAATCTGAGCCAGCCCTTGTGGAGGCCAAATTCCCTCTCCTCTCCCTTTTCTGGGTGAGGACTCAGGCTTGGAGACACTCCAGGATAAACTTCTGCAGGCCAAGAGATAACACGTCTTCAAGGTGACAATCAGAAACGCCTTTTAAAAGTTCTCCTTCTCTGCTGAAATTGCTGTAGCTTCTCCACTCCACAGCTGGCCATCTGCCTACACCTGGCTGCCATGT
>1086FP000549 Hrnr_1              :+U  EU:NC; range  -249 to    50.
ACACACACACACACATAGCCCTTCTGCAAAGTGTCCTGAAAGTTGGACAGGTGGGGCTGATACTAGCCCAGATTTGGGAGCTGCTATTGCAATCTCAGGTTAACGTGTAAGGAAGTAAGAAGGTAAACACCTGGGAGGTGAGATGGAGAAGGAGCTGGACTTGTTTAGGAGTGAACTAGGACATCTCAAAGAAAGCAACTCCTCCCTCAGATGGACATTATAAAAAGGCCAGTGTTTCCAATGAGCAGCACCCTGCAAGCAACATCAGTCTCCATCCCTACTGTTCCTCTGGTGAACCAG
>1087FP000199 Ccdc3_1             :+U  EU:NC; range  -249 to    50.
CTGACCTAGCCCATAGTTGGGTGCTACAAACCAGTTAGGTCTGGTGGTCAAGGCGTTGTACGCACATCTCCTCTAGTCACCCTGGAGTCCCAGGGCGCAGGGGTTCGTCCCTTCCTCCCGGGAGTTCTGCACGGGCCGGTTGCGGGGTTGACGGACTCCCCGCCCCTGCCGCGGTCCACGCCCCAATCTCCGCCCGTCCCGTCGCGTCCTCTGGACCCTTTTTAAGCGTGGCGGGGCGAAGGCCCGGTCATGGTGATCCAGGCCGAAGAGCTAGCCGTGCACCCAGCTCTCCGGAGCGCG
[truncated: 620,659 more chars]
