# Supplementary material for: iPro-CSAF: identification of promoters based on convolutional spiking neural networks and spiking attention mechanism
Source: PeerJ Comput Sci. 2025 Mar 26;11:e2761. doi: 10.7717/peerj-cs.2761 (PMC12190325; doi:10.7717/peerj-cs.2761)
Supplement: Supplemental Information 2 [file peerj-cs-11-2761-s002.zip]

Archive with 5 entries (4 files):
- The code and data for iPro-CSAF/
- The code and data for iPro-CSAF/iPro-CSAF.py
- The code and data for iPro-CSAF/onehotencode.py
- The code and data for iPro-CSAF/Raw data availability .txt
- The code and data for iPro-CSAF/The instructions  of running code.txt
