# Supplementary material for: iPro-CSAF: identification of promoters based on convolutional spiking neural networks and spiking attention mechanism
Source: PeerJ Comput Sci. 2025 Mar 26;11:e2761. doi: 10.7717/peerj-cs.2761 (PMC12190325; doi:10.7717/peerj-cs.2761)
Supplement: Supplemental Information 2 [file peerj-cs-11-2761-s002.zip › The code and data for iPro-CSAF/iPro-CSAF.py]

import torch
import torch.nn as nn
import torch.nn.functional as F
import torchvision
from spikingjelly.clock_driven import neuron, functional, surrogate, layer
from torch.utils.tensorboard import SummaryWriter
from sklearn.model_selection import KFold
import os
import time
import argparse
import numpy as np
from torch.cuda import amp
from torch.utils.data import TensorDataset, DataLoader, random_split
from sklearn.metrics import confusion_matrix,accuracy_score,f1_score,roc_auc_score,recall_score,precision_score
from sklearn.metrics import roc_curve, auc
from sklearn.metrics import multilabel_confusion_matrix
from numpy import concatenate
import scipy.io as io
_seed_ = 2020
torch.manual_seed(_seed_)  # use torch.manual_seed() to seed the RNG for all devices (both CPU and CUDA)
torch.backends.cudnn.deterministic = True
torch.backends.cudnn.benchmark = False
np.random.seed(_seed_)
class GetLoader(torch.utils.data.Dataset):
    # get the data
    def __init__(self, data_root, data_label):
        self.data = data_root
        self.label = data_label

    # index is the index obtained by splitting the data according to batchsize,
    # and finally returning the data together with the corresponding labels
    def __getitem__(self, index):
        data = self.data[index]
        labels = self.label[index]
        return data, labels

    # Returns the length of the data size
    def __len__(self):
        return len(self.data)
#model construction
class PythonNet(nn.Module):
    def __init__(self, T):
        super().__init__()
        self.T = T

        self.static_conv = nn.Sequential(
            nn.Conv1d(4, 64, kernel_size=5, padding='same', bias=False),
            nn.BatchNorm1d(64),
        )

        self.conv = nn.Sequential(
            neuron.MultiStepIFNode(surrogate_function=surrogate.ATan(), backend='cupy'),
            layer.SeqToANNContainer(nn.Conv1d(64, 64, kernel_size=5, padding='same', bias=False),
                                    ),
            neuron.MultiStepIFNode(surrogate_function=surrogate.ATan(), backend='cupy'),
            #nn.MaxPool1d(2, 2),
            nn.Dropout(p=0.6),
            nn.Flatten(2,3),

        )
        self.ssa = nn.Sequential(SSA(64),
                    nn.Dropout(p=0.6),#0.4
                                 )
        self.fc = nn.Sequential(
            layer.SeqToANNContainer(
                nn.MaxPool1d(2, 2),
                nn.Flatten(),
            ),
            layer.SeqToANNContainer(
                nn.Linear(64*300, 2, bias=False),
                 nn.Dropout(p=0.4),#0.3
            ),
            neuron.MultiStepIFNode(surrogate_function=surrogate.ATan(), backend='cupy'),

            # layer.SeqToANNContainer(
            #      nn.Linear(128, 2, bias=False),
            #           nn.Dropout(p=0.1),
            #  ),
            #  neuron.MultiStepIFNode(surrogate_function=surrogate.ATan(), backend='cupy'),

        )
    def forward(self, x):
        x_seq = self.static_conv(x).unsqueeze(0).repeat(self.T, 1, 1, 1)
        # [N, C, H, W] -> [1, N, C, H] -> [T, N, C, H]
        x_conv = self.conv(x_seq)
        x_sa = self.ssa(x_seq)
        x_ca = torch.cat([x_conv, x_sa], dim=2)
        out_spikes_counter = self.fc(x_ca)

        return out_spikes_counter.mean(0)
#multi-head spiking self-attention mechanism
class SSA(nn.Module):
    def __init__(self, dim, num_heads=8, qkv_bias=False, qk_scale=None, attn_drop=0., proj_drop=0., sr_ratio=1):
        super().__init__()
        assert dim % num_heads == 0, f"dim {dim} should be divided by num_heads {num_heads}."
        self.dim = dim
        self.num_heads = num_heads
        self.scale = 0.25

        self.q_conv = nn.Conv1d(dim, dim, kernel_size=1, stride=1, bias=False)

        self.q_bn = nn.BatchNorm1d(dim)
        self.q_lif = neuron.MultiStepLIFNode(tau=2.0, detach_reset=True, backend='cupy')

        self.k_conv = nn.Conv1d(dim, dim, kernel_size=1, stride=1, bias=False)
        self.k_bn = nn.BatchNorm1d(dim)
        self.k_lif = neuron.MultiStepLIFNode(tau=2.0, detach_reset=True, backend='cupy')

        self.v_conv = nn.Conv1d(dim, dim, kernel_size=1, stride=1, bias=False)
        self.v_bn = nn.BatchNorm1d(dim)
        self.v_lif = neuron.MultiStepLIFNode(tau=2.0, detach_reset=True, backend='cupy')

        self.attn_drop = nn.Dropout(0.2)
        self.res_lif = neuron.MultiStepLIFNode(tau=2.0, detach_reset=True, backend='cupy')
        self.attn_lif = neuron.MultiStepLIFNode(tau=2.0, v_threshold=0.5, detach_reset=True, backend='cupy')

        self.proj_conv = nn.Conv1d(dim, dim, kernel_size=1, stride=1)
        self.proj_bn = nn.BatchNorm1d(dim)
        self.proj_lif = neuron.MultiStepLIFNode(tau=2.0, detach_reset=True, backend='cupy')

    def forward(self, x):
        T, B, C, N = x.shape
        x_for_qkv = x.flatten(0, 1)
        q_conv_out = self.q_conv(x_for_qkv)
        q_conv_out = self.q_bn(q_conv_out).reshape(T,B,C,N).contiguous()
        q_conv_out = self.q_lif(q_conv_out)
        q = q_conv_out.transpose(-1, -2).reshape(T, B, N, self.num_heads, C//self.num_heads).permute(0, 1, 3, 2, 4).contiguous()

        k_conv_out = self.k_conv(x_for_qkv)
        k_conv_out = self.k_bn(k_conv_out).reshape(T,B,C,N).contiguous()
        k_conv_out = self.k_lif(k_conv_out)
        k = k_conv_out.transpose(-1, -2).reshape(T, B, N, self.num_heads, C//self.num_heads).permute(0, 1, 3, 2, 4).contiguous()

        v_conv_out = self.v_conv(x_for_qkv)
        v_conv_out = self.v_bn(v_conv_out).reshape(T,B,C,N).contiguous()
        v_conv_out = self.v_lif(v_conv_out)
        v = v_conv_out.transpose(-1, -2).reshape(T, B, N, self.num_heads, C//self.num_heads).permute(0, 1, 3, 2, 4).contiguous()

        attn = (q @ k.transpose(-2, -1))
        x = (attn @ v) * self.scale

        x = x.transpose(3, 4).reshape(T, B, C, N).contiguous()
        x = self.attn_lif(x)
        x = x.flatten(0,1)
        x = self.proj_lif(self.proj_bn(self.proj_conv(x)).reshape(T,B,C,N))
        x = x.flatten(2, 3)

        return x


mcc = []
Acc = []
Sn = []
Sp = []
AUC = []
for i in range(5):
    def main():
        '''
        *
        optional arguments:
          -h, --help            show this help message and exit
          -T T                  simulating time-steps
          -device DEVICE        device
          -b B                  batch size
          -epochs N             number of total epochs to run
          -j N                  number of data loading workers (default: 4)
          -data_dir DATA_DIR    root dir of Fashion-MNIST dataset
          -out_dir OUT_DIR      root dir for saving logs and checkpoint
          -resume RESUME        resume from the checkpoint path
          -amp                  automatic mixed precision training
          -cupy                 use cupy neuron and multi-step forward mode
          -opt OPT              use which optimizer. SDG or Adam
          -lr LR                learning rate
          -momentum MOMENTUM    momentum for SGD
          -lr_scheduler LR_SCHEDULER
                                use which schedule. StepLR or CosALR
          -step_size STEP_SIZE  step_size for StepLR
          -gamma GAMMA          gamma for StepLR
          -T_max T_MAX          T_max for CosineAnnealingLR
'''
        parser = argparse.ArgumentParser(description='promoter recognition')
        parser.add_argument('-T', default=9, type=int, help='simulating time-steps')
        parser.add_argument('-device', default='cuda:0', help='device')
        parser.add_argument('-b', default=128, type=int, help='batch size')
        parser.add_argument('-epochs', default=100, type=int, metavar='N',
                            help='number of total epochs to run')
        parser.add_argument('-j', default=4, type=int, metavar='N',
                            help='number of data loading workers (default: 4)')
        parser.add_argument('-data_dir', default='', type=str,
                            help='root dir of Fashion-MNIST dataset')
        parser.add_argument('-out_dir', type=str, default='',
                            help='path where to save')

        parser.add_argument('-resume', default='', type=str, help='resume from the checkpoint path')
        parser.add_argument('-amp', default='True', action='store_true', help='automatic mixed precision training')
        parser.add_argument('-cupy', default=False, action='store_true',
                            help='use cupy neuron and multi-step forward mode')

        parser.add_argument('-opt', default='Adam', type=str, help='use which optimizer. SDG or Adam')
        parser.add_argument('-lr', default=0.0009, type=float, help='learning rate')
        parser.add_argument('-momentum', default=0.9, type=float, help='momentum for SGD')
        parser.add_argument('-lr_scheduler', default='CosALR', type=str, help='use which schedule. StepLR or CosALR')
        parser.add_argument('-step_size', default=32, type=float, help='step_size for StepLR')
        parser.add_argument('-gamma', default=0.1, type=float, help='gamma for StepLR')
        parser.add_argument('-T_max', default=64, type=int, help='T_max for CosineAnnealingLR')
        args = parser.parse_args()
        print(args)
        net = PythonNet(T=args.T)
        print(net)
        net.to(args.device)

        optimizer = None
        if args.opt == 'SGD':
            optimizer = torch.optim.SGD(net.parameters(), lr=args.lr, momentum=args.momentum)
        elif args.opt == 'Adam':
            optimizer = torch.optim.Adam(net.parameters(), lr=args.lr)
        else:
            raise NotImplementedError(args.opt)
        lr_scheduler = None
        if args.lr_scheduler == 'StepLR':
            lr_scheduler = torch.optim.lr_scheduler.StepLR(optimizer, step_size=args.step_size, gamma=args.gamma)
        elif args.lr_scheduler == 'CosALR':
            lr_scheduler = torch.optim.lr_scheduler.CosineAnnealingLR(optimizer, T_max=args.T_max)
        else:
            raise NotImplementedError(args.lr_scheduler)

        # Loading  datasets
        path_train = ".\\.mat"  #sequence labels
        matr_train = io.loadmat(path_train)
        lab_train = matr_train["Labels"]
        lab_train = torch.tensor(lab_train[0], dtype=torch.float32)
        dataset_dir = '.\\.npz' # one-hot encoding sequences
        promoter_data_train = np.load(dataset_dir)
        origin_set = promoter_data_train['onehotencoded_sequence']
        dataset_train = torch.as_tensor(origin_set, dtype=torch.float32)
        ## Split the training and validation sets for five-fold cross-validation
        sample_list = [j for j in range(len(dataset_train))]
        kf = KFold(n_splits=5, random_state=42, shuffle=True)
        for k, (sample_listtrain, sample_listtest) in enumerate(kf.split(sample_list)):
            np.savez(f".\\train{k}.npz", sample_listtrain=sample_listtrain)
            np.savez(f".\\test{k}.npz", sample_listtest=sample_listtest)
        data_train = np.load(f".\\train{i}.npz")
        data_test = np.load(f".\\test{i}.npz")
        train_set = []
        test_set = []
        for key in data_train:
            train_set = data_train[key]
            data_train.close()
        for key in data_test:
            test_set = data_test[key]
            data_test.close()
        x_train = dataset_train[train_set, :]
        t_train = lab_train[train_set]
        torch_data_train = GetLoader(x_train, t_train)
        x_test = dataset_train[test_set, :]
        t_test = lab_train[test_set]
        torch_data_test = GetLoader(x_test, t_test)

        # Create a DataLoader object to load data
        train_data_loader = DataLoader(torch_data_train, batch_size=48, shuffle=True, drop_last=True)
        test_data_loader = DataLoader(torch_data_test, batch_size=48, shuffle=True, drop_last=True)
        scaler = None
        if args.amp:
            scaler = amp.GradScaler()

        start_epoch = 0
        max_test_acc = 0
        mcc_max = 0
        Sn_max = 0
        Sp_max = 0
        AUC_max = 0
        c = 0

        # Load the trained model if needed for further training or testing
        if args.resume:
            checkpoint = torch.load(args.resume, map_location='cpu')
            net.load_state_dict(checkpoint['net'])
            optimizer.load_state_dict(checkpoint['optimizer'])
            lr_scheduler.load_state_dict(checkpoint['lr_scheduler'])
            start_epoch = checkpoint['epoch'] + 1
            max_test_acc = checkpoint['max_test_acc']

        out_dir = os.path.join(args.out_dir, f'T_{args.T}_b_{args.b}_{args.opt}_lr_{args.lr}_')
        if args.lr_scheduler == 'CosALR':
            out_dir += f'CosALR_{args.T_max}'
        elif args.lr_scheduler == 'StepLR':
            out_dir += f'StepLR_{args.step_size}_{args.gamma}'
        else:
            raise NotImplementedError(args.lr_scheduler)

        if args.amp:
            out_dir += '_amp'
        if args.cupy:
            out_dir += '_cupy'

        if not os.path.exists(out_dir):
            os.mkdir(out_dir)
            print(f'Mkdir {out_dir}.')

        with open(os.path.join(out_dir, 'args.txt'), 'w', encoding='utf-8') as args_txt:
            args_txt.write(str(args))

        writer = SummaryWriter(os.path.join(out_dir), purge_step=start_epoch)

        # train
        for epoch in range(start_epoch, args.epochs):
            start_time = time.time()
            net.train()
            train_loss = 0
            train_acc = 0
            train_samples = 0

            for frame, label in train_data_loader:
                optimizer.zero_grad()
                frame = frame.reshape(-1, 300, 4).permute(0, 2, 1)
                # or frame.reshape(-1, 81, 4).permute(0, 2, 1)
                frame = frame.float().to(args.device)
                label = label.to(args.device).long()
                label_onehot = F.one_hot(label, 2).float()
                if args.amp:
                    with amp.autocast():
                        out_fr = net(frame)
                        loss = F.mse_loss(out_fr, label_onehot)
                    scaler.scale(loss).backward()
                    scaler.step(optimizer)
                    scaler.update()
                else:
                    out_fr = net(frame)
                    loss = F.mse_loss(out_fr, label_onehot)
                    loss.backward()
                    optimizer.step()

                train_samples += label.numel()
                train_loss += loss.item() * label.numel()
                train_acc += (out_fr.argmax(1) == label).float().sum().item()

                functional.reset_net(net)
            train_loss /= train_samples
            train_acc /= train_samples

            writer.add_scalar('train_loss', train_loss, epoch)
            writer.add_scalar('train_acc', train_acc, epoch)
            lr_scheduler.step()

            # validate or test
            net.eval()
            test_loss = 0
            test_acc = 0
            test_samples = 0

            output_all = torch.empty(0).to(device='cuda:0', non_blocking=True, dtype=torch.float)
            target_all = torch.empty(0).to(device='cuda:0', non_blocking=True, dtype=torch.float)
            output_all1 = torch.empty(0).to(device='cuda:0', non_blocking=True, dtype=torch.float)
            target_all1 = torch.empty(0).to(device='cuda:0', non_blocking=True, dtype=torch.float)
            with torch.no_grad():
                for frame, label in test_data_loader:
                    frame = frame.reshape(-1, 300, 4).permute(0, 2, 1)
                    # or frame.reshape(-1, 81, 4).permute(0, 2, 1)
                    frame = frame.float().to(args.device)
                    label = label.to(args.device).long()
                    label_onehot = F.one_hot(label, 2).float()
                    out_fr = net(frame)
                    loss = F.mse_loss(out_fr, label_onehot)

                    target_all = torch.cat((target_all, label), dim=0)
                    target_all1 = torch.cat((target_all1, label_onehot), dim=0)
                    output_pre = torch.argmax(out_fr, dim=1)
                    output_all = torch.cat((output_all, output_pre), dim=0)
                    output_all1 = torch.cat((output_all1, out_fr), dim=0)
                    test_samples += label.numel()
                    test_loss += loss.item() * label.numel()
                    test_acc += (out_fr.argmax(1) == label).float().sum().item()
                    functional.reset_net(net)

            test_loss /= test_samples
            test_acc /= test_samples
            target_all = target_all.cpu()
            target_all = np.array(target_all)
            output_all = output_all.cpu()
            output_all = np.array(output_all)
            target_all1 = target_all1.cpu()
            target_all1 = np.array(target_all1)
            output_all1 = output_all1.cpu()
            output_all1 = np.array(output_all1)
            # calculate values of evaluation metrics
            confusion = confusion_matrix(target_all, output_all)
            print(confusion)
            TP = confusion[1, 1]
            TN = confusion[0, 0]
            FP = confusion[0, 1]
            FN = confusion[1, 0]
            auc = roc_auc_score(target_all1[:,1], output_all1[:, 1])
            sn = TP / float(TP + FN)
            sp = TN / float(TN + FP)
            fz = TP * TN - FP * FN
            fm = (TP + FN) * (TP + FP) * (TN + FP) * (TN + FN)
            MCC = fz / pow(fm, 0.5)
            writer.add_scalar('test_loss', test_loss, epoch)
            writer.add_scalar('test_acc', test_acc, epoch)

            save_max = False
            if test_acc > max_test_acc:
                max_test_acc = test_acc
                save_max = True
                mcc_max = MCC
                Sn_max = sn
                Sp_max = sp
                AUC_max = auc
                c=confusion

            checkpoint = {
                'net': net.state_dict(),
                'optimizer': optimizer.state_dict(),
                'lr_scheduler': lr_scheduler.state_dict(),
                'epoch': epoch,
                'max_test_acc': max_test_acc
            }

            if save_max:
                torch.save(checkpoint, os.path.join(out_dir, f'D._TATA_max{i}.pth'))

            torch.save(checkpoint, os.path.join(out_dir, 'D.TATA_latest.pth'))

            print(args)
            print(out_dir)
            print(
                f'epoch={epoch}, train_loss={train_loss}, train_acc={train_acc}, test_loss={test_loss}, test_acc={test_acc}, max_test_acc={max_test_acc}, SN={Sn_max}, SP={Sp_max}, Mcc={mcc_max}, auc={AUC_max},c={c}, total_time={time.time() - start_time}')
        mcc.append(mcc_max)
        Acc.append(max_test_acc)
        Sn.append(Sn_max)
        Sp.append(Sp_max)
        AUC.append(AUC_max)


    if __name__ == '__main__':
        main()
MCC_mean=np.mean(mcc)
ACC_mean=np.mean(Acc)
SN_mean=np.mean(Sn)
SP_mean=np.mean(Sp)
AUC_mean=np.mean(AUC)
print('AUC:',AUC_mean)
print('Sensitivity:',SN_mean )
print('Specificity:',SP_mean )
print('ACC:',ACC_mean )
print('MCC:',MCC_mean)
