# Supplementary material for: iPro-CSAF: identification of promoters based on convolutional spiking neural networks and spiking attention mechanism
Source: PeerJ Comput Sci. 2025 Mar 26;11:e2761. doi: 10.7717/peerj-cs.2761 (PMC12190325; doi:10.7717/peerj-cs.2761)
Supplement: Supplemental Information 2 [file peerj-cs-11-2761-s002.zip › The code and data for iPro-CSAF/onehotencode.py]

# function to convert a DNA sequence string to a numpy array
# converts to lower case, changes any non 'acgt' characters to 'n'
import numpy as np
import re
import torch
from sklearn.preprocessing import LabelEncoder
from sklearn.preprocessing import OneHotEncoder
from scipy.io import loadmat
import textdistance
def string_to_array(my_string):
    my_string = my_string.lower()
    my_string = re.sub('[^acgt]', 'z', my_string)
    my_array = np.array(list(my_string))
    return my_array

# create a label encoder with 'acgtn' alphabet
from sklearn.preprocessing import LabelEncoder
label_encoder = LabelEncoder()
label_encoder.fit(np.array(['a','c','g','t','z']))

def one_hot_encoder(my_array):
    integer_encoded = label_encoder.transform(my_array)
    onehot_encoder = OneHotEncoder(sparse=False, dtype=int)
    integer_encoded = integer_encoded.reshape(len(integer_encoded), 1)
    onehot_encoded = np.zeros((len(my_array), 4))
    # one hot encoding
    for i, code in enumerate(integer_encoded):
        if code == 4:
            continue
        onehot_encoded[i, code] = 1
    #return onehot_encoded
    # onehot_encoded = onehot_encoder.fit_transform(integer_encoded)
    # if onehot_encoded.shape[1] == 3:
    #     zero_array = np.zeros((onehot_encoded.shape[0], 1), dtype=onehot_encoded.dtype)
    #     for i in range(onehot_encoded.shape[0]):
    #         print(onehot_encoded[i])
    #         onehot_encoded[i] = np.insert(onehot_encoded[i], 1, zero_array[i])
    return onehot_encoded

gene=loadmat('.\\A. thaliana_TATAtest.mat')
sequences=gene['promoter']
sequences=np.array(sequences)
onehotencoded_sequence=[]
for j in range(len(sequences[0,:])):
    my_string = sequences[0,j][0].tolist()
    my_string = str(my_string)
    my_string=my_string.strip()
    #print(my_string)
    length = len(my_string)
    if length!=300:
        print(j)
    onehot_sequence=one_hot_encoder(string_to_array(my_string))
    onehot_sequence =np.array(onehot_sequence)
    onehotencoded_sequence.append(onehot_sequence)
    print(j,onehot_sequence.shape)
onehotencoded_sequence=np.array(onehotencoded_sequence)
np.savez('.\\A. thaliana_TATAtest.npz',onehotencoded_sequence=onehotencoded_sequence)
print(onehotencoded_sequence.shape)
