# Supplementary material for: iPro-CSAF: identification of promoters based on convolutional spiking neural networks and spiking attention mechanism
Source: PeerJ Comput Sci. 2025 Mar 26;11:e2761. doi: 10.7717/peerj-cs.2761 (PMC12190325; doi:10.7717/peerj-cs.2761)
Supplement: Supplemental Information 2 [file peerj-cs-11-2761-s002.zip › The code and data for iPro-CSAF/Raw data availability .txt]

The data sets is available at  Zenodo: Zhou, Q. (2024). Datasets used for iPro-CSAF [Data set]. Zenodo. https://doi.org/10.5281/zenodo.13999541.
