# Supplementary material for: iPro-CSAF: identification of promoters based on convolutional spiking neural networks and spiking attention mechanism
Source: PeerJ Comput Sci. 2025 Mar 26;11:e2761. doi: 10.7717/peerj-cs.2761 (PMC12190325; doi:10.7717/peerj-cs.2761)
Supplement: Supplemental Information 2 [file peerj-cs-11-2761-s002.zip › The code and data for iPro-CSAF/The instructions of running code.txt]

Data in '.mat' format contains DNA sequences and labels. 
These sequences are encoded by running 'onehotencode.py' file and the encoded DNA sequences are saved as '.npz' files. 
Then run the 'iPro-CSAF.py' file for feature extraction and promoter recognition.
